# Supplementary material for: Comparative 'omics analyses differentiate Mycobacterium tuberculosis and Mycobacterium bovis and reveal distinct macrophage responses to infection with the human and bovine tubercle bacilli
Source: Microb Genom. 2018 Mar 20;4(3):e000163. doi: 10.1099/mgen.0.000163 (PMC5885015; doi:10.1099/mgen.0.000163)
Supplement: Supplementary File 2 [file mgen-4-163-s002.xlsx]

## Sheet: Overview
	This workbook contains the Identical/Variable gene set for M. bovis AF2122/97 and M. tuberculosis H37Rv.
Sheets
100% Identical	Those genes that have equal length and sequence (amino acid level)
Cell wall and processes	Breakdown of all other genes of varying length and amino acid sequence similarity by functional category
Hypotheticals
Info pathways
Insertion seqs and phages
Int.metabolism & respiration
Lipid metabolism
PE-PPE
Regulatory proteins
Virulence, detoxi, adapt.
RD regions	Those genes found in RD regions between the two species
TB specific	Genes found in M. tuberculosis H37Rv only
Bovis specific	Genes found in M. bovis AF2122/97 only
Rv tag	M. tuberculosis H37Rv gene
Mb tag	M. bovis AF2122/97
Gene	Gene annotation
Mb length	Length of M. bovis AF2122/97 gene product, amino acids
Rv length	Length of M. tuberculosis H37Rv gene product, amino acids
Rv-2 tag	Second M. tuberculosis H37Rv gene orthologous to M. bovis AF2122/97 gene
Rv-2 length	Length of second M. tuberculosis H37Rv gene orthologous to M. bovis AF2122/97 gene, amino acids
% ID	Amino acid sequence identity between M. bovis AF2122/97 and M. tuberculosis H37Rv gene products
AA overlap	The amount of amino acid overlap between M. bovis AF2122/97 and M. tuberculosis H37Rv gene products
% ID-2	Amino acid sequence identity between M. bovis AF2122/97 and the second M. tuberculosis H37Rv gene products
AA overlap-2	The amount of amino acid overlap between M. bovis AF2122/97 and the second M. tuberculosis H37Rv gene products
Note	Reason for divergence amongst orthologous genes
Alteration	Alteration to sequence
Annotation	Gene annotation
Fxnal Cat	Gene functional category

## Sheet: 100% Identical
Rv tag	Mb tag	Gene	Mb length	Rv length	Rv-2 tag	Rv-2 length	% ID	AA overlap	% ID-2	AA overlap-2	Annotation	Fxnal cat
Rv0008c	Mb0008c		145 aa	145 aa			1	145 aa overlap			possible membrane protein	cell wall and cell processes
Rv0009	Mb0009	ppiA	182 aa	182 aa			1	182 aa overlap			probable iron-regulated peptidyl-prolyl cis-trans isomerase a ppia ppiase a rotamase a	information pathways
Rv0011c	Mb0011c		93 aa	93 aa			1	93 aa overlap			probable conserved transmembrane protein	cell wall and cell processes
Rv0014c	Mb0014c	pknB	626 aa	626 aa			1	626 aa overlap			transmembrane serine/threonine-protein kinase b pknb protein kinase b stpk b	regulatory proteins
Rv0015c	Mb0015c	pknA	431 aa	431 aa			1	431 aa overlap			transmembrane serine/threonine-protein kinase a pkna protein kinase a stpk a	regulatory proteins
Rv0016c	Mb0016c	pbpA	491 aa	491 aa			1	491 aa overlap			probable penicillin-binding protein pbpa	cell wall and cell processes
Rv0017c	Mb0017c	rodA	469 aa	469 aa			1	469 aa overlap			probable cell division protein roda	cell wall and cell processes
Rv0019c	Mb0019c	fhab	155 aa	155 aa			1	155 aa overlap			conserved protein with fha domainc fhab	regulatory proteins
Rv0022c	Mb0022c	whiB5	139 aa	139 aa			1	139 aa overlap			probable transcriptional regulatory protein whib-like whib5	regulatory proteins
Rv0023	Mb0023		256 aa	256 aa			1	256 aa overlap			possible transcriptional regulatory protein	regulatory proteins
Rv0027	Mb0028		105 aa	105 aa			1	105 aa overlap			conserved hypothetical protein	Conserved hypothetical protein
Rv0028	Mb0029		101 aa	101 aa			1	101 aa overlap			conserved hypothetical protein	Conserved hypothetical protein
Rv0030	Mb0031		109 aa	109 aa			1	109 aa overlap			conserved hypothetical protein	Conserved hypothetical protein
Rv0031	Mb0032		70 aa	70 aa			1	70 aa overlap			possible remnant of a transposase	insertion seqs and phages
Rv0032	Mb0033	bioF2	771 aa	771 aa			1	771 aa overlap			possible 8-amino-7-oxononanoate synthase biof2 aons 8-amino-7-ketopelargonate synthase 7-keto-8-amino-pelargonic acid synthetase 7-kap synthetase l-alanine--pimelyl coa ligase	intermediate metabolism and respiration
Rv0033	Mb0034	acpA	87 aa	87 aa			1	87 aa overlap			probable acyl carrier protein acpa acp	lipid metabolism
Rv0034	Mb0035		131 aa	131 aa			1	131 aa overlap			conserved hypothetical protein	Conserved hypothetical protein
Rv0035	Mb0036	fadD34	562 aa	562 aa			1	562 aa overlap			probable fatty-acid-coa ligase fadd34 fatty-acid-coa synthetase fatty-acid-coa synthase	lipid metabolism
Rv0036c	Mb0037c		257 aa	257 aa			1	257 aa overlap			conserved protein	Conserved hypothetical protein
Rv0037c	Mb0038c		441 aa	441 aa			1	441 aa overlap			probable conserved integral membrane protein	cell wall and cell processes
Rv0038	Mb0039		202 aa	202 aa			1	202 aa overlap			conserved protein	Conserved hypothetical protein
Rv0040c	Mb0041c	mtc28	310 aa	310 aa			1	310 aa overlap			secreted proline rich protein mtc28 proline rich 28 kda antigen	cell wall and cell processes
Rv0041	Mb0042	leuS	969 aa	969 aa			1	969 aa overlap			probable leucyl-trna synthetase leus leucine--trna ligase leurs	information pathways
Rv0042c	Mb0043c		208 aa	208 aa			1	208 aa overlap			possible transcriptional regulatory protein probably marr-family	regulatory proteins
Rv0043c	Mb0044c		244 aa	244 aa			1	244 aa overlap			probable transcriptional regulatory protein probably gntr-family	regulatory proteins
Rv0044c	Mb0045c		264 aa	264 aa			1	264 aa overlap			possible oxidoreductase	intermediate metabolism and respiration
Rv0045c	Mb0046c		298 aa	298 aa			1	298 aa overlap			possible hydrolase	lipid metabolism
Rv0047c	Mb0048c		180 aa	180 aa			1	180 aa overlap			conserved protein	Conserved hypothetical protein
Rv0049	Mb0050		137 aa	137 aa			1	137 aa overlap			conserved hypothetical protein	Conserved hypothetical protein
Rv0051	Mb0052		560 aa	560 aa			1	560 aa overlap			probable conserved transmembrane protein	cell wall and cell processes
Rv0052	Mb0053		187 aa	187 aa			1	187 aa overlap			conserved protein	Conserved hypothetical protein
Rv0053	Mb0054	rpsF	96 aa	96 aa			1	96 aa overlap			30s ribosomal protein s6 rpsf	information pathways
Rv0054	Mb0055	ssb	164 aa	164 aa			1	164 aa overlap			single-strand binding protein ssb helix-destabilizing protein	information pathways
Rv0055	Mb0056	rpsR1	84 aa	84 aa			1	84 aa overlap			30s ribosomal protein s18-1 rpsr1	information pathways
Rv0056	Mb0057	rplI	152 aa	152 aa			1	152 aa overlap			50s ribosomal protein l9 rpli	information pathways
Rv0057	Mb0058		173 aa	173 aa			1	173 aa overlap			hypothetical protein	Conserved hypothetical protein
Rv0059	Mb0060		230 aa	230 aa			1	230 aa overlap			hypothetical protein	Conserved hypothetical protein
Rv0060	Mb0061		352 aa	352 aa			1	352 aa overlap			conserved hypothetical protein	Conserved hypothetical protein
Rv0061c	Mb0062A		112 aa	112 aa			1	112 aa overlap			hypothetical protein	Conserved hypothetical protein
Rv0063	Mb0064		479 aa	479 aa			1	479 aa overlap			possible oxidoreductase	intermediate metabolism and respiration
Rv0065	Mb0066	vapc1	133 aa	133 aa			1	133 aa overlap			possible toxin vapc1	virulence, detoxification,adaptation
Rv0067c	Mb0068c		189 aa	189 aa			1	189 aa overlap			possible transcriptional regulatory protein possibly tetr-family	regulatory proteins
Rv0069c	Mb0070c	sdaA	461 aa	461 aa			1	461 aa overlap			probable l-serine dehydratase sdaa l-serine deaminase sdh l-sd	intermediate metabolism and respiration
Rv0072	Mb0073		349 aa	349 aa			1	349 aa overlap			probable glutamine-transport transmembrane protein abc transporter	cell wall and cell processes
Rv0074	Mb0076		411 aa	411 aa			1	411 aa overlap			conserved protein	Conserved hypothetical protein
Rv0075	Mb0077		390 aa	390 aa			1	390 aa overlap			probable aminotransferase	intermediate metabolism and respiration
Rv0076c	Mb0078c		129 aa	129 aa			1	129 aa overlap			probable membrane protein	cell wall and cell processes
Rv0077c	Mb0079c		276 aa	276 aa			1	276 aa overlap			probable oxidoreductase	intermediate metabolism and respiration
Rv0078B	Mb0081A		68 aa	68 aa			1	68 aa overlap			conserved protein	Conserved hypothetical protein
Rv0078A	Mb0081c		197 aa	197 aa			1	197 aa overlap			hypothetical protein	Conserved hypothetical protein
Rv0079	Mb0082		273 aa	273 aa			1	273 aa overlap			unknown protein	Conserved hypothetical protein
Rv0081	Mb0084		114 aa	114 aa			1	114 aa overlap			probable transcriptional regulatory protein	regulatory proteins
Rv0082	Mb0085		159 aa	159 aa			1	159 aa overlap			probable oxidoreductase	intermediate metabolism and respiration
Rv0084	Mb0087	hycD	316 aa	316 aa			1	316 aa overlap			possible formate hydrogenlyase hycd fhl	intermediate metabolism and respiration
Rv0085	Mb0088	hycP	220 aa	220 aa			1	220 aa overlap			possible hydrogenase hycp	intermediate metabolism and respiration
Rv0088	Mb0091		224 aa	224 aa			1	224 aa overlap			possible polyketide cyclase/dehydrase	lipid metabolism
Rv0089	Mb0092		197 aa	197 aa			1	197 aa overlap			possible methyltransferase/methylase	intermediate metabolism and respiration
Rv0090	Mb0093		256 aa	256 aa			1	256 aa overlap			possible membrane protein	cell wall and cell processes
Rv0091	Mb0094	mtn	255 aa	255 aa			1	255 aa overlap			probable bifunctional mta/sah nucleosidase mtn: 5'-methylthioadenosine nucleosidase methylthioadenosine methylthioribohydrolase b s-adenosylhomocysteine nucleosidase s-adenosyl-l-homocysteine homocysteinylribohydrolase	intermediate metabolism and respiration
Rv0097	Mb0100		289 aa	289 aa			1	289 aa overlap			possible oxidoreductase	intermediate metabolism and respiration
Rv0098	Mb0101	fcot	183 aa	183 aa			1	183 aa overlap			probable fatty acyl coa thioesterase type iii fcot	lipid metabolism
Rv0099	Mb0102	fadD10	540 aa	540 aa			1	540 aa overlap			possible fatty-acid-coa ligase fadd10 fatty-acid-coa synthetase fatty-acid-coa synthase	lipid metabolism
Rv0100	Mb0103		78 aa	78 aa			1	78 aa overlap			conserved hypothetical protein	Conserved hypothetical protein
Rv0101	Mb0104	nrp	2512 aa	2512 aa			1	2512 aa overlap			probable peptide synthetase nrp peptide synthase	lipid metabolism
Rv0102	Mb0105		661 aa	661 aa			1	661 aa overlap			probable conserved integral membrane protein	cell wall and cell processes
Rv0105c	Mb0108c	rpmB1	94 aa	94 aa			1	94 aa overlap			50s ribosomal protein l28-1 rpmb1	information pathways
Rv0106	Mb0109		398 aa	398 aa			1	398 aa overlap			conserved hypothetical protein	Conserved hypothetical protein
Rv0108c	Mb0112c		69 aa	69 aa			1	69 aa overlap			hypothetical protein	Conserved hypothetical protein
Rv0110	Mb0114		249 aa	249 aa			1	249 aa overlap			probable conserved integral membrane protein	cell wall and cell processes
Rv0111	Mb0115		685 aa	685 aa			1	685 aa overlap			possible transmembrane acyltransferase	intermediate metabolism and respiration
Rv0112	Mb0116	gca	318 aa	318 aa			1	318 aa overlap			possible gdp-mannose 4c6-dehydratase gca gdp-d-mannose dehydratase	cell wall and cell processes
Rv0113	Mb0117	gmhA	196 aa	196 aa			1	196 aa overlap			probable sedoheptulose-7-phosphate isomerase gmha phosphoheptose isomerase	cell wall and cell processes
Rv0116c	Mb0120c	ldta	251 aa	251 aa			1	251 aa overlap			probable lcd-transpeptidase ldta	cell wall and cell processes
Rv0117	Mb0121	oxyS	314 aa	314 aa			1	314 aa overlap			oxidative stress response regulatory protein oxys	regulatory proteins
Rv0119	Mb0123	fadD7	525 aa	525 aa			1	525 aa overlap			probable fatty-acid-coa ligase fadd7 fatty-acid-coa synthetase fatty-acid-coa synthase	lipid metabolism
Rv0121c	Mb0126c		144 aa	144 aa			1	144 aa overlap			conserved protein	Conserved hypothetical protein
Rv0122	Mb0127		122 aa	122 aa			1	122 aa overlap			hypothetical protein	Conserved hypothetical protein
Rv0123	Mb0128		122 aa	122 aa			1	122 aa overlap			unknown protein	Conserved hypothetical protein
Rv0125	Mb0130	pepA	355 aa	355 aa			1	355 aa overlap			probable serine protease pepa serine proteinase mtb32a	intermediate metabolism and respiration
Rv0126	Mb0131	treS	601 aa	601 aa			1	601 aa overlap			trehalose synthase tres	virulence, detoxification,adaptation
Rv0128	Mb0133		259 aa	259 aa			1	259 aa overlap			probable conserved transmembrane protein	cell wall and cell processes
Rv0129c	Mb0134c	fbpC	340 aa	340 aa			1	340 aa overlap			secreted antigen 85-c fbpc 85c antigen 85 complex c ag58c mycolyl transferase 85c fibronectin-binding protein c	lipid metabolism
Rv0130	Mb0135	htdz	151 aa	151 aa			1	151 aa overlap			probable 3-hydroxyl-thioester dehydratase	intermediate metabolism and respiration
Rv0131c	Mb0136c	fadE1	447 aa	447 aa			1	447 aa overlap			probable acyl-coa dehydrogenase fade1	lipid metabolism
Rv0135c	Mb0140c		201 aa	201 aa			1	201 aa overlap			possible transcriptional regulatory protein	regulatory proteins
Rv0136	Mb0141	cyp138	441 aa	441 aa			1	441 aa overlap			probable cytochrome p450 138 cyp138	intermediate metabolism and respiration
Rv0137c	Mb0142c	msrA	182 aa	182 aa			1	182 aa overlap			probable peptide methionine sulfoxide reductase msra protein-methionine-s-oxide reductase peptide meto reductase	intermediate metabolism and respiration
Rv0140	Mb0145		126 aa	126 aa			1	126 aa overlap			conserved protein	Conserved hypothetical protein
Rv0141c	Mb0146c		136 aa	136 aa			1	136 aa overlap			unknown protein	Conserved hypothetical protein
Rv0142	Mb0147		308 aa	308 aa			1	308 aa overlap			conserved hypothetical protein	Conserved hypothetical protein
Rv0144	Mb0149		280 aa	280 aa			1	280 aa overlap			probable transcriptional regulatory protein possibly tetr-family	regulatory proteins
Rv0145	Mb0150		317 aa	317 aa			1	317 aa overlap			possible s-adenosylmethionine-dependent methyltransferase	lipid metabolism
Rv0146	Mb0151		310 aa	310 aa			1	310 aa overlap			possible s-adenosylmethionine-dependent methyltransferase	lipid metabolism
Rv0147	Mb0152		506 aa	506 aa			1	506 aa overlap			probable aldehyde dehydrogenase nadb dependent	intermediate metabolism and respiration
Rv0148	Mb0153		286 aa	286 aa			1	286 aa overlap			probable short-chain type dehydrogenase/reductase	intermediate metabolism and respiration
Rv0149	Mb0154		322 aa	322 aa			1	322 aa overlap			possible quinone oxidoreductase nadph:quinone oxidoreductase zeta-crystallin	intermediate metabolism and respiration
Rv0150c	Mb0155c		95 aa	95 aa			1	95 aa overlap			conserved hypothetical protein	Conserved hypothetical protein
Rv0152c	Mb0157c	PE2	525 aa	525 aa			1	525 aa overlap			pe family protein pe2	PE/PPE
Rv0154c	Mb0159c	fadE2	403 aa	403 aa			1	403 aa overlap			probable acyl-coa dehydrogenase fade2	lipid metabolism
Rv0155	Mb0160	pntAa	366 aa	366 aa			1	366 aa overlap			probable nadp transhydrogenase subunit alpha pntaa [first partb catalytic part] pyridine nucleotide transhydrogenase subunit alpha nicotinamide nucleotide transhydrogenase subunit alpha	intermediate metabolism and respiration
Rv0157	Mb0162	pntB	475 aa	475 aa			1	475 aa overlap			probable nadp transhydrogenase subunit beta pntb [integral membrane protein] pyridine nucleotide transhydrogenase subunit beta nicotinamide nucleotide transhydrogenase subunit beta	intermediate metabolism and respiration
Rv0157A	Mb0162A		42 aa	42 aa			1	42 aa overlap			conserved protein	Conserved hypothetical protein
Rv0158	Mb0163		214 aa	214 aa			1	214 aa overlap			probable transcriptional regulatory protein possibly tetr-family	regulatory proteins
Rv0161	Mb0166		449 aa	449 aa			1	449 aa overlap			possible oxidoreductase	intermediate metabolism and respiration
Rv0162c	Mb0167c	adhE1	383 aa	383 aa			1	383 aa overlap			probable zinc-type alcohol dehydrogenase e subunit adhe1	intermediate metabolism and respiration
Rv0163	Mb0168		151 aa	151 aa			1	151 aa overlap			conserved protein	Conserved hypothetical protein
Rv0164	Mb0169	TB18.5	161 aa	161 aa			1	161 aa overlap			conserved protein tb18.5	Conserved hypothetical protein
Rv0167	Mb0173	yrbE1A	265 aa	265 aa			1	265 aa overlap			conserved integral membrane protein yrbe1a	virulence, detoxification,adaptation
Rv0168	Mb0174	yrbE1B	289 aa	289 aa			1	289 aa overlap			conserved integral membrane protein yrbe1b	virulence, detoxification,adaptation
Rv0172	Mb0178	mce1D	530 aa	530 aa			1	530 aa overlap			mce-family protein mce1d	virulence, detoxification,adaptation
Rv0173	Mb0179	lprK	390 aa	390 aa			1	390 aa overlap			possible mce-family lipoprotein lprk mce-family lipoprotein mce1e	cell wall and cell processes
Rv0175	Mb0181		213 aa	213 aa			1	213 aa overlap			probable conserved mce associated membrane protein	cell wall and cell processes
Rv0177	Mb0183		184 aa	184 aa			1	184 aa overlap			probable conserved mce associated protein	Conserved hypothetical protein
Rv0178	Mb0184		244 aa	244 aa			1	244 aa overlap			probable conserved mce associated membrane protein	cell wall and cell processes
Rv0180c	Mb0186c	Mb0186c	452 aa	452 aa			1	452 aa overlap			probable conserved transmembrane protein	cell wall and cell processes
Rv0181c	Mb0187c		244 aa	244 aa			1	244 aa overlap			conserved hypothetical protein	Conserved hypothetical protein
Rv0182c	Mb0188c	sigG	370 aa	370 aa			1	370 aa overlap			probable alternative rna polymerase sigma factor sigg rna polymerase ecf type sigma factor	information pathways
Rv0183	Mb0189		279 aa	279 aa			1	279 aa overlap			possible lysophospholipase	intermediate metabolism and respiration
Rv0184	Mb0190		249 aa	249 aa			1	249 aa overlap			conserved hypothetical protein	Conserved hypothetical protein
Rv0185	Mb0191		169 aa	169 aa			1	169 aa overlap			conserved hypothetical protein	Conserved hypothetical protein
Rv0186A	Mb0192A	mymT	53 aa	53 aa			1	53 aa overlap			metallothioneinc mymt	virulence, detoxification,adaptation
Rv0187	Mb0193		220 aa	220 aa			1	220 aa overlap			probable o-methyltransferase	intermediate metabolism and respiration
Rv0188	Mb0194		143 aa	143 aa			1	143 aa overlap			probable conserved transmembrane protein	cell wall and cell processes
Rv0189c	Mb0195c	ilvD	575 aa	575 aa			1	575 aa overlap			probable dihydroxy-acid dehydratase ilvd dad	intermediate metabolism and respiration
Rv0190	Mb0196		96 aa	96 aa			1	96 aa overlap			conserved protein	Conserved hypothetical protein
Rv0191	Mb0197		413 aa	413 aa			1	413 aa overlap			probable conserved integral membrane protein	cell wall and cell processes
Rv0195	Mb0201		211 aa	211 aa			1	211 aa overlap			possible two component transcriptional regulatory protein probably luxr-family	regulatory proteins
Rv0196	Mb0202		194 aa	194 aa			1	194 aa overlap			possible transcriptional regulatory protein	regulatory proteins
Rv0198c	Mb0204c	zmp1	663 aa	663 aa			1	663 aa overlap			probable zinc metalloprotease zmp1	intermediate metabolism and respiration
Rv0199	Mb0205		219 aa	219 aa			1	219 aa overlap			probable conserved membrane protein	cell wall and cell processes
Rv0200	Mb0206		229 aa	229 aa			1	229 aa overlap			possible conserved transmembrane protein	cell wall and cell processes
Rv0201c	Mb0207c		167 aa	167 aa			1	167 aa overlap			conserved protein	Conserved hypothetical protein
Rv0202c	Mb0208c	mmpL11	966 aa	966 aa			1	966 aa overlap			probable conserved transmembrane transport protein mmpl11	cell wall and cell processes
Rv0203	Mb0209		136 aa	136 aa			1	136 aa overlap			possible exported protein	cell wall and cell processes
Rv0207c	Mb0213c		242 aa	242 aa			1	242 aa overlap			conserved hypothetical protein	Conserved hypothetical protein
Rv0208c	Mb0214c		263 aa	263 aa			1	263 aa overlap			hypothetical methlytransferase methylase	intermediate metabolism and respiration
Rv0211	Mb0217	pckA	606 aa	606 aa			1	606 aa overlap			probable iron-regulated phosphoenolpyruvate carboxykinase [gtp] pcka phosphoenolpyruvate carboxylase pepckpep carboxykinase	intermediate metabolism and respiration
Rv0212c	Mb0218c	nadR	323 aa	323 aa			1	323 aa overlap			possible transcriptional regulatory protein nadr probably asnc-family	regulatory proteins
Rv0213c	Mb0219c		437 aa	437 aa			1	437 aa overlap			possible methyltransferase methylase	intermediate metabolism and respiration
Rv0216	Mb0222		337 aa	337 aa			1	337 aa overlap			double hotdog hydratase	intermediate metabolism and respiration
Rv0219	Mb0225		182 aa	182 aa			1	182 aa overlap			probable conserved transmembrane protein	cell wall and cell processes
Rv0220	Mb0226	lipC	403 aa	403 aa			1	403 aa overlap			probable esterase lipc	intermediate metabolism and respiration
Rv0225	Mb0230		384 aa	384 aa			1	384 aa overlap			possible conserved protein	cell wall and cell processes
Rv0226c	Mb0231c		576 aa	576 aa			1	576 aa overlap			probable conserved transmembrane protein	cell wall and cell processes
Rv0228	Mb0233		407 aa	407 aa			1	407 aa overlap			probable integral membrane acyltransferase	intermediate metabolism and respiration
Rv0229c	Mb0234c		226 aa	226 aa			1	226 aa overlap			possible conserved membrane protein with pin domain	cell wall and cell processes
Rv0231	Mb0236	fadE4	568 aa	568 aa			1	568 aa overlap			probable acyl-coa dehydrogenase fade4	lipid metabolism
Rv0232	Mb0237		229 aa	229 aa			1	229 aa overlap			probable transcriptional regulatory protein probably tetr/acrr-family	regulatory proteins
Rv0234c	Mb0239c	gabD1	511 aa	511 aa			1	511 aa overlap			succinate-semialdehyde dehydrogenase [nadpb] dependent ssdh gabd1	intermediate metabolism and respiration
Rv0235c	Mb0240c		482 aa	482 aa			1	482 aa overlap			probable conserved transmembrane protein	cell wall and cell processes
Rv0236A	Mb0242c		57 aa	57 aa			1	57 aa overlap			small secreted protein	cell wall and cell processes
Rv0238	Mb0244		204 aa	204 aa			1	204 aa overlap			possible transcriptional regulatory protein probably tetr-family	regulatory proteins
Rv0239	Mb0245	vapb24	77 aa	77 aa			1	77 aa overlap			possible antitoxin vapb24	virulence, detoxification,adaptation
Rv0241c	Mb0247c	htdx	280 aa	280 aa			1	280 aa overlap			probable 3-hydroxyacyl-thioester dehydratase htdx	intermediate metabolism and respiration
Rv0242c	Mb0248c	fabG4	454 aa	454 aa			1	454 aa overlap			probable 3-oxoacyl-[acyl-carrier protein] reductase fabg4 3-ketoacyl-acyl carrier protein reductase	lipid metabolism
Rv0243	Mb0249	fadA2	440 aa	440 aa			1	440 aa overlap			probable acetyl-coa acyltransferase fada2 3-ketoacyl-coa thiolase beta-ketothiolase	lipid metabolism
Rv0245	Mb0251		162 aa	162 aa			1	162 aa overlap			possible oxidoreductase	intermediate metabolism and respiration
Rv0247c	Mb0253c		248 aa	248 aa			1	248 aa overlap			probable succinate dehydrogenase [iron-sulfur subunit] succinic dehydrogenase	intermediate metabolism and respiration
Rv0248c	Mb0254c		646 aa	646 aa			1	646 aa overlap			probable succinate dehydrogenase [iron-sulfur subunit] succinic dehydrogenase	intermediate metabolism and respiration
Rv0249c	Mb0255c		273 aa	273 aa			1	273 aa overlap			probable succinate dehydrogenase [membrane anchor subunit] succinic dehydrogenase	intermediate metabolism and respiration
Rv0250c	Mb0256c		97 aa	97 aa			1	97 aa overlap			conserved protein	Conserved hypothetical protein
Rv0251c	Mb0257c	hsp	159 aa	159 aa			1	159 aa overlap			heat shock protein hsp heat-stress-induced ribosome-binding protein a	virulence, detoxification,adaptation
Rv0252	Mb0258	nirB	853 aa	853 aa			1	853 aa overlap			probable nitrite reductase [nadph] large subunit [fad flavoprotein] nirb	intermediate metabolism and respiration
Rv0253	Mb0259	nirD	118 aa	118 aa			1	118 aa overlap			probable nitrite reductase [nadph] small subunit nird	intermediate metabolism and respiration
Rv0254c	Mb0260c	cobU	174 aa	174 aa			1	174 aa overlap			probable bifunctional cobalamin biosynthesis protein cobu: cobinamide kinase b cobinamide phosphate guanylyltransferase	intermediate metabolism and respiration
Rv0255c	Mb0261c	cobQ1	494 aa	494 aa			1	494 aa overlap			probable cobyric acid synthase cobq1	intermediate metabolism and respiration
Rv0256c	Mb0262c	PPE2	556 aa	556 aa			1	556 aa overlap			ppe family protein ppe2	PE/PPE
Rv0258c	Mb0264c		151 aa	151 aa			1	151 aa overlap			conserved hypothetical protein	Conserved hypothetical protein
Rv0260c	Mb0266c		381 aa	381 aa			1	381 aa overlap			possible transcriptional regulatory protein	regulatory proteins
Rv0261c	Mb0267c	narK3	469 aa	469 aa			1	469 aa overlap			probable integral membrane nitrite extrusion protein nark3 nitrite facilitator	cell wall and cell processes
Rv0262c	Mb0268c	aac	181 aa	181 aa			1	181 aa overlap			aminoglycoside 2'-n-acetyltransferase aac aac2'-ic	virulence, detoxification,adaptation
Rv0263c	Mb0269c		300 aa	300 aa			1	300 aa overlap			conserved hypothetical protein	Conserved hypothetical protein
Rv0264c	Mb0270c		210 aa	210 aa			1	210 aa overlap			conserved hypothetical protein	Conserved hypothetical protein
Rv0265c	Mb0271c		330 aa	330 aa			1	330 aa overlap			probable periplasmic iron-transport lipoprotein	cell wall and cell processes
Rv0266c	Mb0272c	oplA	1209 aa	1209 aa			1	1209 aa overlap			probable 5-oxoprolinase opla 5-oxo-l-prolinase pyroglutamase 5-opase	intermediate metabolism and respiration
Rv0267	Mb0273	narU	463 aa	463 aa			1	463 aa overlap			probable integral membrane nitrite extrusion protein naru nitrite facilitator	cell wall and cell processes
Rv0268c	Mb0274c		169 aa	169 aa			1	169 aa overlap			hypothetical protein	Conserved hypothetical protein
Rv0269c	Mb0275c		397 aa	397 aa			1	397 aa overlap			conserved hypothetical protein	Conserved hypothetical protein
Rv0270	Mb0276	fadD2	560 aa	560 aa			1	560 aa overlap			probable fatty-acid-coa ligase fadd2 fatty-acid-coa synthetase fatty-acid-coa synthase	lipid metabolism
Rv0271c	Mb0277c	fadE6	731 aa	731 aa			1	731 aa overlap			probable acyl-coa dehydrogenase fade6	lipid metabolism
Rv0273c	Mb0279c		206 aa	206 aa			1	206 aa overlap			possible transcriptional regulatory protein	regulatory proteins
Rv0274	Mb0280		193 aa	193 aa			1	193 aa overlap			conserved protein	Conserved hypothetical protein
Rv0276	Mb0282		306 aa	306 aa			1	306 aa overlap			conserved hypothetical protein	Conserved hypothetical protein
Rv0277c	Mb0283c	vapc25	142 aa	142 aa			1	142 aa overlap			possible toxin vapc25. contains pin domain.	virulence, detoxification,adaptation
Rv0281	Mb0289		302 aa	302 aa			1	302 aa overlap			possible s-adenosylmethionine-dependent methyltransferase	lipid metabolism
Rv0283	Mb0291	eccb3	538 aa	538 aa			1	538 aa overlap			esx conserved component eccb3. esx-3 type vii secretion system protein. possible membrane protein.	cell wall and cell processes
Rv0285	Mb0293	PE5	102 aa	102 aa			1	102 aa overlap			pe family protein pe5	PE/PPE
Rv0286	Mb0294	PPE4	513 aa	513 aa			1	513 aa overlap			ppe family protein ppe4	PE/PPE
Rv0287	Mb0295	esxG	97 aa	97 aa			1	97 aa overlap			esat-6 like protein esxg conserved protein tb9.8	cell wall and cell processes
Rv0288	Mb0296	esxH	96 aa	96 aa			1	96 aa overlap			low molecular weight protein antigen 7 esxh 10 kda antigen cfp-7 protein tb10.4	cell wall and cell processes
Rv0289	Mb0297	espg3	295 aa	295 aa			1	295 aa overlap			esx-3 secretion-associated protein espg3	cell wall and cell processes
Rv0291	Mb0299	mycp3	461 aa	461 aa			1	461 aa overlap			probable membrane-anchored mycosin mycp3 serine protease subtilisin-like protease subtilase-like mycosin-3	intermediate metabolism and respiration
Rv0293c	Mb0301c		400 aa	400 aa			1	400 aa overlap			conserved protein	Conserved hypothetical protein
Rv0294	Mb0302	tam	261 aa	261 aa			1	261 aa overlap			probable trans-aconitate methyltransferase tam	intermediate metabolism and respiration
Rv0295c	Mb0303c		267 aa	267 aa			1	267 aa overlap			conserved protein	Conserved hypothetical protein
Rv0296c	Mb0304c		465 aa	465 aa			1	465 aa overlap			probable sulfatase	intermediate metabolism and respiration
Rv0298	Mb0306		75 aa	75 aa			1	75 aa overlap			hypothetical protein	Conserved hypothetical protein
Rv0300	Mb0308	vapb2	73 aa	73 aa			1	73 aa overlap			possible antitoxin vapb2	virulence, detoxification,adaptation
Rv0301	Mb0309	vapc2	141 aa	141 aa			1	141 aa overlap			possible toxin vapc2	virulence, detoxification,adaptation
Rv0303	Mb0311		302 aa	302 aa			1	302 aa overlap			probable dehydrogenase/reductase	intermediate metabolism and respiration
Rv0306	Mb0314		223 aa	223 aa			1	223 aa overlap			putative oxidoreductase	intermediate metabolism and respiration
Rv0307c	Mb0315c		160 aa	160 aa			1	160 aa overlap			unknown protein	Conserved hypothetical protein
Rv0308	Mb0316		238 aa	238 aa			1	238 aa overlap			probable conserved integral membrane protein	cell wall and cell processes
Rv0309	Mb0317		218 aa	218 aa			1	218 aa overlap			possible conserved exported protein	cell wall and cell processes
Rv0310c	Mb0318c		163 aa	163 aa			1	163 aa overlap			conserved protein	Conserved hypothetical protein
Rv0311	Mb0319		409 aa	409 aa			1	409 aa overlap			unknown protein	Conserved hypothetical protein
Rv0313	Mb0321		128 aa	128 aa			1	128 aa overlap			conserved protein	Conserved hypothetical protein
Rv0316	Mb0324		204 aa	204 aa			1	204 aa overlap			possible muconolactone isomerase	intermediate metabolism and respiration
Rv0317c	Mb0325c	glpQ2	256 aa	256 aa			1	256 aa overlap			possible glycerophosphoryl diester phosphodiesterase glpq2 glycerophosphodiester phosphodiesterase	intermediate metabolism and respiration
Rv0319	Mb0327	pcp	222 aa	222 aa			1	222 aa overlap			probable pyrrolidone-carboxylate peptidase pcp 5-oxoprolyl-peptidase pyroglutamyl-peptidase i pgp-i pyrase	intermediate metabolism and respiration
Rv0320	Mb0328		220 aa	220 aa			1	220 aa overlap			possible conserved exported protein	cell wall and cell processes
Rv0322	Mb0330	udgA	443 aa	443 aa			1	443 aa overlap			probable udp-glucose 6-dehydrogenase udga udp-glc dehydrogenase udp-glcdh udpgdh	intermediate metabolism and respiration
Rv0328	Mb0335		200 aa	200 aa			1	200 aa overlap			possible transcriptional regulatory protein possibly tetr/acrr-family	regulatory proteins
Rv0330c	Mb0337c		246 aa	246 aa			1	246 aa overlap			hypothetical protein	Conserved hypothetical protein
Rv0331	Mb0338		388 aa	388 aa			1	388 aa overlap			possible dehydrogenase/reductase	intermediate metabolism and respiration
Rv0333	Mb0340		124 aa	124 aa			1	124 aa overlap			unknown protein	Conserved hypothetical protein
Rv0334	Mb0341	rmlA	288 aa	288 aa			1	288 aa overlap			alpha-d-glucose-1-phosphate thymidylyltransferase rmla dtdp-glucose synthase dtdp-glucose pyrophosphorylase	intermediate metabolism and respiration
Rv0335c	Mb0342c	PE6	171 aa	171 aa			1	171 aa overlap			pe family protein pe6	PE/PPE
Rv0336	Mb0343		503 aa	503 aa			1	503 aa overlap			conserved 13e12 repeat family protein	insertion seqs and phages
Rv0337c	Mb0344c	aspC	429 aa	429 aa			1	429 aa overlap			probable aspartate aminotransferase aspc transaminase a aspat	intermediate metabolism and respiration
Rv0339c	Mb0346c		832 aa	832 aa			1	832 aa overlap			possible transcriptional regulatory protein	regulatory proteins
Rv0340	Mb0347		179 aa	179 aa			1	179 aa overlap			conserved protein	Conserved hypothetical protein
Rv0341	Mb0348	iniB	479 aa	479 aa			1	479 aa overlap			isoniazid inductible gene protein inib	cell wall and cell processes
Rv0343	Mb0350	iniC	493 aa	493 aa			1	493 aa overlap			isoniazid inductible gene protein inic	cell wall and cell processes
Rv0344c	Mb0351c	lpqJ	186 aa	186 aa			1	186 aa overlap			probable lipoprotein lpqj	cell wall and cell processes
Rv0346c	Mb0354c	ansP2	487 aa	487 aa			1	487 aa overlap			possible l-asparagine permease ansp2 l-asparagine transport protein	cell wall and cell processes
Rv0347	Mb0355		328 aa	328 aa			1	328 aa overlap			probable conserved membrane protein	cell wall and cell processes
Rv0348	Mb0356		217 aa	217 aa			1	217 aa overlap			possible transcriptional regulatory protein	regulatory proteins
Rv0349	Mb0357		219 aa	219 aa			1	219 aa overlap			hypothetical protein	Conserved hypothetical protein
Rv0350	Mb0358	dnaK	625 aa	625 aa			1	625 aa overlap			probable chaperone protein dnak heat shock protein 70 heat shock 70 kda protein hsp70	virulence, detoxification,adaptation
Rv0352	Mb0360	dnaJ1	395 aa	395 aa			1	395 aa overlap			probable chaperone protein dnaj1	virulence, detoxification,adaptation
Rv0353	Mb0361	hspR	126 aa	126 aa			1	126 aa overlap			probable heat shock protein transcriptional repressor hspr merr family	virulence, detoxification,adaptation
Rv0356c	Mb0363c		214 aa	214 aa			1	214 aa overlap			conserved protein	Conserved hypothetical protein
Rv0357c	Mb0364c	purA	432 aa	432 aa			1	432 aa overlap			probable adenylosuccinate synthetase pura imp--aspartate ligase adss ampsase	intermediate metabolism and respiration
Rv0358	Mb0365		215 aa	215 aa			1	215 aa overlap			conserved protein	Conserved hypothetical protein
Rv0360c	Mb0367c		145 aa	145 aa			1	145 aa overlap			conserved protein	Conserved hypothetical protein
Rv0361	Mb0368		275 aa	275 aa			1	275 aa overlap			probable conserved membrane protein	cell wall and cell processes
Rv0363c	Mb0370c	fba	344 aa	344 aa			1	344 aa overlap			probable fructose-bisphosphate aldolase fba	intermediate metabolism and respiration
Rv0365c	Mb0372c		376 aa	376 aa			1	376 aa overlap			conserved protein	Conserved hypothetical protein
Rv0366c	Mb0373c		197 aa	197 aa			1	197 aa overlap			conserved hypothetical protein	Conserved hypothetical protein
Rv0367c	Mb0374c		129 aa	129 aa			1	129 aa overlap			hypothetical protein	Conserved hypothetical protein
Rv0369c	Mb0376c		171 aa	171 aa			1	171 aa overlap			possible membrane oxidoreductase	intermediate metabolism and respiration
Rv0371c	Mb0378c		197 aa	197 aa			1	197 aa overlap			conserved hypothetical protein	Conserved hypothetical protein
Rv0374c	Mb0381c		159 aa	159 aa			1	159 aa overlap			probable carbon monoxyde dehydrogenase small chain	intermediate metabolism and respiration
Rv0375c	Mb0382c		286 aa	286 aa			1	286 aa overlap			probable carbon monoxyde dehydrogenase medium chain	intermediate metabolism and respiration
Rv0376c	Mb0383c		380 aa	380 aa			1	380 aa overlap			conserved hypothetical protein	Conserved hypothetical protein
Rv0378	Mb0385		73 aa	73 aa			1	73 aa overlap			conserved hypothetical glycine rich protein	Conserved hypothetical protein
Rv0379	Mb0386	secE2	71 aa	71 aa			1	71 aa overlap			possible protein transport protein sece2	cell wall and cell processes
Rv0380c	Mb0387c		183 aa	183 aa			1	183 aa overlap			possible rna methyltransferase rna methylase	intermediate metabolism and respiration
Rv0381c	Mb0388c		302 aa	302 aa			1	302 aa overlap			hypothetical protein	Conserved hypothetical protein
Rv0382c	Mb0389c	pyrE	179 aa	179 aa			1	179 aa overlap			probable orotate phosphoribosyltransferase pyre oprt oprtase	intermediate metabolism and respiration
Rv0383c	Mb0390c		284 aa	284 aa			1	284 aa overlap			possible conserved secreted protein	cell wall and cell processes
Rv0384c	Mb0391c	clpB	848 aa	848 aa			1	848 aa overlap			probable endopeptidase atp binding protein chain b clpb clpb protein heat shock protein f84.1	virulence, detoxification,adaptation
Rv0385	Mb0392		390 aa	390 aa			1	390 aa overlap			probable monooxygenase	intermediate metabolism and respiration
Rv0390	Mb0396		140 aa	140 aa			1	140 aa overlap			conserved protein	Conserved hypothetical protein
Rv0391	Mb0397	metZ	406 aa	406 aa			1	406 aa overlap			probable o-succinylhomoserine sulfhydrylase metz osh sulfhydrylase	intermediate metabolism and respiration
Rv0393	Mb0399		441 aa	441 aa			1	441 aa overlap			conserved 13e12 repeat family protein	insertion seqs and phages
Rv0394c	Mb0400c		239 aa	239 aa			1	239 aa overlap			possible secreted protein	cell wall and cell processes
Rv0396	Mb0402		130 aa	130 aa			1	130 aa overlap			hypothetical protein	Conserved hypothetical protein
Rv0397	Mb0403		122 aa	122 aa			1	122 aa overlap			conserved 13e12 repeat family protein	insertion seqs and phages
Rv0397A	Mb0403A		82 aa	82 aa			1	82 aa overlap			conserved protein	Conserved hypothetical protein
Rv0398c	Mb0404c		213 aa	213 aa			1	213 aa overlap			possible secreted protein	cell wall and cell processes
Rv0399c	Mb0405c	lpqK	409 aa	409 aa			1	409 aa overlap			possible conserved lipoprotein lpqk	cell wall and cell processes
Rv0400c	Mb0406c	fadE7	395 aa	395 aa			1	395 aa overlap			acyl-coa dehydrogenase fade7	lipid metabolism
Rv0401	Mb0407		123 aa	123 aa			1	123 aa overlap			probable conserved transmembrane protein	cell wall and cell processes
Rv0403c	Mb0410c	mmpS1	142 aa	142 aa			1	142 aa overlap			probable conserved membrane protein mmps1	cell wall and cell processes
Rv0406c	Mb0414c		272 aa	272 aa			1	272 aa overlap			beta lactamase like protein	Conserved hypothetical protein
Rv0407	Mb0415	fgd1	336 aa	336 aa			1	336 aa overlap			f420-dependent glucose-6-phosphate dehydrogenase fgd1	intermediate metabolism and respiration
Rv0409	Mb0417	ackA	385 aa	385 aa			1	385 aa overlap			probable acetate kinase acka acetokinase	intermediate metabolism and respiration
Rv0410c	Mb0418c	pknG	750 aa	750 aa			1	750 aa overlap			serine/threonine-protein kinase pkng protein kinase g stpk g	regulatory proteins
Rv0411c	Mb0419c	glnH	328 aa	328 aa			1	328 aa overlap			probable glutamine-binding lipoprotein glnh glnbp	cell wall and cell processes
Rv0413	Mb0421	mutT3	217 aa	217 aa			1	217 aa overlap			possible mutator protein mutt3 7c8-dihydro-8-oxoguanine-triphosphatase 8-oxo-dgtpase dgtp pyrophosphohydrolase	information pathways
Rv0414c	Mb0422c	thiE	222 aa	222 aa			1	222 aa overlap			thiamine-phosphate pyrophosphorylase thie tmp pyrophosphorylase tmp-ppase thiamine-phosphate synthase	intermediate metabolism and respiration
Rv0416	Mb0424	thiS	68 aa	68 aa			1	68 aa overlap			possible protein this	intermediate metabolism and respiration
Rv0418	Mb0426	lpqL	500 aa	500 aa			1	500 aa overlap			probable lipoprotein aminopeptidase lpql	cell wall and cell processes
Rv0421c	Mb0429c		209 aa	209 aa			1	209 aa overlap			conserved hypothetical protein	Conserved hypothetical protein
Rv0422c	Mb0430c	thiD	265 aa	265 aa			1	265 aa overlap			probable phosphomethylpyrimidine kinase thid hmp-phosphate kinase hmp-p kinase	intermediate metabolism and respiration
Rv0423c	Mb0431c	thiC	547 aa	547 aa			1	547 aa overlap			probable thiamine biosynthesis protein thic	intermediate metabolism and respiration
Rv0424c	Mb0432c		91 aa	91 aa			1	91 aa overlap			hypothetical protein	Conserved hypothetical protein
Rv0426c	Mb0434c		147 aa	147 aa			1	147 aa overlap			possible transmembrane protein	cell wall and cell processes
Rv0427c	Mb0435c	xthA	291 aa	291 aa			1	291 aa overlap			probable exodeoxyribonuclease iii protein xtha exonuclease iii exo iii ap endonuclease vi	information pathways
Rv0430	Mb0438		102 aa	102 aa			1	102 aa overlap			conserved hypothetical protein	Conserved hypothetical protein
Rv0432	Mb0440	sodC	240 aa	240 aa			1	240 aa overlap			periplasmic superoxide dismutase [cu-zn] sodc	virulence, detoxification,adaptation
Rv0433	Mb0441		376 aa	376 aa			1	376 aa overlap			conserved hypothetical protein	Conserved hypothetical protein
Rv0435c	Mb0443c		728 aa	728 aa			1	728 aa overlap			putative conserved atpase	cell wall and cell processes
Rv0437c	Mb0445c	psd	231 aa	231 aa			1	231 aa overlap			possible phosphatidylserine decarboxylase psd ps decarboxylase	lipid metabolism
Rv0439c	Mb0447c		311 aa	311 aa			1	311 aa overlap			probable dehydrogenase/reductase	intermediate metabolism and respiration
Rv0440	Mb0448	groEL2	540 aa	540 aa			1	540 aa overlap			60 kda chaperonin 2 groel2 protein cpn60-2 groel protein 2 65 kda antigen heat shock protein 65 cell wall protein a antigen a	virulence, detoxification,adaptation
Rv0441c	Mb0449c		142 aa	142 aa			1	142 aa overlap			hypothetical protein	Conserved hypothetical protein
Rv0443	Mb0451		171 aa	171 aa			1	171 aa overlap			conserved protein	Conserved hypothetical protein
Rv0445c	Mb0453c	sigK	187 aa	187 aa			1	187 aa overlap			alternative rna polymerase sigma factor sigk	information pathways
Rv0446c	Mb0454c		256 aa	256 aa			1	256 aa overlap			possible conserved transmembrane protein	cell wall and cell processes
Rv0447c	Mb0455c	ufaA1	427 aa	427 aa			1	427 aa overlap			probable cyclopropane-fatty-acyl-phospholipid synthase ufaa1 cyclopropane fatty acid synthase cfa synthase	lipid metabolism
Rv0448c	Mb0456c		221 aa	221 aa			1	221 aa overlap			conserved hypothetical protein	Conserved hypothetical protein
Rv0449c	Mb0457c		439 aa	439 aa			1	439 aa overlap			conserved hypothetical protein	Conserved hypothetical protein
Rv0451c	Mb0459c	mmpS4	140 aa	140 aa			1	140 aa overlap			probable conserved membrane protein mmps4	cell wall and cell processes
Rv0452	Mb0460		236 aa	236 aa			1	236 aa overlap			possible transcriptional regulatory protein	regulatory proteins
Rv0453	Mb0461	PPE11	518 aa	518 aa			1	518 aa overlap			ppe family protein ppe11	PE/PPE
Rv0454	Mb0462		116 aa	116 aa			1	116 aa overlap			conserved hypothetical protein	Conserved hypothetical protein
Rv0455c	Mb0463c		148 aa	148 aa			1	148 aa overlap			conserved protein	Conserved hypothetical protein
Rv0456c	Mb0464c	echA2	304 aa	304 aa			1	304 aa overlap			enoyl-coa hydratase echa2 enoyl hydrase unsaturated acyl-coa hydratase crotonase	lipid metabolism
Rv0456A	Mb0465c	mazf1	93 aa	93 aa			1	93 aa overlap			possible toxin mazf1	virulence, detoxification,adaptation
Rv0458	Mb0467		507 aa	507 aa			1	507 aa overlap			probable aldehyde dehydrogenase	intermediate metabolism and respiration
Rv0459	Mb0468		163 aa	163 aa			1	163 aa overlap			conserved hypothetical protein	Conserved hypothetical protein
Rv0460	Mb0469		79 aa	79 aa			1	79 aa overlap			conserved hydrophobic protein	Conserved hypothetical protein
Rv0461	Mb0470		174 aa	174 aa			1	174 aa overlap			probable transmembrane protein	cell wall and cell processes
Rv0462	Mb0471	lpd	464 aa	464 aa			1	464 aa overlap			dihydrolipoamide dehydrogenase lpdc lipoamide reductase nadh lipoyl dehydrogenase dihydrolipoyl dehydrogenase diaphorase	intermediate metabolism and respiration
Rv0463	Mb0472		97 aa	97 aa			1	97 aa overlap			probable conserved membrane protein	cell wall and cell processes
Rv0464c	Mb0473c		190 aa	190 aa			1	190 aa overlap			conserved protein	Conserved hypothetical protein
Rv0466	Mb0475		264 aa	264 aa			1	264 aa overlap			conserved protein	Conserved hypothetical protein
Rv0467	Mb0476	icl	428 aa	428 aa			1	428 aa overlap			isocitrate lyase icl isocitrase isocitratase	intermediate metabolism and respiration
Rv0468	Mb0477	fadB2	286 aa	286 aa			1	286 aa overlap			3-hydroxybutyryl-coa dehydrogenase fadb2 beta-hydroxybutyryl-coa dehydrogenase bhbd	lipid metabolism
Rv0469	Mb0478	umaA1	286 aa	286 aa			1	286 aa overlap			possible mycolic acid synthase umaa	lipid metabolism
Rv0470c	Mb0479c	pcaA	287 aa	287 aa			1	287 aa overlap			mycolic acid synthase pcaa cyclopropane synthase	lipid metabolism
Rv0470A	Mb0480c		146 aa	146 aa			1	146 aa overlap			hypothetical protein	Conserved hypothetical protein
Rv0471c	Mb0481c		162 aa	162 aa			1	162 aa overlap			hypothetical protein	Conserved hypothetical protein
Rv0472c	Mb0482c		234 aa	234 aa			1	234 aa overlap			probable transcriptional regulatory protein possibly tetr-family	regulatory proteins
Rv0473	Mb0483		456 aa	456 aa			1	456 aa overlap			possible conserved transmembrane protein	cell wall and cell processes
Rv0474	Mb0484		140 aa	140 aa			1	140 aa overlap			probable transcriptional regulatory protein	regulatory proteins
Rv0475	Mb0485	hbhA	199 aa	199 aa			1	199 aa overlap			iron-regulated heparin binding hemagglutinin hbha adhesin	cell wall and cell processes
Rv0476	Mb0486		87 aa	87 aa			1	87 aa overlap			possible conserved transmembrane protein	cell wall and cell processes
Rv0477	Mb0487		148 aa	148 aa			1	148 aa overlap			possible conserved secreted protein	cell wall and cell processes
Rv0478	Mb0488	deoC	224 aa	224 aa			1	224 aa overlap			probable deoxyribose-phosphate aldolase deoc phosphodeoxyriboaldolase deoxyriboaldolase	intermediate metabolism and respiration
Rv0479c	Mb0489c		348 aa	348 aa			1	348 aa overlap			probable conserved membrane protein	cell wall and cell processes
Rv0481c	Mb0491c		174 aa	174 aa			1	174 aa overlap			hypothetical protein	Conserved hypothetical protein
Rv0482	Mb0492	murB	369 aa	369 aa			1	369 aa overlap			probable udp-n-acetylenolpyruvoylglucosamine reductase murb udp-n-acetylmuramate dehydrogenase	cell wall and cell processes
Rv0483	Mb0493	lprQ	451 aa	451 aa			1	451 aa overlap			probable conserved lipoprotein lprq	cell wall and cell processes
Rv0485	Mb0495		438 aa	438 aa			1	438 aa overlap			possible transcriptional regulatory protein	regulatory proteins
Rv0486	Mb0496	msha	480 aa	480 aa			1	480 aa overlap			glycosyltransferase msha	intermediate metabolism and respiration
Rv0487	Mb0497		183 aa	183 aa			1	183 aa overlap			conserved hypothetical protein	Conserved hypothetical protein
Rv0488	Mb0498		201 aa	201 aa			1	201 aa overlap			probable conserved integral membrane protein	cell wall and cell processes
Rv0489	Mb0499	gpm1	249 aa	249 aa			1	249 aa overlap			probable phosphoglycerate mutase 1 gpm1 phosphoglyceromutase pgam bpg-dependent pgam	intermediate metabolism and respiration
Rv0490	Mb0500	senX3	410 aa	410 aa			1	410 aa overlap			putative two component sensor histidine kinase senx3	regulatory proteins
Rv0491	Mb0501	regX3	227 aa	227 aa			1	227 aa overlap			two component sensory transduction protein regx3 transcriptional regulatory protein probably luxr-family	regulatory proteins
Rv0492A	Mb0503c		109 aa	109 aa			1	109 aa overlap			hypothetical protein	Conserved hypothetical protein
Rv0494	Mb0505		242 aa	242 aa			1	242 aa overlap			probable transcriptional regulatory protein probably gntr-family	regulatory proteins
Rv0495c	Mb0506c		296 aa	296 aa			1	296 aa overlap			conserved hypothetical protein	Conserved hypothetical protein
Rv0496	Mb0507		328 aa	328 aa			1	328 aa overlap			conserved hypothetical protein	Conserved hypothetical protein
Rv0497	Mb0508		310 aa	310 aa			1	310 aa overlap			probable conserved transmembrane protein	cell wall and cell processes
Rv0498	Mb0509		280 aa	280 aa			1	280 aa overlap			conserved hypothetical protein	Conserved hypothetical protein
Rv0499	Mb0510		291 aa	291 aa			1	291 aa overlap			conserved hypothetical protein	Conserved hypothetical protein
Rv0500A	Mb0512		78 aa	78 aa			1	78 aa overlap			conserved protein	Conserved hypothetical protein
Rv0500B	Mb0512A		33 aa	33 aa			1	33 aa overlap			conserved hypothetical protein	Conserved hypothetical protein
Rv0501	Mb0513	galE2	376 aa	376 aa			1	376 aa overlap			possible udp-glucose 4-epimerase gale2 galactowaldenase udp-galactose 4-epimerase uridine diphosphate galactose 4-epimerase uridine diphospho-galactose 4-epimerase	intermediate metabolism and respiration
Rv0502	Mb0514		358 aa	358 aa			1	358 aa overlap			conserved protein	Conserved hypothetical protein
Rv0503c	Mb0515c	cmaA2	302 aa	302 aa			1	302 aa overlap			cyclopropane-fatty-acyl-phospholipid synthase 2 cmaa2 cyclopropane fatty acid synthase cfa synthase cyclopropane mycolic acid synthase 2 mycolic acid trans-cyclopropane synthetase	lipid metabolism
Rv0504c	Mb0516c		166 aa	166 aa			1	166 aa overlap			conserved protein	Conserved hypothetical protein
Rv0505c	Mb0517c	serB1	373 aa	373 aa			1	373 aa overlap			possible phosphoserine phosphatase serb1 psp o-phosphoserine phosphohydrolase pspase	intermediate metabolism and respiration
Rv0506	Mb0518	mmpS2	147 aa	147 aa			1	147 aa overlap			probable conserved membrane protein mmps2	cell wall and cell processes
Rv0508	Mb0520		97 aa	97 aa			1	97 aa overlap			conserved hypothetical protein	Conserved hypothetical protein
Rv0509	Mb0521	hemA	468 aa	468 aa			1	468 aa overlap			probable glutamyl-trna reductase hema glutr	intermediate metabolism and respiration
Rv0510	Mb0523	hemC	309 aa	309 aa			1	309 aa overlap			probable porphobilinogen deaminase hemc pbg hydroxymethylbilane synthase hmbs pre-uroporphyrinogen synthase	intermediate metabolism and respiration
Rv0511	Mb0524	hemD	565 aa	565 aa			1	565 aa overlap			probable uroporphyrin-iii c-methyltransferase hemd uroporphyrinogen iii methylase urogen iii methylase sumt urogen iii methylase urom	intermediate metabolism and respiration
Rv0513	Mb0526		182 aa	182 aa			1	182 aa overlap			possible conserved transmembrane protein	cell wall and cell processes
Rv0514	Mb0527		99 aa	99 aa			1	99 aa overlap			possible transmembrane protein	cell wall and cell processes
Rv0515	Mb0528		503 aa	503 aa			1	503 aa overlap			conserved 13e12 repeat family protein	insertion seqs and phages
Rv0516c	Mb0529c		158 aa	158 aa			1	158 aa overlap			possible anti-anti-sigma factor	information pathways
Rv0518	Mb0531		231 aa	231 aa			1	231 aa overlap			possible exported protein	cell wall and cell processes
Rv0519c	Mb0532c		300 aa	300 aa			1	300 aa overlap			possible conserved membrane protein	cell wall and cell processes
Rv0520	Mb0533		116 aa	116 aa			1	116 aa overlap			possible methyltransferase/methylase fragment	intermediate metabolism and respiration
Rv0521	Mb0534		101 aa	101 aa			1	101 aa overlap			possible methyltransferase/methylase fragment	intermediate metabolism and respiration
Rv0522	Mb0535	gabP	434 aa	434 aa			1	434 aa overlap			probable gaba permease gabp 4-amino butyrate transport carrier gama-aminobutyrate permease	cell wall and cell processes
Rv0523c	Mb0536c		131 aa	131 aa			1	131 aa overlap			conserved protein	Conserved hypothetical protein
Rv0524	Mb0537	hemL	462 aa	462 aa			1	462 aa overlap			probable glutamate-1-semialdehyde 2c1-aminomutase heml gsa glutamate-1-semialdehyde aminotransferase gsa-at	intermediate metabolism and respiration
Rv0525	Mb0538		202 aa	202 aa			1	202 aa overlap			conserved protein	Conserved hypothetical protein
Rv0526	Mb0539		216 aa	216 aa			1	216 aa overlap			possible thioredoxin protein thiol-disulfide interchange protein	intermediate metabolism and respiration
Rv0527	Mb0540	ccdA	259 aa	259 aa			1	259 aa overlap			possible cytochrome c-type biogenesis protein ccda	intermediate metabolism and respiration
Rv0528	Mb0541		529 aa	529 aa			1	529 aa overlap			probable conserved transmembrane protein	cell wall and cell processes
Rv0529	Mb0542	ccsA	324 aa	324 aa			1	324 aa overlap			possible cytochrome c-type biogenesis protein ccsa	intermediate metabolism and respiration
Rv0530	Mb0543		405 aa	405 aa			1	405 aa overlap			conserved protein	Conserved hypothetical protein
Rv0530A	Mb0543A		53 aa	53 aa			1	53 aa overlap			conserved protein	Conserved hypothetical protein
Rv0531	Mb0544		105 aa	105 aa			1	105 aa overlap			possible conserved membrane protein	cell wall and cell processes
Rv0533c	Mb0547c	fabH	335 aa	335 aa			1	335 aa overlap			3-oxoacyl-[acyl-carrier-protein] synthase iii fabh beta-ketoacyl-acp synthase iii kas iii	lipid metabolism
Rv0534c	Mb0548c	menA	292 aa	292 aa			1	292 aa overlap			1c4-dihydroxy-2-naphthoate octaprenyltransferase mena dhna-octaprenyltransferase	intermediate metabolism and respiration
Rv0535	Mb0549	pnp	264 aa	264 aa			1	264 aa overlap			probable 5'-methylthioadenosine phosphorylase pnp mta phosphorylase	intermediate metabolism and respiration
Rv0536	Mb0550	galE3	346 aa	346 aa			1	346 aa overlap			probable udp-glucose 4-epimerase gale3 galactowaldenase udp-galactose 4-epimerase uridine diphosphate galactose 4-epimerase uridine diphospho-galactose 4-epimerase	intermediate metabolism and respiration
Rv0537c	Mb0551c		477 aa	477 aa			1	477 aa overlap			probable integral membrane protein	cell wall and cell processes
Rv0539	Mb0553		210 aa	210 aa			1	210 aa overlap			probable dolichyl-phosphate sugar synthase dolichol-phosphate sugar synthetase dolichol-phosphate sugar transferase sugar phosphoryldolichol synthase	intermediate metabolism and respiration
Rv0540	Mb0554		220 aa	220 aa			1	220 aa overlap			conserved hypothetical protein	Conserved hypothetical protein
Rv0542c	Mb0556c	menE	362 aa	362 aa			1	362 aa overlap			possible o-succinylbenzoic acid--coa ligase mene osb-coa synthetase o-succinylbenzoate-coa synthase	intermediate metabolism and respiration
Rv0543c	Mb0557c		100 aa	100 aa			1	100 aa overlap			conserved protein	Conserved hypothetical protein
Rv0544c	Mb0558c		92 aa	92 aa			1	92 aa overlap			possible conserved transmembrane protein	cell wall and cell processes
Rv0546c	Mb0560c		128 aa	128 aa			1	128 aa overlap			conserved protein	Conserved hypothetical protein
Rv0547c	Mb0561c		294 aa	294 aa			1	294 aa overlap			possible oxidoreductase	intermediate metabolism and respiration
Rv0548c	Mb0562c	menB	314 aa	314 aa			1	314 aa overlap			naphthoate synthase menb dihydroxynaphthoic acid synthetase dhna synthetase	intermediate metabolism and respiration
Rv0550c	Mb0565c	vapb3	88 aa	88 aa			1	88 aa overlap			possible antitoxin vapb3	virulence, detoxification,adaptation
Rv0551c	Mb0566c	fadD8	571 aa	571 aa			1	571 aa overlap			probable fatty-acid-coa ligase fadd8 fatty-acid-coa synthetase fatty-acid-coa synthase	lipid metabolism
Rv0552	Mb0567		534 aa	534 aa			1	534 aa overlap			conserved protein	Conserved hypothetical protein
Rv0553	Mb0568	menC	326 aa	326 aa			1	326 aa overlap			probable muconate cycloisomerase menc cisccis-muconate lactonizing enzyme mle	intermediate metabolism and respiration
Rv0554	Mb0569	bpoC	262 aa	262 aa			1	262 aa overlap			possible peroxidase bpoc non-haem peroxidase	virulence, detoxification,adaptation
Rv0555	Mb0570	menD	554 aa	554 aa			1	554 aa overlap			probable bifunctional menaquinone biosynthesis protein mend : 2-succinyl-6-hydroxy-2c4-cyclohexadiene-1-carboxylate synthase shchc synthase b 2-oxoglutarate decarboxylase alpha-ketoglutarate decarboxylase kdc	intermediate metabolism and respiration
Rv0557	Mb0572	mgta	378 aa	378 aa			1	378 aa overlap			mannosyltransferase mgta	lipid metabolism
Rv0558	Mb0573	menH	234 aa	234 aa			1	234 aa overlap			probable ubiquinone/menaquinone biosynthesis methyltransferase menh 2-heptaprenyl-1c4-naphthoquinone methyltransferase	intermediate metabolism and respiration
Rv0559c	Mb0574c		112 aa	112 aa			1	112 aa overlap			possible conserved secreted protein	cell wall and cell processes
Rv0560c	Mb0575c		241 aa	241 aa			1	241 aa overlap			possible benzoquinone methyltransferase methylase	intermediate metabolism and respiration
Rv0561c	Mb0576c		408 aa	408 aa			1	408 aa overlap			possible oxidoreductase	intermediate metabolism and respiration
Rv0562	Mb0577	grcC1	335 aa	335 aa			1	335 aa overlap			probable polyprenyl-diphosphate synthase grcc1 polyprenyl pyrophosphate synthetase	intermediate metabolism and respiration
Rv0563	Mb0578	htpX	286 aa	286 aa			1	286 aa overlap			probable protease transmembrane protein heat shock protein htpx	virulence, detoxification,adaptation
Rv0564c	Mb0579c	gpdA1	341 aa	341 aa			1	341 aa overlap			probable glycerol-3-phosphate dehydrogenase [nadpb] gpda1 nadph-dependent glycerol-3-phosphate dehydrogenase nadph-dependent dihydroxyacetone-phosphate reductase	lipid metabolism
Rv0565c	Mb0580c		486 aa	486 aa			1	486 aa overlap			probable monooxygenase	intermediate metabolism and respiration
Rv0566c	Mb0581c		163 aa	163 aa			1	163 aa overlap			conserved protein	Conserved hypothetical protein
Rv0568	Mb0583	cyp135B1	472 aa	472 aa			1	472 aa overlap			possible cytochrome p450 135b1 cyp135b1	intermediate metabolism and respiration
Rv0569	Mb0584		88 aa	88 aa			1	88 aa overlap			conserved protein	Conserved hypothetical protein
Rv0571c	Mb0586c		443 aa	443 aa			1	443 aa overlap			conserved protein	Conserved hypothetical protein
Rv0573c	Mb0588c	pncb2	463 aa	463 aa			1	463 aa overlap			nicotinic acid phosphoribosyltransferase pncb2	intermediate metabolism and respiration
Rv0577	Mb0592	TB27.3	261 aa	261 aa			1	261 aa overlap			conserved protein tb27.3	Conserved hypothetical protein
Rv0579	Mb0594		252 aa	252 aa			1	252 aa overlap			conserved hypothetical protein	Conserved hypothetical protein
Rv0580c	Mb0595c		163 aa	163 aa			1	163 aa overlap			conserved protein	Conserved hypothetical protein
Rv0581	Mb0596	vapb26	71 aa	71 aa			1	71 aa overlap			possible antitoxin vapb26	virulence, detoxification,adaptation
Rv0582	Mb0597	vapc26	135 aa	135 aa			1	135 aa overlap			possible toxin vapc26. contains pin domain.	virulence, detoxification,adaptation
Rv0583c	Mb0598c	lpqN	228 aa	228 aa			1	228 aa overlap			probable conserved lipoprotein lpqn	cell wall and cell processes
Rv0586	Mb0601	mce2r	240 aa	240 aa			1	240 aa overlap			probable transcriptional regulatory protein mce2r gntr-family	regulatory proteins
Rv0587	Mb0602	yrbE2A	265 aa	265 aa			1	265 aa overlap			conserved hypothetical integral membrane protein yrbe2a	virulence, detoxification,adaptation
Rv0588	Mb0603	yrbE2B	295 aa	295 aa			1	295 aa overlap			conserved hypothetical integral membrane protein yrbe2b	virulence, detoxification,adaptation
Rv0594	Mb0610	mce2F	516 aa	516 aa			1	516 aa overlap			mce-family protein mce2f	virulence, detoxification,adaptation
Rv0595c	Mb0611c	vapc4	130 aa	130 aa			1	130 aa overlap			possible toxin vapc4	virulence, detoxification,adaptation
Rv0596c	Mb0612c	vapb4	85 aa	85 aa			1	85 aa overlap			possible antitoxin vapb4	virulence, detoxification,adaptation
Rv0597c	Mb0613c		411 aa	411 aa			1	411 aa overlap			conserved hypothetical protein	Conserved hypothetical protein
Rv0598c	Mb0614c	vapc27	137 aa	137 aa			1	137 aa overlap			possible toxin vapc27. contains pin domain.	virulence, detoxification,adaptation
Rv0599c	Mb0615c	vapb27	78 aa	78 aa			1	78 aa overlap			possible antitoxin vapb27	virulence, detoxification,adaptation
Rv0600c	Mb0616c		168 aa	168 aa			1	168 aa overlap			two component sensor kinase [second part]	regulatory proteins
Rv0601c	Mb0617c		156 aa	156 aa			1	156 aa overlap			two component sensor kinase [first part]	regulatory proteins
Rv0605	Mb0621		202 aa	202 aa			1	202 aa overlap			possible resolvase	insertion seqs and phages
Rv0606	Mb0622		247 aa	247 aa			1	247 aa overlap			possible transposase fragment	insertion seqs and phages
Rv0607	Mb0623		128 aa	128 aa			1	128 aa overlap			hypothetical protein	Conserved hypothetical protein
Rv0608	Mb0624	vapb28	81 aa	81 aa			1	81 aa overlap			possible antitoxin vapb28	virulence, detoxification,adaptation
Rv0609	Mb0625	vapc28	133 aa	133 aa			1	133 aa overlap			possible toxin vapc28. contains pin domain.	virulence, detoxification,adaptation
Rv0609A	Mb0626		75 aa	75 aa			1	75 aa overlap			conserved hypothetical protein	Conserved hypothetical protein
Rv0611c	Mb0628c		127 aa	127 aa			1	127 aa overlap			hypothetical protein	Conserved hypothetical protein
Rv0612	Mb0629		201 aa	201 aa			1	201 aa overlap			conserved hypothetical protein	Conserved hypothetical protein
Rv0613c	Mb0630c		855 aa	855 aa			1	855 aa overlap			unknown protein	Conserved hypothetical protein
Rv0614	Mb0631		330 aa	330 aa			1	330 aa overlap			conserved hypothetical protein	Conserved hypothetical protein
Rv0615	Mb0632		80 aa	80 aa			1	80 aa overlap			probable integral membrane protein	cell wall and cell processes
Rv0616A	Mb0633A	vapB29	75 aa	75 aa			1	75 aa overlap			possible antitoxin vapb29	virulence, detoxification,adaptation
Rv0616c	Mb0633c		88 aa	88 aa			1	88 aa overlap			hypothetical protein	Conserved hypothetical protein
Rv0617	Mb0634	vapc29	133 aa	133 aa			1	133 aa overlap			possible toxin vapc29. contains pin domain.	virulence, detoxification,adaptation
Rv0622	Mb0638		315 aa	315 aa			1	315 aa overlap			possible membrane protein	cell wall and cell processes
Rv0623	Mb0639	vapb30	84 aa	84 aa			1	84 aa overlap			possible antitoxin vapb30	virulence, detoxification,adaptation
Rv0624	Mb0640	vapc30	131 aa	131 aa			1	131 aa overlap			possible toxin vapc30. contains pin domain.	virulence, detoxification,adaptation
Rv0625c	Mb0641c		246 aa	246 aa			1	246 aa overlap			probable conserved transmembrane protein	cell wall and cell processes
Rv0626	Mb0642	vapb5	86 aa	86 aa			1	86 aa overlap			possible antitoxin vapb5	virulence, detoxification,adaptation
Rv0627	Mb0643	vapc5	135 aa	135 aa			1	135 aa overlap			possible toxin vapc5	virulence, detoxification,adaptation
Rv0628c	Mb0644c		383 aa	383 aa			1	383 aa overlap			conserved hypothetical protein	Conserved hypothetical protein
Rv0632c	Mb0649c	echA3	231 aa	231 aa			1	231 aa overlap			probable enoyl-coa hydratase echa3 enoyl hydrase unsaturated acyl-coa hydratase crotonase	lipid metabolism
Rv0634c	Mb0651c		237 aa	237 aa			1	237 aa overlap			possible glyoxalase ii hydroxyacylglutathione hydrolase glx ii	virulence, detoxification,adaptation
Rv0634A	Mb0652		83 aa	83 aa			1	83 aa overlap			unknown protein	Conserved hypothetical protein
Rv0634B	Mb0653	rpmG2	55 aa	55 aa			1	55 aa overlap			50s ribosomal protein l33 rpmg2	information pathways
Rv0635	Mb0654	hada	158 aa	158 aa			1	158 aa overlap			3r-hydroxyacyl-acp dehydratase subunit hada	intermediate metabolism and respiration
Rv0637	Mb0656	hadc	166 aa	166 aa			1	166 aa overlap			3r-hydroxyacyl-acp dehydratase subunit hadc	intermediate metabolism and respiration
Rv0638	Mb0657	secE1	161 aa	161 aa			1	161 aa overlap			probable preprotein translocase sece1	cell wall and cell processes
Rv0639	Mb0658	nusG	238 aa	238 aa			1	238 aa overlap			probable transcription antitermination protein nusg	information pathways
Rv0640	Mb0659	rplK	142 aa	142 aa			1	142 aa overlap			50s ribosomal protein l11 rplk	information pathways
Rv0643c	Mb0662c	mmaA3	293 aa	293 aa			1	293 aa overlap			methoxy mycolic acid synthase 3 mmaa3 methyl mycolic acid synthase 3 mma3 hydroxy mycolic acid synthase	lipid metabolism
Rv0645c	Mb0664c	mmaA1	286 aa	286 aa			1	286 aa overlap			methoxy mycolic acid synthase 1 mmaa1 methyl mycolic acid synthase 1 mma1 hydroxy mycolic acid synthase	lipid metabolism
Rv0646c	Mb0665c	lipG	301 aa	301 aa			1	301 aa overlap			probable lipase/esterase lipg	intermediate metabolism and respiration
Rv0649	Mb0668	fabD2	224 aa	224 aa			1	224 aa overlap			possible malonyl coa-acyl carrier protein transacylase fabd2 mct	lipid metabolism
Rv0650	Mb0669		302 aa	302 aa			1	302 aa overlap			possible sugar kinase	intermediate metabolism and respiration
Rv0651	Mb0670	rplJ	178 aa	178 aa			1	178 aa overlap			50s ribosomal protein l10 rplj	information pathways
Rv0652	Mb0671	rplL	130 aa	130 aa			1	130 aa overlap			50s ribosomal protein l7/l12 rpll sa1	information pathways
Rv0653c	Mb0672c		231 aa	231 aa			1	231 aa overlap			possible transcriptional regulatory protein probably tetr-family	regulatory proteins
Rv0654	Mb0673		501 aa	501 aa			1	501 aa overlap			probable dioxygenase	intermediate metabolism and respiration
Rv0655	Mb0674	mkl	359 aa	359 aa			1	359 aa overlap			possible ribonucleotide-transport atp-binding protein abc transporter mkl	cell wall and cell processes
Rv0656c	Mb0675c	vapc6	127 aa	127 aa			1	127 aa overlap			possible toxin vapc6	virulence, detoxification,adaptation
Rv0657c	Mb0676c	vapb6	51 aa	51 aa			1	51 aa overlap			possible antitoxin vapb6	virulence, detoxification,adaptation
Rv0659c	Mb0678c	mazf2	102 aa	102 aa			1	102 aa overlap			toxin mazf2	virulence, detoxification,adaptation
Rv0660c	Mb0679c	maze2	81 aa	81 aa			1	81 aa overlap			possible antitoxin maze2	virulence, detoxification,adaptation
Rv0661c	Mb0680c	vapc7	145 aa	145 aa			1	145 aa overlap			possible toxin vapc7	virulence, detoxification,adaptation
Rv0662c	Mb0681c	vapb7	122 aa	122 aa			1	122 aa overlap			possible antitoxin vapb7	virulence, detoxification,adaptation
Rv0664	Mb0683	vapb8	90 aa	90 aa			1	90 aa overlap			possible antitoxin vapb8	virulence, detoxification,adaptation
Rv0665	Mb0684	vapc8	112 aa	112 aa			1	112 aa overlap			possible toxin vapc8	virulence, detoxification,adaptation
Rv0666	Mb0685		57 aa	57 aa			1	57 aa overlap			possible membrane protein	cell wall and cell processes
Rv0667	Mb0686	rpoB	1172 aa	1172 aa			1	1172 aa overlap			dna-directed rna polymerase beta chain rpob transcriptase beta chain rna polymerase beta subunit	information pathways
Rv0668	Mb0687	rpoC	1316 aa	1316 aa			1	1316 aa overlap			dna-directed rna polymerase beta' chain rpoc transcriptase beta' chain rna polymerase beta' subunit.	information pathways
Rv0670	Mb0689	end	252 aa	252 aa			1	252 aa overlap			probable endonuclease iv end endodeoxyribonuclease iv apurinase	information pathways
Rv0671	Mb0690	lpqP	280 aa	280 aa			1	280 aa overlap			possible conserved lipoprotein lpqp	cell wall and cell processes
Rv0672	Mb0691	fadE8	542 aa	542 aa			1	542 aa overlap			probable acyl-coa dehydrogenase fade8	lipid metabolism
Rv0673	Mb0692	echA4	312 aa	312 aa			1	312 aa overlap			possible enoyl-coa hydratase echa4 enoyl hydrase unsaturated acyl-coa hydratase crotonase	lipid metabolism
Rv0674	Mb0693		240 aa	240 aa			1	240 aa overlap			conserved hypothetical protein	Conserved hypothetical protein
Rv0675	Mb0694	echA5	263 aa	263 aa			1	263 aa overlap			probable enoyl-coa hydratase echa5 enoyl hydrase unsaturated acyl-coa hydratase crotonase	lipid metabolism
Rv0677c	Mb0696c	mmpS5	142 aa	142 aa			1	142 aa overlap			possible conserved membrane protein mmps5	cell wall and cell processes
Rv0678	Mb0697		165 aa	165 aa			1	165 aa overlap			conserved protein	Conserved hypothetical protein
Rv0679c	Mb0698c		165 aa	165 aa			1	165 aa overlap			conserved threonine rich protein	Conserved hypothetical protein
Rv0680c	Mb0699c		124 aa	124 aa			1	124 aa overlap			probable conserved transmembrane protein	cell wall and cell processes
Rv0681	Mb0700		196 aa	196 aa			1	196 aa overlap			probable transcriptional regulatory protein possibly tetr-family	regulatory proteins
Rv0682	Mb0701	rpsL	124 aa	124 aa			1	124 aa overlap			30s ribosomal protein s12 rpsl	information pathways
Rv0683	Mb0702	rpsG	156 aa	156 aa			1	156 aa overlap			30s ribosomal protein s7 rpsg	information pathways
Rv0684	Mb0703	fusA1	701 aa	701 aa			1	701 aa overlap			probable elongation factor g fusa1 ef-g	information pathways
Rv0685	Mb0704	tuf	396 aa	396 aa			1	396 aa overlap			probable iron-regulated elongation factor tu tuf ef-tu	information pathways
Rv0687	Mb0706		275 aa	275 aa			1	275 aa overlap			probable short-chain type dehydrogenase/reductase	intermediate metabolism and respiration
Rv0688	Mb0707		406 aa	406 aa			1	406 aa overlap			putative ferredoxin reductase	intermediate metabolism and respiration
Rv0689c	Mb0708c		84 aa	84 aa			1	84 aa overlap			hypothetical protein	Conserved hypothetical protein
Rv0690c	Mb0709c		349 aa	349 aa			1	349 aa overlap			conserved hypothetical protein	Conserved hypothetical protein
Rv0691A	Mb0710A		62 aa	62 aa			1	62 aa overlap			mycofactocin precursor protein	intermediate metabolism and respiration
Rv0691c	Mb0710c		198 aa	198 aa			1	198 aa overlap			probable transcriptional regulatory protein	regulatory proteins
Rv0692	Mb0711		109 aa	109 aa			1	109 aa overlap			conserved hypothetical protein	Conserved hypothetical protein
Rv0693	Mb0712	pqqE	391 aa	391 aa			1	391 aa overlap			probable coenzyme pqq synthesis protein e pqqe coenzyme pqq synthesis protein iii	intermediate metabolism and respiration
Rv0694	Mb0713	lldD1	396 aa	396 aa			1	396 aa overlap			possible l-lactate dehydrogenase cytochrome lldd1	intermediate metabolism and respiration
Rv0695	Mb0714		251 aa	251 aa			1	251 aa overlap			conserved hypothetical protein	Conserved hypothetical protein
Rv0696	Mb0715		470 aa	470 aa			1	470 aa overlap			probable membrane sugar transferase	intermediate metabolism and respiration
Rv0697	Mb0716		479 aa	479 aa			1	479 aa overlap			probable dehydrogenase	intermediate metabolism and respiration
Rv0699	Mb0719		73 aa	73 aa			1	73 aa overlap			hypothetical protein	Conserved hypothetical protein
Rv0700	Mb0720	rpsJ	101 aa	101 aa			1	101 aa overlap			30s ribosomal protein s10 rpsj transcription antitermination factor nuse	information pathways
Rv0701	Mb0721	rplC	217 aa	217 aa			1	217 aa overlap			50s ribosomal protein l3 rplc	information pathways
Rv0702	Mb0722	rplD	223 aa	223 aa			1	223 aa overlap			50s ribosomal protein l4 rpld	information pathways
Rv0703	Mb0723	rplW	100 aa	100 aa			1	100 aa overlap			50s ribosomal protein l23 rplw	information pathways
Rv0704	Mb0724	rplB	280 aa	280 aa			1	280 aa overlap			50s ribosomal protein l2 rplb	information pathways
Rv0705	Mb0725	rpsS	93 aa	93 aa			1	93 aa overlap			30s ribosomal protein s19 rpss	information pathways
Rv0706	Mb0726	rplV	197 aa	197 aa			1	197 aa overlap			50s ribosomal protein l22 rplv	information pathways
Rv0707	Mb0727	rpsC	274 aa	274 aa			1	274 aa overlap			30s ribosomal protein s3 rpsc	information pathways
Rv0708	Mb0728	rplP	138 aa	138 aa			1	138 aa overlap			50s ribosomal protein l16 rplp	information pathways
Rv0709	Mb0729	rpmC	77 aa	77 aa			1	77 aa overlap			50s ribosomal protein l29 rpmc	information pathways
Rv0710	Mb0730	rpsQ	136 aa	136 aa			1	136 aa overlap			30s ribosomal protein s17 rpsq	information pathways
Rv0712	Mb0733		299 aa	299 aa			1	299 aa overlap			conserved protein	Conserved hypothetical protein
Rv0713	Mb0734		313 aa	313 aa			1	313 aa overlap			probable conserved transmembrane protein	cell wall and cell processes
Rv0714	Mb0735	rplN	122 aa	122 aa			1	122 aa overlap			50s ribosomal protein l14 rpln	information pathways
Rv0715	Mb0736	rplX	105 aa	105 aa			1	105 aa overlap			50s ribosomal protein l24 rplx	information pathways
Rv0716	Mb0737	rplE	187 aa	187 aa			1	187 aa overlap			50s ribosomal protein l5 rple	information pathways
Rv0717	Mb0738	rpsN1	61 aa	61 aa			1	61 aa overlap			30s ribosomal protein s14 rpsn1	information pathways
Rv0718	Mb0739	rpsH	132 aa	132 aa			1	132 aa overlap			30s ribosomal protein s8 rpsh	information pathways
Rv0719	Mb0740	rplF	179 aa	179 aa			1	179 aa overlap			50s ribosomal protein l6 rplf	information pathways
Rv0720	Mb0741	rplR	122 aa	122 aa			1	122 aa overlap			50s ribosomal protein l18 rplr	information pathways
Rv0721	Mb0742	rpsE	220 aa	220 aa			1	220 aa overlap			30s ribosomal protein s5 rpse	information pathways
Rv0722	Mb0743	rpmD	65 aa	65 aa			1	65 aa overlap			50s ribosomal protein l30 rpmd	information pathways
Rv0724	Mb0745	sppA	623 aa	623 aa			1	623 aa overlap			possible protease iv sppa endopeptidase iv signal peptide peptidase	cell wall and cell processes
Rv0725c	Mb0746c		301 aa	301 aa			1	301 aa overlap			conserved hypothetical protein	Conserved hypothetical protein
Rv0726c	Mb0747c		367 aa	367 aa			1	367 aa overlap			possible s-adenosylmethionine-dependent methyltransferase	lipid metabolism
Rv0730	Mb0751		242 aa	242 aa			1	242 aa overlap			gcn5-related n-acetyltransferase	intermediate metabolism and respiration
Rv0731c	Mb0752c		318 aa	318 aa			1	318 aa overlap			possible s-adenosylmethionine-dependent methyltransferase	lipid metabolism
Rv0732	Mb0753	secY	441 aa	441 aa			1	441 aa overlap			probable preprotein translocase secy	cell wall and cell processes
Rv0733	Mb0754	adk	181 aa	181 aa			1	181 aa overlap			adenylate kinase adk atp-amp transphosphorylase	intermediate metabolism and respiration
Rv0734	Mb0755	mapA	266 aa	266 aa			1	266 aa overlap			methionine aminopeptidase mapa map peptidase m metap	intermediate metabolism and respiration
Rv0735	Mb0756	sigL	177 aa	177 aa			1	177 aa overlap			probable alternative rna polymerase sigma factor sigl	information pathways
Rv0736	Mb0757	rsla	250 aa	250 aa			1	250 aa overlap			anti-sigma factor rsla	information pathways
Rv0737	Mb0758		165 aa	165 aa			1	165 aa overlap			possible transcriptional regulatory protein	regulatory proteins
Rv0738	Mb0759		182 aa	182 aa			1	182 aa overlap			conserved protein	Conserved hypothetical protein
Rv0740	Mb0761		175 aa	175 aa			1	175 aa overlap			conserved hypothetical protein	Conserved hypothetical protein
Rv0741	Mb0762		104 aa	104 aa			1	104 aa overlap			probable transposase fragment	insertion seqs and phages
Rv0742	Mb0763	PE_PGRS8	172 aa	172 aa			1	172 aa overlap			pe-pgrs family protein pe_pgrs8	PE/PPE
Rv0743c	Mb0764c		185 aa	185 aa			1	185 aa overlap			hypothetical protein	Conserved hypothetical protein
Rv0744c	Mb0765c		168 aa	168 aa			1	168 aa overlap			possible transcriptional regulatory protein	regulatory proteins
Rv0745	Mb0766		175 aa	175 aa			1	175 aa overlap			conserved hypothetical protein	Conserved hypothetical protein
Rv0748	Mb0769	vapb31	85 aa	85 aa			1	85 aa overlap			possible antitoxin vapb31	virulence, detoxification,adaptation
Rv0749	Mb0770	vapc31	142 aa	142 aa			1	142 aa overlap			possible toxin vapc31. contains pin domain.	virulence, detoxification,adaptation
Rv0749A	Mb0771c		45 aa	45 aa			1	45 aa overlap			hypothetical protein fragment	Conserved hypothetical protein
Rv0750	Mb0772		81 aa	81 aa			1	81 aa overlap			conserved hypothetical protein	Conserved hypothetical protein
Rv0751c	Mb0773c	mmsB	294 aa	294 aa			1	294 aa overlap			probable 3-hydroxyisobutyrate dehydrogenase mmsb hibadh	intermediate metabolism and respiration
Rv0754	Mb0776	PE_PGRS11	584 aa	584 aa			1	584 aa overlap			pe-pgrs family protein pe_pgrs11	PE/PPE
Rv0755A	Mb0778c		61 aa	61 aa			1	61 aa overlap			putative transposase fragment	insertion seqs and phages
Rv0756c	Mb0779c		241 aa	241 aa			1	241 aa overlap			unknown protein	Conserved hypothetical protein
Rv0757	Mb0780	phoP	247 aa	247 aa			1	247 aa overlap			possible two component system response transcriptional positive regulator phop	regulatory proteins
Rv0759c	Mb0782c		110 aa	110 aa			1	110 aa overlap			conserved hypothetical protein	Conserved hypothetical protein
Rv0760c	Mb0783c		139 aa	139 aa			1	139 aa overlap			conserved protein	Conserved hypothetical protein
Rv0761c	Mb0784c	adhB	375 aa	375 aa			1	375 aa overlap			possible zinc-containing alcohol dehydrogenase nad dependent adhb	intermediate metabolism and respiration
Rv0762c	Mb0785c		181 aa	181 aa			1	181 aa overlap			conserved hypothetical protein	Conserved hypothetical protein
Rv0763c	Mb0786c		68 aa	68 aa			1	68 aa overlap			possible ferredoxin	intermediate metabolism and respiration
Rv0764c	Mb0787c	cyp51	451 aa	451 aa			1	451 aa overlap			cytochrome p450 51 cyp51 cypl1 p450-l1a1 sterol 14-alpha demethylase lanosterol 14-alpha demethylase p450-14dm	intermediate metabolism and respiration
Rv0765c	Mb0788c		275 aa	275 aa			1	275 aa overlap			probable oxidoreductase	intermediate metabolism and respiration
Rv0766c	Mb0789c	cyp123	402 aa	402 aa			1	402 aa overlap			probable cytochrome p450 123 cyp123	intermediate metabolism and respiration
Rv0767c	Mb0790c		213 aa	213 aa			1	213 aa overlap			conserved hypothetical protein	Conserved hypothetical protein
Rv0768	Mb0791	aldA	489 aa	489 aa			1	489 aa overlap			probable aldehyde dehydrogenase nad dependent alda aldehyde dehydrogenase [nadb]	intermediate metabolism and respiration
Rv0771	Mb0794		144 aa	144 aa			1	144 aa overlap			possible 4-carboxymuconolactone decarboxylase cmd	intermediate metabolism and respiration
Rv0772	Mb0795	purD	422 aa	422 aa			1	422 aa overlap			probable phosphoribosylamine--glycine ligase purd gars glycinamide ribonucleotide synthetase phosphoribosylglycinamide synthetase 5'-phosphoribosylglycinamide synthetase	intermediate metabolism and respiration
Rv0773c	Mb0796c	ggtA	512 aa	512 aa			1	512 aa overlap			probable bifunctional acylase ggta: cephalosporin acylase gl-7aca acylase b gamma-glutamyltranspeptidase ggt	intermediate metabolism and respiration
Rv0775	Mb0798		207 aa	207 aa			1	207 aa overlap			conserved hypothetical protein	Conserved hypothetical protein
Rv0776c	Mb0799c		259 aa	259 aa			1	259 aa overlap			conserved hypothetical protein	Conserved hypothetical protein
Rv0778	Mb0801	cyp126	414 aa	414 aa			1	414 aa overlap			possible cytochrome p450 126 cyp126	intermediate metabolism and respiration
Rv0779c	Mb0802c		206 aa	206 aa			1	206 aa overlap			possible conserved transmembrane protein	cell wall and cell processes
Rv0780	Mb0803	purC	297 aa	297 aa			1	297 aa overlap			phosphoribosylaminoimidazole-succinocarboxamide synthase purc saicar synthetase	intermediate metabolism and respiration
Rv0783c	Mb0805c	emrB	540 aa	540 aa			1	540 aa overlap			possible multidrug resistance integral membrane efflux protein emrb	cell wall and cell processes
Rv0784	Mb0806		228 aa	228 aa			1	228 aa overlap			conserved hypothetical protein	Conserved hypothetical protein
Rv0786c	Mb0809c		129 aa	129 aa			1	129 aa overlap			conserved protein	Conserved hypothetical protein
Rv0787A	Mb0811		79 aa	79 aa			1	78 aa overlap			conserved protein	Conserved hypothetical protein
Rv0788	Mb0812	purQ	224 aa	224 aa			1	224 aa overlap			probable phosphoribosylformylglycinamidine synthase i purg fgam synthase i	intermediate metabolism and respiration
Rv0789c	Mb0813c		199 aa	199 aa			1	199 aa overlap			hypothetical protein	Conserved hypothetical protein
Rv0790c	Mb0814c		242 aa	242 aa			1	242 aa overlap			hypothetical protein	Conserved hypothetical protein
Rv0791c	Mb0815c		347 aa	347 aa			1	347 aa overlap			conserved protein	Conserved hypothetical protein
Rv0792c	Mb0816c		269 aa	269 aa			1	269 aa overlap			probable transcriptional regulatory protein probably gntr-family	regulatory proteins
Rv0793	Mb0817		101 aa	101 aa			1	101 aa overlap			possible monooxygenase	intermediate metabolism and respiration
Rv0798c	Mb0821c	cfp29	265 aa	265 aa			1	265 aa overlap			29 kda antigen cfp29	virulence, detoxification,adaptation
Rv0799c	Mb0822c		335 aa	335 aa			1	335 aa overlap			conserved protein	Conserved hypothetical protein
Rv0801	Mb0824		115 aa	115 aa			1	115 aa overlap			conserved protein	Conserved hypothetical protein
Rv0802c	Mb0825c		218 aa	218 aa			1	218 aa overlap			possible succinyltransferase in the gcn5-related n-acetyltransferase family	intermediate metabolism and respiration
Rv0803	Mb0826	purL	754 aa	754 aa			1	754 aa overlap			phosphoribosylformylglycinamidine synthase ii purl fgam synthase ii	intermediate metabolism and respiration
Rv0804	Mb0827		209 aa	209 aa			1	209 aa overlap			conserved hypothetical protein	Conserved hypothetical protein
Rv0805	Mb0828		318 aa	318 aa			1	318 aa overlap			class iii cyclic nucleotide phosphodiesterase cnmp pde	intermediate metabolism and respiration
Rv0806c	Mb0829c	cpsY	532 aa	532 aa			1	532 aa overlap			possible udp-glucose-4-epimerase cpsy galactowaldenase udp-galactose-4-epimerase uridine diphosphate galactose-4-epimerase uridine diphospho-galactose-4-epimerase	cell wall and cell processes
Rv0807	Mb0830		129 aa	129 aa			1	129 aa overlap			conserved hypothetical protein	Conserved hypothetical protein
Rv0808	Mb0831	purF	527 aa	527 aa			1	527 aa overlap			amidophosphoribosyltransferase purf glutamine phosphoribosylpyrophosphate amidotransferase atase gpatase	intermediate metabolism and respiration
Rv0809	Mb0832	purM	364 aa	364 aa			1	364 aa overlap			probable phosphoribosylformylglycinamidine cyclo-ligase purm airs phosphoribosyl-aminoimidazole synthetase air synthase	intermediate metabolism and respiration
Rv0810c	Mb0833c		60 aa	60 aa			1	60 aa overlap			conserved hypothetical protein	Conserved hypothetical protein
Rv0811c	Mb0834c		368 aa	368 aa			1	368 aa overlap			conserved protein	Conserved hypothetical protein
Rv0813c	Mb0836c		226 aa	226 aa			1	226 aa overlap			conserved protein	Conserved hypothetical protein
Rv0814c	Mb0837c	sseC2	100 aa	100 aa			1	100 aa overlap			conserved protein ssec2	intermediate metabolism and respiration
Rv0815c	Mb0838c	cysA2	277 aa	277 aa			1	277 aa overlap			probable thiosulfate sulfurtransferase cysa2 rhodanese-like protein thiosulfate cyanide transsulfurase thiosulfate thiotransferase	intermediate metabolism and respiration
Rv0816c	Mb0839c	thiX	140 aa	140 aa			1	140 aa overlap			probable thioredoxin thix	intermediate metabolism and respiration
Rv0817c	Mb0840c		270 aa	270 aa			1	270 aa overlap			probable conserved exported protein	cell wall and cell processes
Rv0819	Mb0842	mshd	315 aa	315 aa			1	315 aa overlap			gcn5-related n-acetyltransferasec mshd	intermediate metabolism and respiration
Rv0821c	Mb0844c	phoY2	213 aa	213 aa			1	213 aa overlap			probable phosphate-transport system transcriptional regulatory protein phoy2	cell wall and cell processes
Rv0824c	Mb0847c	desA1	338 aa	338 aa			1	338 aa overlap			probable acyl-[acyl-carrier protein] desaturase desa1 acyl-[acp] desaturase stearoyl-acp desaturase protein des	lipid metabolism
Rv0825c	Mb0848c		213 aa	213 aa			1	213 aa overlap			conserved protein	Conserved hypothetical protein
Rv0827c	Mb0850c	kmtr	130 aa	130 aa			1	130 aa overlap			metal sensor transcriptional regulator kmtr arsr-smtb family	regulatory proteins
Rv0828c	Mb0851c		140 aa	140 aa			1	140 aa overlap			possible deaminase	intermediate metabolism and respiration
Rv0830	Mb0853		301 aa	301 aa			1	301 aa overlap			possible s-adenosylmethionine-dependent methyltransferase	lipid metabolism
Rv0831c	Mb0854c		271 aa	271 aa			1	271 aa overlap			conserved protein	Conserved hypothetical protein
Rv0832	Mb0855	PE_PGRS12	137 aa	137 aa			1	137 aa overlap			pe-pgrs family protein pe_pgrs12	PE/PPE
Rv0837c	Mb0860c		342 aa	342 aa			1	342 aa overlap			hypothetical protein	Conserved hypothetical protein
Rv0839	Mb0862		270 aa	270 aa			1	270 aa overlap			conserved hypothetical protein	Conserved hypothetical protein
Rv0840c	Mb0863c	pip	286 aa	286 aa			1	286 aa overlap			probable proline iminopeptidase pip prolyl aminopeptidase pap	intermediate metabolism and respiration
Rv0842	Mb0865		430 aa	430 aa			1	430 aa overlap			probable conserved integral membrane protein	cell wall and cell processes
Rv0849	Mb0872		419 aa	419 aa			1	419 aa overlap			probable conserved integral membrane transport protein	cell wall and cell processes
Rv0850	Mb0873		110 aa	110 aa			1	110 aa overlap			putative transposase fragment	insertion seqs and phages
Rv0852	Mb0875	fadD16	278 aa	278 aa			1	278 aa overlap			possible fatty-acid-coa ligase fadd16 fatty-acid-coa synthetase fatty-acid-coa synthase	lipid metabolism
Rv0853c	Mb0876c	pdc	560 aa	560 aa			1	560 aa overlap			probable pyruvate or indole-3-pyruvate decarboxylase pdc	intermediate metabolism and respiration
Rv0854	Mb0877		147 aa	147 aa			1	147 aa overlap			conserved protein	Conserved hypothetical protein
Rv0855	Mb0878	far	359 aa	359 aa			1	359 aa overlap			probable fatty-acid-coa racemase far	lipid metabolism
Rv0856	Mb0879		134 aa	134 aa			1	134 aa overlap			conserved hypothetical protein	Conserved hypothetical protein
Rv0857	Mb0880		157 aa	157 aa			1	157 aa overlap			conserved hypothetical protein	Conserved hypothetical protein
Rv0858c	Mb0881c	dapc	397 aa	397 aa			1	397 aa overlap			probable n-succinyldiaminopimelate aminotransferase dapc dap-at	intermediate metabolism and respiration
Rv0863	Mb0886		93 aa	93 aa			1	93 aa overlap			conserved hypothetical protein	Conserved hypothetical protein
Rv0865	Mb0889	mog	160 aa	160 aa			1	160 aa overlap			probable molybdopterin biosynthesis mog protein	intermediate metabolism and respiration
Rv0866	Mb0890	moaE2	141 aa	141 aa			1	141 aa overlap			probable molybdenum cofactor biosynthesis protein e2 moae2 molybdopterin converting factor large subunit molybdopterin [mpt] converting factorc subunit 2	intermediate metabolism and respiration
Rv0868c	Mb0892c	moaD2	92 aa	92 aa			1	92 aa overlap			probable molybdenum cofactor biosynthesis protein d 2 moad2 molybdopterin converting factor small subunit molybdopterin [mpt] converting factorc subunit 1	intermediate metabolism and respiration
Rv0869c	Mb0893c	moaA2	360 aa	360 aa			1	360 aa overlap			probable molybdenum cofactor biosynthesis protein a2 moaa2	intermediate metabolism and respiration
Rv0871	Mb0895	cspB	135 aa	135 aa			1	135 aa overlap			probable cold shock-like protein b cspb	virulence, detoxification,adaptation
Rv0873	Mb0897	fadE10	650 aa	650 aa			1	650 aa overlap			probable acyl-coa dehydrogenase fade10	lipid metabolism
Rv0874c	Mb0898c		386 aa	386 aa			1	386 aa overlap			conserved hypothetical protein	Conserved hypothetical protein
Rv0875c	Mb0899c		162 aa	162 aa			1	162 aa overlap			possible conserved exported protein	cell wall and cell processes
Rv0877	Mb0901		262 aa	262 aa			1	262 aa overlap			conserved hypothetical protein	Conserved hypothetical protein
Rv0879c	Mb0903c		91 aa	91 aa			1	91 aa overlap			possible conserved transmembrane protein	cell wall and cell processes
Rv0880	Mb0904		143 aa	143 aa			1	143 aa overlap			possible transcriptional regulatory protein possibly marr-family	regulatory proteins
Rv0882	Mb0906		94 aa	94 aa			1	94 aa overlap			probable transmembrane protein	cell wall and cell processes
Rv0883c	Mb0907c		253 aa	253 aa			1	253 aa overlap			conserved hypothetical protein	Conserved hypothetical protein
Rv0884c	Mb0908c	serC	376 aa	376 aa			1	376 aa overlap			possible phosphoserine aminotransferase serc psat	intermediate metabolism and respiration
Rv0885	Mb0909		340 aa	340 aa			1	340 aa overlap			conserved hypothetical protein	Conserved hypothetical protein
Rv0886	Mb0910	fprB	575 aa	575 aa			1	575 aa overlap			probable nadph:adrenodoxin oxidoreductase fprb adrenodoxin reductase ar ferredoxin-nadpb reductase	intermediate metabolism and respiration
Rv0887c	Mb0911c		152 aa	152 aa			1	152 aa overlap			conserved hypothetical protein	Conserved hypothetical protein
Rv0888	Mb0912		490 aa	490 aa			1	490 aa overlap			probable exported protein	cell wall and cell processes
Rv0889c	Mb0913c	citA	373 aa	373 aa			1	373 aa overlap			probable citrate synthase ii cita	intermediate metabolism and respiration
Rv0892	Mb0916		495 aa	495 aa			1	495 aa overlap			probable monooxygenase	intermediate metabolism and respiration
Rv0893c	Mb0917c		325 aa	325 aa			1	325 aa overlap			possible s-adenosylmethionine-dependent methyltransferase	lipid metabolism
Rv0894	Mb0918		393 aa	393 aa			1	393 aa overlap			possible transcriptional regulatory protein possibly luxr-family	regulatory proteins
Rv0895	Mb0919		505 aa	505 aa			1	505 aa overlap			possible triacylglycerol synthase diacylglycerol acyltransferase	lipid metabolism
Rv0897c	Mb0921c		535 aa	535 aa			1	535 aa overlap			probable oxidoreductase	intermediate metabolism and respiration
Rv0898c	Mb0922c		87 aa	87 aa			1	87 aa overlap			conserved hypothetical protein	Conserved hypothetical protein
Rv0899	Mb0923	ompA	326 aa	326 aa			1	326 aa overlap			outer membrane protein a ompa	cell wall and cell processes
Rv0900	Mb0924		50 aa	50 aa			1	50 aa overlap			possible membrane protein	cell wall and cell processes
Rv0901	Mb0925		175 aa	175 aa			1	175 aa overlap			possible conserved exported or membrane protein	cell wall and cell processes
Rv0902c	Mb0926c	prrB	446 aa	446 aa			1	446 aa overlap			two component sensor histidine kinase prrb	regulatory proteins
Rv0903c	Mb0927c	prrA	236 aa	236 aa			1	236 aa overlap			two component response transcriptional regulatory protein prra	regulatory proteins
Rv0904c	Mb0928c	accD3	495 aa	495 aa			1	495 aa overlap			putative acetyl-coenzyme a carboxylase carboxyl transferase subunit beta accd3 accase beta chain	lipid metabolism
Rv0905	Mb0929	echA6	243 aa	243 aa			1	243 aa overlap			possible enoyl-coa hydratase echa6 enoyl hydrase unsaturated acyl-coa hydratase crotonase	lipid metabolism
Rv0906	Mb0930		372 aa	372 aa			1	372 aa overlap			conserved protein	Conserved hypothetical protein
Rv0908	Mb0932	ctpE	797 aa	797 aa			1	797 aa overlap			probable metal cation transporter atpase p-type ctpe	cell wall and cell processes
Rv0910	Mb0934		144 aa	144 aa			1	144 aa overlap			conserved hypothetical protein	Conserved hypothetical protein
Rv0911	Mb0935		257 aa	257 aa			1	257 aa overlap			conserved protein	Conserved hypothetical protein
Rv0912	Mb0936		149 aa	149 aa			1	149 aa overlap			probable conserved transmembrane protein	cell wall and cell processes
Rv0914c	Mb0938c		412 aa	412 aa			1	412 aa overlap			possible lipid carrier protein or keto acyl-coa thiolase	lipid metabolism
Rv0915c	Mb0939c	PPE14	423 aa	423 aa			1	423 aa overlap			ppe family protein ppe14	PE/PPE
Rv0916c	Mb0940c	PE7	99 aa	99 aa			1	99 aa overlap			pe family protein pe7	PE/PPE
Rv0917	Mb0941	betP	593 aa	593 aa			1	593 aa overlap			possible glycine betaine transport integral membrane protein betp	cell wall and cell processes
Rv0919	Mb0943		166 aa	166 aa			1	166 aa overlap			gcn5-related n-acetyltransferase	intermediate metabolism and respiration
Rv0921	Mb0945		193 aa	193 aa			1	193 aa overlap			possible resolvase	insertion seqs and phages
Rv0922	Mb0946		550 aa	550 aa			1	550 aa overlap			possible transposase	insertion seqs and phages
Rv0923c	Mb0947c		354 aa	354 aa			1	354 aa overlap			conserved hypothetical protein	Conserved hypothetical protein
Rv0926c	Mb0949c		358 aa	358 aa			1	358 aa overlap			conserved hypothetical protein	Conserved hypothetical protein
Rv0927c	Mb0950c		263 aa	263 aa			1	263 aa overlap			probable short-chain type dehydrogenase/reductase	intermediate metabolism and respiration
Rv0928	Mb0951	pstS3	370 aa	370 aa			1	370 aa overlap			periplasmic phosphate-binding lipoprotein psts3 pbp-3 psts3 phos1	cell wall and cell processes
Rv0929	Mb0952	pstC2	324 aa	324 aa			1	324 aa overlap			phosphate-transport integral membrane abc transporter pstc2	cell wall and cell processes
Rv0935	Mb0960	pstC1	338 aa	338 aa			1	338 aa overlap			phosphate-transport integral membrane abc transporter pstc1	cell wall and cell processes
Rv0936	Mb0961	pstA2	301 aa	301 aa			1	301 aa overlap			phosphate-transport integral membrane abc transporter psta2	cell wall and cell processes
Rv0937c	Mb0962c	mku	273 aa	273 aa			1	273 aa overlap			dna end-binding proteinc mku	information pathways
Rv0939	Mb0964		644 aa	644 aa			1	644 aa overlap			possible bifunctional enzyme: 2-hydroxyhepta-2c4-diene-1c7-dioate isomerase hhdd isomerase b cyclase/dehydrase	intermediate metabolism and respiration
Rv0940c	Mb0965c		288 aa	288 aa			1	288 aa overlap			possible oxidoreductase	intermediate metabolism and respiration
Rv0941c	Mb0966c		257 aa	257 aa			1	257 aa overlap			conserved hypothetical protein	Conserved hypothetical protein
Rv0942	Mb0967		92 aa	92 aa			1	92 aa overlap			hypothetical protein	Conserved hypothetical protein
Rv0943c	Mb0968c		346 aa	346 aa			1	346 aa overlap			probable monooxygenase	intermediate metabolism and respiration
Rv0944	Mb0969		158 aa	158 aa			1	158 aa overlap			possible formamidopyrimidine-dna glycosylase fapy-dna glycosylase	information pathways
Rv0946c	Mb0971c	pgi	553 aa	553 aa			1	553 aa overlap			probable glucose-6-phosphate isomerase pgi gpi phosphoglucose isomerase phosphohexose isomerase phi	intermediate metabolism and respiration
Rv0947c	Mb0972c		76 aa	76 aa			1	76 aa overlap			probable mycolyl transferasec pseudogene	lipid metabolism
Rv0948c	Mb0973c		105 aa	105 aa			1	105 aa overlap			chorismate mutase	intermediate metabolism and respiration
Rv0949	Mb0974	uvrD1	771 aa	771 aa			1	771 aa overlap			probable atp-dependent dna helicase ii uvrd1	information pathways
Rv0950c	Mb0975c		332 aa	332 aa			1	332 aa overlap			conserved hypothetical protein	Conserved hypothetical protein
Rv0953c	Mb0978c		282 aa	282 aa			1	282 aa overlap			possible oxidoreductase	intermediate metabolism and respiration
Rv0954	Mb0979		303 aa	303 aa			1	303 aa overlap			probable conserved transmembrane protein	cell wall and cell processes
Rv0955	Mb0980		455 aa	455 aa			1	455 aa overlap			probable conserved integral membrane protein	cell wall and cell processes
Rv0956	Mb0981	purN	215 aa	215 aa			1	215 aa overlap			probable 5'-phosphoribosylglycinamide formyltransferase purn gart gar transformylase 5'-phosphoribosylglycinamide transformylase	intermediate metabolism and respiration
Rv0957	Mb0982	purH	523 aa	523 aa			1	523 aa overlap			probable bifunctional purine biosynthesis protein purh: phosphoribosylaminoimidazolecarboxamide formyltransferase aicar transformylase 5'-phosphoribosyl-5-aminoimidazole-4-carboxamide formyltransferase b inosinemonophosphate cyclohydrolase imp cyclohydrolase inosinicase imp synthetase atic	intermediate metabolism and respiration
Rv0959	Mb0984		672 aa	672 aa			1	672 aa overlap			conserved hypothetical protein	Conserved hypothetical protein
Rv0959A	Mb0984A	vapB9	73 aa	73 aa			1	73 aa overlap			possible antitoxin vapb9	virulence, detoxification,adaptation
Rv0960	Mb0985	vapc9	127 aa	127 aa			1	127 aa overlap			possible toxin vapc9	virulence, detoxification,adaptation
Rv0961	Mb0986		115 aa	115 aa			1	115 aa overlap			probable integral membrane protein	cell wall and cell processes
Rv0963c	Mb0988c		266 aa	266 aa			1	266 aa overlap			conserved hypothetical protein	Conserved hypothetical protein
Rv0967	Mb0992	csor	119 aa	119 aa			1	119 aa overlap			copper-sensitive operon repressor csor	regulatory proteins
Rv0968	Mb0993		98 aa	98 aa			1	98 aa overlap			conserved protein	Conserved hypothetical protein
Rv0970	Mb0995		210 aa	210 aa			1	210 aa overlap			probable conserved integral membrane protein	cell wall and cell processes
Rv0971c	Mb0996c	echA7	269 aa	269 aa			1	269 aa overlap			probable enoyl-coa hydratase echa7 enoyl hydrase unsaturated acyl-coa hydratase crotonase	lipid metabolism
Rv0976c	Mb1001c		560 aa	560 aa			1	560 aa overlap			conserved hypothetical protein	Conserved hypothetical protein
Rv0977	Mb1002	PE_PGRS16	923 aa	923 aa			1	923 aa overlap			pe-pgrs family protein pe_pgrs16	PE/PPE
Rv0979c	Mb1004c		64 aa	64 aa			1	64 aa overlap			hypothetical protein	Conserved hypothetical protein
Rv0979A	Mb1005	rpmF	57 aa	57 aa			1	57 aa overlap			50s ribosomal protein l32 rpmf	information pathways
Rv0984	Mb1010	moaB2	181 aa	181 aa			1	181 aa overlap			possible pterin-4-alpha-carbinolamine dehydratase moab2 phs 4-alpha-hydroxy-tetrahydropterin dehydratase pterin-4-a-carbinolamine dehydratase phenylalanine hydroxylase-stimulating protein phs pterin carbinolamine dehydratase pcd	intermediate metabolism and respiration
Rv0985c	Mb1011c	mscL	151 aa	151 aa			1	151 aa overlap			possible large-conductance ion mechanosensitive channel mscl	cell wall and cell processes
Rv0991c	Mb1018c		110 aa	110 aa			1	110 aa overlap			conserved serine rich protein	Conserved hypothetical protein
Rv0995	Mb1022	rimJ	203 aa	203 aa			1	203 aa overlap			ribosomal-protein-alanine acetyltransferase rimj acetylating enzyme for n-terminal of ribosomal protein s5	information pathways
Rv0997	Mb1024		143 aa	143 aa			1	143 aa overlap			hypothetical protein	Conserved hypothetical protein
Rv0998	Mb1025		333 aa	333 aa			1	333 aa overlap			conserved hypothetical protein	Conserved hypothetical protein
Rv0999	Mb1026		252 aa	252 aa			1	252 aa overlap			unknown protein	Conserved hypothetical protein
Rv1000c	Mb1027c		205 aa	205 aa			1	205 aa overlap			conserved hypothetical protein	Conserved hypothetical protein
Rv1001	Mb1028	arcA	402 aa	402 aa			1	402 aa overlap			probable arginine deiminase arca adi ad arginine dihydrolase	intermediate metabolism and respiration
Rv1003	Mb1030		285 aa	285 aa			1	285 aa overlap			conserved protein	Conserved hypothetical protein
Rv1004c	Mb1031c		419 aa	419 aa			1	419 aa overlap			probable membrane protein	cell wall and cell processes
Rv1010	Mb1037	ksgA	317 aa	317 aa			1	317 aa overlap			probable dimethyladenosine transferase ksga s-adenosylmethionine-6-n'c n'-adenosylrrna dimethyltransferase 16s rrna dimethylase high level kasugamycin resistance protein ksga kasugamycin dimethyltransferase	information pathways
Rv1011	Mb1038	ispE	306 aa	306 aa			1	306 aa overlap			probable 4-diphosphocytidyl-2-c-methyl-d-erythritol kinase ispe cmk 4-cytidine-5'-diphospho-2-c-methyl-d-erythritol kinase	intermediate metabolism and respiration
Rv1013	Mb1041	pks16	544 aa	544 aa			1	544 aa overlap			putative polyketide synthase pks16	lipid metabolism
Rv1014c	Mb1042c	pth	191 aa	191 aa			1	191 aa overlap			probable peptidyl-trna hydrolase pth	intermediate metabolism and respiration
Rv1015c	Mb1043c	rplY	215 aa	215 aa			1	215 aa overlap			50s ribosomal protein l25 rply	information pathways
Rv1017c	Mb1045c	prsA	326 aa	326 aa			1	326 aa overlap			probable ribose-phosphate pyrophosphokinase prsa phosphoribosyl pyrophosphate synthetase prpp synthetase	intermediate metabolism and respiration
Rv1019	Mb1047		197 aa	197 aa			1	197 aa overlap			probable transcriptional regulatory protein probably tetr-family	regulatory proteins
Rv1020	Mb1048	mfd	1234 aa	1234 aa			1	1234 aa overlap			probable transcription-repair coupling factor mfd trcf	information pathways
Rv1021	Mb1049		325 aa	325 aa			1	325 aa overlap			conserved protein	Conserved hypothetical protein
Rv1024	Mb1052		228 aa	228 aa			1	228 aa overlap			possible conserved membrane protein	cell wall and cell processes
Rv1025	Mb1053		155 aa	155 aa			1	155 aa overlap			conserved protein	Conserved hypothetical protein
Rv1026	Mb1054		319 aa	319 aa			1	319 aa overlap			conserved protein	virulence, detoxification,adaptation
Rv1027c	Mb1055c	kdpE	226 aa	226 aa			1	226 aa overlap			probable transcriptional regulatory protein kdpe	regulatory proteins
Rv1028A	Mb1057	kdpF	30 aa	30 aa			1	30 aa overlap			probable membrane protein kdpf	cell wall and cell processes
Rv1029	Mb1058	kdpA	571 aa	571 aa			1	571 aa overlap			probable potassium-transporting atpase a chain kdpa potassium-translocating atpase a chain atp phosphohydrolase [potassium-transporting] a chain potassium binding and translocating subunit a	cell wall and cell processes
Rv1030	Mb1059	kdpB	709 aa	709 aa			1	709 aa overlap			probable potassium-transporting p-type atpase b chain kdpb potassium-translocating atpase b chain atp phosphohydrolase [potassium-transporting] b chain potassium binding and translocating subunit b	cell wall and cell processes
Rv1031	Mb1060	kdpC	189 aa	189 aa			1	189 aa overlap			probable potassium-transporting atpase c chain kdpc potassium-translocating atpase c chain atp phosphohydrolase [potassium-transporting] c chain potassium binding and translocating subunit c	cell wall and cell processes
Rv1032c	Mb1061c	trcS	509 aa	509 aa			1	509 aa overlap			two component sensor histidine kinase trcs	regulatory proteins
Rv1033c	Mb1062c	trcR	257 aa	257 aa			1	257 aa overlap			two component transcriptional regulator trcr	regulatory proteins
Rv1034c	Mb1063c		129 aa	129 aa			1	129 aa overlap			probable transposase fragment	insertion seqs and phages
Rv1035c	Mb1064c		228 aa	228 aa			1	228 aa overlap			probable transposase fragment	insertion seqs and phages
Rv1036c	Mb1065c		112 aa	112 aa			1	112 aa overlap			probable is1560 transposase fragment	insertion seqs and phages
Rv1038c	Mb1067c	esxJ	98 aa	98 aa			1	98 aa overlap			esat-6 like protein esxj esat-6 like protein 2	cell wall and cell processes
Rv1039c	Mb1068c	PPE15	391 aa	391 aa			1	391 aa overlap			ppe family protein ppe15	PE/PPE
Rv1040c	Mb1069c	PE8	275 aa	275 aa			1	275 aa overlap			pe family protein pe8	PE/PPE
Rv1044	Mb1073		207 aa	207 aa			1	207 aa overlap			conserved hypothetical protein	Conserved hypothetical protein
Rv1047	Mb1076		415 aa	415 aa			1	415 aa overlap			probable transposase	insertion seqs and phages
Rv1048c	Mb1077c		371 aa	371 aa			1	371 aa overlap			hypothetical protein	Conserved hypothetical protein
Rv1049	Mb1078		148 aa	148 aa			1	148 aa overlap			probable transcriptional repressor protein	regulatory proteins
Rv1050	Mb1079		301 aa	301 aa			1	301 aa overlap			probable oxidoreductase	intermediate metabolism and respiration
Rv1051c	Mb1080c		251 aa	251 aa			1	251 aa overlap			conserved hypothetical protein	Conserved hypothetical protein
Rv1052	Mb1081		129 aa	129 aa			1	129 aa overlap			hypothetical protein	Conserved hypothetical protein
Rv1053c	Mb1082c		91 aa	91 aa			1	91 aa overlap			hypothetical protein	Conserved hypothetical protein
Rv1054	Mb1083		104 aa	104 aa			1	104 aa overlap			probable integrase fragment	insertion seqs and phages
Rv1055	Mb1084		44 aa	44 aa			1	44 aa overlap			possible integrase fragment	insertion seqs and phages
Rv1056	Mb1085		254 aa	254 aa			1	254 aa overlap			conserved protein	Conserved hypothetical protein
Rv1057	Mb1086		393 aa	393 aa			1	393 aa overlap			conserved hypothetical protein	Conserved hypothetical protein
Rv1058	Mb1087	fadD14	543 aa	543 aa			1	543 aa overlap			probable medium chain fatty-acid-coa ligase fadd14 fatty-acid-coa synthetase fatty-acid-coa synthase	lipid metabolism
Rv1059	Mb1088		354 aa	354 aa			1	354 aa overlap			conserved protein	Conserved hypothetical protein
Rv1060	Mb1089		157 aa	157 aa			1	157 aa overlap			unknown protein	Conserved hypothetical protein
Rv1061	Mb1090		287 aa	287 aa			1	287 aa overlap			conserved protein	Conserved hypothetical protein
Rv1062	Mb1091		285 aa	285 aa			1	285 aa overlap			conserved hypothetical protein	Conserved hypothetical protein
Rv1063c	Mb1092c		360 aa	360 aa			1	360 aa overlap			conserved hypothetical protein	Conserved hypothetical protein
Rv1064c	Mb1093c	lpqV	139 aa	139 aa			1	139 aa overlap			possible lipoprotein lpqv	cell wall and cell processes
Rv1065	Mb1094		188 aa	188 aa			1	188 aa overlap			conserved hypothetical protein	Conserved hypothetical protein
Rv1066	Mb1095		131 aa	131 aa			1	131 aa overlap			conserved hypothetical protein	Conserved hypothetical protein
Rv1069c	Mb1098c		587 aa	587 aa			1	587 aa overlap			conserved protein	Conserved hypothetical protein
Rv1070c	Mb1099c	echA8	257 aa	257 aa			1	257 aa overlap			probable enoyl-coa hydratase echa8 enoyl hydrase unsaturated acyl-coa hydratase crotonase	lipid metabolism
Rv1071c	Mb1100c	echA9	345 aa	345 aa			1	345 aa overlap			possible enoyl-coa hydratase echa9 enoyl hydrase unsaturated acyl-coa hydratase crotonase	lipid metabolism
Rv1072	Mb1101		278 aa	278 aa			1	278 aa overlap			probable conserved transmembrane protein	cell wall and cell processes
Rv1073	Mb1102		283 aa	283 aa			1	283 aa overlap			conserved hypothetical protein	Conserved hypothetical protein
Rv1074c	Mb1103c	fadA3	405 aa	405 aa			1	405 aa overlap			probable beta-ketoacyl coa thiolase fada3	lipid metabolism
Rv1075c	Mb1104c		314 aa	314 aa			1	314 aa overlap			conserved exported protein	cell wall and cell processes
Rv1076	Mb1105	lipU	297 aa	297 aa			1	297 aa overlap			possible lipase lipu	intermediate metabolism and respiration
Rv1077	Mb1106	cbs	464 aa	464 aa			1	464 aa overlap			probable cystathionine beta-synthase cbs serine sulfhydrase beta-thionase hemoprotein h-450	intermediate metabolism and respiration
Rv1079	Mb1108	metB	388 aa	388 aa			1	388 aa overlap			cystathionine gamma-synthase metb cgs o-succinylhomoserine [thiol]-lyase	intermediate metabolism and respiration
Rv1080c	Mb1109c	greA	164 aa	164 aa			1	164 aa overlap			probable transcription elongation factor grea transcript cleavage factor grea	information pathways
Rv1081c	Mb1110c		144 aa	144 aa			1	144 aa overlap			probable conserved membrane protein	cell wall and cell processes
Rv1082	Mb1111	mca	288 aa	288 aa			1	288 aa overlap			mycothiol conjugate amidase mca mycothiol s-conjugate amidase	virulence, detoxification,adaptation
Rv1083	Mb1112		88 aa	88 aa			1	88 aa overlap			conserved hypothetical protein	Conserved hypothetical protein
Rv1084	Mb1113		673 aa	673 aa			1	673 aa overlap			conserved protein	Conserved hypothetical protein
Rv1085c	Mb1114c		242 aa	242 aa			1	242 aa overlap			possible hemolysin-like protein	virulence, detoxification,adaptation
Rv1087A	Mb1116A		106 aa	106 aa			1	106 aa overlap			conserved hypothetical protein	cell wall and cell processes
Rv1088	Mb1117	PE9	144 aa	144 aa			1	144 aa overlap			pe family protein pe9	PE/PPE
Rv1089A	Mb1119	celA2a	34 aa	34 aa			1	34 aa overlap			probable cellulase cela2a endo-1c4-beta-glucanase endoglucanase carboxymethyl cellulase	intermediate metabolism and respiration
Rv1090	Mb1120	celA2b	151 aa	151 aa			1	151 aa overlap			probable cellulase cela2b endo-1c4-beta-glucanase endoglucanase carboxymethyl cellulase	intermediate metabolism and respiration
Rv1092c	Mb1122c	coaA	312 aa	312 aa			1	312 aa overlap			probable pantothenate kinase coaa pantothenic acid kinase	intermediate metabolism and respiration
Rv1094	Mb1124	desA2	275 aa	275 aa			1	275 aa overlap			possible acyl-[acyl-carrier protein] desaturase desa2 acyl-[acp] desaturase stearoyl-acp desaturase	lipid metabolism
Rv1095	Mb1125	phoH2	433 aa	433 aa			1	433 aa overlap			probable phoh-like protein phoh2 phosphate starvation-inducible protein psih	intermediate metabolism and respiration
Rv1098c	Mb1128c	fum	474 aa	474 aa			1	474 aa overlap			probable fumarase fum fumarate hydratase	intermediate metabolism and respiration
Rv1099c	Mb1129c	glpx	328 aa	328 aa			1	328 aa overlap			fructose 1c6-bisphosphatase glpx	intermediate metabolism and respiration
Rv1100	Mb1130		233 aa	233 aa			1	233 aa overlap			conserved protein	Conserved hypothetical protein
Rv1103c	Mb1133c	maze3	106 aa	106 aa			1	106 aa overlap			possible antitoxin maze3	virulence, detoxification,adaptation
Rv1104	Mb1134		229 aa	229 aa			1	229 aa overlap			possible para-nitrobenzyl esterase fragment	intermediate metabolism and respiration
Rv1105	Mb1135		171 aa	171 aa			1	171 aa overlap			possible para-nitrobenzyl esterase fragment	intermediate metabolism and respiration
Rv1106c	Mb1136c		370 aa	370 aa			1	370 aa overlap			3-beta-hydroxysteroid dehydrogenase	intermediate metabolism and respiration
Rv1107c	Mb1137c	xseB	85 aa	85 aa			1	85 aa overlap			probable exodeoxyribonuclease vii small subunit xseb exonuclease vii small subunit	information pathways
Rv1108c	Mb1138c	xseA	415 aa	415 aa			1	415 aa overlap			probable exodeoxyribonuclease vii large subunit xsea exonuclease vii large subunit	information pathways
Rv1109c	Mb1139c		212 aa	212 aa			1	212 aa overlap			conserved protein	Conserved hypothetical protein
Rv1110	Mb1140	lytB2	335 aa	335 aa			1	335 aa overlap			probable lytb-related protein lytb2	cell wall and cell processes
Rv1111c	Mb1141c		327 aa	327 aa			1	327 aa overlap			conserved hypothetical protein	Conserved hypothetical protein
Rv1113	Mb1143	vapb32	65 aa	65 aa			1	65 aa overlap			possible antitoxin vapb32	virulence, detoxification,adaptation
Rv1114	Mb1144	vapc32	124 aa	124 aa			1	124 aa overlap			possible toxin vapc32. contains pin domain.	virulence, detoxification,adaptation
Rv1116	Mb1146		61 aa	61 aa			1	61 aa overlap			hypothetical protein	Conserved hypothetical protein
Rv1116A	Mb1147c		91 aa	91 aa			1	91 aa overlap			conserved hypothetical protein fragment	Conserved hypothetical protein
Rv1117	Mb1148		107 aa	107 aa			1	107 aa overlap			conserved protein	Conserved hypothetical protein
Rv1118c	Mb1149c		286 aa	286 aa			1	286 aa overlap			conserved protein	Conserved hypothetical protein
Rv1119c	Mb1150c		49 aa	49 aa			1	49 aa overlap			hypothetical protein	Conserved hypothetical protein
Rv1121	Mb1152	zwf1	466 aa	466 aa			1	466 aa overlap			probable glucose-6-phosphate 1-dehydrogenase zwf1 g6pd	intermediate metabolism and respiration
Rv1122	Mb1153	gnd2	340 aa	340 aa			1	340 aa overlap			probable 6-phosphogluconate dehydrogenasecdecarboxylating gnd2	intermediate metabolism and respiration
Rv1123c	Mb1154c	bpoB	302 aa	302 aa			1	302 aa overlap			possible peroxidase bpob non-haem peroxidase	virulence, detoxification,adaptation
Rv1124	Mb1155	ephC	316 aa	316 aa			1	316 aa overlap			probable epoxide hydrolase ephc epoxide hydratase	virulence, detoxification,adaptation
Rv1126c	Mb1157c		201 aa	201 aa			1	201 aa overlap			conserved protein	Conserved hypothetical protein
Rv1129c	Mb1160c		486 aa	486 aa			1	486 aa overlap			probable transcriptional regulator protein	regulatory proteins
Rv1131	Mb1162	prpc	393 aa	393 aa			1	393 aa overlap			probable methylcitrate synthase prpc	intermediate metabolism and respiration
Rv1133c	Mb1164c	metE	759 aa	759 aa			1	759 aa overlap			probable 5-methyltetrahydropteroyltriglutamate--homocysteine methyltransferase mete methionine synthasec vitamin-b12 independent isozyme	intermediate metabolism and respiration
Rv1134	Mb1165		78 aa	78 aa			1	78 aa overlap			hypothetical protein	Conserved hypothetical protein
Rv1135c	Mb1166c	PPE16	618 aa	618 aa			1	618 aa overlap			ppe family protein ppe16	PE/PPE
Rv1135A	Mb1167		80 aa	80 aa			1	80 aa overlap			possible acetyl-coa acetyltransferase acetoacetyl-coa thiolase	lipid metabolism
Rv1136	Mb1168		113 aa	113 aa			1	113 aa overlap			possible enoyl-coa hydratase	lipid metabolism
Rv1137c	Mb1169c		122 aa	122 aa			1	122 aa overlap			hypothetical protein	Conserved hypothetical protein
Rv1138c	Mb1170c		338 aa	338 aa			1	338 aa overlap			possible oxidoreductase	intermediate metabolism and respiration
Rv1139c	Mb1171c		166 aa	166 aa			1	166 aa overlap			conserved hypothetical membrane protein	cell wall and cell processes
Rv1140	Mb1172		282 aa	282 aa			1	282 aa overlap			probable integral membrane protein	cell wall and cell processes
Rv1141c	Mb1173c	echA11	268 aa	268 aa			1	268 aa overlap			probable enoyl-coa hydratase echa11 enoyl hydrase unsaturated acyl-coa hydratase crotonase	lipid metabolism
Rv1142c	Mb1174c	echA10	268 aa	268 aa			1	268 aa overlap			probable enoyl-coa hydratase echa10 enoyl hydrase unsaturated acyl-coa hydratase crotonase	lipid metabolism
Rv1143	Mb1175	mcr	360 aa	360 aa			1	360 aa overlap			probable alpha-methylacyl-coa racemase mcr 2-methylacyl-coa racemase 2-arylpropionyl-coa epimerase	lipid metabolism
Rv1144	Mb1176		250 aa	250 aa			1	250 aa overlap			probable short-chain type dehydrogenase/reductase	intermediate metabolism and respiration
Rv1147	Mb1178		216 aa	216 aa			1	216 aa overlap			conserved protein	Conserved hypothetical protein
Rv1148c	Mb1179c		482 aa	482 aa			1	482 aa overlap			conserved hypothetical protein	insertion seqs and phages
Rv1149	Mb1180		135 aa	135 aa			1	135 aa overlap			possible transposase	insertion seqs and phages
Rv1150	Mb1181		183 aa	183 aa			1	183 aa overlap			possible transposase fragment	insertion seqs and phages
Rv1151c	Mb1182c		237 aa	237 aa			1	237 aa overlap			transcriptional regulatory protein	regulatory proteins
Rv1152	Mb1183		121 aa	121 aa			1	121 aa overlap			probable transcriptional regulatory protein	regulatory proteins
Rv1156	Mb1187		195 aa	195 aa			1	195 aa overlap			conserved protein	Conserved hypothetical protein
Rv1157c	Mb1188c		371 aa	371 aa			1	371 aa overlap			conserved ala-c pro-rich protein	Conserved hypothetical protein
Rv1158c	Mb1189c		227 aa	227 aa			1	227 aa overlap			conserved hypothetical ala-c pro-rich protein	Conserved hypothetical protein
Rv1159	Mb1190	pime	431 aa	431 aa			1	431 aa overlap			mannosyltransferase pime	cell wall and cell processes
Rv1159A	Mb1191c		94 aa	94 aa			1	94 aa overlap			unknown protein	Conserved hypothetical protein
Rv1160	Mb1192	mutT2	141 aa	141 aa			1	141 aa overlap			probable mutator protein mutt2 7c8-dihydro-8-oxoguanine-triphosphatase 8-oxo-dgtpase	information pathways
Rv1162	Mb1194	narH	558 aa	558 aa			1	558 aa overlap			probable respiratory nitrate reductase beta chain narh	intermediate metabolism and respiration
Rv1163	Mb1195	narJ	201 aa	201 aa			1	201 aa overlap			probable respiratory nitrate reductase delta chain narj	intermediate metabolism and respiration
Rv1165	Mb1197	typA	628 aa	628 aa			1	628 aa overlap			possible gtp-binding translation elongation factor typa tyrosine phosphorylated protein a gtp-binding protein	information pathways
Rv1166	Mb1198	lpqW	635 aa	635 aa			1	635 aa overlap			probable conserved lipoprotein lpqw	cell wall and cell processes
Rv1167c	Mb1199c		201 aa	201 aa			1	201 aa overlap			probable transcriptional regulatory protein	regulatory proteins
Rv1169c	Mb1202c	lipx	100 aa	100 aa			1	100 aa overlap			pe family protein. possible lipase lipx.	PE/PPE
Rv1170	Mb1203	mshB	303 aa	303 aa			1	303 aa overlap			n-acetyl-1-d-myo-inosityl-2-amino-2-deoxy-alpha- d-glucopyranoside deacetylase mshb glcnac-ins deacetylase	intermediate metabolism and respiration
Rv1171	Mb1204		146 aa	146 aa			1	146 aa overlap			conserved hypothetical protein	Conserved hypothetical protein
Rv1173	Mb1206	fbiC	856 aa	856 aa			1	856 aa overlap			probable f420 biosynthesis protein fbic	intermediate metabolism and respiration
Rv1174c	Mb1207c	tb8.4	110 aa	110 aa			1	110 aa overlap			low molecular weight t-cell antigen tb8.4	cell wall and cell processes
Rv1176c	Mb1209c		189 aa	189 aa			1	189 aa overlap			conserved hypothetical protein	Conserved hypothetical protein
Rv1177	Mb1210	fdxC	108 aa	108 aa			1	108 aa overlap			probable ferredoxin fdxc	intermediate metabolism and respiration
Rv1179c	Mb1212c		939 aa	939 aa			1	939 aa overlap			unknown protein	Conserved hypothetical protein
Rv1182	Mb1214	papA3	472 aa	472 aa			1	472 aa overlap			probable conserved polyketide synthase associated protein papa3	lipid metabolism
Rv1183	Mb1215	mmpL10	1002 aa	1002 aa			1	1002 aa overlap			probable conserved transmembrane transport protein mmpl10	cell wall and cell processes
Rv1184c	Mb1216c		359 aa	359 aa			1	359 aa overlap			possible exported protein	cell wall and cell processes
Rv1185c	Mb1217c	fadD21	578 aa	578 aa			1	578 aa overlap			probable fatty-acid-amp ligase fadd21 fatty-acid-amp synthetase fatty-acid-amp synthase	lipid metabolism
Rv1187	Mb1219	rocA	543 aa	543 aa			1	543 aa overlap			probable pyrroline-5-carboxylate dehydrogenase roca	intermediate metabolism and respiration
Rv1188	Mb1220		329 aa	329 aa			1	329 aa overlap			probable proline dehydrogenase	intermediate metabolism and respiration
Rv1189	Mb1221	sigI	290 aa	290 aa			1	290 aa overlap			possible alternative rna polymerase sigma factor sigi	information pathways
Rv1190	Mb1222		292 aa	292 aa			1	292 aa overlap			conserved hypothetical protein	Conserved hypothetical protein
Rv1191	Mb1223		304 aa	304 aa			1	304 aa overlap			conserved protein	Conserved hypothetical protein
Rv1192	Mb1224		275 aa	275 aa			1	275 aa overlap			unknown protein	Conserved hypothetical protein
Rv1193	Mb1225	fadD36	473 aa	473 aa			1	473 aa overlap			probable fatty-acid-coa ligase fadd36 fatty-acid-coa synthetase fatty-acid-coa synthase	lipid metabolism
Rv1194c	Mb1226c		421 aa	421 aa			1	421 aa overlap			conserved protein	Conserved hypothetical protein
Rv1195	Mb1227	PE13	99 aa	99 aa			1	99 aa overlap			pe family protein pe13	PE/PPE
Rv1197	Mb1229	esxK	98 aa	98 aa			1	98 aa overlap			esat-6 like protein esxk esat-6 like protein 3	cell wall and cell processes
Rv1199c	Mb1231c		415 aa	415 aa			1	415 aa overlap			possible transposase	insertion seqs and phages
Rv1200	Mb1232		425 aa	425 aa			1	425 aa overlap			probable conserved integral membrane transport protein	cell wall and cell processes
Rv1201c	Mb1233c	dapd	317 aa	317 aa			1	317 aa overlap			tetrahydrodipicolinate n-succinyltransferase dapd	intermediate metabolism and respiration
Rv1202	Mb1234	dapE	354 aa	354 aa			1	354 aa overlap			probable succinyl-diaminopimelate desuccinylase dape	intermediate metabolism and respiration
Rv1203c	Mb1235c		194 aa	194 aa			1	194 aa overlap			hypothetical protein	Conserved hypothetical protein
Rv1204c	Mb1236c		562 aa	562 aa			1	562 aa overlap			conserved hypothetical protein	Conserved hypothetical protein
Rv1205	Mb1237		187 aa	187 aa			1	187 aa overlap			conserved hypothetical protein	Conserved hypothetical protein
Rv1206	Mb1238	fadD6	597 aa	597 aa			1	597 aa overlap			probable fatty-acid-coa ligase fadd6 fatty-acid-coa synthetase fatty-acid-coa synthase	lipid metabolism
Rv1207	Mb1239	folP2	318 aa	318 aa			1	318 aa overlap			dihydropteroate synthase 2 folp2 dhps 2 dihydropteroate pyrophosphorylase 2	intermediate metabolism and respiration
Rv1208	Mb1240	gpgs	324 aa	324 aa			1	324 aa overlap			probable glucosyl-3-phosphoglycerate synthase gpgs	intermediate metabolism and respiration
Rv1209	Mb1241		122 aa	122 aa			1	122 aa overlap			conserved protein	Conserved hypothetical protein
Rv1210	Mb1242	tagA	204 aa	204 aa			1	204 aa overlap			probable dna-3-methyladenine glycosylase i taga tag i 3-methyladenine-dna glycosylase ic constitutive dna-3-methyladenine glycosidase i	information pathways
Rv1211	Mb1243		75 aa	75 aa			1	75 aa overlap			conserved protein	Conserved hypothetical protein
Rv1213	Mb1245	glgC	404 aa	404 aa			1	404 aa overlap			glucose-1-phosphate adenylyltransferase glgc adp-glucose synthase adp-glucose pyrophosphorylase	intermediate metabolism and respiration
Rv1216c	Mb1248c		224 aa	224 aa			1	224 aa overlap			probable conserved integral membrane protein	cell wall and cell processes
Rv1219c	Mb1251c		212 aa	212 aa			1	212 aa overlap			probable transcriptional regulatory protein	regulatory proteins
Rv1220c	Mb1252c		215 aa	215 aa			1	215 aa overlap			probable methyltransferase	intermediate metabolism and respiration
Rv1221	Mb1253	sigE	257 aa	257 aa			1	257 aa overlap			alternative rna polymerase sigma factor sige	information pathways
Rv1222	Mb1254	rsea	154 aa	154 aa			1	154 aa overlap			anti-sigma factor rsea	information pathways
Rv1225c	Mb1257c		276 aa	276 aa			1	276 aa overlap			conserved hypothetical protein	Conserved hypothetical protein
Rv1227c	Mb1259c		177 aa	177 aa			1	177 aa overlap			probable transmembrane protein	cell wall and cell processes
Rv1228	Mb1260	lpqX	185 aa	185 aa			1	185 aa overlap			probable lipoprotein lpqx	cell wall and cell processes
Rv1229c	Mb1261c	mrp	390 aa	390 aa			1	390 aa overlap			probable mrp-related protein mrp	intermediate metabolism and respiration
Rv1231c	Mb1263c		180 aa	180 aa			1	180 aa overlap			probable membrane protein	cell wall and cell processes
Rv1234	Mb1266		175 aa	175 aa			1	175 aa overlap			probable transmembrane protein	cell wall and cell processes
Rv1235	Mb1267	lpqY	468 aa	468 aa			1	468 aa overlap			probable sugar-binding lipoprotein lpqy	cell wall and cell processes
Rv1236	Mb1268	sugA	307 aa	307 aa			1	307 aa overlap			probable sugar-transport integral membrane protein abc transporter suga	cell wall and cell processes
Rv1237	Mb1269	sugB	274 aa	274 aa			1	274 aa overlap			probable sugar-transport integral membrane protein abc transporter sugb	cell wall and cell processes
Rv1238	Mb1270	sugC	393 aa	393 aa			1	393 aa overlap			probable sugar-transport atp-binding protein abc transporter sugc	cell wall and cell processes
Rv1240	Mb1272	mdh	329 aa	329 aa			1	329 aa overlap			probable malate dehydrogenase mdh	intermediate metabolism and respiration
Rv1241	Mb1273	vapb33	86 aa	86 aa			1	86 aa overlap			possible antitoxin vapb33	virulence, detoxification,adaptation
Rv1242	Mb1274	vapc33	143 aa	143 aa			1	143 aa overlap			possible toxin vapc33. contains pin domain.	virulence, detoxification,adaptation
Rv1243c	Mb1275c	PE_PGRS23	562 aa	562 aa			1	562 aa overlap			pe-pgrs family protein pe_pgrs23	PE/PPE
Rv1245c	Mb1277c		276 aa	276 aa			1	276 aa overlap			probable short-chain type dehydrogenase/reductase	intermediate metabolism and respiration
Rv1246c	Mb1278c	rele	97 aa	97 aa			1	97 aa overlap			toxin rele	virulence, detoxification,adaptation
Rv1247c	Mb1279c	relb	89 aa	89 aa			1	89 aa overlap			antitoxin relb	virulence, detoxification,adaptation
Rv1251c	Mb1283c		1139 aa	1139 aa			1	1139 aa overlap			conserved hypothetical protein	Conserved hypothetical protein
Rv1252c	Mb1284c	lprE	202 aa	202 aa			1	202 aa overlap			probable lipoprotein lpre	cell wall and cell processes
Rv1254	Mb1286		383 aa	383 aa			1	383 aa overlap			probable acyltransferase	intermediate metabolism and respiration
Rv1258c	Mb1288c		419 aa	419 aa			1	419 aa overlap			probable conserved integral membrane transport protein	cell wall and cell processes
Rv1259	Mb1289	udgb	299 aa	299 aa			1	299 aa overlap			probable uracil dna glycosylasec udgb	information pathways
Rv1261c	Mb1292c		149 aa	149 aa			1	149 aa overlap			conserved protein	Conserved hypothetical protein
Rv1263	Mb1294	amiB2	462 aa	462 aa			1	462 aa overlap			probable amidase amib2 aminohydrolase	intermediate metabolism and respiration
Rv1265	Mb1296		226 aa	226 aa			1	226 aa overlap			unknown protein	Conserved hypothetical protein
Rv1267c	Mb1298c	embR	388 aa	388 aa			1	388 aa overlap			probable transcriptional regulatory protein embr	regulatory proteins
Rv1268c	Mb1299c		232 aa	232 aa			1	232 aa overlap			hypothetical protein	Conserved hypothetical protein
Rv1269c	Mb1300c		124 aa	124 aa			1	124 aa overlap			conserved probable secreted protein	cell wall and cell processes
Rv1271c	Mb1302c		113 aa	113 aa			1	113 aa overlap			conserved hypothetical secreted protein	cell wall and cell processes
Rv1272c	Mb1303c		631 aa	631 aa			1	631 aa overlap			probable drugs-transport transmembrane atp-binding protein abc transporter	cell wall and cell processes
Rv1273c	Mb1304c		582 aa	582 aa			1	582 aa overlap			probable drugs-transport transmembrane atp-binding protein abc transporter	cell wall and cell processes
Rv1275	Mb1306	lprC	180 aa	180 aa			1	180 aa overlap			possible lipoprotein lprc	cell wall and cell processes
Rv1277	Mb1308		417 aa	417 aa			1	417 aa overlap			conserved hypothetical protein	Conserved hypothetical protein
Rv1278	Mb1309		875 aa	875 aa			1	875 aa overlap			hypothetical protein	Conserved hypothetical protein
Rv1279	Mb1310		528 aa	528 aa			1	528 aa overlap			probable dehydrogenase fad flavoprotein gmc oxidoreductase	intermediate metabolism and respiration
Rv1280c	Mb1311c	oppA	591 aa	591 aa			1	591 aa overlap			probable periplasmic oligopeptide-binding lipoprotein oppa	cell wall and cell processes
Rv1281c	Mb1312c	oppD	612 aa	612 aa			1	612 aa overlap			probable oligopeptide-transport atp-binding protein abc transporter oppd	cell wall and cell processes
Rv1282c	Mb1313c	oppC	291 aa	291 aa			1	291 aa overlap			probable oligopeptide-transport integral membrane protein abc transporter oppc	cell wall and cell processes
Rv1283c	Mb1314c	oppB	325 aa	325 aa			1	325 aa overlap			probable oligopeptide-transport integral membrane protein abc transporter oppb	cell wall and cell processes
Rv1284	Mb1315	cana	163 aa	163 aa			1	163 aa overlap			beta-carbonic anhydrase	intermediate metabolism and respiration
Rv1285	Mb1316	cysD	332 aa	332 aa			1	332 aa overlap			probable sulfate adenylyltransferase subunit 2 cysd	intermediate metabolism and respiration
Rv1287	Mb1318		161 aa	161 aa			1	161 aa overlap			conserved hypothetical protein	Conserved hypothetical protein
Rv1289	Mb1320		210 aa	210 aa			1	210 aa overlap			unknown protein	Conserved hypothetical protein
Rv1290c	Mb1321c		521 aa	521 aa			1	521 aa overlap			conserved protein	Conserved hypothetical protein
Rv1290A	Mb1322		104 aa	104 aa			1	104 aa overlap			hypothetical protein	Conserved hypothetical protein
Rv1291c	Mb1323c		111 aa	111 aa			1	111 aa overlap			conserved hypothetical secreted protein	cell wall and cell processes
Rv1292	Mb1324	argS	550 aa	550 aa			1	550 aa overlap			probable arginyl-trna synthetase args argrs arginine--trna ligase	information pathways
Rv1293	Mb1325	lysA	447 aa	447 aa			1	447 aa overlap			diaminopimelate decarboxylase lysa dap decarboxylase	intermediate metabolism and respiration
Rv1294	Mb1326	thrA	441 aa	441 aa			1	441 aa overlap			probable homoserine dehydrogenase thra	intermediate metabolism and respiration
Rv1295	Mb1327	thrC	360 aa	360 aa			1	360 aa overlap			threonine synthase thrc ts	intermediate metabolism and respiration
Rv1296	Mb1328	thrB	316 aa	316 aa			1	316 aa overlap			probable homoserine kinase thrb	intermediate metabolism and respiration
Rv1297	Mb1329	rho	602 aa	602 aa			1	602 aa overlap			probable transcription termination factor rho homolog	information pathways
Rv1298	Mb1330	rpmE	80 aa	80 aa			1	80 aa overlap			50s ribosomal protein l31 rpme	information pathways
Rv1299	Mb1331	prfA	357 aa	357 aa			1	357 aa overlap			probable peptide chain release factor 1 prfa rf-1	information pathways
Rv1303	Mb1335		161 aa	161 aa			1	161 aa overlap			conserved hypothetical transmembrane protein	cell wall and cell processes
Rv1304	Mb1336	atpB	250 aa	250 aa			1	250 aa overlap			probable atp synthase a chain atpb protein 6	intermediate metabolism and respiration
Rv1305	Mb1337	atpE	81 aa	81 aa			1	81 aa overlap			probable atp synthase c chain atpe lipid-binding protein dicyclohexylcarbodiimide-binding protein	intermediate metabolism and respiration
Rv1306	Mb1338	atpF	171 aa	171 aa			1	171 aa overlap			probable atp synthase b chain atpf	intermediate metabolism and respiration
Rv1307	Mb1339	atpH	446 aa	446 aa			1	446 aa overlap			probable atp synthase delta chain atph	intermediate metabolism and respiration
Rv1308	Mb1340	atpA	549 aa	549 aa			1	549 aa overlap			probable atp synthase alpha chain atpa	intermediate metabolism and respiration
Rv1309	Mb1341	atpG	305 aa	305 aa			1	305 aa overlap			probable atp synthase gamma chain atpg	intermediate metabolism and respiration
Rv1310	Mb1342	atpD	486 aa	486 aa			1	486 aa overlap			probable atp synthase beta chain atpd	intermediate metabolism and respiration
Rv1311	Mb1343	atpC	121 aa	121 aa			1	121 aa overlap			probable atp synthase epsilon chain atpc	intermediate metabolism and respiration
Rv1314c	Mb1347c		193 aa	193 aa			1	193 aa overlap			conserved protein	Conserved hypothetical protein
Rv1315	Mb1348	murA	418 aa	418 aa			1	418 aa overlap			probable udp-n-acetylglucosamine 1-carboxyvinyltransferase mura	cell wall and cell processes
Rv1316c	Mb1349c	ogt	165 aa	165 aa			1	165 aa overlap			methylated-dna--protein-cysteine methyltransferase ogt 6-o-methylguanine-dna methyltransferase o-6-methylguanine-dna-alkyltransferase	information pathways
Rv1318c	Mb1352c		541 aa	541 aa			1	541 aa overlap			possible adenylate cyclase atp pyrophosphate-lyase adenylyl cyclase	intermediate metabolism and respiration
Rv1319c	Mb1353c		535 aa	535 aa			1	535 aa overlap			possible adenylate cyclase atp pyrophosphate-lyase adenylyl cyclase	intermediate metabolism and respiration
Rv1322	Mb1356		98 aa	98 aa			1	98 aa overlap			conserved hypothetical protein	Conserved hypothetical protein
Rv1322A	Mb1357c		152 aa	152 aa			1	152 aa overlap			conserved protein	Conserved hypothetical protein
Rv1323	Mb1358	fadA4	389 aa	389 aa			1	389 aa overlap			probable acetyl-coa acetyltransferase fada4 acetoacetyl-coa thiolase	lipid metabolism
Rv1324	Mb1359		304 aa	304 aa			1	304 aa overlap			possible thioredoxin	intermediate metabolism and respiration
Rv1327c	Mb1362c	glgE	701 aa	701 aa			1	701 aa overlap			probable glucanase glge	intermediate metabolism and respiration
Rv1329c	Mb1364c	dinG	664 aa	664 aa			1	664 aa overlap			probable atp-dependent helicase ding	information pathways
Rv1331	Mb1366		101 aa	101 aa			1	101 aa overlap			conserved hypothetical protein	Conserved hypothetical protein
Rv1332	Mb1367		218 aa	218 aa			1	218 aa overlap			probable transcriptional regulatory protein	regulatory proteins
Rv1333	Mb1368		344 aa	344 aa			1	344 aa overlap			probable hydrolase	intermediate metabolism and respiration
Rv1334	Mb1369	mec	146 aa	146 aa			1	146 aa overlap			possible hydrolase	intermediate metabolism and respiration
Rv1335	Mb1370	cyso	93 aa	93 aa			1	93 aa overlap			sulfur carrier protein cyso	intermediate metabolism and respiration
Rv1336	Mb1371	cysM	323 aa	323 aa			1	323 aa overlap			cysteine synthase b cysm csase b o-phosphoserine sulfhydrylase b o-phosphoserine thiol-lyase b	intermediate metabolism and respiration
Rv1337	Mb1372		240 aa	240 aa			1	240 aa overlap			probable integral membrane protein	cell wall and cell processes
Rv1338	Mb1373	murI	271 aa	271 aa			1	271 aa overlap			probable glutamate racemase muri	cell wall and cell processes
Rv1339	Mb1374		273 aa	273 aa			1	273 aa overlap			conserved protein	Conserved hypothetical protein
Rv1341	Mb1376		204 aa	204 aa			1	204 aa overlap			conserved protein	Conserved hypothetical protein
Rv1342c	Mb1377c		120 aa	120 aa			1	120 aa overlap			conserved membrane protein	cell wall and cell processes
Rv1344	Mb1379	mbtl	106 aa	106 aa			1	106 aa overlap			acyl carrier protein acp mbtl	lipid metabolism
Rv1345	Mb1380	mbtm	521 aa	521 aa			1	521 aa overlap			probable fatty acyl-amp ligase mbtm	lipid metabolism
Rv1346	Mb1381	mbtn	386 aa	386 aa			1	386 aa overlap			acyl-coa dehydrogenase mbtn	lipid metabolism
Rv1347c	Mb1382c	mbtk	210 aa	210 aa			1	210 aa overlap			lysine n-acetyltransferase mbtk	lipid metabolism
Rv1348	Mb1383	irta	859 aa	859 aa			1	859 aa overlap			iron-regulated transporter irta	cell wall and cell processes
Rv1349	Mb1384	irtb	579 aa	579 aa			1	579 aa overlap			iron-regulated transporter irtb	cell wall and cell processes
Rv1350	Mb1385	fabG2	247 aa	247 aa			1	247 aa overlap			probable 3-oxoacyl-[acyl-carrier protein] reductase fabg2 3-ketoacyl-acyl carrier protein reductase	lipid metabolism
Rv1351	Mb1386		109 aa	109 aa			1	109 aa overlap			hypothetical protein	Conserved hypothetical protein
Rv1352	Mb1387		123 aa	123 aa			1	123 aa overlap			conserved protein	Conserved hypothetical protein
Rv1353c	Mb1388c		261 aa	261 aa			1	261 aa overlap			probable transcriptional regulatory protein	regulatory proteins
Rv1354c	Mb1389c		623 aa	623 aa			1	623 aa overlap			conserved hypothetical protein	Conserved hypothetical protein
Rv1356c	Mb1391c		263 aa	263 aa			1	263 aa overlap			hypothetical protein	Conserved hypothetical protein
Rv1357c	Mb1392c		307 aa	307 aa			1	307 aa overlap			conserved hypothetical protein	Conserved hypothetical protein
Rv1360	Mb1395		340 aa	340 aa			1	340 aa overlap			probable oxidoreductase	intermediate metabolism and respiration
Rv1366	Mb1401		273 aa	273 aa			1	273 aa overlap			hypothetical protein	Conserved hypothetical protein
Rv1366A	Mb1401A		86 aa	86 aa			1	86 aa overlap			conserved protein	Conserved hypothetical protein
Rv1368	Mb1403	lprF	261 aa	261 aa			1	261 aa overlap			probable conserved lipoprotein lprf	cell wall and cell processes
Rv1372	Mb1406		393 aa	393 aa			1	393 aa overlap			conserved hypothetical protein	Conserved hypothetical protein
Rv1377c	Mb1412c		212 aa	212 aa			1	212 aa overlap			putative transferase	intermediate metabolism and respiration
Rv1379	Mb1414	pyrR	193 aa	193 aa			1	193 aa overlap			probable pyrimidine operon regulatory protein pyrr	regulatory proteins
Rv1380	Mb1415	pyrB	319 aa	319 aa			1	319 aa overlap			probable aspartate carbamoyltransferase pyrb atcase aspartate transcarbamylase	intermediate metabolism and respiration
Rv1382	Mb1417		165 aa	165 aa			1	165 aa overlap			probable export or membrane protein	cell wall and cell processes
Rv1385	Mb1420	pyrF	274 aa	274 aa			1	274 aa overlap			probable orotidine 5'-phosphate decarboxylase pyrf omp decarboxylase ompdecase	intermediate metabolism and respiration
Rv1386	Mb1421	PE15	102 aa	102 aa			1	102 aa overlap			pe family protein pe15	PE/PPE
Rv1388	Mb1423	mihF	190 aa	190 aa			1	190 aa overlap			putative integration host factor mihf	information pathways
Rv1389	Mb1424	gmk	208 aa	208 aa			1	208 aa overlap			probable guanylate kinase gmk	intermediate metabolism and respiration
Rv1390	Mb1425	rpoZ	110 aa	110 aa			1	110 aa overlap			probable dna-directed rna polymerase omega chain rpoz transcriptase omega chain rna polymerase omega subunit	information pathways
Rv1391	Mb1426	dfp	418 aa	418 aa			1	418 aa overlap			probable dna/pantothenate metabolism flavoprotein homolog dfp	intermediate metabolism and respiration
Rv1393c	Mb1428c		492 aa	492 aa			1	492 aa overlap			probable monoxygenase	intermediate metabolism and respiration
Rv1395	Mb1430		344 aa	344 aa			1	344 aa overlap			transcriptional regulatory protein	regulatory proteins
Rv1398c	Mb1433c	vapb10	85 aa	85 aa			1	85 aa overlap			possible antitoxin vapb10	virulence, detoxification,adaptation
Rv1399c	Mb1434c	nlhh	319 aa	319 aa			1	319 aa overlap			probable non lipolytic carboxylesterase nlhh	intermediate metabolism and respiration
Rv1400c	Mb1435c	lipI	320 aa	320 aa			1	320 aa overlap			probable lipase liph	intermediate metabolism and respiration
Rv1401	Mb1436		200 aa	200 aa			1	200 aa overlap			possible membrane protein	cell wall and cell processes
Rv1402	Mb1437	priA	655 aa	655 aa			1	655 aa overlap			putative primosomal protein n' pria replication factor y	information pathways
Rv1403c	Mb1438c		274 aa	274 aa			1	274 aa overlap			putative methyltransferase	intermediate metabolism and respiration
Rv1404	Mb1439		160 aa	160 aa			1	160 aa overlap			probable transcriptional regulatory protein	regulatory proteins
Rv1405c	Mb1440c		274 aa	274 aa			1	274 aa overlap			putative methyltransferase	intermediate metabolism and respiration
Rv1406	Mb1441	fmt	312 aa	312 aa			1	312 aa overlap			probable methionyl-trna formyltransferase fmt	information pathways
Rv1408	Mb1443	rpe	232 aa	232 aa			1	232 aa overlap			probable ribulose-phosphate 3-epimerase rpe ppe r5p3e pentose-5-phosphate 3-epimerase	intermediate metabolism and respiration
Rv1410c	Mb1445c		518 aa	518 aa			1	518 aa overlap			aminoglycosides/tetracycline-transport integral membrane protein	cell wall and cell processes
Rv1411c	Mb1446c	lprG	236 aa	236 aa			1	236 aa overlap			conserved lipoprotein lprg	cell wall and cell processes
Rv1412	Mb1447	ribC	201 aa	201 aa			1	201 aa overlap			probable riboflavin synthase alpha chain ribc ribe	intermediate metabolism and respiration
Rv1413	Mb1448		171 aa	171 aa			1	171 aa overlap			conserved hypothetical protein	Conserved hypothetical protein
Rv1414	Mb1449		133 aa	133 aa			1	133 aa overlap			conserved hypothetical protein	Conserved hypothetical protein
Rv1415	Mb1450	ribA2	425 aa	425 aa			1	425 aa overlap			probable riboflavin biosynthesis protein riba2 : gtp cyclohydrolase ii b 3c4-dihydroxy-2-butanone 4-phosphate synthase dhbp synthase	intermediate metabolism and respiration
Rv1416	Mb1451	ribH	154 aa	154 aa			1	154 aa overlap			probable riboflavin synthase beta chain ribh 6c7-dimethyl-8-ribityllumazine synthase dmrl synthase lumazine synthase	intermediate metabolism and respiration
Rv1417	Mb1452		154 aa	154 aa			1	154 aa overlap			possible conserved membrane protein	cell wall and cell processes
Rv1418	Mb1453	lprH	228 aa	228 aa			1	228 aa overlap			probable lipoprotein lprh	cell wall and cell processes
Rv1419	Mb1454		157 aa	157 aa			1	157 aa overlap			unknown protein	Conserved hypothetical protein
Rv1420	Mb1455	uvrC	646 aa	646 aa			1	646 aa overlap			probable excinuclease abc subunit c-nuclease uvrc	information pathways
Rv1421	Mb1456		301 aa	301 aa			1	301 aa overlap			conserved protein	Conserved hypothetical protein
Rv1423	Mb1458	whiA	325 aa	325 aa			1	325 aa overlap			probable transcriptional regulatory protein whia	regulatory proteins
Rv1424c	Mb1459c		253 aa	253 aa			1	253 aa overlap			possible membrane protein	cell wall and cell processes
Rv1426c	Mb1461c	lipO	420 aa	420 aa			1	420 aa overlap			probable esterase lipo	intermediate metabolism and respiration
Rv1427c	Mb1462c	fadD12	535 aa	535 aa			1	535 aa overlap			possible long-chain-fatty-acid--coa ligase fadd12 fatty-acid-coa synthetase fatty-acid-coa synthase	lipid metabolism
Rv1428c	Mb1463c		275 aa	275 aa			1	275 aa overlap			conserved hypothetical protein	Conserved hypothetical protein
Rv1429	Mb1464		422 aa	422 aa			1	422 aa overlap			conserved protein	Conserved hypothetical protein
Rv1430	Mb1465	PE16	528 aa	528 aa			1	528 aa overlap			pe family protein pe16	PE/PPE
Rv1432	Mb1467		473 aa	473 aa			1	473 aa overlap			probable dehydrogenase	intermediate metabolism and respiration
Rv1433	Mb1468		271 aa	271 aa			1	271 aa overlap			possible conserved exported protein	cell wall and cell processes
Rv1434	Mb1469		45 aa	45 aa			1	45 aa overlap			hypothetical protein	Conserved hypothetical protein
Rv1436	Mb1471	gap	339 aa	339 aa			1	339 aa overlap			probable glyceraldehyde 3-phosphate dehydrogenase gap gapdh	intermediate metabolism and respiration
Rv1437	Mb1472	pgk	412 aa	412 aa			1	412 aa overlap			probable phosphoglycerate kinase pgk	intermediate metabolism and respiration
Rv1438	Mb1473	tpi	261 aa	261 aa			1	261 aa overlap			probable triosephosphate isomerase tpi tim	intermediate metabolism and respiration
Rv1439c	Mb1474c		141 aa	141 aa			1	141 aa overlap			unknown protein	Conserved hypothetical protein
Rv1440	Mb1475	secG	77 aa	77 aa			1	77 aa overlap			probable protein-export membrane protein translocase subunit secg	cell wall and cell processes
Rv1442	Mb1477	bisC	766 aa	766 aa			1	766 aa overlap			probable biotin sulfoxide reductase bisc bds reductase bso reductase	intermediate metabolism and respiration
Rv1443c	Mb1478c		161 aa	161 aa			1	161 aa overlap			unknown protein	Conserved hypothetical protein
Rv1444c	Mb1479c		136 aa	136 aa			1	136 aa overlap			unknown protein	Conserved hypothetical protein
Rv1445c	Mb1480c	devB	247 aa	247 aa			1	247 aa overlap			probable 6-phosphogluconolactonase devb 6pgl	intermediate metabolism and respiration
Rv1447c	Mb1482c	zwf2	514 aa	514 aa			1	514 aa overlap			probable glucose-6-phosphate 1-dehydrogenase zwf2 g6pd	intermediate metabolism and respiration
Rv1454c	Mb1489c	qor	328 aa	328 aa			1	328 aa overlap			probable quinone reductase qor nadph:quinone reductase zeta-crystallin homolog protein	intermediate metabolism and respiration
Rv1455	Mb1490		287 aa	287 aa			1	287 aa overlap			conserved protein	Conserved hypothetical protein
Rv1456c	Mb1491c		310 aa	310 aa			1	310 aa overlap			probable unidentified antibiotic-transport integral membrane abc transporter	cell wall and cell processes
Rv1457c	Mb1492c		261 aa	261 aa			1	261 aa overlap			probable unidentified antibiotic-transport integral membrane abc transporter	cell wall and cell processes
Rv1458c	Mb1493c		313 aa	313 aa			1	313 aa overlap			probable unidentified antibiotic-transport atp-binding protein abc transporter	cell wall and cell processes
Rv1461	Mb1496		846 aa	846 aa			1	846 aa overlap			conserved protein	Conserved hypothetical protein
Rv1463	Mb1498		266 aa	266 aa			1	266 aa overlap			probable conserved atp-binding protein abc transporter	cell wall and cell processes
Rv1464	Mb1499	csd	417 aa	417 aa			1	417 aa overlap			probable cysteine desulfurase csd	intermediate metabolism and respiration
Rv1465	Mb1500		162 aa	162 aa			1	162 aa overlap			possible nitrogen fixation related protein	intermediate metabolism and respiration
Rv1466	Mb1501		115 aa	115 aa			1	115 aa overlap			conserved protein	Conserved hypothetical protein
Rv1467c	Mb1502c	fadE15	609 aa	609 aa			1	609 aa overlap			probable acyl-coa dehydrogenase fade15	lipid metabolism
Rv1468c	Mb1503c	PE_PGRS29	370 aa	370 aa			1	370 aa overlap			pe-pgrs family protein pe_pgrs29	PE/PPE
Rv1469	Mb1504	ctpD	657 aa	657 aa			1	657 aa overlap			probable cation transporter p-type atpase d ctpd	cell wall and cell processes
Rv1470	Mb1505	trxA	124 aa	124 aa			1	124 aa overlap			probable thioredoxin trxa	intermediate metabolism and respiration
Rv1471	Mb1506	trxB1	123 aa	123 aa			1	123 aa overlap			probable thioredoxin trxb1	intermediate metabolism and respiration
Rv1473	Mb1508		542 aa	542 aa			1	542 aa overlap			probable macrolide-transport atp-binding protein abc transporter	cell wall and cell processes
Rv1474c	Mb1510c		187 aa	187 aa			1	187 aa overlap			probable transcriptional regulatory protein	regulatory proteins
Rv1475c	Mb1511c	acn	943 aa	943 aa			1	943 aa overlap			probable iron-regulated aconitate hydratase acn citrate hydro-lyase aconitase	intermediate metabolism and respiration
Rv1476	Mb1512		186 aa	186 aa			1	186 aa overlap			possible membrane protein	cell wall and cell processes
Rv1477	Mb1513	ripa	472 aa	472 aa			1	472 aa overlap			peptidoglycan hydrolase	virulence, detoxification,adaptation
Rv1478	Mb1514		241 aa	241 aa			1	241 aa overlap			possible invasion protein	virulence, detoxification,adaptation
Rv1479	Mb1515	moxR1	377 aa	377 aa			1	377 aa overlap			probable transcriptional regulatory protein moxr1	regulatory proteins
Rv1480	Mb1516		317 aa	317 aa			1	317 aa overlap			conserved protein	Conserved hypothetical protein
Rv1481	Mb1517		335 aa	335 aa			1	335 aa overlap			probable membrane protein	cell wall and cell processes
Rv1482c	Mb1518c		280 aa	280 aa			1	280 aa overlap			conserved hypothetical protein	Conserved hypothetical protein
Rv1483	Mb1519	fabG1	247 aa	247 aa			1	247 aa overlap			3-oxoacyl-[acyl-carrier protein] reductase fabg1 3-ketoacyl-acyl carrier protein reductase mycolic acid biosynthesis a protein	lipid metabolism
Rv1484	Mb1520	inhA	269 aa	269 aa			1	269 aa overlap			nadh-dependent enoyl-[acyl-carrier-protein] reductase inha nadh-dependent enoyl-acp reductase	lipid metabolism
Rv1485	Mb1521	hemZ	344 aa	344 aa			1	344 aa overlap			ferrochelatase hemz protoheme ferro-lyase heme synthetase	intermediate metabolism and respiration
Rv1487	Mb1523		144 aa	144 aa			1	144 aa overlap			conserved membrane protein	cell wall and cell processes
Rv1488	Mb1524		381 aa	381 aa			1	381 aa overlap			possible exported conserved protein	cell wall and cell processes
Rv1489	Mb1525		118 aa	118 aa			1	118 aa overlap			conserved protein	Conserved hypothetical protein
Rv1489A	Mb1526		76 aa	76 aa			1	76 aa overlap			conserved hypothetical protein	Conserved hypothetical protein
Rv1490	Mb1527		435 aa	435 aa			1	435 aa overlap			probable membrane protein	cell wall and cell processes
Rv1491c	Mb1528c		252 aa	252 aa			1	252 aa overlap			conserved membrane protein	cell wall and cell processes
Rv1492	Mb1529	mutA	615 aa	615 aa			1	615 aa overlap			probable methylmalonyl-coa mutase small subunit muta mcm	lipid metabolism
Rv1493	Mb1530	mutB	750 aa	750 aa			1	750 aa overlap			probable methylmalonyl-coa mutase large subunit mutb mcm	lipid metabolism
Rv1494	Mb1531	maze4	100 aa	100 aa			1	100 aa overlap			possible antitoxin maze4	virulence, detoxification,adaptation
Rv1495	Mb1532	mazf4	105 aa	105 aa			1	105 aa overlap			possible toxin mazf4	virulence, detoxification,adaptation
Rv1496	Mb1533		334 aa	334 aa			1	334 aa overlap			possible transport system kinase	cell wall and cell processes
Rv1497	Mb1534	lipL	429 aa	429 aa			1	429 aa overlap			probable esterase lipl	intermediate metabolism and respiration
Rv1498c	Mb1535c		205 aa	205 aa			1	205 aa overlap			probable methyltransferase	intermediate metabolism and respiration
Rv1499	Mb1537		132 aa	132 aa			1	132 aa overlap			hypothetical protein	Conserved hypothetical protein
Rv1500	Mb1538		342 aa	342 aa			1	342 aa overlap			probable glycosyltransferase	intermediate metabolism and respiration
Rv1501	Mb1539		273 aa	273 aa			1	273 aa overlap			conserved hypothetical protein	Conserved hypothetical protein
Rv1505c	Mb1543c		221 aa	221 aa			1	221 aa overlap			conserved hypothetical protein	Conserved hypothetical protein
Rv1519	Mb1546		89 aa	89 aa			1	89 aa overlap			conserved hypothetical protein	Conserved hypothetical protein
Rv1520	Mb1547		346 aa	346 aa			1	346 aa overlap			probable sugar transferase	intermediate metabolism and respiration
Rv1523	Mb1550		347 aa	347 aa			1	347 aa overlap			probable methyltransferase	intermediate metabolism and respiration
Rv1524	Mb1551		414 aa	414 aa			1	414 aa overlap			probable glycosyltransferase	intermediate metabolism and respiration
Rv1525	Mb1552	wbbL2	261 aa	261 aa			1	261 aa overlap			possible rhamnosyl transferase wbbl2	Conserved hypothetical protein
Rv1526c	Mb1553c		426 aa	426 aa			1	426 aa overlap			probable glycosyltransferase	intermediate metabolism and respiration
Rv1528c	Mb1555c	papA4	165 aa	165 aa			1	165 aa overlap			probable conserved polyketide synthase associated protein papa4	lipid metabolism
Rv1529	Mb1556	fadD24	584 aa	584 aa			1	584 aa overlap			probable fatty-acid-amp ligase fadd24 fatty-acid-amp synthetase fatty-acid-amp synthase	lipid metabolism
Rv1530	Mb1557	adh	367 aa	367 aa			1	367 aa overlap			probable alcohol dehydrogenase adh	intermediate metabolism and respiration
Rv1531	Mb1558		188 aa	188 aa			1	188 aa overlap			conserved protein	Conserved hypothetical protein
Rv1532c	Mb1559c		144 aa	144 aa			1	144 aa overlap			conserved hypothetical protein	Conserved hypothetical protein
Rv1533	Mb1560		375 aa	375 aa			1	375 aa overlap			conserved protein	Conserved hypothetical protein
Rv1534	Mb1561		225 aa	225 aa			1	225 aa overlap			probable transcriptional regulator	regulatory proteins
Rv1535	Mb1562		78 aa	78 aa			1	78 aa overlap			unknown protein	Conserved hypothetical protein
Rv1537	Mb1564	dinX	463 aa	463 aa			1	463 aa overlap			probable dna polymerase iv dinx pol iv 1 dna nucleotidyltransferase dna-directed	information pathways
Rv1538c	Mb1565c	ansA	326 aa	326 aa			1	326 aa overlap			probable l-aparaginase ansa	intermediate metabolism and respiration
Rv1539	Mb1566	lspA	202 aa	202 aa			1	202 aa overlap			probable lipoprotein signal peptidase lspa	cell wall and cell processes
Rv1540	Mb1567		308 aa	308 aa			1	308 aa overlap			conserved hypothetical protein member of yabo/ycec/yfii family	Conserved hypothetical protein
Rv1541c	Mb1568c	lprI	197 aa	197 aa			1	197 aa overlap			possible lipoprotein lpri	cell wall and cell processes
Rv1542c	Mb1569c	glbN	136 aa	136 aa			1	136 aa overlap			hemoglobin glbn	intermediate metabolism and respiration
Rv1543	Mb1570		341 aa	341 aa			1	341 aa overlap			possible fatty acyl-coa reductase	lipid metabolism
Rv1544	Mb1571		267 aa	267 aa			1	267 aa overlap			possible ketoacyl reductase	lipid metabolism
Rv1545	Mb1572		75 aa	75 aa			1	75 aa overlap			hypothetical protein	Conserved hypothetical protein
Rv1546	Mb1573		143 aa	143 aa			1	143 aa overlap			conserved protein	Conserved hypothetical protein
Rv1547	Mb1574	dnaE1	1184 aa	1184 aa			1	1184 aa overlap			probable dna polymerase iii alpha chain dnae1 dna nucleotidyltransferase	information pathways
Rv1551	Mb1577	plsB1	621 aa	621 aa			1	621 aa overlap			possible acyltransferase plsb1	lipid metabolism
Rv1552	Mb1578	frdA	583 aa	583 aa			1	583 aa overlap			probable fumarate reductase [flavoprotein subunit] frda fumarate dehydrogenase fumaric hydrogenase	intermediate metabolism and respiration
Rv1555	Mb1580	frdD	125 aa	125 aa			1	125 aa overlap			probable fumarate reductase [membrane anchor subunit] frdd fumarate dehydrogenase fumaric hydrogenase	intermediate metabolism and respiration
Rv1556	Mb1581		202 aa	202 aa			1	202 aa overlap			possible regulatory protein	regulatory proteins
Rv1558	Mb1584		148 aa	148 aa			1	148 aa overlap			conserved protein	Conserved hypothetical protein
Rv1559	Mb1585	ilvA	429 aa	429 aa			1	429 aa overlap			probable threonine dehydratase ilva	intermediate metabolism and respiration
Rv1560	Mb1586	vapb11	72 aa	72 aa			1	72 aa overlap			possible antitoxin vapb11	virulence, detoxification,adaptation
Rv1561	Mb1587	vapc11	134 aa	134 aa			1	134 aa overlap			possible toxin vapc11	virulence, detoxification,adaptation
Rv1564c	Mb1591c	treX	721 aa	721 aa			1	721 aa overlap			probable maltooligosyltrehalose synthase trex	virulence, detoxification,adaptation
Rv1565c	Mb1592c		729 aa	729 aa			1	729 aa overlap			conserved hypothetical membrane protein	cell wall and cell processes
Rv1566c	Mb1593c		230 aa	230 aa			1	230 aa overlap			possible inv protein	virulence, detoxification,adaptation
Rv1567c	Mb1594c		94 aa	94 aa			1	94 aa overlap			probable hypothetical membrane protein	cell wall and cell processes
Rv1568	Mb1595	bioA	437 aa	437 aa			1	437 aa overlap			adenosylmethionine-8-amino-7-oxononanoate aminotransferase bioa	intermediate metabolism and respiration
Rv1569	Mb1596	bioF1	386 aa	386 aa			1	386 aa overlap			probable 8-amino-7-oxononanoate synthase biof1 aons 8-amino-7-ketopelargonate synthase 7-keto-8-amino-pelargonic acid synthetase 7-kap synthetase l-alanine--pimelyl coa ligase	intermediate metabolism and respiration
Rv1571	Mb1598		169 aa	169 aa			1	169 aa overlap			conserved protein	Conserved hypothetical protein
Rv1573	Mb1599		136 aa	136 aa			1	136 aa overlap			probable phirv1 phage protein	insertion seqs and phages
Rv1574	Mb1600		103 aa	103 aa			1	103 aa overlap			probable phirv1 phage related protein	insertion seqs and phages
Rv1577c	Mb1603c		170 aa	170 aa			1	170 aa overlap			probable phirv1 phage protein	insertion seqs and phages
Rv1578c	Mb1604c		156 aa	156 aa			1	156 aa overlap			probable phirv1 phage protein	insertion seqs and phages
Rv1579c	Mb1605c		104 aa	104 aa			1	104 aa overlap			probable phirv1 phage protein	insertion seqs and phages
Rv1580c	Mb1606c		90 aa	90 aa			1	90 aa overlap			probable phirv1 phage protein	insertion seqs and phages
Rv1581c	Mb1607c		131 aa	131 aa			1	131 aa overlap			probable phirv1 phage protein	insertion seqs and phages
Rv1584c	Mb1610c		73 aa	73 aa			1	73 aa overlap			possible phirv1 phage protein	insertion seqs and phages
Rv1585c	Mb1611c		171 aa	171 aa			1	171 aa overlap			possible phage phirv1 protein	insertion seqs and phages
Rv1586c	Mb1612c		469 aa	469 aa			1	469 aa overlap			probable phirv1 integrase	insertion seqs and phages
Rv1587c	Mb1613c		333 aa	217 aa			1	217 aa overlap			partial rep13e12 repeat protein	insertion seqs and phages
Rv1589	Mb1615	bioB	349 aa	349 aa			1	349 aa overlap			probable biotin synthetase biob	intermediate metabolism and respiration
Rv1590	Mb1616		79 aa	79 aa			1	79 aa overlap			conserved hypothetical protein	Conserved hypothetical protein
Rv1591	Mb1617		221 aa	221 aa			1	221 aa overlap			probable transmembrane protein	cell wall and cell processes
Rv1593c	Mb1619c		236 aa	236 aa			1	236 aa overlap			conserved protein	Conserved hypothetical protein
Rv1594	Mb1620	nadA	349 aa	349 aa			1	349 aa overlap			probable quinolinate synthetase nada	intermediate metabolism and respiration
Rv1595	Mb1621	nadB	527 aa	527 aa			1	527 aa overlap			probable l-aspartate oxidase nadb	intermediate metabolism and respiration
Rv1598c	Mb1624c		136 aa	136 aa			1	136 aa overlap			conserved protein	Conserved hypothetical protein
Rv1599	Mb1625	hisD	438 aa	438 aa			1	438 aa overlap			probable histidinol dehydrogenase hisd hdh	intermediate metabolism and respiration
Rv1600	Mb1626	hisC1	380 aa	380 aa			1	380 aa overlap			probable histidinol-phosphate aminotransferase hisc1	intermediate metabolism and respiration
Rv1601	Mb1627	hisB	210 aa	210 aa			1	210 aa overlap			probable imidazole glycerol-phosphate dehydratase hisb	intermediate metabolism and respiration
Rv1603	Mb1629	hisA	245 aa	245 aa			1	245 aa overlap			probable phosphoribosylformimino-5-aminoimidazole carboxamide ribotide isomerase hisa	intermediate metabolism and respiration
Rv1606	Mb1632	hisI	115 aa	115 aa			1	115 aa overlap			probable phosphoribosyl-amp 1c6 cyclohydrolase hisi	intermediate metabolism and respiration
Rv1607	Mb1633	chaA	360 aa	360 aa			1	360 aa overlap			probable ionic transporter integral membrane protein chaa	cell wall and cell processes
Rv1608c	Mb1634c	bcpB	154 aa	154 aa			1	154 aa overlap			probable peroxidoxin bcpb	virulence, detoxification,adaptation
Rv1609	Mb1635	trpE	516 aa	516 aa			1	516 aa overlap			anthranilate synthase component i trpe glutamine amidotransferase	intermediate metabolism and respiration
Rv1610	Mb1636		235 aa	235 aa			1	235 aa overlap			possible conserved membrane protein	cell wall and cell processes
Rv1611	Mb1637	trpC	272 aa	272 aa			1	272 aa overlap			probable indole-3-glycerol phosphate synthase trpc	intermediate metabolism and respiration
Rv1612	Mb1638	trpB	410 aa	410 aa			1	410 aa overlap			tryptophan synthasec beta subunit trpb	intermediate metabolism and respiration
Rv1613	Mb1639	trpA	270 aa	270 aa			1	270 aa overlap			probable tryptophan synthasec alpha subunit trpa	intermediate metabolism and respiration
Rv1614	Mb1640	lgt	468 aa	468 aa			1	468 aa overlap			possible prolipoprotein diacylglyceryl transferases lgt	cell wall and cell processes
Rv1615	Mb1641		146 aa	146 aa			1	146 aa overlap			probable membrane protein	cell wall and cell processes
Rv1616	Mb1642		132 aa	132 aa			1	132 aa overlap			conserved membrane protein	cell wall and cell processes
Rv1619	Mb1645		484 aa	484 aa			1	484 aa overlap			conserved membrane protein	cell wall and cell processes
Rv1620c	Mb1646c	cydC	576 aa	576 aa			1	576 aa overlap			probable 'component linked with the assembly of cytochrome' transport transmembrane atp-binding protein abc transporter cydc	intermediate metabolism and respiration
Rv1621c	Mb1647c	cydD	527 aa	527 aa			1	527 aa overlap			probable 'component linked with the assembly of cytochrome' transport transmembrane atp-binding protein abc transporter cydd	intermediate metabolism and respiration
Rv1622c	Mb1648c	cydB	346 aa	346 aa			1	346 aa overlap			probable integral membrane cytochrome d ubiquinol oxidase subunit ii cydb cytochrome bd-i oxidase subunit ii	intermediate metabolism and respiration
Rv1623c	Mb1649c	cydA	485 aa	485 aa			1	485 aa overlap			probable integral membrane cytochrome d ubiquinol oxidase subunit i cyda cytochrome bd-i oxidase subunit i	intermediate metabolism and respiration
Rv1625c	Mb1651c	cya	418 aa	418 aa			1	418 aa overlap			membrane-anchored adenylyl cyclase cya atp pyrophosphate-lyase adenylate cyclase	intermediate metabolism and respiration
Rv1626	Mb1652		205 aa	205 aa			1	205 aa overlap			probable two-component system transcriptional regulator	regulatory proteins
Rv1627c	Mb1653c		402 aa	402 aa			1	402 aa overlap			probable nonspecific lipid-transfer protein	lipid metabolism
Rv1628c	Mb1654c		163 aa	163 aa			1	163 aa overlap			conserved protein	Conserved hypothetical protein
Rv1629	Mb1655	polA	904 aa	904 aa			1	904 aa overlap			probable dna polymerase i pola	information pathways
Rv1631	Mb1657	coaE	407 aa	407 aa			1	407 aa overlap			probable dephospho-coa kinase coae dephosphocoenzyme a kinase	intermediate metabolism and respiration
Rv1632c	Mb1658c		147 aa	147 aa			1	147 aa overlap			hypothetical protein	Conserved hypothetical protein
Rv1633	Mb1659	uvrB	698 aa	698 aa			1	698 aa overlap			probable excinuclease abc subunit b-helicase uvrb	information pathways
Rv1635c	Mb1661c		556 aa	556 aa			1	556 aa overlap			probable mannosyltransferase. probable conserved transmembrane protein.	cell wall and cell processes
Rv1636	Mb1662	TB15.3	146 aa	146 aa			1	146 aa overlap			iron-regulated universal stress protein family protein tb15.3	virulence, detoxification,adaptation
Rv1637c	Mb1663c		264 aa	264 aa			1	264 aa overlap			conserved protein	Conserved hypothetical protein
Rv1638	Mb1664	uvrA	972 aa	972 aa			1	972 aa overlap			probable excinuclease abc subunit a-dna-binding atpase uvra	information pathways
Rv1638A	Mb1665c		85 aa	85 aa			1	85 aa overlap			conserved hypothetical protein	Conserved hypothetical protein
Rv1639c	Mb1666c		489 aa	489 aa			1	489 aa overlap			conserved hypothetical membrane protein	cell wall and cell processes
Rv1641	Mb1668	infC	201 aa	201 aa			1	201 aa overlap			probable initiation factor if-3 infc	information pathways
Rv1642	Mb1669	rpmI	64 aa	64 aa			1	64 aa overlap			50s ribosomal protein l35 rpmi	information pathways
Rv1643	Mb1670	rplT	129 aa	129 aa			1	129 aa overlap			50s ribosomal protein l20 rplt	information pathways
Rv1645c	Mb1672c		351 aa	351 aa			1	351 aa overlap			conserved hypothetical protein	Conserved hypothetical protein
Rv1646	Mb1673	PE17	310 aa	310 aa			1	310 aa overlap			pe family protein pe17	PE/PPE
Rv1648	Mb1675		268 aa	268 aa			1	268 aa overlap			probable transmembrane protein	cell wall and cell processes
Rv1652	Mb1680	argC	352 aa	352 aa			1	352 aa overlap			probable n-acetyl-gamma-glutamyl-phoshate reductase argc	intermediate metabolism and respiration
Rv1653	Mb1681	argJ	404 aa	404 aa			1	404 aa overlap			probable glutamate n-acetyltransferase argj	intermediate metabolism and respiration
Rv1654	Mb1682	argB	294 aa	294 aa			1	294 aa overlap			probable acetylglutamate kinase argb	intermediate metabolism and respiration
Rv1655	Mb1683	argD	400 aa	400 aa			1	400 aa overlap			probable acetylornithine aminotransferase argd	intermediate metabolism and respiration
Rv1656	Mb1684	argF	307 aa	307 aa			1	307 aa overlap			probable ornithine carbamoyltransferasec anabolic argf	intermediate metabolism and respiration
Rv1657	Mb1685	argR	170 aa	170 aa			1	170 aa overlap			probable arginine repressor argr ahrc	regulatory proteins
Rv1658	Mb1686	argG	398 aa	398 aa			1	398 aa overlap			probable argininosuccinate synthase argg	intermediate metabolism and respiration
Rv1659	Mb1687	argH	470 aa	470 aa			1	470 aa overlap			probable argininosuccinate lyase argh	intermediate metabolism and respiration
Rv1660	Mb1688	pks10	353 aa	353 aa			1	353 aa overlap			chalcone synthase pks10	lipid metabolism
Rv1663	Mb1691	pks17	502 aa	502 aa			1	502 aa overlap			probable polyketide synthase pks17	lipid metabolism
Rv1665	Mb1693	pks11	353 aa	353 aa			1	353 aa overlap			chalcone synthase pks11	lipid metabolism
Rv1666c	Mb1694c	cyp139	430 aa	430 aa			1	430 aa overlap			probable cytochrome p450 139 cyp139	intermediate metabolism and respiration
Rv1669	Mb1696		120 aa	120 aa			1	120 aa overlap			hypothetical protein	Conserved hypothetical protein
Rv1670	Mb1697		115 aa	115 aa			1	115 aa overlap			conserved hypothetical protein	Conserved hypothetical protein
Rv1671	Mb1698		130 aa	130 aa			1	130 aa overlap			probable membrane protein	cell wall and cell processes
Rv1672c	Mb1699c		443 aa	443 aa			1	443 aa overlap			probable conserved integral membrane transport protein	cell wall and cell processes
Rv1673c	Mb1700c		310 aa	310 aa			1	310 aa overlap			conserved hypothetical protein	Conserved hypothetical protein
Rv1674c	Mb1701c		218 aa	218 aa			1	218 aa overlap			probable transcriptional regulatory protein	regulatory proteins
Rv1676	Mb1703		234 aa	234 aa			1	234 aa overlap			unknown protein	Conserved hypothetical protein
Rv1677	Mb1704	dsbF	182 aa	182 aa			1	182 aa overlap			probable conserved lipoprotein dsbf	cell wall and cell processes
Rv1678	Mb1705		300 aa	300 aa			1	300 aa overlap			probable integral membrane protein	cell wall and cell processes
Rv1679	Mb1706	fadE16	373 aa	373 aa			1	373 aa overlap			possible acyl-coa dehydrogenase fade16	lipid metabolism
Rv1681	Mb1708	moeX	330 aa	330 aa			1	330 aa overlap			possible molybdopterin biosynthesis protein moex	intermediate metabolism and respiration
Rv1682	Mb1709		305 aa	305 aa			1	305 aa overlap			probable coiled-coil structural protein	Conserved hypothetical protein
Rv1683	Mb1710		999 aa	999 aa			1	999 aa overlap			possible bifunctional enzymeb long-chain acyl-coa synthase and lipase.	lipid metabolism
Rv1684	Mb1710A		74 aa	74 aa			1	74 aa overlap			conserved hypothetical protein	Conserved hypothetical protein
Rv1685c	Mb1711c		207 aa	207 aa			1	207 aa overlap			conserved hypothetical protein	Conserved hypothetical protein
Rv1687c	Mb1713c		255 aa	255 aa			1	255 aa overlap			probable conserved atp-binding protein abc transporter	cell wall and cell processes
Rv1688	Mb1714	mpg	203 aa	203 aa			1	203 aa overlap			possible 3-methyladenine dna glycosylase mpg	information pathways
Rv1689	Mb1715	tyrS	424 aa	424 aa			1	424 aa overlap			probable tyrosyl-trna synthase tyrs tyrrs	information pathways
Rv1691	Mb1717		250 aa	250 aa			1	250 aa overlap			conserved hypothetical protein	Conserved hypothetical protein
Rv1692	Mb1718		353 aa	353 aa			1	353 aa overlap			probable phosphatase	intermediate metabolism and respiration
Rv1693	Mb1719		58 aa	58 aa			1	58 aa overlap			conserved hypothetical protein	Conserved hypothetical protein
Rv1694	Mb1720	tlyA	268 aa	268 aa			1	268 aa overlap			2'-o-methyltransferase tlya	virulence, detoxification,adaptation
Rv1695	Mb1721	ppnK	307 aa	307 aa			1	307 aa overlap			inorganic polyphosphate/atp-nad kinase ppnk polyp/atp nad kinase	intermediate metabolism and respiration
Rv1696	Mb1722	recN	587 aa	587 aa			1	587 aa overlap			probable dna repair protein recn recombination protein n	information pathways
Rv1697	Mb1723		393 aa	393 aa			1	393 aa overlap			conserved hypothetical protein	Conserved hypothetical protein
Rv1698	Mb1724	mctb	314 aa	314 aa			1	314 aa overlap			outer membrane protein mctb	cell wall and cell processes
Rv1699	Mb1725	pyrG	586 aa	586 aa			1	586 aa overlap			probable ctp synthase pyrg	intermediate metabolism and respiration
Rv1701	Mb1727		311 aa	311 aa			1	311 aa overlap			probable integrase/recombinase	insertion seqs and phages
Rv1702c	Mb1728c		454 aa	454 aa			1	454 aa overlap			conserved hypothetical protein	insertion seqs and phages
Rv1703c	Mb1729c		196 aa	196 aa			1	196 aa overlap			probable catechol-o-methyltransferase	intermediate metabolism and respiration
Rv1706c	Mb1732c	PPE23	394 aa	394 aa			1	394 aa overlap			ppe family protein ppe23	PE/PPE
Rv1706A	Mb1733c		55 aa	55 aa			1	55 aa overlap			conserved hypothetical protein	Conserved hypothetical protein
Rv1709	Mb1736	scpa	278 aa	278 aa			1	278 aa overlap			possible segregation and condensation protein scpa	cell wall and cell processes
Rv1710	Mb1737	scpb	231 aa	231 aa			1	231 aa overlap			possible segregation and condensation protein scpb	cell wall and cell processes
Rv1711	Mb1738		254 aa	254 aa			1	254 aa overlap			conserved hypothetical protein	Conserved hypothetical protein
Rv1712	Mb1739	cmk	230 aa	230 aa			1	230 aa overlap			cytidylate kinase cmk cmp kinase cytidine monophosphate kinase ck	intermediate metabolism and respiration
Rv1713	Mb1740	engA	463 aa	463 aa			1	463 aa overlap			probable gtp-binding protein enga	intermediate metabolism and respiration
Rv1714	Mb1741		270 aa	270 aa			1	270 aa overlap			probable oxidoreductase	intermediate metabolism and respiration
Rv1717	Mb1745		116 aa	116 aa			1	116 aa overlap			conserved hypothetical protein	Conserved hypothetical protein
Rv1719	Mb1748		259 aa	259 aa			1	259 aa overlap			probable transcriptional regulatory protein	regulatory proteins
Rv1720c	Mb1749c	vapc12	129 aa	129 aa			1	129 aa overlap			possible toxin vapc12	virulence, detoxification,adaptation
Rv1721c	Mb1750c	vapb12	75 aa	75 aa			1	75 aa overlap			possible antitoxin vapb12	virulence, detoxification,adaptation
Rv1723	Mb1752		415 aa	415 aa			1	415 aa overlap			probable hydrolase	intermediate metabolism and respiration
Rv1724c	Mb1753c		139 aa	139 aa			1	139 aa overlap			hypothetical protein	Conserved hypothetical protein
Rv1725c	Mb1754c		236 aa	236 aa			1	236 aa overlap			conserved hypothetical protein	Conserved hypothetical protein
Rv1727	Mb1756		189 aa	189 aa			1	189 aa overlap			conserved hypothetical protein	Conserved hypothetical protein
Rv1728c	Mb1757c		256 aa	256 aa			1	256 aa overlap			conserved hypothetical protein	Conserved hypothetical protein
Rv1729c	Mb1758c		312 aa	312 aa			1	312 aa overlap			possible s-adenosylmethionine-dependent methyltransferase	lipid metabolism
Rv1730c	Mb1759c		517 aa	517 aa			1	517 aa overlap			possible penicillin-binding protein	cell wall and cell processes
Rv1731	Mb1760	gabD2	518 aa	518 aa			1	518 aa overlap			possible succinate-semialdehyde dehydrogenase [nadpb] dependent ssdh gabd2	intermediate metabolism and respiration
Rv1732c	Mb1761c		182 aa	182 aa			1	182 aa overlap			conserved protein	Conserved hypothetical protein
Rv1735c	Mb1764c		165 aa	165 aa			1	165 aa overlap			hypothetical membrane protein	cell wall and cell processes
Rv1737c	Mb1766c	narK2	395 aa	395 aa			1	395 aa overlap			possible nitrate/nitrite transporter nark2	cell wall and cell processes
Rv1738	Mb1767		94 aa	94 aa			1	94 aa overlap			conserved protein	Conserved hypothetical protein
Rv1740	Mb1769	vapb34	70 aa	70 aa			1	70 aa overlap			possible antitoxin vapb34	virulence, detoxification,adaptation
Rv1747	Mb1776		865 aa	865 aa			1	865 aa overlap			probable conserved transmembrane atp-binding protein abc transporter	cell wall and cell processes
Rv1748	Mb1777		243 aa	243 aa			1	243 aa overlap			unknown protein	Conserved hypothetical protein
Rv1749c	Mb1778c		185 aa	185 aa			1	185 aa overlap			possible integral membrane protein	cell wall and cell processes
Rv1750c	Mb1779c	fadD1	532 aa	532 aa			1	532 aa overlap			possible fatty-acid-coa ligase fadd1 fatty-acid-coa synthetase fatty-acid-coa synthase	lipid metabolism
Rv1752	Mb1781		149 aa	149 aa			1	149 aa overlap			conserved hypothetical protein	Conserved hypothetical protein
Rv1754c	Mb1783c		563 aa	563 aa			1	563 aa overlap			conserved protein	Conserved hypothetical protein
Rv1761c	Mb1792c		127 aa	127 aa			1	127 aa overlap			possible exported protein	cell wall and cell processes
Rv1762c	Mb1793c		262 aa	262 aa			1	262 aa overlap			unknown protein	Conserved hypothetical protein
Rv1766	Mb1795A		89 aa	89 aa			1	89 aa overlap			conserved protein	Conserved hypothetical protein
Rv1767	Mb1796		119 aa	119 aa			1	119 aa overlap			conserved protein	Conserved hypothetical protein
Rv1769	Mb1798		414 aa	414 aa			1	414 aa overlap			conserved protein	Conserved hypothetical protein
Rv1770	Mb1799		428 aa	428 aa			1	428 aa overlap			conserved protein	Conserved hypothetical protein
Rv1771	Mb1800		428 aa	428 aa			1	428 aa overlap			l-gulono-1c4-lactone dehydrogenase	intermediate metabolism and respiration
Rv1772	Mb1801		103 aa	103 aa			1	103 aa overlap			hypothetical protein	Conserved hypothetical protein
Rv1773c	Mb1802c		248 aa	248 aa			1	248 aa overlap			probable transcriptional regulatory protein	regulatory proteins
Rv1774	Mb1803		446 aa	446 aa			1	446 aa overlap			probable oxidoreductase	intermediate metabolism and respiration
Rv1775	Mb1804		272 aa	272 aa			1	272 aa overlap			conserved hypothetical protein	Conserved hypothetical protein
Rv1776c	Mb1805c		186 aa	186 aa			1	186 aa overlap			possible transcriptional regulatory protein	regulatory proteins
Rv1779c	Mb1808c		597 aa	597 aa			1	597 aa overlap			possible integral membrane protein	cell wall and cell processes
Rv1780	Mb1809		187 aa	187 aa			1	187 aa overlap			conserved protein	Conserved hypothetical protein
Rv1781c	Mb1810c	malQ	724 aa	724 aa			1	724 aa overlap			probable 4-alpha-glucanotransferase malq amylomaltase disproportionating enzyme d-enzyme	intermediate metabolism and respiration
Rv1785c	Mb1813c	cyp143	393 aa	393 aa			1	393 aa overlap			probable cytochrome p450 143 cyp143	intermediate metabolism and respiration
Rv1786	Mb1814		67 aa	67 aa			1	67 aa overlap			probable ferredoxin	intermediate metabolism and respiration
Rv1788	Mb1816	PE18	99 aa	99 aa			1	99 aa overlap			pe family protein pe18	PE/PPE
Rv1791	Mb1819	PE19	99 aa	99 aa			1	99 aa overlap			pe family protein pe19	PE/PPE
Rv1793	Mb1821	esxN	94 aa	94 aa			1	94 aa overlap			putative esat-6 like protein esxn esat-6 like protein 5	cell wall and cell processes
Rv1794	Mb1822		300 aa	300 aa			1	300 aa overlap			conserved protein	Conserved hypothetical protein
Rv1796	Mb1824	mycp5	585 aa	585 aa			1	585 aa overlap			probable proline rich membrane-anchored mycosin mycp5 serine protease subtilisin-like protease subtilase-like mycosin-5	intermediate metabolism and respiration
Rv1797	Mb1825	ecce5	406 aa	406 aa			1	406 aa overlap			esx conserved component ecce5. esx-5 type vii secretion system protein. probable membrane protein.	cell wall and cell processes
Rv1798	Mb1826	ecca5	610 aa	610 aa			1	610 aa overlap			esx conserved component ecca5. esx-5 type vii secretion system protein.	cell wall and cell processes
Rv1799	Mb1827	lppT	63 aa	63 aa			1	63 aa overlap			probable lipoprotein lppt	cell wall and cell processes
Rv1801	Mb1829	PPE29	423 aa	423 aa			1	423 aa overlap			ppe family protein ppe29	PE/PPE
Rv1802	Mb1830	PPE30	463 aa	463 aa			1	463 aa overlap			ppe family protein ppe30	PE/PPE
Rv1804c	Mb1833c		108 aa	108 aa			1	108 aa overlap			conserved protein	Conserved hypothetical protein
Rv1805c	Mb1834c		115 aa	115 aa			1	115 aa overlap			hypothetical protein	Conserved hypothetical protein
Rv1806	Mb1835	PE20	99 aa	99 aa			1	99 aa overlap			pe family protein pe20	PE/PPE
Rv1808	Mb1837	PPE32	409 aa	409 aa			1	409 aa overlap			ppe family protein ppe32	PE/PPE
Rv1810	Mb1840		118 aa	118 aa			1	118 aa overlap			conserved protein	Conserved hypothetical protein
Rv1811	Mb1841	mgtC	234 aa	234 aa			1	234 aa overlap			possible mg2b transport p-type atpase c mgtc	cell wall and cell processes
Rv1813c	Mb1843c		143 aa	143 aa			1	143 aa overlap			conserved hypothetical protein	Conserved hypothetical protein
Rv1814	Mb1844	erg3	300 aa	300 aa			1	300 aa overlap			membrane-bound c-5 sterol desaturase erg3 sterol-c5-desaturase	lipid metabolism
Rv1816	Mb1846		234 aa	234 aa			1	234 aa overlap			possible transcriptional regulatory protein	regulatory proteins
Rv1817	Mb1848		487 aa	487 aa			1	487 aa overlap			possible flavoprotein	intermediate metabolism and respiration
Rv1820	Mb1851	ilvG	547 aa	547 aa			1	547 aa overlap			probable acetolactate synthase ilvg acetohydroxy-acid synthaseals	intermediate metabolism and respiration
Rv1821	Mb1852	secA2	808 aa	808 aa			1	808 aa overlap			possible preprotein translocase atpase seca2	cell wall and cell processes
Rv1822	Mb1853	pgsA2	209 aa	209 aa			1	209 aa overlap			probable cdp-diacylglycerol--glycerol-3-phosphate 3-phosphatidyltransferase pgsa2 pgp synthase phosphatidylglycerophosphate synthase 3-phosphatidyl-1'-glycerol-3'phosphate synthase	lipid metabolism
Rv1823	Mb1854		307 aa	307 aa			1	307 aa overlap			conserved protein	Conserved hypothetical protein
Rv1824	Mb1855		121 aa	121 aa			1	121 aa overlap			conserved hypothetical membrane protein	cell wall and cell processes
Rv1825	Mb1856		292 aa	292 aa			1	292 aa overlap			conserved protein	Conserved hypothetical protein
Rv1827	Mb1858	gara	162 aa	162 aa			1	162 aa overlap			conserved protein with fha domainc gara	Conserved hypothetical protein
Rv1828	Mb1859		247 aa	247 aa			1	247 aa overlap			conserved protein	Conserved hypothetical protein
Rv1830	Mb1861		225 aa	225 aa			1	225 aa overlap			conserved hypothetical protein	Conserved hypothetical protein
Rv1831	Mb1862		85 aa	85 aa			1	85 aa overlap			hypothetical protein	Conserved hypothetical protein
Rv1833c	Mb1864c		286 aa	286 aa			1	286 aa overlap			possible haloalkane dehalogenase	intermediate metabolism and respiration
Rv1835c	Mb1866c		628 aa	628 aa			1	628 aa overlap			conserved hypothetical protein	Conserved hypothetical protein
Rv1837c	Mb1868c	glcB	741 aa	741 aa			1	741 aa overlap			malate synthase g glcb	intermediate metabolism and respiration
Rv1838c	Mb1869c	vapc13	131 aa	131 aa			1	131 aa overlap			possible toxin vapc13	virulence, detoxification,adaptation
Rv1839c	Mb1870c	vapb13	87 aa	87 aa			1	87 aa overlap			possible antitoxin vapb13	virulence, detoxification,adaptation
Rv1843c	Mb1874c	guaB1	479 aa	479 aa			1	479 aa overlap			probable inosine-5'-monophosphate dehydrogenase guab1imp dehydrogenase impdh impd	intermediate metabolism and respiration
Rv1845c	Mb1876c	blar	316 aa	316 aa			1	316 aa overlap			possible sensor-transducer protein blar	cell wall and cell processes
Rv1848	Mb1879	ureA	100 aa	100 aa			1	100 aa overlap			urease gamma subunit urea urea amidohydrolase	intermediate metabolism and respiration
Rv1849	Mb1880	ureB	104 aa	104 aa			1	104 aa overlap			urease beta subunit ureb urea amidohydrolase	intermediate metabolism and respiration
Rv1850	Mb1881	ureC	577 aa	577 aa			1	577 aa overlap			urease alpha subunit urec urea amidohydrolase	intermediate metabolism and respiration
Rv1852	Mb1883	ureG	224 aa	224 aa			1	224 aa overlap			urease accessory protein ureg	intermediate metabolism and respiration
Rv1853	Mb1884	ureD	208 aa	208 aa			1	208 aa overlap			probable urease accessory protein ured	intermediate metabolism and respiration
Rv1855c	Mb1886c		307 aa	307 aa			1	307 aa overlap			possible oxidoreductase	intermediate metabolism and respiration
Rv1857	Mb1888	modA	261 aa	261 aa			1	261 aa overlap			probable molybdate-binding lipoprotein moda	cell wall and cell processes
Rv1858	Mb1889	modB	264 aa	264 aa			1	264 aa overlap			probable molybdenum-transport integral membrane protein abc transporter modb	cell wall and cell processes
Rv1861	Mb1892		101 aa	101 aa			1	101 aa overlap			probable conserved transmembrane protein	cell wall and cell processes
Rv1862	Mb1893	adhA	346 aa	346 aa			1	346 aa overlap			probable alcohol dehydrogenase adha	intermediate metabolism and respiration
Rv1863c	Mb1894c		256 aa	256 aa			1	256 aa overlap			probable conserved integral membrane protein	cell wall and cell processes
Rv1864c	Mb1895c		251 aa	251 aa			1	251 aa overlap			conserved protein	Conserved hypothetical protein
Rv1865c	Mb1896c		286 aa	286 aa			1	286 aa overlap			probable short-chain type dehydrogenase	intermediate metabolism and respiration
Rv1867	Mb1898		494 aa	494 aa			1	494 aa overlap			conserved protein	lipid metabolism
Rv1868	Mb1899		699 aa	699 aa			1	699 aa overlap			conserved hypothetical protein	Conserved hypothetical protein
Rv1869c	Mb1900c		411 aa	411 aa			1	411 aa overlap			probable reductase	intermediate metabolism and respiration
Rv1871c	Mb1902c		129 aa	129 aa			1	129 aa overlap			conserved protein	Conserved hypothetical protein
Rv1874	Mb1905		228 aa	228 aa			1	228 aa overlap			unknown protein	Conserved hypothetical protein
Rv1875	Mb1906		147 aa	147 aa			1	147 aa overlap			conserved protein	Conserved hypothetical protein
Rv1876	Mb1907	bfrA	159 aa	159 aa			1	159 aa overlap			probable bacterioferritin bfra	intermediate metabolism and respiration
Rv1879	Mb1911		378 aa	378 aa			1	378 aa overlap			conserved hypothetical protein	Conserved hypothetical protein
Rv1880c	Mb1912c	cyp140	438 aa	438 aa			1	438 aa overlap			probable cytochrome p450 140 cyp140	intermediate metabolism and respiration
Rv1881c	Mb1913c	lppE	140 aa	140 aa			1	140 aa overlap			possible conserved lipoprotein lppe	cell wall and cell processes
Rv1882c	Mb1914c		277 aa	277 aa			1	277 aa overlap			probable short-chain type dehydrogenase/reductase	intermediate metabolism and respiration
Rv1884c	Mb1916c	rpfC	176 aa	176 aa			1	176 aa overlap			probable resuscitation-promoting factor rpfc	cell wall and cell processes
Rv1885c	Mb1917c		199 aa	199 aa			1	199 aa overlap			chorismate mutase	intermediate metabolism and respiration
Rv1886c	Mb1918c	fbpB	325 aa	325 aa			1	325 aa overlap			secreted antigen 85-b fbpb 85b antigen 85 complex b mycolyl transferase 85b fibronectin-binding protein b extracellular alpha-antigen	lipid metabolism
Rv1887	Mb1919		380 aa	380 aa			1	380 aa overlap			hypothetical protein	Conserved hypothetical protein
Rv1888A	Mb1921c		57 aa	57 aa			1	57 aa overlap			conserved hypothetical protein	Conserved hypothetical protein
Rv1889c	Mb1922c		118 aa	118 aa			1	118 aa overlap			conserved hypothetical protein	Conserved hypothetical protein
Rv1890c	Mb1923c		203 aa	203 aa			1	203 aa overlap			hypothetical protein	Conserved hypothetical protein
Rv1891	Mb1924		135 aa	135 aa			1	135 aa overlap			conserved protein	Conserved hypothetical protein
Rv1892	Mb1925		103 aa	103 aa			1	103 aa overlap			probable membrane protein	cell wall and cell processes
Rv1893	Mb1926		72 aa	72 aa			1	72 aa overlap			conserved hypothetical protein	Conserved hypothetical protein
Rv1894c	Mb1927c		376 aa	376 aa			1	376 aa overlap			conserved hypothetical protein	Conserved hypothetical protein
Rv1896c	Mb1931c		303 aa	303 aa			1	303 aa overlap			conserved hypothetical protein	Conserved hypothetical protein
Rv1897c	Mb1932c		143 aa	143 aa			1	143 aa overlap			conserved hypothetical protein	Conserved hypothetical protein
Rv1898	Mb1933		102 aa	102 aa			1	102 aa overlap			conserved hypothetical protein	Conserved hypothetical protein
Rv1901	Mb1936	cinA	430 aa	430 aa			1	430 aa overlap			probable cina-like protein cina	virulence, detoxification,adaptation
Rv1902c	Mb1937c	nanT	422 aa	422 aa			1	422 aa overlap			probable sialic acid-transport integral membrane protein nant	cell wall and cell processes
Rv1903	Mb1938		134 aa	134 aa			1	134 aa overlap			probable conserved membrane protein	cell wall and cell processes
Rv1906c	Mb1941c		156 aa	156 aa			1	156 aa overlap			conserved protein	Conserved hypothetical protein
Rv1907c	Mb1942c		215 aa	215 aa			1	215 aa overlap			hypothetical protein	Conserved hypothetical protein
Rv1909c	Mb1944c	furA	147 aa	147 aa			1	147 aa overlap			ferric uptake regulation protein fura fur	regulatory proteins
Rv1910c	Mb1945c		197 aa	197 aa			1	197 aa overlap			probable exported protein	cell wall and cell processes
Rv1911c	Mb1946c	lppC	201 aa	201 aa			1	201 aa overlap			probable lipoprotein lppc	cell wall and cell processes
Rv1913	Mb1948		250 aa	250 aa			1	250 aa overlap			conserved hypothetical protein	Conserved hypothetical protein
Rv1914c	Mb1949c		135 aa	135 aa			1	135 aa overlap			unknown protein	Conserved hypothetical protein
Rv1919c	Mb1954c		154 aa	154 aa			1	154 aa overlap			conserved protein	Conserved hypothetical protein
Rv1921c	Mb1956c	lppF	423 aa	423 aa			1	423 aa overlap			probable conserved lipoprotein lppf	cell wall and cell processes
Rv1922	Mb1957		371 aa	371 aa			1	371 aa overlap			probable conserved lipoprotein	cell wall and cell processes
Rv1924c	Mb1959c		126 aa	126 aa			1	126 aa overlap			unknown protein	Conserved hypothetical protein
Rv1925	Mb1960	fadD31	620 aa	620 aa			1	620 aa overlap			probable acyl-coa ligase fadd31 acyl-coa synthetase acyl-coa synthase	lipid metabolism
Rv1926c	Mb1961c	mpt63	159 aa	159 aa			1	159 aa overlap			immunogenic protein mpt63 antigen mpt63/mpb63 16 kda immunoprotective extracellular protein	cell wall and cell processes
Rv1927	Mb1962		257 aa	257 aa			1	257 aa overlap			conserved hypothetical protein	Conserved hypothetical protein
Rv1928c	Mb1963c		255 aa	255 aa			1	255 aa overlap			probable short-chain type dehydrogenase/reductase	intermediate metabolism and respiration
Rv1929c	Mb1964c		214 aa	214 aa			1	214 aa overlap			conserved hypothetical protein	Conserved hypothetical protein
Rv1930c	Mb1965c		174 aa	174 aa			1	174 aa overlap			conserved hypothetical protein	Conserved hypothetical protein
Rv1931c	Mb1966c		259 aa	259 aa			1	259 aa overlap			probable transcriptional regulatory protein	regulatory proteins
Rv1932	Mb1967	tpx	165 aa	165 aa			1	165 aa overlap			probable thiol peroxidase tpx	virulence, detoxification,adaptation
Rv1933c	Mb1968c	fadE18	363 aa	363 aa			1	363 aa overlap			probable acyl-coa dehydrogenase fade18	lipid metabolism
Rv1934c	Mb1969c	fadE17	409 aa	409 aa			1	409 aa overlap			probable acyl-coa dehydrogenase fade17	lipid metabolism
Rv1935c	Mb1970c	echA13	318 aa	318 aa			1	318 aa overlap			possible enoyl-coa hydratase echa13 enoyl hydrase unsaturated acyl-coa hydratase crotonase	lipid metabolism
Rv1936	Mb1971		369 aa	369 aa			1	369 aa overlap			possible monooxygenase	intermediate metabolism and respiration
Rv1937	Mb1972		839 aa	839 aa			1	839 aa overlap			possible oxygenase	intermediate metabolism and respiration
Rv1938	Mb1973	ephB	356 aa	356 aa			1	356 aa overlap			probable epoxide hydrolase ephb epoxide hydratase	virulence, detoxification,adaptation
Rv1940	Mb1975	ribA1	353 aa	353 aa			1	353 aa overlap			probable riboflavin biosynthesis protein riba1 gtp cyclohydrolase ii	intermediate metabolism and respiration
Rv1941	Mb1976		256 aa	256 aa			1	256 aa overlap			probable short-chain type dehydrogenase/reductase	intermediate metabolism and respiration
Rv1942c	Mb1977c	mazf5	109 aa	109 aa			1	109 aa overlap			possible toxin mazf5	virulence, detoxification,adaptation
Rv1943c	Mb1978c	maze5	125 aa	125 aa			1	125 aa overlap			possible antitoxin maze5	virulence, detoxification,adaptation
Rv1944c	Mb1979c		196 aa	196 aa			1	196 aa overlap			conserved protein	Conserved hypothetical protein
Rv1947	Mb1982		133 aa	133 aa			1	133 aa overlap			hypothetical protein	Conserved hypothetical protein
Rv1950c	Mb1985c		63 aa	63 aa			1	63 aa overlap			conserved hypothetical protein	Conserved hypothetical protein
Rv1951c	Mb1986c		98 aa	98 aa			1	98 aa overlap			conserved hypothetical protein	Conserved hypothetical protein
Rv1952	Mb1987	vapb14	71 aa	71 aa			1	71 aa overlap			possible antitoxin vapb14	virulence, detoxification,adaptation
Rv1953	Mb1988	vapc14	103 aa	103 aa			1	103 aa overlap			possible toxin vapc14	virulence, detoxification,adaptation
Rv1955	Mb1990	higb	170 aa	170 aa			1	170 aa overlap			possible toxin higb	virulence, detoxification,adaptation
Rv1956	Mb1991	higa	149 aa	149 aa			1	149 aa overlap			possible antitoxin higa	virulence, detoxification,adaptation
Rv1957	Mb1992		181 aa	181 aa			1	181 aa overlap			hypothetical protein	Conserved hypothetical protein
Rv1958c	Mb1993c		204 aa	204 aa			1	204 aa overlap			hypothetical protein	Conserved hypothetical protein
Rv1959c	Mb1994c	pare1	98 aa	98 aa			1	98 aa overlap			possible toxin pare1	virulence, detoxification,adaptation
Rv1960c	Mb1995c	pard1	83 aa	83 aa			1	83 aa overlap			possible antitoxin pard1	virulence, detoxification,adaptation
Rv1961	Mb1996		164 aa	164 aa			1	164 aa overlap			hypothetical protein	Conserved hypothetical protein
Rv1962A	Mb1997A	vapB35	90 aa	90 aa			1	90 aa overlap			possible antitoxin vapb35	virulence, detoxification,adaptation
Rv1962c	Mb1997c	vapc35	135 aa	135 aa			1	135 aa overlap			possible toxin vapc35. contains pin domain.	virulence, detoxification,adaptation
Rv1963c	Mb1998c	mce3r	406 aa	406 aa			1	406 aa overlap			probable transcriptional repressor probably tetr-family mce3r	regulatory proteins
Rv1980c	Mb2002c	mpt64	228 aa	228 aa			1	228 aa overlap			immunogenic protein mpt64 antigen mpt64/mpb64	cell wall and cell processes
Rv1982A	Mb2004A	vapB36	86 aa	86 aa			1	86 aa overlap			possible antitoxin vapb36	virulence, detoxification,adaptation
Rv1982c	Mb2004c	vapc36	139 aa	139 aa			1	139 aa overlap			possible toxin vapc36. contains pin domain.	virulence, detoxification,adaptation
Rv1984c	Mb2006c	cfp21	217 aa	217 aa			1	217 aa overlap			probable cutinase precursor cfp21	cell wall and cell processes
Rv1985c	Mb2007c		303 aa	303 aa			1	303 aa overlap			probable transcriptional regulatory protein probably lysr-family	regulatory proteins
Rv1986	Mb2008		199 aa	199 aa			1	199 aa overlap			probable conserved integral membrane protein	cell wall and cell processes
Rv1987	Mb2009		142 aa	142 aa			1	142 aa overlap			possible chitinase	cell wall and cell processes
Rv1988	Mb2010	erm37	179 aa	179 aa			1	179 aa overlap			probable 23s rrna methyltransferase erm37	intermediate metabolism and respiration
Rv1989c	Mb2011c		186 aa	186 aa			1	186 aa overlap			hypothetical protein	Conserved hypothetical protein
Rv1990c	Mb2012c		113 aa	113 aa			1	113 aa overlap			probable transcriptional regulatory protein	regulatory proteins
Rv1990A	Mb2013c		111 aa	111 aa			1	111 aa overlap			possible dehydrogenase fragment	intermediate metabolism and respiration
Rv1991A	Mb2014A	mazE6	82 aa	82 aa			1	82 aa overlap			antitoxin maze6	virulence, detoxification,adaptation
Rv1991c	Mb2014c	mazf6	114 aa	114 aa			1	114 aa overlap			toxin mazf6	virulence, detoxification,adaptation
Rv1992c	Mb2015c	ctpG	771 aa	771 aa			1	771 aa overlap			probable metal cation transporter p-type atpase g ctpg	cell wall and cell processes
Rv1993c	Mb2016c		90 aa	90 aa			1	90 aa overlap			conserved protein	Conserved hypothetical protein
Rv1994c	Mb2017c	cmtr	118 aa	118 aa			1	118 aa overlap			metal sensor transcriptional regulator cmtr arsr-smtb family	regulatory proteins
Rv1995	Mb2018		255 aa	255 aa			1	255 aa overlap			unknown protein	Conserved hypothetical protein
Rv1996	Mb2019		317 aa	317 aa			1	317 aa overlap			universal stress protein family protein	virulence, detoxification,adaptation
Rv1997	Mb2020	ctpF	905 aa	905 aa			1	905 aa overlap			probable metal cation transporter p-type atpase a ctpf	cell wall and cell processes
Rv1999c	Mb2022c		440 aa	440 aa			1	440 aa overlap			probable conserved integral membrane protein	cell wall and cell processes
Rv2000	Mb2023		537 aa	537 aa			1	537 aa overlap			unknown protein	Conserved hypothetical protein
Rv2002	Mb2025	fabG3	260 aa	260 aa			1	260 aa overlap			possible 20-beta-hydroxysteroid dehydrogenase fabg3 cortisone reductase r-20-hydroxysteroid dehydrogenase	lipid metabolism
Rv2003c	Mb2026c		285 aa	285 aa			1	285 aa overlap			conserved hypothetical protein	Conserved hypothetical protein
Rv2004c	Mb2027c		498 aa	498 aa			1	498 aa overlap			conserved protein	Conserved hypothetical protein
Rv2005c	Mb2028c		295 aa	295 aa			1	295 aa overlap			universal stress protein family protein	virulence, detoxification,adaptation
Rv2007c	Mb2030c	fdxA	114 aa	114 aa			1	114 aa overlap			ferredoxin fdxa	intermediate metabolism and respiration
Rv2008c	Mb2031c		441 aa	441 aa			1	441 aa overlap			conserved hypothetical protein	Conserved hypothetical protein
Rv2010	Mb2033	vapc15	132 aa	132 aa			1	132 aa overlap			toxin vapc15	virulence, detoxification,adaptation
Rv2011c	Mb2034c		143 aa	143 aa			1	143 aa overlap			conserved hypothetical proteinc probable transcription repressor.	regulatory proteins
Rv2012	Mb2035		164 aa	164 aa			1	164 aa overlap			conserved hypothetical protein	Conserved hypothetical protein
Rv2014	Mb2037		196 aa	196 aa			1	169 aa overlap			transposase	insertion seqs and phages
Rv2016	Mb2039		191 aa	191 aa			1	191 aa overlap			hypothetical protein	Conserved hypothetical protein
Rv2019	Mb2042		138 aa	138 aa			1	138 aa overlap			conserved protein	Conserved hypothetical protein
Rv2020c	Mb2043c		99 aa	99 aa			1	99 aa overlap			conserved hypothetical protein	Conserved hypothetical protein
Rv2021c	Mb2044c		101 aa	101 aa			1	101 aa overlap			transcriptional regulatory protein	regulatory proteins
Rv2022c	Mb2045c		201 aa	201 aa			1	201 aa overlap			conserved protein	Conserved hypothetical protein
Rv2023c	Mb2046c		119 aa	119 aa			1	119 aa overlap			hypothetical protein	Conserved hypothetical protein
Rv2025c	Mb2050c		332 aa	332 aa			1	332 aa overlap			conserved membrane protein	cell wall and cell processes
Rv2026c	Mb2051c		294 aa	294 aa			1	294 aa overlap			universal stress protein family protein	virulence, detoxification,adaptation
Rv2028c	Mb2053c		279 aa	279 aa			1	279 aa overlap			universal stress protein family protein	virulence, detoxification,adaptation
Rv2029c	Mb2054c	pfkB	339 aa	339 aa			1	339 aa overlap			6-phosphof Ructokinase pfkb phosphohexokinase phosphof Ructokinase	intermediate metabolism and respiration
Rv2031c	Mb2057c	hspX	144 aa	144 aa			1	144 aa overlap			heat shock protein hspx alpha-crystallin homolog 14 kda antigen hsp16.3	virulence, detoxification,adaptation
Rv2033c	Mb2059c		280 aa	280 aa			1	280 aa overlap			conserved hypothetical protein	Conserved hypothetical protein
Rv2034	Mb2060		107 aa	107 aa			1	107 aa overlap			arsr repressor protein	regulatory proteins
Rv2035	Mb2061		162 aa	162 aa			1	162 aa overlap			conserved hypothetical protein	Conserved hypothetical protein
Rv2038c	Mb2064c		357 aa	357 aa			1	357 aa overlap			probable sugar-transport atp-binding protein abc transporter	cell wall and cell processes
Rv2040c	Mb2066c		300 aa	300 aa			1	300 aa overlap			probable sugar-transport integral membrane protein abc transporter	cell wall and cell processes
Rv2042c	Mb2068c		265 aa	265 aa			1	265 aa overlap			conserved protein	Conserved hypothetical protein
Rv2044c	Mb2070c		105 aa	105 aa			1	105 aa overlap			conserved hypothetical protein	Conserved hypothetical protein
Rv2045c	Mb2071c	lipT	511 aa	511 aa			1	511 aa overlap			carboxylesterase lipt	intermediate metabolism and respiration
Rv2047c	Mb2073c		854 aa	854 aa			1	854 aa overlap			conserved hypothetical protein	Conserved hypothetical protein
Rv2049c	Mb2075c		74 aa	74 aa			1	74 aa overlap			conserved hypothetical protein	Conserved hypothetical protein
Rv2050	Mb2076		111 aa	111 aa			1	111 aa overlap			conserved protein	Conserved hypothetical protein
Rv2051c	Mb2077c	ppm1	874 aa	874 aa			1	874 aa overlap			polyprenol-monophosphomannose synthase ppm1	cell wall and cell processes
Rv2052c	Mb2078c		534 aa	534 aa			1	534 aa overlap			conserved protein	Conserved hypothetical protein
Rv2053c	Mb2079c	fxsa	175 aa	175 aa			1	175 aa overlap			probable transmembrane protein fxsa	cell wall and cell processes
Rv2054	Mb2080		237 aa	237 aa			1	237 aa overlap			conserved protein	Conserved hypothetical protein
Rv2055c	Mb2081c	rpsR2	88 aa	88 aa			1	88 aa overlap			30s ribosomal protein s18 rpsr2	information pathways
Rv2056c	Mb2082c	rpsN2	101 aa	101 aa			1	101 aa overlap			30s ribosomal protein s14 rpsn2	information pathways
Rv2057c	Mb2083c	rpmG1	54 aa	54 aa			1	54 aa overlap			50s ribosomal protein l33 rpmg1	information pathways
Rv2058c	Mb2084c	rpmB2	78 aa	78 aa			1	78 aa overlap			50s ribosomal protein l28 rpmb2	information pathways
Rv2059	Mb2085		511 aa	511 aa			1	511 aa overlap			conserved hypothetical protein	Conserved hypothetical protein
Rv2060	Mb2086		133 aa	133 aa			1	133 aa overlap			possible conserved integral membrane protein	cell wall and cell processes
Rv2061c	Mb2087c		134 aa	134 aa			1	134 aa overlap			conserved protein	Conserved hypothetical protein
Rv2063	Mb2089	maze7	77 aa	77 aa			1	77 aa overlap			antitoxin maze7	virulence, detoxification,adaptation
Rv2063A	Mb2089A	mazF7	136 aa	136 aa			1	136 aa overlap			possible toxin mazf7	virulence, detoxification,adaptation
Rv2064	Mb2090	cobG	363 aa	363 aa			1	363 aa overlap			precorrin-3b synthase cobg	intermediate metabolism and respiration
Rv2065	Mb2091	cobH	208 aa	208 aa			1	208 aa overlap			precorrin-8x methylmutase cobh aka precorrin isomerase	intermediate metabolism and respiration
Rv2066	Mb2092	cobI	508 aa	508 aa			1	508 aa overlap			probable bifunctional proteinc cobi-cobj fusion protein: s-adenosyl-l-methionine-precorrin-2 methyl transferase b precorrin-3 methylase	intermediate metabolism and respiration
Rv2067c	Mb2093c		407 aa	407 aa			1	407 aa overlap			conserved protein	Conserved hypothetical protein
Rv2068c	Mb2094c	blaC	307 aa	307 aa			1	307 aa overlap			class a beta-lactamase blac	intermediate metabolism and respiration
Rv2069	Mb2095	sigC	185 aa	185 aa			1	185 aa overlap			rna polymerase sigma factorc ecf subfamilyc sigc	information pathways
Rv2076c	Mb2101c		83 aa	83 aa			1	83 aa overlap			conserved hypothetical protein	Conserved hypothetical protein
Rv2077c	Mb2102c		323 aa	323 aa			1	323 aa overlap			possible conserved transmembrane protein	cell wall and cell processes
Rv2077A	Mb2103c		99 aa	99 aa			1	99 aa overlap			conserved hypothetical protein	Conserved hypothetical protein
Rv2085	Mb2112		101 aa	101 aa			1	101 aa overlap			conserved hypothetical protein	insertion seqs and phages
Rv2086	Mb2113		201 aa	201 aa			1	201 aa overlap			conserved hypothetical protein	insertion seqs and phages
Rv2087	Mb2114		76 aa	76 aa			1	76 aa overlap			conserved hypothetical protein	insertion seqs and phages
Rv2088	Mb2115	pknJ	589 aa	589 aa			1	589 aa overlap			transmembrane serine/threonine-protein kinase j pknj protein kinase j stpk j	regulatory proteins
Rv2089c	Mb2116c	pepE	375 aa	375 aa			1	375 aa overlap			dipeptidase pepe	intermediate metabolism and respiration
Rv2091c	Mb2118c		244 aa	244 aa			1	244 aa overlap			probable membrane protein	cell wall and cell processes
Rv2093c	Mb2120c	tatC	308 aa	308 aa			1	308 aa overlap			sec-independent protein translocase transmembrane protein tatc	cell wall and cell processes
Rv2094c	Mb2121c	tatA	83 aa	83 aa			1	83 aa overlap			sec-independent protein translocase membrane-bound protein tata	cell wall and cell processes
Rv2096c	Mb2123c	pafb	332 aa	332 aa			1	332 aa overlap			proteasome accessory factor b pafb	intermediate metabolism and respiration
Rv2097c	Mb2124c	pafa	452 aa	452 aa			1	452 aa overlap			proteasome accessory factor a pafa	intermediate metabolism and respiration
Rv2100	Mb2126		550 aa	550 aa			1	550 aa overlap			conserved hypothetical protein	insertion seqs and phages
Rv2102	Mb2128		238 aa	238 aa			1	238 aa overlap			conserved hypothetical protein	Conserved hypothetical protein
Rv2103c	Mb2129c	vapc37	144 aa	144 aa			1	144 aa overlap			possible toxin vapc37. contains pin domain.	virulence, detoxification,adaptation
Rv2104c	Mb2130c	vapb37	84 aa	84 aa			1	84 aa overlap			possible antitoxin vapb37	virulence, detoxification,adaptation
Rv2107	Mb2131	PE22	98 aa	98 aa			1	98 aa overlap			pe family protein pe22	PE/PPE
Rv2108	Mb2132	PPE36	243 aa	243 aa			1	243 aa overlap			ppe family protein ppe36	PE/PPE
Rv2110c	Mb2134c	prcB	291 aa	291 aa			1	291 aa overlap			proteasome beta subunit prcbb assembles with alpha subunit prca.	intermediate metabolism and respiration
Rv2111c	Mb2135c	pup	64 aa	64 aa			1	64 aa overlap			prokaryotic ubiquitin-like protein pup	intermediate metabolism and respiration
Rv2114	Mb2138		207 aa	207 aa			1	207 aa overlap			conserved protein	Conserved hypothetical protein
Rv2115c	Mb2139c	mpa	609 aa	609 aa			1	609 aa overlap			mycobacterial proteasome atpase mpa	cell wall and cell processes
Rv2116	Mb2140	lppK	189 aa	189 aa			1	189 aa overlap			conserved lipoprotein lppk	cell wall and cell processes
Rv2117	Mb2141		97 aa	97 aa			1	97 aa overlap			conserved hypothetical protein	Conserved hypothetical protein
Rv2118c	Mb2142c		280 aa	280 aa			1	280 aa overlap			rna methyltransferase	intermediate metabolism and respiration
Rv2119	Mb2143		278 aa	278 aa			1	278 aa overlap			conserved hypothetical protein	Conserved hypothetical protein
Rv2120c	Mb2144c		160 aa	160 aa			1	160 aa overlap			probable conserved integral membrane protein	cell wall and cell processes
Rv2121c	Mb2145c	hisG	284 aa	284 aa			1	284 aa overlap			atp phosphoribosyltransferase hisg	intermediate metabolism and respiration
Rv2122c	Mb2146c	hisE	93 aa	93 aa			1	93 aa overlap			phosphoribosyl-amp pyrophosphatase hise	intermediate metabolism and respiration
Rv2126c	Mb2150c	PE_PGRS37	256 aa	256 aa			1	256 aa overlap			pe-pgrs family protein pe_pgrs37	PE/PPE
Rv2128	Mb2152		67 aa	67 aa			1	67 aa overlap			conserved transmembrane protein	cell wall and cell processes
Rv2129c	Mb2153c		293 aa	293 aa			1	293 aa overlap			probable oxidoreductase	intermediate metabolism and respiration
Rv2130c	Mb2154c	mshc	414 aa	414 aa			1	414 aa overlap			cysteine:1d-myo-inosityl 2-amino-2-deoxy--d-glucopyranoside ligase mshc	intermediate metabolism and respiration
Rv2131c	Mb2155c	cysQ	267 aa	267 aa			1	267 aa overlap			monophosphatase cysq	intermediate metabolism and respiration
Rv2132	Mb2156		76 aa	76 aa			1	76 aa overlap			conserved hypothetical protein	Conserved hypothetical protein
Rv2133c	Mb2157c		262 aa	262 aa			1	262 aa overlap			conserved hypothetical protein	Conserved hypothetical protein
Rv2134c	Mb2158c		195 aa	195 aa			1	195 aa overlap			conserved protein	Conserved hypothetical protein
Rv2135c	Mb2159c		236 aa	236 aa			1	236 aa overlap			conserved protein	Conserved hypothetical protein
Rv2137c	Mb2161c		137 aa	137 aa			1	137 aa overlap			conserved hypothetical protein	Conserved hypothetical protein
Rv2139	Mb2163	pyrD	357 aa	357 aa			1	357 aa overlap			probable dihydroorotate dehydrogenase pyrd	intermediate metabolism and respiration
Rv2140c	Mb2164c	TB18.6	176 aa	176 aa			1	176 aa overlap			conserved protein tb18.6	Conserved hypothetical protein
Rv2141c	Mb2165c		448 aa	448 aa			1	448 aa overlap			conserved protein	intermediate metabolism and respiration
Rv2142A	Mb2166A	parD2	71 aa	71 aa			1	71 aa overlap			possible antitoxin pard2	virulence, detoxification,adaptation
Rv2142c	Mb2166c	pare2	105 aa	105 aa			1	105 aa overlap			possible toxin pare2	virulence, detoxification,adaptation
Rv2143	Mb2167		352 aa	352 aa			1	352 aa overlap			conserved hypothetical protein	Conserved hypothetical protein
Rv2144c	Mb2168c		118 aa	118 aa			1	118 aa overlap			probable transmembrane protein	cell wall and cell processes
Rv2145c	Mb2169c	wag31	260 aa	260 aa			1	260 aa overlap			diviva family protein wag31	cell wall and cell processes
Rv2146c	Mb2170c		96 aa	96 aa			1	96 aa overlap			possible conserved transmembrane protein	cell wall and cell processes
Rv2147c	Mb2171c		241 aa	241 aa			1	241 aa overlap			conserved hypothetical protein	Conserved hypothetical protein
Rv2148c	Mb2172c		258 aa	258 aa			1	258 aa overlap			conserved protein	Conserved hypothetical protein
Rv2149c	Mb2173c	yfiH	250 aa	250 aa			1	250 aa overlap			conserved protein yfih	Conserved hypothetical protein
Rv2150c	Mb2174c	ftsZ	379 aa	379 aa			1	379 aa overlap			cell division protein ftsz	cell wall and cell processes
Rv2151c	Mb2175c	ftsQ	314 aa	314 aa			1	314 aa overlap			possible cell division protein ftsq	cell wall and cell processes
Rv2152c	Mb2176c	murC	494 aa	494 aa			1	494 aa overlap			probable udp-n-acetylmuramate-alanine ligase murc	cell wall and cell processes
Rv2154c	Mb2178c	ftsW	524 aa	524 aa			1	524 aa overlap			ftsw-like protein ftsw	cell wall and cell processes
Rv2156c	Mb2180c	murX	359 aa	359 aa			1	359 aa overlap			probable phospho-n-acetylmuramoyl-pentappeptidetransferase murx	cell wall and cell processes
Rv2157c	Mb2181c	murF	510 aa	510 aa			1	510 aa overlap			probable udp-n-acetylmuramoylalanyl-d-glutamyl-2c 6-diaminopimelate-d-alanyl-d-alanyl ligase murf	cell wall and cell processes
Rv2158c	Mb2182c	murE	535 aa	535 aa			1	535 aa overlap			probable udp-n-acetylmuramoylalanyl-d-glutamate-2c6-diaminopimelate ligase mure	cell wall and cell processes
Rv2159c	Mb2183c		344 aa	344 aa			1	344 aa overlap			conserved protein	Conserved hypothetical protein
Rv2161c	Mb2185c		288 aa	288 aa			1	288 aa overlap			conserved protein	intermediate metabolism and respiration
Rv2163c	Mb2187c	pbpB	679 aa	679 aa			1	679 aa overlap			probable penicillin-binding membrane protein pbpb	cell wall and cell processes
Rv2165c	Mb2189c		396 aa	396 aa			1	396 aa overlap			conserved protein	Conserved hypothetical protein
Rv2166c	Mb2190c		143 aa	143 aa			1	143 aa overlap			conserved protein	Conserved hypothetical protein
Rv2169c	Mb2191c		134 aa	134 aa			1	134 aa overlap			probable conserved transmembrane protein	cell wall and cell processes
Rv2170	Mb2192		206 aa	206 aa			1	206 aa overlap			gcn5-related n-acetyltransferase	intermediate metabolism and respiration
Rv2171	Mb2193	lppM	227 aa	227 aa			1	227 aa overlap			probable conserved lipoprotein lppm	cell wall and cell processes
Rv2172c	Mb2194c		301 aa	301 aa			1	301 aa overlap			conserved protein	Conserved hypothetical protein
Rv2173	Mb2195	idsA2	352 aa	352 aa			1	352 aa overlap			probable geranylgeranyl pyrophosphate synthetase idsa2 ggppsase ggpp synthetase geranylgeranyl diphosphate synthase	lipid metabolism
Rv2179c	Mb2201c		168 aa	168 aa			1	168 aa overlap			conserved hypothetical protein	Conserved hypothetical protein
Rv2181	Mb2203		427 aa	427 aa			1	427 aa overlap			alpha1->2mannosyltransferase	cell wall and cell processes
Rv2182c	Mb2204c		247 aa	247 aa			1	247 aa overlap			1-acylglycerol-3-phosphate o-acyltransferase	Conserved hypothetical protein
Rv2183c	Mb2205c		131 aa	131 aa			1	131 aa overlap			conserved protein	Conserved hypothetical protein
Rv2184c	Mb2206c		379 aa	379 aa			1	379 aa overlap			conserved hypothetical protein	Conserved hypothetical protein
Rv2185c	Mb2207c	TB16.3	144 aa	144 aa			1	144 aa overlap			conserved protein tb16.3	Conserved hypothetical protein
Rv2186c	Mb2208c		129 aa	129 aa			1	129 aa overlap			conserved hypothetical protein	Conserved hypothetical protein
Rv2188c	Mb2211c	pimb	385 aa	385 aa			1	385 aa overlap			mannosyltransferase pimb	lipid metabolism
Rv2189c	Mb2212c		257 aa	257 aa			1	257 aa overlap			conserved hypothetical protein	Conserved hypothetical protein
Rv2190c	Mb2213c		385 aa	385 aa			1	385 aa overlap			conserved hypothetical protein	virulence, detoxification,adaptation
Rv2192c	Mb2215c	trpD	370 aa	370 aa			1	370 aa overlap			probable anthranilate phosphoribosyltransferase trpd	intermediate metabolism and respiration
Rv2193	Mb2216	ctaE	203 aa	203 aa			1	203 aa overlap			probable cytochrome c oxidase subunit iii ctae	intermediate metabolism and respiration
Rv2194	Mb2217	qcrC	280 aa	280 aa			1	280 aa overlap			probable ubiquinol-cytochrome c reductase qcrc cytochrome c subunit	intermediate metabolism and respiration
Rv2196	Mb2219	qcrB	549 aa	549 aa			1	549 aa overlap			probable ubiquinol-cytochrome c reductase qcrb cytochrome b subunit	intermediate metabolism and respiration
Rv2198c	Mb2221c	mmpS3	299 aa	299 aa			1	299 aa overlap			probable conserved membrane protein mmps3	cell wall and cell processes
Rv2199c	Mb2222c		139 aa	139 aa			1	139 aa overlap			possible conserved integral membrane protein	cell wall and cell processes
Rv2200c	Mb2223c	ctaC	363 aa	363 aa			1	363 aa overlap			probable transmembrane cytochrome c oxidase subunit ii ctac	intermediate metabolism and respiration
Rv2201	Mb2224	asnB	652 aa	652 aa			1	652 aa overlap			probable asparagine synthetase asnb	intermediate metabolism and respiration
Rv2202c	Mb2225c	adok	324 aa	324 aa			1	324 aa overlap			adenosine kinase	intermediate metabolism and respiration
Rv2203	Mb2226		230 aa	230 aa			1	230 aa overlap			possible conserved membrane protein	cell wall and cell processes
Rv2204c	Mb2227c		118 aa	118 aa			1	118 aa overlap			conserved protein	Conserved hypothetical protein
Rv2205c	Mb2228c		358 aa	358 aa			1	358 aa overlap			conserved hypothetical protein	Conserved hypothetical protein
Rv2206	Mb2229		236 aa	236 aa			1	236 aa overlap			probable conserved transmembrane protein	cell wall and cell processes
Rv2207	Mb2230	cobT	361 aa	361 aa			1	361 aa overlap			probable nicotinate-nucleotide-dimethylbenzimidazol phosphoribosyltransferase cobt	intermediate metabolism and respiration
Rv2209	Mb2232		512 aa	512 aa			1	512 aa overlap			probable conserved integral membrane protein	cell wall and cell processes
Rv2211c	Mb2234c	gcvT	379 aa	379 aa			1	379 aa overlap			probable aminomethyltransferase gcvt glycine cleavage system t protein	intermediate metabolism and respiration
Rv2212	Mb2235		378 aa	378 aa			1	378 aa overlap			adenylyl cyclase atp pyrophosphate-lyase adenylate cyclase	intermediate metabolism and respiration
Rv2214c	Mb2237c	ephD	592 aa	592 aa			1	592 aa overlap			possible short-chain dehydrogenase ephd	virulence, detoxification,adaptation
Rv2215	Mb2238	dlat	553 aa	553 aa			1	553 aa overlap			dlatc dihydrolipoamide acyltransferasec e2 component of pyruvate dehydrogenase	intermediate metabolism and respiration
Rv2216	Mb2239		301 aa	301 aa			1	301 aa overlap			conserved protein	Conserved hypothetical protein
Rv2218	Mb2241	lipA	311 aa	311 aa			1	311 aa overlap			probable lipoate biosynthesis protein a lipa	intermediate metabolism and respiration
Rv2219A	Mb2243c		140 aa	140 aa			1	140 aa overlap			probable conserved membrane protein	cell wall and cell processes
Rv2220	Mb2244	glnA1	478 aa	478 aa			1	478 aa overlap			glutamine synthetase glna1 glutamine synthase gs-i	intermediate metabolism and respiration
Rv2221c	Mb2245c	glnE	994 aa	994 aa			1	994 aa overlap			glutamate-ammonia-ligase adenylyltransferase glne glutamine-synthetase adenylyltransferase	intermediate metabolism and respiration
Rv2222c	Mb2246c	glnA2	446 aa	446 aa			1	446 aa overlap			probable glutamine synthetase glna2 glutamine synthase gs-ii	intermediate metabolism and respiration
Rv2223c	Mb2247c		520 aa	520 aa			1	520 aa overlap			probable exported protease	cell wall and cell processes
Rv2224c	Mb2248c	caea	520 aa	520 aa			1	520 aa overlap			probable carboxylesterase caea	cell wall and cell processes
Rv2225	Mb2249	panB	281 aa	281 aa			1	281 aa overlap			3-methyl-2-oxobutanoate hydroxymethyltransferase panb	intermediate metabolism and respiration
Rv2228c	Mb2253c		364 aa	364 aa			1	364 aa overlap			multifunctional protein. has rnase hcalpha-ribazole phosphatasec and acid phosphatase activities.	information pathways
Rv2230c	Mb2255c		379 aa	379 aa			1	379 aa overlap			conserved protein	Conserved hypothetical protein
Rv2231A	Mb2256A	vapC16	141 aa	141 aa			1	141 aa overlap			possible toxin vapc16	virulence, detoxification,adaptation
Rv2231B	Mb2256B	vapB16	58 aa	58 aa			1	58 aa overlap			possible antitoxin vapb16	virulence, detoxification,adaptation
Rv2231c	Mb2256c	cobC	364 aa	364 aa			1	364 aa overlap			possible aminotransferase cobc	intermediate metabolism and respiration
Rv2232	Mb2257	ptka	291 aa	291 aa			1	291 aa overlap			protein tyrosine kinase transcriptional regulatory protein ptka	regulatory proteins
Rv2234	Mb2258	ptpA	163 aa	163 aa			1	163 aa overlap			phosphotyrosine protein phosphatase ptpa protein-tyrosine-phosphatase ptpase lmw phosphatase	regulatory proteins
Rv2235	Mb2259		271 aa	271 aa			1	271 aa overlap			probable conserved transmembrane protein	cell wall and cell processes
Rv2237	Mb2261		255 aa	255 aa			1	255 aa overlap			conserved protein	Conserved hypothetical protein
Rv2237A	Mb2261A		78 aa	78 aa			1	78 aa overlap			conserved protein	Conserved hypothetical protein
Rv2238c	Mb2262c	ahpE	153 aa	153 aa			1	153 aa overlap			probable peroxiredoxin ahpe	virulence, detoxification,adaptation
Rv2239c	Mb2263c		158 aa	158 aa			1	158 aa overlap			conserved hypothetical protein	Conserved hypothetical protein
Rv2242	Mb2266		414 aa	414 aa			1	414 aa overlap			conserved hypothetical protein	Conserved hypothetical protein
Rv2243	Mb2267	fabD	302 aa	302 aa			1	302 aa overlap			malonyl coa-acyl carrier protein transacylase fabd malonyl coa:acpm acyltransferase mct	lipid metabolism
Rv2244	Mb2268	acpM	115 aa	115 aa			1	115 aa overlap			meromycolate extension acyl carrier protein acpm	lipid metabolism
Rv2245	Mb2269	kasA	416 aa	416 aa			1	416 aa overlap			3-oxoacyl-[acyl-carrier protein] synthase 1 kasa beta-ketoacyl-acp synthase kas i	lipid metabolism
Rv2246	Mb2270	kasB	438 aa	438 aa			1	438 aa overlap			3-oxoacyl-[acyl-carrier protein] synthase 2 kasb beta-ketoacyl-acp synthase kas i	lipid metabolism
Rv2247	Mb2271	accD6	473 aa	473 aa			1	473 aa overlap			acetyl/propionyl-coa carboxylase beta subunit accd6	lipid metabolism
Rv2249c	Mb2273c	glpD1	516 aa	516 aa			1	516 aa overlap			probable glycerol-3-phosphate dehydrogenase glpd1	intermediate metabolism and respiration
Rv2252	Mb2276		309 aa	309 aa			1	309 aa overlap			diacylglycerol kinase	lipid metabolism
Rv2253	Mb2277		167 aa	167 aa			1	167 aa overlap			possible secreted unknown protein	cell wall and cell processes
Rv2255c	Mb2279c		64 aa	64 aa			1	64 aa overlap			hypothetical protein	Conserved hypothetical protein
Rv2257c	Mb2281c		272 aa	272 aa			1	272 aa overlap			conserved protein	Conserved hypothetical protein
Rv2258c	Mb2282c		353 aa	353 aa			1	353 aa overlap			possible transcriptional regulatory protein	regulatory proteins
Rv2259	Mb2283	mscr	361 aa	361 aa			1	361 aa overlap			s-nitrosomycothiol reductase mscr	intermediate metabolism and respiration
Rv2260	Mb2284		211 aa	211 aa			1	211 aa overlap			conserved hypothetical protein	Conserved hypothetical protein
Rv2263	Mb2286		317 aa	317 aa			1	317 aa overlap			possible oxidoreductase	intermediate metabolism and respiration
Rv2264c	Mb2287c		592 aa	592 aa			1	592 aa overlap			conserved hypothetical proline rich protein	Conserved hypothetical protein
Rv2265	Mb2288		409 aa	409 aa			1	409 aa overlap			possible conserved integral membrane protein	cell wall and cell processes
Rv2266	Mb2289	cyp124	428 aa	428 aa			1	428 aa overlap			probable cytochrome p450 124 cyp124	intermediate metabolism and respiration
Rv2267c	Mb2290c		388 aa	388 aa			1	388 aa overlap			conserved hypothetical protein	Conserved hypothetical protein
Rv2268c	Mb2291c	cyp128	489 aa	489 aa			1	489 aa overlap			probable cytochrome p450 128 cyp128	intermediate metabolism and respiration
Rv2269c	Mb2292c		110 aa	110 aa			1	110 aa overlap			hypothetical protein	Conserved hypothetical protein
Rv2271	Mb2294		99 aa	99 aa			1	99 aa overlap			conserved hypothetical protein	Conserved hypothetical protein
Rv2272	Mb2295		122 aa	122 aa			1	122 aa overlap			probable conserved transmembrane protein	cell wall and cell processes
Rv2273	Mb2296		109 aa	109 aa			1	109 aa overlap			probable conserved transmembrane protein	cell wall and cell processes
Rv2274A	Mb2297A	mazE8	82 aa	82 aa			1	82 aa overlap			possible antitoxin maze8	virulence, detoxification,adaptation
Rv2275	Mb2298		289 aa	289 aa			1	289 aa overlap			conserved hypothetical protein	Conserved hypothetical protein
Rv2276	Mb2299	cyp121	396 aa	396 aa			1	396 aa overlap			cytochrome p450 121 cyp121	intermediate metabolism and respiration
Rv2280	Mb2301		459 aa	459 aa			1	459 aa overlap			probable dehydrogenase	intermediate metabolism and respiration
Rv2281	Mb2302	pitB	552 aa	552 aa			1	552 aa overlap			putative phosphate-transport permease pitb	cell wall and cell processes
Rv2282c	Mb2303c		312 aa	312 aa			1	312 aa overlap			probable transcription regulator lysr family	regulatory proteins
Rv2283	Mb2304		64 aa	64 aa			1	64 aa overlap			hypothetical protein	Conserved hypothetical protein
Rv2284	Mb2305	lipM	431 aa	431 aa			1	431 aa overlap			probable esterase lipm	intermediate metabolism and respiration
Rv2285	Mb2306		445 aa	445 aa			1	445 aa overlap			possible triacylglycerol synthase diacylglycerol acyltransferase	lipid metabolism
Rv2287	Mb2309	yjcE	542 aa	542 aa			1	542 aa overlap			probable conserved integral membrane transport protein yjce	cell wall and cell processes
Rv2288	Mb2310		125 aa	125 aa			1	125 aa overlap			hypothetical protein	Conserved hypothetical protein
Rv2289	Mb2311	cdh	260 aa	260 aa			1	260 aa overlap			probable cdp-diacylglycerol pyrophosphatase cdh cdp-diacylglycerol diphosphatase cdp-diacylglycerol phosphatidylhydrolase	lipid metabolism
Rv2294	Mb2316		407 aa	407 aa			1	407 aa overlap			probable aminotransferase	intermediate metabolism and respiration
Rv2295	Mb2317		212 aa	212 aa			1	212 aa overlap			conserved hypothetical protein	Conserved hypothetical protein
Rv2296	Mb2318		300 aa	300 aa			1	300 aa overlap			probable haloalkane dehalogenase	intermediate metabolism and respiration
Rv2297	Mb2319		150 aa	150 aa			1	150 aa overlap			unknown protein	Conserved hypothetical protein
Rv2298	Mb2320		323 aa	323 aa			1	323 aa overlap			conserved protein	Conserved hypothetical protein
Rv2299c	Mb2321c	htpG	647 aa	647 aa			1	647 aa overlap			probable chaperone protein htpg heat shock protein hsp90 family protein high temperature protein g	virulence, detoxification,adaptation
Rv2300c	Mb2322c		310 aa	310 aa			1	310 aa overlap			conserved protein	Conserved hypothetical protein
Rv2301	Mb2323	cut2	230 aa	230 aa			1	230 aa overlap			probable cutinase cut2	cell wall and cell processes
Rv2302	Mb2324		80 aa	80 aa			1	80 aa overlap			conserved protein	Conserved hypothetical protein
Rv2303c	Mb2325c		307 aa	307 aa			1	307 aa overlap			probable antibiotic-resistance protein	virulence, detoxification,adaptation
Rv2304c	Mb2326c		69 aa	69 aa			1	69 aa overlap			hypothetical protein	Conserved hypothetical protein
Rv2306B	Mb2329		144 aa	144 aa			1	144 aa overlap			possible conserved membrane protein	cell wall and cell processes
Rv2307A	Mb2331c		63 aa	63 aa			1	63 aa overlap			hypothetical glycine rich protein	Conserved hypothetical protein
Rv2307B	Mb2332c		143 aa	143 aa			1	143 aa overlap			hypothetical glycine rich protein	Conserved hypothetical protein
Rv2307D	Mb2333c		60 aa	60 aa			1	60 aa overlap			hypothetical protein	Conserved hypothetical protein
Rv2309c	Mb2335c		151 aa	151 aa			1	151 aa overlap			possible integrase fragment	insertion seqs and phages
Rv2310	Mb2337		114 aa	114 aa			1	114 aa overlap			possible excisionase	insertion seqs and phages
Rv2311	Mb2338		174 aa	174 aa			1	174 aa overlap			conserved hypothetical protein	Conserved hypothetical protein
Rv2312	Mb2339		89 aa	89 aa			1	89 aa overlap			hypothetical protein	Conserved hypothetical protein
Rv2313c	Mb2340c		284 aa	284 aa			1	284 aa overlap			hypothetical protein	Conserved hypothetical protein
Rv2314c	Mb2341c		457 aa	457 aa			1	457 aa overlap			conserved protein	Conserved hypothetical protein
Rv2315c	Mb2342c		515 aa	515 aa			1	505 aa overlap			conserved protein	Conserved hypothetical protein
Rv2317	Mb2344	uspB	274 aa	274 aa			1	274 aa overlap			probable sugar-transport integral membrane protein abc transporter uspb	cell wall and cell processes
Rv2319c	Mb2346c		292 aa	292 aa			1	292 aa overlap			universal stress protein family protein	virulence, detoxification,adaptation
Rv2320c	Mb2347c	rocE	476 aa	476 aa			1	476 aa overlap			probable cationic amino acid transport integral membrane protein roce	cell wall and cell processes
Rv2321c	Mb2348c	rocD2	181 aa	181 aa			1	181 aa overlap			probable ornithine aminotransferase c-terminus part rocd2 ornithine--oxo-acid aminotransferase	intermediate metabolism and respiration
Rv2322c	Mb2349c	rocD1	221 aa	221 aa			1	221 aa overlap			probable ornithine aminotransferase n-terminus part rocd1 ornithine--oxo-acid aminotransferase	intermediate metabolism and respiration
Rv2324	Mb2351		148 aa	148 aa			1	148 aa overlap			probable transcriptional regulatory protein probably asnc-family	regulatory proteins
Rv2325c	Mb2352c		282 aa	282 aa			1	282 aa overlap			conserved hypothetical protein	Conserved hypothetical protein
Rv2326c	Mb2353c		697 aa	697 aa			1	697 aa overlap			possible transmembrane atp-binding protein abc transporter	cell wall and cell processes
Rv2327	Mb2354		163 aa	163 aa			1	163 aa overlap			conserved protein	Conserved hypothetical protein
Rv2328	Mb2355	PE23	382 aa	382 aa			1	382 aa overlap			pe family protein pe23	PE/PPE
Rv2329c	Mb2356c	narK1	515 aa	515 aa			1	515 aa overlap			probable nitrite extrusion protein 1 nark1 nitrite facilitator 1	cell wall and cell processes
Rv2330c	Mb2357c	lppP	175 aa	175 aa			1	175 aa overlap			probable lipoprotein lppp	cell wall and cell processes
Rv2331	Mb2358		128 aa	128 aa			1	128 aa overlap			hypothetical protein	Conserved hypothetical protein
Rv2334	Mb2362	cysK1	310 aa	310 aa			1	310 aa overlap			cysteine synthase a cysk1 o-acetylserine sulfhydrylase a o-acetylserine thiol-lyase a csase a	intermediate metabolism and respiration
Rv2335	Mb2363	cysE	229 aa	229 aa			1	229 aa overlap			probable serine acetyltransferase cyse sat	intermediate metabolism and respiration
Rv2336	Mb2364		322 aa	322 aa			1	322 aa overlap			hypothetical protein	Conserved hypothetical protein
Rv2338c	Mb2366c	moeW	318 aa	318 aa			1	318 aa overlap			possible molybdopterin biosynthesis protein moew	intermediate metabolism and respiration
Rv2340c	Mb2369c	PE_PGRS39	413 aa	413 aa			1	413 aa overlap			pe-pgrs family protein pe_pgrs39	PE/PPE
Rv2341	Mb2370	lppQ	139 aa	139 aa			1	139 aa overlap			probable conserved lipoprotein lppq	cell wall and cell processes
Rv2342	Mb2371		85 aa	85 aa			1	85 aa overlap			conserved hypothetical protein	Conserved hypothetical protein
Rv2343c	Mb2372c	dnaG	639 aa	639 aa			1	639 aa overlap			probable dna primase dnag	information pathways
Rv2344c	Mb2373c	dgt	431 aa	431 aa			1	431 aa overlap			probable deoxyguanosine triphosphate triphosphohydrolase dgt dgtpase dgtp triphosphohydrolase	intermediate metabolism and respiration
Rv2345	Mb2374		660 aa	660 aa			1	660 aa overlap			possible conserved transmembrane protein	cell wall and cell processes
Rv2357c	Mb2378c	glyS	463 aa	463 aa			1	463 aa overlap			probable glycyl-trna synthetase glys glycine--trna ligase glyrs	information pathways
Rv2358	Mb2379	smtb	135 aa	135 aa			1	135 aa overlap			probable transcriptional regulatory protein smtb probably arsr-family	regulatory proteins
Rv2361c	Mb2382c		296 aa	296 aa			1	296 aa overlap			long c50 chain z-isoprenyl diphosphate synthase z-decaprenyl diphosphate synthase	cell wall and cell processes
Rv2362c	Mb2383c	reco	265 aa	265 aa			1	265 aa overlap			possible dna repair protein reco	information pathways
Rv2363	Mb2384	amiA2	484 aa	484 aa			1	484 aa overlap			probable amidase amia2 aminohydrolase	intermediate metabolism and respiration
Rv2364c	Mb2385c	era	300 aa	300 aa			1	300 aa overlap			probable gtp-binding protein era	intermediate metabolism and respiration
Rv2365c	Mb2386c		113 aa	113 aa			1	113 aa overlap			conserved hypothetical protein	Conserved hypothetical protein
Rv2366c	Mb2387c		435 aa	435 aa			1	435 aa overlap			probable conserved transmembrane protein	cell wall and cell processes
Rv2367c	Mb2388c		182 aa	182 aa			1	182 aa overlap			conserved hypothetical protein	Conserved hypothetical protein
Rv2368c	Mb2389c	phoH1	352 aa	352 aa			1	352 aa overlap			probable phoh-like protein phoh1 phosphate starvation-inducible protein psih	intermediate metabolism and respiration
Rv2369c	Mb2390c		100 aa	100 aa			1	100 aa overlap			hypothetical protein	Conserved hypothetical protein
Rv2370c	Mb2391c		437 aa	437 aa			1	437 aa overlap			conserved hypothetical protein	Conserved hypothetical protein
Rv2371	Mb2392	PE_PGRS40	61 aa	61 aa			1	61 aa overlap			pe-pgrs family protein pe_pgrs40	PE/PPE
Rv2372c	Mb2393c		262 aa	262 aa			1	262 aa overlap			conserved hypothetical protein	Conserved hypothetical protein
Rv2373c	Mb2394c	dnaJ2	382 aa	382 aa			1	382 aa overlap			probable chaperone protein dnaj2	virulence, detoxification,adaptation
Rv2374c	Mb2395c	hrcA	343 aa	343 aa			1	343 aa overlap			probable heat shock protein transcriptional repressor hrca	virulence, detoxification,adaptation
Rv2375	Mb2396		105 aa	105 aa			1	105 aa overlap			conserved hypothetical protein	Conserved hypothetical protein
Rv2376c	Mb2397c	cfp2	168 aa	168 aa			1	168 aa overlap			low molecular weight antigen cfp2 low molecular weight protein antigen 2 cfp-2	cell wall and cell processes
Rv2378c	Mb2399c	mbtG	431 aa	431 aa			1	431 aa overlap			lysine-n-oxygenase mbtg l-lysine 6-monooxygenase lysine n6-hydroxylase	lipid metabolism
Rv2380c	Mb2401c	mbtE	1682 aa	1682 aa			1	1682 aa overlap			peptide synthetase mbte peptide synthase	lipid metabolism
Rv2381c	Mb2402c	mbtD	1004 aa	1004 aa			1	1004 aa overlap			polyketide synthetase mbtd polyketide synthase	lipid metabolism
Rv2382c	Mb2403c	mbtC	444 aa	444 aa			1	444 aa overlap			polyketide synthetase mbtc polyketide synthase	lipid metabolism
Rv2384	Mb2405	mbtA	565 aa	565 aa			1	565 aa overlap			bifunctional enzyme mbta: salicyl-amp ligase sal-amp ligase b salicyl-s-arcp synthetase	lipid metabolism
Rv2385	Mb2406	mbtJ	306 aa	306 aa			1	306 aa overlap			putative acetyl hydrolase mbtj	lipid metabolism
Rv2386c	Mb2407c	mbtI	450 aa	450 aa			1	450 aa overlap			isochorismate synthase mbti	lipid metabolism
Rv2387	Mb2408		417 aa	417 aa			1	417 aa overlap			conserved protein	Conserved hypothetical protein
Rv2389c	Mb2410c	rpfD	154 aa	154 aa			1	154 aa overlap			probable resuscitation-promoting factor rpfd	cell wall and cell processes
Rv2391	Mb2412	sira	563 aa	563 aa			1	563 aa overlap			ferredoxin-dependent sulfite reductase sira	intermediate metabolism and respiration
Rv2392	Mb2413	cysH	254 aa	254 aa			1	254 aa overlap			probable 3'-phosphoadenosine 5'-phosphosulfate reductase cysh paps reductasec thioredoxin dep. padops reductase 3'-phosphoadenylylsulfate reductase paps sulfotransferase	intermediate metabolism and respiration
Rv2393	Mb2414	che1	281 aa	281 aa			1	281 aa overlap			ferrochelatase che1	intermediate metabolism and respiration
Rv2395A	Mb2417A	aprA	71 aa	71 aa			1	71 aa overlap			acid and phagosome regulated protein a apra	Conserved hypothetical protein
Rv2395B	Mb2417B	aprB	54 aa	54 aa			1	54 aa overlap			acid and phagosome regulated protein b aprb	Conserved hypothetical protein
Rv2397c	Mb2419c	cysA1	351 aa	351 aa			1	351 aa overlap			sulfate-transport atp-binding protein abc transporter cysa1	cell wall and cell processes
Rv2399c	Mb2421c	cysT	283 aa	283 aa			1	283 aa overlap			probable sulfate-transport integral membrane protein abc transporter cyst	cell wall and cell processes
Rv2400c	Mb2422c	subI	356 aa	356 aa			1	356 aa overlap			probable sulfate-binding lipoprotein subi	cell wall and cell processes
Rv2401	Mb2423		109 aa	109 aa			1	109 aa overlap			hypothetical protein	Conserved hypothetical protein
Rv2401A	Mb2424c		67 aa	67 aa			1	67 aa overlap			possible conserved membrane protein	cell wall and cell processes
Rv2402	Mb2425		642 aa	642 aa			1	642 aa overlap			conserved protein	Conserved hypothetical protein
Rv2404c	Mb2427c	lepA	653 aa	653 aa			1	653 aa overlap			probable gtp-binding protein lepa gtp-binding elongation factor	intermediate metabolism and respiration
Rv2405	Mb2428		189 aa	189 aa			1	189 aa overlap			conserved protein	Conserved hypothetical protein
Rv2406c	Mb2429c		142 aa	142 aa			1	142 aa overlap			conserved protein	Conserved hypothetical protein
Rv2408	Mb2431	PE24	239 aa	239 aa			1	239 aa overlap			possible pe family-related protein pe24	PE/PPE
Rv2409c	Mb2432c		279 aa	279 aa			1	279 aa overlap			conserved protein	Conserved hypothetical protein
Rv2410c	Mb2433c		325 aa	325 aa			1	325 aa overlap			conserved protein	Conserved hypothetical protein
Rv2411c	Mb2434c		551 aa	551 aa			1	551 aa overlap			conserved hypothetical protein	Conserved hypothetical protein
Rv2412	Mb2435	rpsT	86 aa	86 aa			1	86 aa overlap			30s ribosomal protein s20 rpst	information pathways
Rv2413c	Mb2436c		316 aa	316 aa			1	316 aa overlap			conserved hypothetical protein	Conserved hypothetical protein
Rv2417c	Mb2440c		280 aa	280 aa			1	280 aa overlap			conserved protein	Conserved hypothetical protein
Rv2418c	Mb2441c		247 aa	247 aa			1	247 aa overlap			unknown protein	Conserved hypothetical protein
Rv2420c	Mb2443c		126 aa	126 aa			1	126 aa overlap			conserved hypothetical protein	Conserved hypothetical protein
Rv2422	Mb2445		90 aa	90 aa			1	90 aa overlap			hypothetical protein	Conserved hypothetical protein
Rv2423	Mb2446		348 aa	348 aa			1	348 aa overlap			hypothetical protein	Conserved hypothetical protein
Rv2425c	Mb2449c		480 aa	480 aa			1	480 aa overlap			conserved hypothetical protein	Conserved hypothetical protein
Rv2427c	Mb2451c	proA	415 aa	415 aa			1	415 aa overlap			probable gamma-glutamyl phosphate reductase protein proa gpr glutamate-5-semialdehyde dehydrogenase glutamyl-gamma-semialdehyde dehydrogenase	intermediate metabolism and respiration
Rv2428	Mb2454	ahpC	195 aa	195 aa			1	195 aa overlap			alkyl hydroperoxide reductase c protein ahpc alkyl hydroperoxidase c	virulence, detoxification,adaptation
Rv2429	Mb2455	ahpD	177 aa	177 aa			1	177 aa overlap			alkyl hydroperoxide reductase d protein ahpd alkyl hydroperoxidase d	virulence, detoxification,adaptation
Rv2430c	Mb2456c	PPE41	194 aa	194 aa			1	194 aa overlap			ppe family protein ppe41	PE/PPE
Rv2431c	Mb2457c	PE25	99 aa	99 aa			1	99 aa overlap			pe family protein pe25	PE/PPE
Rv2432c	Mb2458c		136 aa	136 aa			1	136 aa overlap			hypothetical protein	Conserved hypothetical protein
Rv2433c	Mb2459c		96 aa	96 aa			1	96 aa overlap			hypothetical protein	Conserved hypothetical protein
Rv2434c	Mb2460c		481 aa	481 aa			1	481 aa overlap			probable conserved transmembrane protein	cell wall and cell processes
Rv2435c	Mb2461c		730 aa	730 aa			1	730 aa overlap			probable cyclase adenylyl-or guanylyl-adenylate-or guanylate-	intermediate metabolism and respiration
Rv2437	Mb2463		139 aa	139 aa			1	139 aa overlap			conserved transmembrane protein	cell wall and cell processes
Rv2438c	Mb2464c	nadE	679 aa	679 aa			1	679 aa overlap			glutamine-dependent nadb synthetase nade nadb synthase [glutamine-hydrolysing]	intermediate metabolism and respiration
Rv2438A	Mb2465		92 aa	92 aa			1	92 aa overlap			conserved hypothetical protein	Conserved hypothetical protein
Rv2440c	Mb2467c	obg	479 aa	479 aa			1	479 aa overlap			probable gtp1/obg-family gtp-binding protein obg	intermediate metabolism and respiration
Rv2441c	Mb2468c	rpmA	86 aa	86 aa			1	86 aa overlap			50s ribosomal protein l27 rpma	information pathways
Rv2442c	Mb2469c	rplU	104 aa	104 aa			1	104 aa overlap			50s ribosomal protein l21 rplu	information pathways
Rv2443	Mb2470	dctA	491 aa	491 aa			1	491 aa overlap			probable c4-dicarboxylate-transport transmembrane protein dcta	cell wall and cell processes
Rv2444c	Mb2471c	rne	953 aa	953 aa			1	953 aa overlap			possible ribonuclease e rne	information pathways
Rv2445c	Mb2472c	ndkA	136 aa	136 aa			1	136 aa overlap			probable nucleoside diphosphate kinase ndka ndk ndp kinase nucleoside-2-p kinase	intermediate metabolism and respiration
Rv2446c	Mb2473c		123 aa	123 aa			1	123 aa overlap			probable conserved integral membrane protein	cell wall and cell processes
Rv2447c	Mb2474c	folC	487 aa	487 aa			1	487 aa overlap			probable folylpolyglutamate synthase protein folc folylpoly-gamma-glutamate synthetase fpgs	intermediate metabolism and respiration
Rv2448c	Mb2475c	valS	876 aa	876 aa			1	876 aa overlap			probable valyl-trna synthase protein vals valyl-trna synthetase valine--trna ligase valine translase	information pathways
Rv2449c	Mb2476c		419 aa	419 aa			1	419 aa overlap			conserved protein	Conserved hypothetical protein
Rv2452c	Mb2479c		48 aa	48 aa			1	48 aa overlap			hypothetical protein	Conserved hypothetical protein
Rv2453c	Mb2480c	mobA	201 aa	201 aa			1	201 aa overlap			probable molybdopterin-guanine dinucleotide biosynthesis protein a moba	intermediate metabolism and respiration
Rv2454c	Mb2481c		373 aa	373 aa			1	373 aa overlap			probable oxidoreductase beta subunit	intermediate metabolism and respiration
Rv2455c	Mb2482c		653 aa	653 aa			1	653 aa overlap			probable oxidoreductase alpha subunit	intermediate metabolism and respiration
Rv2456c	Mb2483c		418 aa	418 aa			1	418 aa overlap			probable conserved integral membrane transport protein	cell wall and cell processes
Rv2457c	Mb2484c	clpX	426 aa	426 aa			1	426 aa overlap			probable atp-dependent clp protease atp-binding subunit clpx	intermediate metabolism and respiration
Rv2460c	Mb2487c	clpP2	214 aa	214 aa			1	214 aa overlap			probable atp-dependent clp protease proteolytic subunit 2 clpp2 endopeptidase clp 2	intermediate metabolism and respiration
Rv2461c	Mb2488c	clpP1	200 aa	200 aa			1	200 aa overlap			probable atp-dependent clp protease proteolytic subunit 1 clpp1 endopeptidase clp	intermediate metabolism and respiration
Rv2463	Mb2490	lipP	394 aa	394 aa			1	394 aa overlap			probable esterase/lipase lipp	intermediate metabolism and respiration
Rv2464c	Mb2491c		268 aa	268 aa			1	268 aa overlap			possible dna glycosylase	information pathways
Rv2465c	Mb2492c	rpib	162 aa	162 aa			1	162 aa overlap			ribose-5-phosphate isomerase	intermediate metabolism and respiration
Rv2466c	Mb2493c		207 aa	207 aa			1	207 aa overlap			conserved protein	Conserved hypothetical protein
Rv2467	Mb2494	pepN	861 aa	861 aa			1	861 aa overlap			probable aminopeptidase n pepn lysyl aminopeptidase lys-ap alanine aminopeptidase	intermediate metabolism and respiration
Rv2468A	MB2495A		77 aa	77 aa			1	77 aa overlap			conserved protein	Conserved hypothetical protein
Rv2468c	Mb2495c		167 aa	167 aa			1	167 aa overlap			conserved protein	Conserved hypothetical protein
Rv2470	Mb2497	glbO	128 aa	128 aa			1	128 aa overlap			globin oxygen-binding protein glbo	intermediate metabolism and respiration
Rv2472	Mb2499		97 aa	97 aa			1	97 aa overlap			conserved hypothetical protein	Conserved hypothetical protein
Rv2473	Mb2500		238 aa	238 aa			1	238 aa overlap			possible alanine and proline rich membrane protein	cell wall and cell processes
Rv2475c	Mb2502c		138 aa	138 aa			1	138 aa overlap			conserved protein	Conserved hypothetical protein
Rv2477c	Mb2504c		558 aa	558 aa			1	558 aa overlap			probable macrolide-transport atp-binding protein abc transporter	cell wall and cell processes
Rv2478c	Mb2505c		161 aa	161 aa			1	161 aa overlap			conserved hypothetical protein	Conserved hypothetical protein
Rv2481c	Mb2506c		107 aa	107 aa			1	107 aa overlap			hypothetical protein	Conserved hypothetical protein
Rv2485c	Mb2510c	lipQ	421 aa	421 aa			1	421 aa overlap			probable carboxylesterase lipq	intermediate metabolism and respiration
Rv2486	Mb2511	echA14	256 aa	256 aa			1	256 aa overlap			probable enoyl-coa hydratase echa14 enoyl hydrase unsaturated acyl-coa hydratase crotonase	lipid metabolism
Rv2488c	Mb2515c		1137 aa	1137 aa			1	1137 aa overlap			probable transcriptional regulatory protein luxr-family	regulatory proteins
Rv2489c	Mb2516c		99 aa	99 aa			1	99 aa overlap			hypothetical alanine rich protein	Conserved hypothetical protein
Rv2491	Mb2519		207 aa	207 aa			1	207 aa overlap			conserved hypothetical protein	Conserved hypothetical protein
Rv2493	Mb2521	vapb38	73 aa	73 aa			1	73 aa overlap			possible antitoxin vapb38	virulence, detoxification,adaptation
Rv2494	Mb2522	vapc38	141 aa	141 aa			1	141 aa overlap			possible toxin vapc38. contains pin domain.	virulence, detoxification,adaptation
Rv2497c	Mb2525c	bkda	367 aa	367 aa			1	367 aa overlap			probable branched-chain keto acid dehydrogenase e1 componentc alpha subunit bkda	intermediate metabolism and respiration
Rv2498c	Mb2526c	citE	273 aa	273 aa			1	273 aa overlap			probable citrate pro-3s-lyase beta subunit cite citrase citratase citritase citridesmolase citrase aldolase	intermediate metabolism and respiration
Rv2499c	Mb2527c		185 aa	185 aa			1	185 aa overlap			possible oxidase regulatory-related protein	intermediate metabolism and respiration
Rv2500c	Mb2528c	fadE19	394 aa	394 aa			1	394 aa overlap			possible acyl-coa dehydrogenase fade19 mmgc	lipid metabolism
Rv2501c	Mb2529c	accA1	654 aa	654 aa			1	654 aa overlap			probable acetyl-/propionyl-coenzyme a carboxylase alpha chain alpha subunit acca1: biotin carboxylase b biotin carboxyl carrier protein bccp	lipid metabolism
Rv2503c	Mb2531c	scoB	218 aa	218 aa			1	218 aa overlap			probable succinyl-coa:3-ketoacid-coenzyme a transferase beta subunit scob 3-oxo-acid:coa transferase oxct b succinyl coa:3-oxoacid coa-transferase	lipid metabolism
Rv2504c	Mb2532c	scoA	248 aa	248 aa			1	248 aa overlap			probable succinyl-coa:3-ketoacid-coenzyme a transferase alpha subunit scoa 3-oxo acid:coa transferase oxct a succinyl-coa:3-oxoacid-coenzyme a transferase	lipid metabolism
Rv2505c	Mb2533c	fadD35	547 aa	547 aa			1	547 aa overlap			probable fatty-acid-coa ligase fadd35 fatty-acid-coa synthetase fatty-acid-coa synthase	lipid metabolism
Rv2506	Mb2534		215 aa	215 aa			1	215 aa overlap			probable transcriptional regulatory protein probably tetr-family	regulatory proteins
Rv2507	Mb2535		273 aa	273 aa			1	273 aa overlap			possible conserved proline rich membrane protein	cell wall and cell processes
Rv2508c	Mb2536c		445 aa	445 aa			1	445 aa overlap			probable conserved integral membrane leucine and alanine rich protein	cell wall and cell processes
Rv2509	Mb2537		268 aa	268 aa			1	268 aa overlap			probable short-chain type dehydrogenase/reductase	intermediate metabolism and respiration
Rv2510c	Mb2538c		533 aa	533 aa			1	533 aa overlap			conserved protein	Conserved hypothetical protein
Rv2511	Mb2539	orn	215 aa	215 aa			1	215 aa overlap			oligoribonuclease orn	intermediate metabolism and respiration
Rv2512c	Mb2540c		415 aa	415 aa			1	415 aa overlap			transposase for insertion sequence element is1081	insertion seqs and phages
Rv2514c	Mb2543c		153 aa	153 aa			1	153 aa overlap			conserved hypothetical protein	Conserved hypothetical protein
Rv2515c	Mb2544c		415 aa	415 aa			1	415 aa overlap			conserved hypothetical protein	Conserved hypothetical protein
Rv2516c	Mb2545c		267 aa	267 aa			1	267 aa overlap			hypothetical protein	Conserved hypothetical protein
Rv2517c	Mb2546c		83 aa	83 aa			1	83 aa overlap			unknown protein	Conserved hypothetical protein
Rv2518c	Mb2547c	ldtb	408 aa	408 aa			1	408 aa overlap			probable lcd-transpeptidase ldtb	cell wall and cell processes
Rv2520c	Mb2549c		75 aa	75 aa			1	75 aa overlap			possible conserved membrane protein	cell wall and cell processes
Rv2522c	Mb2551c		470 aa	470 aa			1	470 aa overlap			conserved hypothetical protein	Conserved hypothetical protein
Rv2523c	Mb2552c	acpS	130 aa	130 aa			1	130 aa overlap			holo-[acyl-carrier protein] synthase acps holo-acp synthase coa:apo-[acp]pantetheinephosphotransferase coa:apo-[acyl-carrier protein]pantetheinephosphotransferase	lipid metabolism
Rv2524c	Mb2553c	fas	3069 aa	3069 aa			1	3069 aa overlap			probable fatty acid synthase fas fatty acid synthetase	lipid metabolism
Rv2525c	Mb2554c		240 aa	240 aa			1	240 aa overlap			conserved hypothetical protein. secretedb predicted to be a substrate of the twin arginine translocation tat export system.	Conserved hypothetical protein
Rv2526	Mb2555	vapb17	75 aa	75 aa			1	aa overlap			possible antitoxin vapb17	virulence, detoxification,adaptation
Rv2527	Mb2556	vapc17	133 aa	133 aa			1	133 aa overlap			possible toxin vapc17	virulence, detoxification,adaptation
Rv2530A	Mb2559Ac	vapb39	74 aa	74 aa			1	74 aa overlap			possible antitoxin vapb39	virulence, detoxification,adaptation
Rv2530c	Mb2559c	vapc39	139 aa	139 aa			1	139 aa overlap			possible toxin vapc39. contains pin domain.	virulence, detoxification,adaptation
Rv2531c	Mb2560c		947 aa	947 aa			1	947 aa overlap			probable amino acid decarboxylase	intermediate metabolism and respiration
Rv2532c	Mb2561c		133 aa	133 aa			1	133 aa overlap			hypothetical protein	Conserved hypothetical protein
Rv2534c	Mb2563c	efp	187 aa	187 aa			1	187 aa overlap			probable elongation factor p efp	information pathways
Rv2535c	Mb2564c	pepQ	372 aa	372 aa			1	372 aa overlap			probable cytoplasmic peptidase pepq	intermediate metabolism and respiration
Rv2536	Mb2565		230 aa	230 aa			1	230 aa overlap			probable conserved transmembrane protein	cell wall and cell processes
Rv2537c	Mb2566c	aroD	147 aa	147 aa			1	147 aa overlap			3-dehydroquinate dehydratase arod aroq 3-dehydroquinase type ii dhqase	intermediate metabolism and respiration
Rv2538c	Mb2567c	aroB	362 aa	362 aa			1	362 aa overlap			3-dehydroquinate synthase arob	intermediate metabolism and respiration
Rv2539c	Mb2568c	aroK	176 aa	176 aa			1	176 aa overlap			shikimate kinase arok sk	intermediate metabolism and respiration
Rv2540c	Mb2569c	aroF	401 aa	401 aa			1	401 aa overlap			probable chorismate synthase arof 5-enolpyruvylshikimate-3-phosphate phospholyase	intermediate metabolism and respiration
Rv2541	Mb2570		135 aa	135 aa			1	135 aa overlap			hypothetical alanine rich protein	Conserved hypothetical protein
Rv2543	Mb2572	lppA	219 aa	219 aa			1	219 aa overlap			probable conserved lipoprotein lppa	cell wall and cell processes
Rv2544	Mb2574	lppB	220 aa	220 aa			1	220 aa overlap			probable conserved lipoprotein lppb	cell wall and cell processes
Rv2545	Mb2575	vapb18	92 aa	92 aa			1	92 aa overlap			possible antitoxin vapb18	virulence, detoxification,adaptation
Rv2546	Mb2576	vapc18	137 aa	137 aa			1	137 aa overlap			possible toxin vapc18	virulence, detoxification,adaptation
Rv2547	Mb2577	vapb19	85 aa	85 aa			1	85 aa overlap			possible antitoxin vapb19	virulence, detoxification,adaptation
Rv2548	Mb2578	vapc19	125 aa	125 aa			1	125 aa overlap			possible toxin vapc19	virulence, detoxification,adaptation
Rv2548A	Mb2578A		124 aa	124 aa			1	124 aa overlap			conserved protein	Conserved hypothetical protein
Rv2549c	Mb2579c	vapc20	131 aa	131 aa			1	131 aa overlap			possible toxin vapc20	virulence, detoxification,adaptation
Rv2550c	Mb2580c	vapb20	81 aa	81 aa			1	81 aa overlap			possible antitoxin vapb20	virulence, detoxification,adaptation
Rv2551c	Mb2581c		139 aa	139 aa			1	139 aa overlap			conserved hypothetical protein	Conserved hypothetical protein
Rv2553c	Mb2583c		417 aa	417 aa			1	417 aa overlap			probable conserved membrane protein	cell wall and cell processes
Rv2554c	Mb2584c		170 aa	170 aa			1	170 aa overlap			conserved protein	Conserved hypothetical protein
Rv2556c	Mb2586c		129 aa	129 aa			1	129 aa overlap			conserved hypothetical protein	Conserved hypothetical protein
Rv2557	Mb2587		224 aa	224 aa			1	224 aa overlap			conserved protein	Conserved hypothetical protein
Rv2558	Mb2588		236 aa	236 aa			1	236 aa overlap			conserved protein	Conserved hypothetical protein
Rv2563	Mb2592		349 aa	349 aa			1	349 aa overlap			probable glutamine-transport transmembrane protein abc transporter	cell wall and cell processes
Rv2564	Mb2593	glnQ	330 aa	330 aa			1	330 aa overlap			probable glutamine-transport atp-binding protein abc transporter glnq	cell wall and cell processes
Rv2565	Mb2594		583 aa	583 aa			1	583 aa overlap			conserved protein	Conserved hypothetical protein
Rv2568c	Mb2598c		341 aa	341 aa			1	341 aa overlap			conserved hypothetical protein	Conserved hypothetical protein
Rv2569c	Mb2599c		314 aa	314 aa			1	314 aa overlap			conserved hypothetical protein	Conserved hypothetical protein
Rv2570	Mb2600		129 aa	129 aa			1	129 aa overlap			conserved hypothetical protein	Conserved hypothetical protein
Rv2571c	Mb2601c		355 aa	355 aa			1	355 aa overlap			probable transmembrane alanine and valine and leucine rich protein	cell wall and cell processes
Rv2573	Mb2603		246 aa	246 aa			1	246 aa overlap			conserved hypothetical protein	Conserved hypothetical protein
Rv2574	Mb2604		167 aa	167 aa			1	167 aa overlap			conserved protein	Conserved hypothetical protein
Rv2575	Mb2605		293 aa	293 aa			1	293 aa overlap			possible conserved membrane glycine rich protein	cell wall and cell processes
Rv2576c	Mb2606c		154 aa	154 aa			1	154 aa overlap			possible conserved membrane protein	cell wall and cell processes
Rv2578c	Mb2609c		340 aa	340 aa			1	340 aa overlap			conserved hypothetical protein	Conserved hypothetical protein
Rv2580c	Mb2611c	hisS	423 aa	423 aa			1	423 aa overlap			probable histidyl-trna synthetase hiss histidine--trna ligase hisrs histidine--translase	information pathways
Rv2581c	Mb2612c		224 aa	224 aa			1	224 aa overlap			possible glyoxalase ii hydroxyacylglutathione hydrolase glx ii	virulence, detoxification,adaptation
Rv2583c	Mb2614c	relA	790 aa	790 aa			1	790 aa overlap			probable gtp pyrophosphokinase rela atp:gtp 3'-pyrophosphotransferase ppgpp synthetase i pppgpp synthetase gtp diphosphokinase	intermediate metabolism and respiration
Rv2588c	Mb2619c	yajC	115 aa	115 aa			1	115 aa overlap			probable conserved membrane protein secretion factor yajc	cell wall and cell processes
Rv2589	Mb2620	gabT	449 aa	449 aa			1	449 aa overlap			4-aminobutyrate aminotransferase gabt gamma-amino-n-butyrate transaminase gaba transaminase glutamate:succinic semialdehyde transaminase gaba aminotransferase gaba-at	intermediate metabolism and respiration
Rv2592c	Mb2623c	ruvB	344 aa	344 aa			1	344 aa overlap			probable holliday junction dna helicase ruvb	information pathways
Rv2593c	Mb2624c	ruvA	196 aa	196 aa			1	196 aa overlap			probable holliday junction dna helicase ruva	information pathways
Rv2594c	Mb2625c	ruvC	188 aa	188 aa			1	188 aa overlap			probable crossover junction endodeoxyribonuclease ruvc holliday junction nuclease holliday junction resolvase	information pathways
Rv2595	Mb2626	vapb40	81 aa	81 aa			1	81 aa overlap			possible antitoxin vapb40	virulence, detoxification,adaptation
Rv2597	Mb2628		206 aa	206 aa			1	206 aa overlap			probable membrane protein	cell wall and cell processes
Rv2598	Mb2629		164 aa	164 aa			1	164 aa overlap			conserved hypothetical protein	Conserved hypothetical protein
Rv2600	Mb2631		133 aa	133 aa			1	133 aa overlap			probable conserved integral membrane protein	cell wall and cell processes
Rv2601	Mb2632	speE	523 aa	523 aa			1	523 aa overlap			probable spermidine synthase spee putrescine aminopropyltransferase aminopropyltransferase spdsy	intermediate metabolism and respiration
Rv2601A	Mb2633	vapb41	95 aa	95 aa			1	95 aa overlap			possible antitoxin vapb41	virulence, detoxification,adaptation
Rv2602	Mb2634	vapc41	146 aa	146 aa			1	146 aa overlap			possible toxin vapc41. contains pin domain.	virulence, detoxification,adaptation
Rv2603c	Mb2635c		251 aa	251 aa			1	251 aa overlap			highly conserved protein	Conserved hypothetical protein
Rv2604c	Mb2636c	snop	198 aa	198 aa			1	198 aa overlap			probable glutamine amidotransferase snop	intermediate metabolism and respiration
Rv2606c	Mb2638c	snzp	299 aa	299 aa			1	299 aa overlap			possible pyridoxine biosynthesis protein snzp	intermediate metabolism and respiration
Rv2607	Mb2639	pdxH	224 aa	224 aa			1	224 aa overlap			probable pyridoxamine 5'-phosphate oxidase pdxh pnp/pmp oxidase pyridoxinephosphate oxidase pnpox pyridoxine 5'-phosphate oxidase	intermediate metabolism and respiration
Rv2609c	Mb2641c		351 aa	351 aa			1	351 aa overlap			probable conserved membrane protein	cell wall and cell processes
Rv2610c	Mb2642c	pimA	378 aa	378 aa			1	378 aa overlap			alpha-mannosyltransferase pima	lipid metabolism
Rv2612c	Mb2644c	pgsA1	217 aa	217 aa			1	217 aa overlap			pi synthase pgsa1 phosphatidylinositol synthase cdp-diacylglycerol--inositol-3-phosphatidyltransferase	lipid metabolism
Rv2613c	Mb2645c		195 aa	195 aa			1	195 aa overlap			conserved protein	lipid metabolism
Rv2614c	Mb2646c	thrS	692 aa	692 aa			1	692 aa overlap			probable threonyl-trna synthetase thrs threonine-trna synthetasethrrs threonine-trna ligase	information pathways
Rv2617c	Mb2650c		146 aa	146 aa			1	146 aa overlap			probable transmembrane protein	cell wall and cell processes
Rv2618	Mb2651		225 aa	225 aa			1	225 aa overlap			conserved hypothetical protein	Conserved hypothetical protein
Rv2619c	Mb2652c		117 aa	117 aa			1	117 aa overlap			conserved protein	Conserved hypothetical protein
Rv2620c	Mb2653c		141 aa	141 aa			1	141 aa overlap			probable conserved transmembrane protein	cell wall and cell processes
Rv2622	Mb2655		273 aa	273 aa			1	273 aa overlap			possible methyltransferase methylase	intermediate metabolism and respiration
Rv2623	Mb2656	TB31.7	297 aa	297 aa			1	297 aa overlap			universal stress protein family protein tb31.7	virulence, detoxification,adaptation
Rv2624c	Mb2657c		272 aa	272 aa			1	272 aa overlap			universal stress protein family protein	virulence, detoxification,adaptation
Rv2625c	Mb2658c		393 aa	393 aa			1	393 aa overlap			probable conserved transmembrane alanine and leucine rich protein	cell wall and cell processes
Rv2626c	Mb2659c	hrp1	143 aa	143 aa			1	143 aa overlap			hypoxic response protein 1 hrp1	virulence, detoxification,adaptation
Rv2629	Mb2662		374 aa	374 aa			1	374 aa overlap			conserved protein	Conserved hypothetical protein
Rv2630	Mb2663		179 aa	179 aa			1	179 aa overlap			hypothetical protein	Conserved hypothetical protein
Rv2631	Mb2664		432 aa	432 aa			1	432 aa overlap			conserved hypothetical protein	Conserved hypothetical protein
Rv2632c	Mb2665c		93 aa	93 aa			1	93 aa overlap			conserved protein	Conserved hypothetical protein
Rv2633c	Mb2666c		161 aa	161 aa			1	161 aa overlap			hypothetical protein	Conserved hypothetical protein
Rv2634c	Mb2667c	PE_PGRS46	778 aa	778 aa			1	778 aa overlap			pe-pgrs family protein pe_pgrs46	PE/PPE
Rv2635	Mb2668		80 aa	80 aa			1	80 aa overlap			hypothetical protein	Conserved hypothetical protein
Rv2636	Mb2669		225 aa	225 aa			1	225 aa overlap			conserved hypothetical protein	Conserved hypothetical protein
Rv2637	Mb2670	dedA	218 aa	218 aa			1	218 aa overlap			possible transmembrane protein deda	cell wall and cell processes
Rv2638	Mb2671		148 aa	148 aa			1	148 aa overlap			conserved hypothetical protein	Conserved hypothetical protein
Rv2639c	Mb2672c		110 aa	110 aa			1	110 aa overlap			probable conserved integral membrane protein	cell wall and cell processes
Rv2640c	Mb2673c		119 aa	119 aa			1	119 aa overlap			possible transcriptional regulatory protein probably arsr-family	regulatory proteins
Rv2641	Mb2674	cadI	152 aa	152 aa			1	152 aa overlap			cadmium inducible protein cadi	virulence, detoxification,adaptation
Rv2642	Mb2675		126 aa	126 aa			1	126 aa overlap			possible transcriptional regulatory protein probably arsr-family	regulatory proteins
Rv2644c	Mb2677c		105 aa	105 aa			1	105 aa overlap			hypothetical protein	Conserved hypothetical protein
Rv2661c	Mb2679c		129 aa	129 aa			1	129 aa overlap			hypothetical protein	Conserved hypothetical protein
Rv2662	Mb2680		90 aa	90 aa			1	90 aa overlap			hypothetical protein	Conserved hypothetical protein
Rv2663	Mb2681		77 aa	77 aa			1	77 aa overlap			hypothetical protein	Conserved hypothetical protein
Rv2664	Mb2682		84 aa	84 aa			1	84 aa overlap			hypothetical protein	Conserved hypothetical protein
Rv2665	Mb2684		93 aa	93 aa			1	93 aa overlap			hypothetical arginine rich protein	Conserved hypothetical protein
Rv2666	Mb2685		267 aa	267 aa			1	267 aa overlap			probable transposase for insertion sequence element is1081 fragment	insertion seqs and phages
Rv2667	Mb2686	clpX'	252 aa	252 aa			1	252 aa overlap			possible atp-dependent protease atp-binding subunit clpc2	intermediate metabolism and respiration
Rv2669	Mb2688		156 aa	156 aa			1	156 aa overlap			gcn5-related n-acetyltransferase	intermediate metabolism and respiration
Rv2670c	Mb2689c		369 aa	369 aa			1	369 aa overlap			conserved hypothetical protein	Conserved hypothetical protein
Rv2671	Mb2690	ribD	258 aa	258 aa			1	258 aa overlap			possible bifunctional enzyme riboflavin biosynthesis protein ribd: diaminohydroxyphosphoribosylaminopyrimidine deaminase riboflavin-specific deaminase b 5-amino-6-5-phosphoribosylaminouracil reductase htp reductase	intermediate metabolism and respiration
Rv2673	Mb2692	aftc	433 aa	433 aa			1	433 aa overlap			possible arabinofuranosyltransferase aftc	cell wall and cell processes
Rv2674	Mb2693	msrb	136 aa	136 aa			1	136 aa overlap			probable peptide methionine sulfoxide reductase msrb protein-methionine-r-oxide reductase peptide meto reductase	intermediate metabolism and respiration
Rv2675c	Mb2694c		250 aa	250 aa			1	250 aa overlap			conserved hypothetical protein	Conserved hypothetical protein
Rv2676c	Mb2695c		231 aa	231 aa			1	231 aa overlap			conserved protein	Conserved hypothetical protein
Rv2677c	Mb2696c	hemY	452 aa	452 aa			1	452 aa overlap			probable protoporphyrinogen oxidase hemy protoporphyrinogen-ix oxidase protoporphyrinogenase ppo	intermediate metabolism and respiration
Rv2678c	Mb2697c	hemE	357 aa	357 aa			1	357 aa overlap			probable uroporphyrinogen decarboxylase heme uroporphyrinogen iii decarboxylase uro-d upd	intermediate metabolism and respiration
Rv2679	Mb2698	echA15	276 aa	276 aa			1	276 aa overlap			probable enoyl-coa hydratase echa15 enoyl hydrase unsaturated acyl-coa hydratase crotonase	lipid metabolism
Rv2680	Mb2699		210 aa	210 aa			1	210 aa overlap			conserved protein	Conserved hypothetical protein
Rv2682c	Mb2701c	dxs1	638 aa	638 aa			1	638 aa overlap			probable 1-deoxy-d-xylulose 5-phosphate synthase dxs1 1-deoxyxylulose-5-phosphate synthase dxp synthase dxps	intermediate metabolism and respiration
Rv2684	Mb2703	arsA	429 aa	429 aa			1	429 aa overlap			probable arsenic-transport integral membrane protein arsa	cell wall and cell processes
Rv2686c	Mb2705c		252 aa	252 aa			1	252 aa overlap			antibiotic-transport integral membrane leucine and alanine and valine rich protein abc transporter	cell wall and cell processes
Rv2687c	Mb2706c		237 aa	237 aa			1	237 aa overlap			antibiotic-transport integral membrane leucine and valine rich protein abc transporter	cell wall and cell processes
Rv2689c	Mb2708c		405 aa	405 aa			1	405 aa overlap			conserved alanine and valine and glycine rich protein	Conserved hypothetical protein
Rv2693c	Mb2712c		223 aa	223 aa			1	223 aa overlap			probable conserved integral membrane alanine and leucine rich protein	cell wall and cell processes
Rv2695	Mb2714		235 aa	235 aa			1	235 aa overlap			conserved hypothetical alanine rich protein	Conserved hypothetical protein
Rv2697c	Mb2716c	dut	154 aa	154 aa			1	154 aa overlap			probable deoxyuridine 5'-triphosphate nucleotidohydrolase dut dutpase dutp pyrophosphatase deoxyuridine 5'-triphosphatase dutp diphosphatase deoxyuridine-triphosphatase	intermediate metabolism and respiration
Rv2698	Mb2717		161 aa	161 aa			1	161 aa overlap			probable conserved alanine rich transmembrane protein	cell wall and cell processes
Rv2699c	Mb2718c		100 aa	100 aa			1	100 aa overlap			conserved hypothetical protein	Conserved hypothetical protein
Rv2700	Mb2719		216 aa	216 aa			1	216 aa overlap			possible conserved secreted alanine rich protein	cell wall and cell processes
Rv2701c	Mb2720c	suhB	290 aa	290 aa			1	290 aa overlap			inositol-1-monophosphatase suhb	intermediate metabolism and respiration
Rv2703	Mb2722	sigA	528 aa	528 aa			1	528 aa overlap			rna polymerase sigma factor siga sigma-a	information pathways
Rv2704	Mb2723		142 aa	142 aa			1	142 aa overlap			conserved protein	Conserved hypothetical protein
Rv2705c	Mb2724c		129 aa	129 aa			1	129 aa overlap			conserved hypothetical protein	Conserved hypothetical protein
Rv2706c	Mb2725c		85 aa	85 aa			1	85 aa overlap			hypothetical protein	Conserved hypothetical protein
Rv2707	Mb2726		324 aa	324 aa			1	324 aa overlap			probable conserved transmembrane alanine and leucine rich protein	Conserved hypothetical protein
Rv2708c	Mb2727c		82 aa	82 aa			1	82 aa overlap			conserved hypothetical protein	Conserved hypothetical protein
Rv2710	Mb2729	sigB	323 aa	323 aa			1	323 aa overlap			rna polymerase sigma factor sigb	information pathways
Rv2711	Mb2730	ideR	230 aa	230 aa			1	230 aa overlap			iron-dependent repressor and activator ider	regulatory proteins
Rv2712c	Mb2731c		352 aa	352 aa			1	352 aa overlap			hypothetical protein	Conserved hypothetical protein
Rv2713	Mb2732	sthA	468 aa	468 aa			1	468 aa overlap			probable soluble pyridine nucleotide transhydrogenase stha sth nadpb transhydrogenase [b-specific] nicotinamide nucleotide transhydrogenase	intermediate metabolism and respiration
Rv2715	Mb2734		341 aa	341 aa			1	341 aa overlap			possible hydrolase	intermediate metabolism and respiration
Rv2716	Mb2735		228 aa	228 aa			1	228 aa overlap			conserved protein	Conserved hypothetical protein
Rv2717c	Mb2736c		164 aa	164 aa			1	164 aa overlap			conserved protein	Conserved hypothetical protein
Rv2718c	Mb2737c	nrdr	154 aa	154 aa			1	154 aa overlap			probable transcriptional regulatory protein nrdr	regulatory proteins
Rv2721c	Mb2740c		699 aa	699 aa			1	699 aa overlap			possible conserved transmembrane alanine and glycine rich protein	cell wall and cell processes
Rv2722	Mb2741		82 aa	82 aa			1	82 aa overlap			conserved hypothetical protein	Conserved hypothetical protein
Rv2723	Mb2742		397 aa	397 aa			1	397 aa overlap			probable conserved integral membrane protein	cell wall and cell processes
Rv2725c	Mb2744c	hflX	495 aa	495 aa			1	495 aa overlap			probable gtp-binding protein hflx	intermediate metabolism and respiration
Rv2726c	Mb2745c	dapF	289 aa	289 aa			1	289 aa overlap			probable diaminopimelate epimerase dapf dap epimerase	intermediate metabolism and respiration
Rv2727c	Mb2746c	miaA	314 aa	314 aa			1	314 aa overlap			probable trna delta2-isopentenylpyrophosphate transferase miaa ipp transferase isopentenyl-diphosphate:trna isopentenyltransferase iptase ippt	intermediate metabolism and respiration
Rv2728c	Mb2747c		231 aa	231 aa			1	231 aa overlap			conserved alanine rich protein	Conserved hypothetical protein
Rv2730	Mb2749		158 aa	158 aa			1	158 aa overlap			hypothetical protein	Conserved hypothetical protein
Rv2731	Mb2750		450 aa	450 aa			1	450 aa overlap			conserved alanine and arginine rich protein	Conserved hypothetical protein
Rv2732c	Mb2751c		204 aa	204 aa			1	204 aa overlap			probable conserved transmembrane protein	cell wall and cell processes
Rv2733c	Mb2752c		512 aa	512 aa			1	512 aa overlap			conserved hypothetical alaninec arginine-rich protein	Conserved hypothetical protein
Rv2734	Mb2753		284 aa	284 aa			1	284 aa overlap			conserved hypothetical protein	Conserved hypothetical protein
Rv2735c	Mb2754c		330 aa	330 aa			1	330 aa overlap			conserved hypothetical protein	Conserved hypothetical protein
Rv2736c	Mb2755c	recX	174 aa	174 aa			1	174 aa overlap			regulatory protein recx	information pathways
Rv2737c	Mb2756c	recA	790 aa	790 aa			1	790 aa overlap			reca protein recombinase a [contains: endonuclease pi-mtui mtu reca intein].	information pathways
Rv2737A	Mb2757		57 aa	57 aa			1	57 aa overlap			conserved hypothetical cysteine rich protein fragment	Conserved hypothetical protein
Rv2738c	Mb2758c		68 aa	68 aa			1	68 aa overlap			conserved hypothetical protein	Conserved hypothetical protein
Rv2739c	Mb2759c		388 aa	388 aa			1	388 aa overlap			possible alanine rich transferase	intermediate metabolism and respiration
Rv2740	Mb2760	ephg	149 aa	149 aa			1	149 aa overlap			epoxide hydrolase	virulence, detoxification,adaptation
Rv2743c	Mb2764c		270 aa	270 aa			1	270 aa overlap			possible conserved transmembrane alanine rich protein	cell wall and cell processes
Rv2745c	Mb2766c	clgr	112 aa	112 aa			1	112 aa overlap			transcriptional regulatory protein clgr	regulatory proteins
Rv2746c	Mb2767c	pgsA3	209 aa	209 aa			1	209 aa overlap			probable pgp synthase pgsa3 cdp-diacylglycerol--glycerol-3-phosphate 3-phosphatidyltransferase phosphatidylglycerophosphate synthase	lipid metabolism
Rv2747	Mb2768	arga	174 aa	174 aa			1	174 aa overlap			probable l-glutamate alpha-n-acetyltranferase arga alpha-n-acetylglutamate synthase	intermediate metabolism and respiration
Rv2748c	Mb2769c	ftsK	883 aa	883 aa			1	883 aa overlap			possible cell division transmembrane protein ftsk	cell wall and cell processes
Rv2749	Mb2770		104 aa	104 aa			1	104 aa overlap			conserved protein	Conserved hypothetical protein
Rv2750	Mb2771		272 aa	272 aa			1	272 aa overlap			probable dehydrogenase	intermediate metabolism and respiration
Rv2751	Mb2772		296 aa	296 aa			1	296 aa overlap			conserved protein	Conserved hypothetical protein
Rv2752c	Mb2773c		558 aa	558 aa			1	558 aa overlap			conserved hypothetical protein	Conserved hypothetical protein
Rv2753c	Mb2774c	dapA	300 aa	300 aa			1	300 aa overlap			probable dihydrodipicolinate synthase dapa dhdps dihydrodipicolinate synthetase	intermediate metabolism and respiration
Rv2754c	Mb2775c	thyx	250 aa	250 aa			1	250 aa overlap			probable thymidylate synthase thyx ts tsase	intermediate metabolism and respiration
Rv2755c	Mb2776c	hsdS'	91 aa	91 aa			1	91 aa overlap			possible type i restriction/modification system specificity determinant fragment hsds.1 s protein	information pathways
Rv2757c	Mb2778c	vapc21	138 aa	138 aa			1	138 aa overlap			possible toxin vapc21	virulence, detoxification,adaptation
Rv2758c	Mb2779c	vapb21	88 aa	88 aa			1	88 aa overlap			possible antitoxin vapb21	virulence, detoxification,adaptation
Rv2759c	Mb2780c	vapc42	131 aa	131 aa			1	131 aa overlap			possible toxin vapc42. contains pin domain.	virulence, detoxification,adaptation
Rv2760c	Mb2781c	vapb42	89 aa	89 aa			1	89 aa overlap			possible antitoxin vapb42	virulence, detoxification,adaptation
Rv2761c	Mb2782c	hsdS	364 aa	364 aa			1	364 aa overlap			possible type i restriction/modification system specificity determinant hsds s protein	information pathways
Rv2763c	Mb2785c	dfrA	159 aa	159 aa			1	159 aa overlap			dihydrofolate reductase dfra dhfr tetrahydrofolate dehydrogenase	intermediate metabolism and respiration
Rv2764c	Mb2786c	thyA	263 aa	263 aa			1	263 aa overlap			probable thymidylate synthase thya ts tsase	intermediate metabolism and respiration
Rv2765	Mb2787		245 aa	245 aa			1	245 aa overlap			probable alanine rich hydrolase	intermediate metabolism and respiration
Rv2766c	Mb2788c		260 aa	260 aa			1	260 aa overlap			probable short-chain type dehydrogenase/reductase	intermediate metabolism and respiration
Rv2767c	Mb2789c		117 aa	117 aa			1	117 aa overlap			possible membrane protein	cell wall and cell processes
Rv2772c	Mb2794c		157 aa	157 aa			1	157 aa overlap			probable conserved transmembrane protein	cell wall and cell processes
Rv2774c	Mb2796c		134 aa	134 aa			1	134 aa overlap			hypothetical protein	Conserved hypothetical protein
Rv2775	Mb2797		153 aa	153 aa			1	153 aa overlap			gcn5-related n-acetyltransferase	intermediate metabolism and respiration
Rv2776c	Mb2798c		309 aa	309 aa			1	309 aa overlap			probable oxidoreductase	intermediate metabolism and respiration
Rv2777c	Mb2799c		356 aa	356 aa			1	356 aa overlap			conserved hypothetical protein	Conserved hypothetical protein
Rv2778c	Mb2800c		156 aa	156 aa			1	156 aa overlap			conserved protein	Conserved hypothetical protein
Rv2781c	Mb2804c		344 aa	344 aa			1	344 aa overlap			possible alanine rich oxidoreductase	intermediate metabolism and respiration
Rv2782c	Mb2805c	pepR	438 aa	438 aa			1	438 aa overlap			probable zinc protease pepr	intermediate metabolism and respiration
Rv2783c	Mb2806c	gpsI	752 aa	752 aa			1	752 aa overlap			bifunctional protein polyribonucleotide nucleotidyltransferase gpsi: guanosine pentaphosphate synthetase b polyribonucleotide nucleotidyltransferase polynucleotide phosphorylase pnpase	information pathways
Rv2784c	Mb2807c	lppU	171 aa	171 aa			1	171 aa overlap			probable lipoprotein lppu	cell wall and cell processes
Rv2785c	Mb2808c	rpsO	89 aa	89 aa			1	89 aa overlap			30s ribosomal protein s15 rpso	information pathways
Rv2786c	Mb2809c	ribF	331 aa	331 aa			1	331 aa overlap			probable bifunctional fad synthetase/riboflavin biosynthesis protein ribf: riboflavin kinase flavokinase b fmn adenylyltransferase fad pyrophosphorylase fad synthetasefad diphosphorylase flavin adenine dinucleotide synthetase	intermediate metabolism and respiration
Rv2787	Mb2810		587 aa	587 aa			1	587 aa overlap			conserved hypothetical alanine rich protein	Conserved hypothetical protein
Rv2789c	Mb2812c	fadE21	410 aa	410 aa			1	410 aa overlap			probable acyl-coa dehydrogenase fade21	lipid metabolism
Rv2790c	Mb2813c	ltp1	401 aa	401 aa			1	401 aa overlap			probable lipid-transfer protein ltp1	cell wall and cell processes
Rv2791c	Mb2814c		459 aa	459 aa			1	459 aa overlap			probable transposase	insertion seqs and phages
Rv2793c	Mb2816c	truB	298 aa	298 aa			1	298 aa overlap			probable trna pseudouridine synthase b trub trna pseudouridine 55 synthase psi55 synthase pseudouridylate synthase uracil hydrolyase	information pathways
Rv2795c	Mb2818c		324 aa	324 aa			1	324 aa overlap			conserved hypothetical protein	Conserved hypothetical protein
Rv2797c	Mb2820c		562 aa	562 aa			1	562 aa overlap			conserved hypothetical protein	Conserved hypothetical protein
Rv2798c	Mb2821c		108 aa	108 aa			1	108 aa overlap			conserved hypothetical protein	Conserved hypothetical protein
Rv2800	Mb2823		549 aa	549 aa			1	549 aa overlap			possible hydrolase	intermediate metabolism and respiration
Rv2801A	Mb2824A	mazE9	76 aa	76 aa			1	76 aa overlap			possible antitoxin maze9	virulence, detoxification,adaptation
Rv2801c	Mb2824c	mazf9	118 aa	118 aa			1	118 aa overlap			toxin mazf9	virulence, detoxification,adaptation
Rv2802c	Mb2825c		347 aa	347 aa			1	347 aa overlap			hypothetical arginine and alanine rich protein	Conserved hypothetical protein
Rv2803	Mb2826		155 aa	155 aa			1	155 aa overlap			conserved hypothetical protein	Conserved hypothetical protein
Rv2806	Mb2829		63 aa	63 aa			1	63 aa overlap			possible membrane protein	cell wall and cell processes
Rv2808	Mb2831		85 aa	85 aa			1	85 aa overlap			hypothetical protein	Conserved hypothetical protein
Rv2810c	Mb2833c		133 aa	133 aa			1	133 aa overlap			probable transposase	insertion seqs and phages
Rv2811	Mb2834		202 aa	202 aa			1	202 aa overlap			conserved hypothetical protein	Conserved hypothetical protein
Rv2815c	Mb2839c		108 aa	108 aa			1	108 aa overlap			probable transposase	insertion seqs and phages
Rv2816c	Mb2840c		113 aa	113 aa			1	113 aa overlap			conserved hypothetical protein	Conserved hypothetical protein
Rv2817c	Mb2841c		338 aa	338 aa			1	338 aa overlap			conserved hypothetical protein	Conserved hypothetical protein
Rv2819c	Mb2843c		375 aa	375 aa			1	375 aa overlap			hypothetical protein	Conserved hypothetical protein
Rv2820c	Mb2844c		302 aa	302 aa			1	302 aa overlap			hypothetical protein	Conserved hypothetical protein
[truncated: 776 more rows]

## Sheet: Cell wall & processes
Rv tag	Mb tag	Gene	Mb length	Rv length	Rv-2 tag	Rv-2 length	% ID	AA overlap	% ID-2	AA overlap-2	Note	Alteration	Annotation	Fxnal Cat
Rv0007	Mb0007		304 aa	304 aa			0.997	304 aa overlap			Non-synonymous SNP leading to amino acid change(s) between Mycobacterium tuberculosis H37Rv and Mycobacterium bovis AF2122/97	Non-syn SNP(s)	possible conserved membrane protein	cell wall and cell processes
Rv0010c	Mb0010c		111 aa	141 aa			1	110 aa overlap			In Mycobacterium bovis, a single base deletion (g-*) leads to a shorter product compared to its homolog in Mycobacterium tuberculosis strain H37Rv (111 aa versus 141 aa).	Truncated protein in M. bovis AF2122/97	probable conserved membrane protein	cell wall and cell processes
Rv0012	Mb0012		262 aa	262 aa			0.992	262 aa overlap			Non-synonymous SNP leading to amino acid change(s) between Mycobacterium tuberculosis H37Rv and Mycobacterium bovis AF2122/97	Non-syn SNP(s)	probable conserved membrane protein	cell wall and cell processes
Rv0039c	Mb0040c		115 aa	115 aa			0.991	115 aa overlap			Non-synonymous SNP leading to amino acid change(s) between Mycobacterium tuberculosis H37Rv and Mycobacterium bovis AF2122/97	Non-syn SNP(s)	possible conserved transmembrane protein	cell wall and cell processes
Rv0048c	Mb0049c		289 aa	289 aa			0.993	289 aa overlap			Non-synonymous SNP leading to amino acid change(s) between Mycobacterium tuberculosis H37Rv and Mycobacterium bovis AF2122/97	Non-syn SNP(s)	possible membrane protein	cell wall and cell processes
Rv0050	Mb0051	ponA1	680 aa	678 aa			0.996	680 aa overlap			In Mycobacterium bovis, two insertions of 3 bp each (*-tcc, *-cgt) leads to a slightly longer product compared to its homolog in Mycobacterium tuberculosis strain H37Rv (680 aa versus 678 aa).	Base insertion(s) leading to gene fusion event in M. bovis AF2122/97	probable bifunctional penicillin-binding protein 1a/1b pona1 murein polymerase pbp1: penicillin-insensitive transglycosylase peptidoglycan tgase b penicillin-sensitive transpeptidase dd-transpeptidase	cell wall and cell processes
Rv0064	Mb0065		979 aa	979 aa			0.995	979 aa overlap			Non-synonymous SNP leading to amino acid change(s) between Mycobacterium tuberculosis H37Rv and Mycobacterium bovis AF2122/97	Non-syn SNP(s)	probable conserved transmembrane protein	cell wall and cell processes
5' end of Rv0073	Mb0074		280 aa	330 aa			0.949	275 aa overlap			In Mycobacterium tuberculosis strain H37Rv, Rv0073 exists as a single gene. In Mycobacterium bovis, a frameshift due to a single base deletion (a-*) splits Rv0073 into 2 parts, Mb0074 and Mb0075.	Frameshift in M. bovis AF2122/97	probable glutamine-transport atp-binding protein abc transporter glnq	cell wall and cell processes
3' end of Rv0073	Mb0075		70 aa	330 aa			1	70 aa overlap			In Mycobacterium tuberculosis strain H37Rv, Rv0073 exists as a single gene. In Mycobacterium bovis, a frameshift due to a single base deletion (a-*) splits Rv0073 into 2 parts, Mb0074 and Mb0075.	Frameshift in M. bovis AF2122/97	probable glutamine-transport protein abc transporter glnq	cell wall and cell processes
Rv0092	Mb0095	ctpA	761 aa	761 aa			0.999	761 aa overlap			Non-synonymous SNP leading to amino acid change(s) between Mycobacterium tuberculosis H37Rv and Mycobacterium bovis AF2122/97	Non-syn SNP(s)	cation transporter p-type atpase a ctpa	cell wall and cell processes
Rv0093c	Mb0096c		282 aa	282 aa			0.996	282 aa overlap			Non-synonymous SNP leading to amino acid change(s) between Mycobacterium tuberculosis H37Rv and Mycobacterium bovis AF2122/97	Non-syn SNP(s)	probable conserved membrane protein	cell wall and cell processes
Rv0103c	Mb0106c	ctpB	752 aa	752 aa			0.999	752 aa overlap			Non-synonymous SNP leading to amino acid change(s) between Mycobacterium tuberculosis H37Rv and Mycobacterium bovis AF2122/97	Non-syn SNP(s)	probable cation-transporter p-type atpase b ctpb	cell wall and cell processes
5' end of Rv0107c	Mb0111c	ctpI	1625 aa	1632 aa			0.997	1572 aa overlap			In Mycobacterium bovis, a single base insertion (*-t) leads to a product with a different COOH part compared to its homolog in Mycobacterium tuberculosis strain H37Rv.	Truncated protein in M. bovis AF2122/97	probable cation-transporter atpase i ctpi	cell wall and cell processes
Rv0114	Mb0118	gmhb	190 aa	190 aa			0.995	190 aa overlap			Non-synonymous SNP leading to amino acid change(s) between Mycobacterium tuberculosis H37Rv and Mycobacterium bovis AF2122/97	Non-syn SNP(s)	possible d-alphacbeta-d-heptose-1c7-biphosphate phosphatase gmhb d-glycero-d-manno-heptose 7-phosphate kinase	cell wall and cell processes
Rv0115	Mb0119	hdda	305 aa	386 aa			0.985	275 aa overlap			In Mycobacterium bovis, a single base insertion (*-c) leads to shorter product with a different COOH part compared to its homolog in Mycobacterium tuberculosis strain H37Rv.	Truncated protein in M. bovis AF2122/97	possible d-alpha-d-heptose-7-phosphate kinase hdda	cell wall and cell processes
Rv0143c	Mb0148c		492 aa	492 aa			0.998	492 aa overlap			Non-synonymous SNP leading to amino acid change(s) between Mycobacterium tuberculosis H37Rv and Mycobacterium bovis AF2122/97	Non-syn SNP(s)	probable conserved transmembrane protein	cell wall and cell processes
Rv0176	Mb0182		322 aa	322 aa			0.994	322 aa overlap			Non-synonymous SNP leading to amino acid change(s) between Mycobacterium tuberculosis H37Rv and Mycobacterium bovis AF2122/97	Non-syn SNP(s)	probable conserved mce associated transmembrane protein	cell wall and cell processes
Rv0179c	Mb0185c	lprO	369 aa	369 aa			0.997	369 aa overlap			Non-synonymous SNP leading to amino acid change(s) between Mycobacterium tuberculosis H37Rv and Mycobacterium bovis AF2122/97	Non-syn SNP(s)	possible lipoprotein lpro	cell wall and cell processes
Rv0194	Mb0200		1194 aa	1194 aa			0.997	1194 aa overlap			Non-synonymous SNP leading to amino acid change(s) between Mycobacterium tuberculosis H37Rv and Mycobacterium bovis AF2122/97	Non-syn SNP(s)	probable transmembrane multidrug efflux pump	cell wall and cell processes
Rv0204c	Mb0210c		427 aa	412 aa			0.998	412 aa overlap			In Mycobacterium bovis, the presence of a more likely start codon leads to a longer product compared to its homolog in Mycobacterium tuberculosis strain H37Rv (427 a versus 412 aa).	Non-syn SNP(s)	probable conserved transmembrane protein	cell wall and cell processes
Rv0205	Mb0211		367 aa	367 aa			0.995	367 aa overlap			Non-synonymous SNP leading to amino acid change(s) between Mycobacterium tuberculosis H37Rv and Mycobacterium bovis AF2122/97	Non-syn SNP(s)	probable conserved transmembrane protein	cell wall and cell processes
Rv0206c	Mb0212c	mmpL3	944 aa	944 aa			0.998	944 aa overlap			Non-synonymous SNP leading to amino acid change(s) between Mycobacterium tuberculosis H37Rv and Mycobacterium bovis AF2122/97	Non-syn SNP(s)	possible conserved transmembrane transport protein mmpl3	cell wall and cell processes
Rv0218	Mb0224		442 aa	442 aa			0.995	442 aa overlap			Non-synonymous SNP leading to amino acid change(s) between Mycobacterium tuberculosis H37Rv and Mycobacterium bovis AF2122/97	Non-syn SNP(s)	probable conserved transmembrane protein	cell wall and cell processes
Rv0227c	Mb0232c		421 aa	421 aa			0.995	421 aa overlap			Non-synonymous SNP leading to amino acid change(s) between Mycobacterium tuberculosis H37Rv and Mycobacterium bovis AF2122/97	Non-syn SNP(s)	probable conserved membrane protein	cell wall and cell processes
Rv0236c	Mb0241c	aftd	1400 aa	1400 aa			0.998	1400 aa overlap			Non-synonymous SNP leading to amino acid change(s) between Mycobacterium tuberculosis H37Rv and Mycobacterium bovis AF2122/97	Non-syn SNP(s)	possible arabinofuranosyltransferase aftd	cell wall and cell processes
Rv0237	Mb0243	lpqI	388 aa	388 aa			0.997	388 aa overlap			Non-synonymous SNP leading to amino acid change(s) between Mycobacterium tuberculosis H37Rv and Mycobacterium bovis AF2122/97	Non-syn SNP(s)	probable conserved lipoprotein lpqi	cell wall and cell processes
Rv0246	Mb0252		436 aa	436 aa			0.998	436 aa overlap			Non-synonymous SNP leading to amino acid change(s) between Mycobacterium tuberculosis H37Rv and Mycobacterium bovis AF2122/97	Non-syn SNP(s)	probable conserved integral membrane protein	cell wall and cell processes
Rv0282	Mb0290	ecca3	631 aa	631 aa			0.998	631 aa overlap			Non-synonymous SNP leading to amino acid change(s) between Mycobacterium tuberculosis H37Rv and Mycobacterium bovis AF2122/97	Non-syn SNP(s)	esx conserved component ecca3. esx-3 type vii secretion system protein.	cell wall and cell processes
Rv0284	Mb0292	eccc3	1330 aa	1330 aa			0.999	1330 aa overlap			Non-synonymous SNP leading to amino acid change(s) between Mycobacterium tuberculosis H37Rv and Mycobacterium bovis AF2122/97	Non-syn SNP(s)	esx conserved component eccc3. esx-3 type vii secretion system protein. possible membrane protein.	cell wall and cell processes
Rv0290	Mb0298	eccd3	472 aa	472 aa			0.998	472 aa overlap			Non-synonymous SNP leading to amino acid change(s) between Mycobacterium tuberculosis H37Rv and Mycobacterium bovis AF2122/97	Non-syn SNP(s)	esx conserved component eccd3. esx-3 type vii secretion system protein. probable transmembrane protein.	cell wall and cell processes
Rv0292	Mb0300	ecce3	331 aa	331 aa			0.997	331 aa overlap			Non-synonymous SNP leading to amino acid change(s) between Mycobacterium tuberculosis H37Rv and Mycobacterium bovis AF2122/97	Non-syn SNP(s)	esx conserved component ecce3. esx-3 type vii secretion system protein. probable transmembrane protein.	cell wall and cell processes
Rv0314c	Mb0322c		220 aa	220 aa			0.995	220 aa overlap			Non-synonymous SNP leading to amino acid change(s) between Mycobacterium tuberculosis H37Rv and Mycobacterium bovis AF2122/97	Non-syn SNP(s)	possible conserved membrane protein	cell wall and cell processes
Rv0318c	Mb0326c		264 aa	264 aa			0.996	264 aa overlap			Non-synonymous SNP leading to amino acid change(s) between Mycobacterium tuberculosis H37Rv and Mycobacterium bovis AF2122/97	Non-syn SNP(s)	probable conserved integral membrane protein	cell wall and cell processes
Rv0342	Mb0349	iniA	640 aa	640 aa			0.997	640 aa overlap			Non-synonymous SNP leading to amino acid change(s) between Mycobacterium tuberculosis H37Rv and Mycobacterium bovis AF2122/97	Non-syn SNP(s)	isoniazid inductible gene protein inia	cell wall and cell processes
Rv0359	Mb0366		259 aa	259 aa			0.996	259 aa overlap			Non-synonymous SNP leading to amino acid change(s) between Mycobacterium tuberculosis H37Rv and Mycobacterium bovis AF2122/97	Non-syn SNP(s)	probable conserved integral membrane protein	cell wall and cell processes
Rv0362	Mb0369	mgtE	460 aa	460 aa			0.998	460 aa overlap			Non-synonymous SNP leading to amino acid change(s) between Mycobacterium tuberculosis H37Rv and Mycobacterium bovis AF2122/97	Non-syn SNP(s)	possible mg2b transport transmembrane protein mgte	cell wall and cell processes
Rv0364	Mb0371		227 aa	227 aa			0.996	227 aa overlap			Non-synonymous SNP leading to amino acid change(s) between Mycobacterium tuberculosis H37Rv and Mycobacterium bovis AF2122/97	Non-syn SNP(s)	possible conserved transmembrane protein	cell wall and cell processes
3' end of Rv0402c	Mb0408c	mmpL1b	367 aa	958 aa			1	367 aa overlap			In Mycobacterium tuberculosis strain H37Rv, mmpL1 exists as a single gene. In Mycobacterium bovis, a frameshift due to a single base deletion (c-*) splits mmpL1 into 2 parts, mmpL1a and mmpL1b.	Frameshift in M. bovis AF2122/97	probable conserved transmembrane transport protein mmpl1b [second part]	cell wall and cell processes
5' end of Rv0402c	Mb0409c	mmpL1a	591 aa	958 aa			0.998	568 aa overlap			In Mycobacterium tuberculosis strain H37Rv, mmpL1 exists as a single gene. In Mycobacterium bovis, a frameshift due to a single base deletion (c-*) splits mmpL1 into 2 parts, mmpL1a and mmpL1b.	Frameshift in M. bovis AF2122/97	probable conserved transmembrane transport protein mmpl1a [first part]	cell wall and cell processes
Rv0412c	Mb0420c		439 aa	439 aa			0.998	439 aa overlap			Non-synonymous SNP leading to amino acid change(s) between Mycobacterium tuberculosis H37Rv and Mycobacterium bovis AF2122/97	Non-syn SNP(s)	possible conserved membrane protein	cell wall and cell processes
Rv0419	Mb0427	lpqM	498 aa	498 aa			0.998	498 aa overlap			Non-synonymous SNP leading to amino acid change(s) between Mycobacterium tuberculosis H37Rv and Mycobacterium bovis AF2122/97	Non-syn SNP(s)	possible lipoprotein peptidase lpqm	cell wall and cell processes
Rv0420c	Mb0428c		136 aa	136 aa			0.993	136 aa overlap			Non-synonymous SNP leading to amino acid change(s) between Mycobacterium tuberculosis H37Rv and Mycobacterium bovis AF2122/97	Non-syn SNP(s)	possible transmembrane protein	cell wall and cell processes
Rv0425c	Mb0433c	ctpH	1539 aa	1539 aa			0.999	1539 aa overlap			Non-synonymous SNP leading to amino acid change(s) between Mycobacterium tuberculosis H37Rv and Mycobacterium bovis AF2122/97	Non-syn SNP(s)	possible metal cation transporting p-type atpase ctph	cell wall and cell processes
Rv0431	Mb0439		164 aa	164 aa			0.988	164 aa overlap			Non-synonymous SNP leading to amino acid change(s) between Mycobacterium tuberculosis H37Rv and Mycobacterium bovis AF2122/97	Non-syn SNP(s)	putative tuberculin related peptide	cell wall and cell processes
Rv0450c	Mb0458c	mmpL4	967 aa	967 aa			0.999	967 aa overlap			Non-synonymous SNP leading to amino acid change(s) between Mycobacterium tuberculosis H37Rv and Mycobacterium bovis AF2122/97	Non-syn SNP(s)	probable conserved transmembrane transport protein mmpl4	cell wall and cell processes
Rv0507	Mb0519	mmpL2	968 aa	968 aa			0.996	968 aa overlap			Non-synonymous SNP leading to amino acid change(s) between Mycobacterium tuberculosis H37Rv and Mycobacterium bovis AF2122/97	Non-syn SNP(s)	probable conserved transmembrane transport protein mmpl2	cell wall and cell processes
Rv0538	Mb0552		548 aa	548 aa			0.998	548 aa overlap			Non-synonymous SNP leading to amino acid change(s) between Mycobacterium tuberculosis H37Rv and Mycobacterium bovis AF2122/97	Non-syn SNP(s)	possible conserved membrane protein	cell wall and cell processes
Rv0541c	Mb0555c		449 aa	449 aa			0.998	449 aa overlap			Non-synonymous SNP leading to amino acid change(s) between Mycobacterium tuberculosis H37Rv and Mycobacterium bovis AF2122/97	Non-syn SNP(s)	probable conserved integral membrane protein	cell wall and cell processes
Rv0545c	Mb0559c	pitA	417 aa	417 aa			0.998	417 aa overlap			Non-synonymous SNP leading to amino acid change(s) between Mycobacterium tuberculosis H37Rv and Mycobacterium bovis AF2122/97	Non-syn SNP(s)	probable low-affinity inorganic phosphate transporter integral membrane protein pita	cell wall and cell processes
Rv0556	Mb0571		171 aa	171 aa			0.994	171 aa overlap			Non-synonymous SNP leading to amino acid change(s) between Mycobacterium tuberculosis H37Rv and Mycobacterium bovis AF2122/97	Non-syn SNP(s)	probable conserved transmembrane protein	cell wall and cell processes
Rv0584	Mb0599		877 aa	877 aa			0.999	877 aa overlap			Non-synonymous SNP leading to amino acid change(s) between Mycobacterium tuberculosis H37Rv and Mycobacterium bovis AF2122/97	Non-syn SNP(s)	possible conserved exported protein	cell wall and cell processes
Rv0585c	Mb0600c		795 aa	795 aa			0.999	795 aa overlap			Non-synonymous SNP leading to amino acid change(s) between Mycobacterium tuberculosis H37Rv and Mycobacterium bovis AF2122/97	Non-syn SNP(s)	probable conserved integral membrane protein	cell wall and cell processes
5' end of Rv0593	Mb0609	lprL	188 aa	402 aa			1	188 aa overlap			In Mycobacterium bovis, a single base transition (c-t) introducing a stop codon, leads to the formation of a truncated product compared to its homolog in Mycobacterium tuberculosis strain H37Rv (188 aa versus 402 aa).	Truncated protein in M. bovis AF2122/97	possible mce-family lipoprotein lprl mce-family lipoprotein mce2e	cell wall and cell processes
Rv0603	Mb0619		103 aa	103 aa			0.981	103 aa overlap			Non-synonymous SNP leading to amino acid change(s) between Mycobacterium tuberculosis H37Rv and Mycobacterium bovis AF2122/97	Non-syn SNP(s)	possible exported protein	cell wall and cell processes
Rv0604	Mb0620	lpqO	316 aa	316 aa			0.997	316 aa overlap			Non-synonymous SNP leading to amino acid change(s) between Mycobacterium tuberculosis H37Rv and Mycobacterium bovis AF2122/97	Non-syn SNP(s)	probable conserved lipoprotein lpqo	cell wall and cell processes
Rv0621	Mb0637		385 aa	354 aa			1	354 aa overlap			In Mycobacterium bovis, a single base transition (a-g) leads to a longer product compared to its homolog in Mycobacterium tuberculosis strain H37Rv (385 aa versus 354 aa).	Transition, Elongated protein in M. bovis AF2122/97	possible membrane protein	cell wall and cell processes
Rv0633c	Mb0650c		276 aa	279 aa			0.989	279 aa overlap			In Mycobacterium bovis, a 9 bp deletion (cgggtgcgc-*) leads to shorter product compared to its homolog in Mycobacterium tuberculosis strain H37Rv (276 aa versus 279 aa).	Truncated protein in M. bovis AF2122/97	possible exported protein	cell wall and cell processes
Rv0658c	Mb0677c		238 aa	238 aa			0.996	238 aa overlap			Non-synonymous SNP leading to amino acid change(s) between Mycobacterium tuberculosis H37Rv and Mycobacterium bovis AF2122/97	Non-syn SNP(s)	probable conserved integral membrane protein	cell wall and cell processes
Rv0676c	Mb0695c	mmpL5	964 aa	964 aa			0.998	964 aa overlap			Non-synonymous SNP leading to amino acid change(s) between Mycobacterium tuberculosis H37Rv and Mycobacterium bovis AF2122/97	Non-syn SNP(s)	probable conserved transmembrane transport protein mmpl5	cell wall and cell processes
Rv0686	Mb0705		265 aa	265 aa			0.996	265 aa overlap			Non-synonymous SNP leading to amino acid change(s) between Mycobacterium tuberculosis H37Rv and Mycobacterium bovis AF2122/97	Non-syn SNP(s)	probable membrane protein	cell wall and cell processes
Rv0774c	Mb0797c		303 aa	303 aa			0.993	303 aa overlap			Non-synonymous SNP leading to amino acid change(s) between Mycobacterium tuberculosis H37Rv and Mycobacterium bovis AF2122/97	Non-syn SNP(s)	probable conserved exported protein	cell wall and cell processes
Rv0820	Mb0843	phoT	258 aa	258 aa			0.996	258 aa overlap			Non-synonymous SNP leading to amino acid change(s) between Mycobacterium tuberculosis H37Rv and Mycobacterium bovis AF2122/97	Non-syn SNP(s)	probable phosphate-transport atp-binding protein abc transporter phot	cell wall and cell processes
Rv0835	Mb0858	lpqQ	214 aa	214 aa			0.995	214 aa overlap			Non-synonymous SNP leading to amino acid change(s) between Mycobacterium tuberculosis H37Rv and Mycobacterium bovis AF2122/97	Non-syn SNP(s)	possible lipoprotein lpqq	cell wall and cell processes
Rv0838	Mb0861	lpqR	258 aa	256 aa			0.992	258 aa overlap			In Mycobacterium bovis, a 6bp insertion (*-cggccc) leads to a slightly longer product compared to its homolog in Mycobacterium tuberculosis strain H37Rv (258 aa versus 256 aa).	Insertion, Elongated protein in M. bovis AF2122/97	probable conserved lipoprotein lpqr	cell wall and cell processes
Rv0841	Mb0864		80 aa	80 aa			0.988	80 aa overlap			Non-synonymous SNP leading to amino acid change(s) between Mycobacterium tuberculosis H37Rv and Mycobacterium bovis AF2122/97	Non-syn SNP(s)	probable conserved transmembrane protein	cell wall and cell processes
Rv0847	Mb0870	lpqS	130 aa	130 aa			0.992	130 aa overlap			Non-synonymous SNP leading to amino acid change(s) between Mycobacterium tuberculosis H37Rv and Mycobacterium bovis AF2122/97	Non-syn SNP(s)	probable lipoprotein lpqs	cell wall and cell processes
Rv0867c	Mb0891c	rpfA	327 aa	407 aa			0.63	200 aa overlap			In Mycobacterium bovis, a 240 bp deletion leads to a shorter product compared to its homolog in Mycobacterium tuberculosis strain H37Rv (327 aa versus 407 aa).	Truncated protein in M. bovis AF2122/97	possible resuscitation-promoting factor rpfa	cell wall and cell processes
Rv0870c	Mb0894c		129 aa	129 aa			0.992	129 aa overlap			Non-synonymous SNP leading to amino acid change(s) between Mycobacterium tuberculosis H37Rv and Mycobacterium bovis AF2122/97	Non-syn SNP(s)	possible conserved integral membrane protein	cell wall and cell processes
Rv0876c	Mb0900c		548 aa	548 aa			0.998	548 aa overlap			Non-synonymous SNP leading to amino acid change(s) between Mycobacterium tuberculosis H37Rv and Mycobacterium bovis AF2122/97	Non-syn SNP(s)	possible conserved transmembrane protein	cell wall and cell processes
Rv0907	Mb0931		516 aa	532 aa			0.994	511 aa overlap			In Mycobacterium bovis, a frameshift due to a single base insertion (*-g) leads to a shorter product with a different NH2 part compared to its homolog in Mycobacterium tuberculosis strain H37Rv.	Truncated protein in M. bovis AF2122/97	conserved protein	cell wall and cell processes
Rv0924c	Mb0948c	mntH	685 aa	428 aa	Rv0925c	245 aa	1	428 aa overlap	0.932	237 aa overlap	In Mycobacterium tuberculosis strain H37Rv, Rv0924c and Rv0925c exist as 2 genes. In Mycobacterium bovis, a single base deletion (t-*) leads to a single product.	Base deletion(s) leading to gene fusion event in M. bovis AF2122/97	conserved protein	cell wall and cell processes
Rv0930	Mb0953	pstA1	304 aa	304 aa			0.997	304 aa overlap			Non-synonymous SNP leading to amino acid change(s) between Mycobacterium tuberculosis H37Rv and Mycobacterium bovis AF2122/97	Non-syn SNP(s)	probable phosphate-transport integral membrane abc transporter psta1	cell wall and cell processes
Rv0932c	Mb0956c	pstS2	370 aa	370 aa			0.997	370 aa overlap			Non-synonymous SNP leading to amino acid change(s) between Mycobacterium tuberculosis H37Rv and Mycobacterium bovis AF2122/97	Non-syn SNP(s)	periplasmic phosphate-binding lipoprotein psts2 pbp-2 psts2	cell wall and cell processes
the5' end of Rv0933	Mb0957	pstBa	71 aa	276 aa			0.984	64 aa overlap			In Mycobacterium tuberculosis strain H37Rv, pstB exists as a single gene. In Mycobacterium bovis, a frameshift due to a single base insertion (*-t) splits pstB into 2 parts, pstBa and pstBb.	Frameshift in M. bovis AF2122/97	phosphate-transport protein abc transporter pstba [first part]	cell wall and cell processes
the3' end of Rv0933	Mb0958	pstBb	213 aa	276 aa			1	213 aa overlap			In Mycobacterium tuberculosis strain H37Rv, pstB exists as a single gene. In Mycobacterium bovis, a frameshift due to a single base insertion (*-t) splits pstB into 2 parts, pstBa and pstBb.	Frameshift in M. bovis AF2122/97	phosphate-transport protein abc transporter pstbb [second part]	cell wall and cell processes
Rv0934	Mb0959	pstS1	374 aa	374 aa			0.997	374 aa overlap			Non-synonymous SNP leading to amino acid change(s) between Mycobacterium tuberculosis H37Rv and Mycobacterium bovis AF2122/97	Non-syn SNP(s)	periplasmic phosphate-binding lipoprotein psts1 pbp-1 psts1	cell wall and cell processes
Rv0962c	Mb0987c	lprP	224 aa	224 aa			0.996	224 aa overlap			Non-synonymous SNP leading to amino acid change(s) between Mycobacterium tuberculosis H37Rv and Mycobacterium bovis AF2122/97	Non-syn SNP(s)	possible lipoprotein lprp	cell wall and cell processes
Rv0969	Mb0994	ctpV	770 aa	770 aa			0.999	770 aa overlap			Non-synonymous SNP leading to amino acid change(s) between Mycobacterium tuberculosis H37Rv and Mycobacterium bovis AF2122/97	Non-syn SNP(s)	probable metal cation transporter p-type atpase ctpv	cell wall and cell processes
Rv0986	Mb1012		248 aa	248 aa			0.996	248 aa overlap			Non-synonymous SNP leading to amino acid change(s) between Mycobacterium tuberculosis H37Rv and Mycobacterium bovis AF2122/97	Non-syn SNP(s)	probable adhesion component transport atp-binding protein abc transporter	cell wall and cell processes
5' end of Rv0987	Mb1013		423 aa	855 aa			1	423 aa overlap			In Mycobacterium tuberculosis strain H37Rv, Rv0987 exists as a single gene. In Mycobacterium bovis, a single base transition (g-a) introduces a stop codon that splits Rv0987 in two parts, Mb1013 and Mb1014.	Frameshift in M. bovis AF2122/97	probable adhesion component transport transmembrane protein abc transporter	cell wall and cell processes
3' end of Rv0987	Mb1014		431 aa	855 aa			0.998	431 aa overlap			In Mycobacterium tuberculosis strain H37Rv, Rv0987 exists as a single gene. In Mycobacterium bovis, a single base transition (g-a) introduces a stop codon that splits Rv0987 into two parts, Mb1013 and Mb1014.	Frameshift in M. bovis AF2122/97	probable adhesion component transport transmembrane protein abc transporter	cell wall and cell processes
Rv0988	Mb1015		386 aa	386 aa			0.995	386 aa overlap			Non-synonymous SNP leading to amino acid change(s) between Mycobacterium tuberculosis H37Rv and Mycobacterium bovis AF2122/97	Non-syn SNP(s)	possible conserved exported protein	cell wall and cell processes
Rv0996	Mb1023		358 aa	358 aa			0.994	358 aa overlap			Non-synonymous SNP leading to amino acid change(s) between Mycobacterium tuberculosis H37Rv and Mycobacterium bovis AF2122/97	Non-syn SNP(s)	probable conserved transmembrane protein	cell wall and cell processes
Rv1002c	Mb1029c		503 aa	503 aa			0.998	503 aa overlap			Non-synonymous SNP leading to amino acid change(s) between Mycobacterium tuberculosis H37Rv and Mycobacterium bovis AF2122/97	Non-syn SNP(s)	conserved membrane protein	cell wall and cell processes
Rv1008	Mb1035	tatD	264 aa	264 aa			0.996	264 aa overlap			Non-synonymous SNP leading to amino acid change(s) between Mycobacterium tuberculosis H37Rv and Mycobacterium bovis AF2122/97	Non-syn SNP(s)	probable deoxyribonuclease tatd yjjv protein	cell wall and cell processes
Rv1009	Mb1036	rpfB	362 aa	362 aa			0.994	362 aa overlap			Non-synonymous SNP leading to amino acid change(s) between Mycobacterium tuberculosis H37Rv and Mycobacterium bovis AF2122/97	Non-syn SNP(s)	probable resuscitation-promoting factor rpfb	cell wall and cell processes
5' end of Rv1016c	Mb1044c	lpqT	252 aa	226 aa			0.989	190 aa overlap			In Mycobacterium bovis, a frameshift due to a 5 bp deletion (cacgc-*) leads to a longer product with a different COOH part compared to its homolog in Mycobacterium tuberculosis strain H37Rv.	Deletion, Elongated protein in M. bovis AF2122/97	probable conserved lipoprotein lpqt	cell wall and cell processes
Rv1018c	Mb1046c	glmU	495 aa	495 aa			0.996	495 aa overlap			Non-synonymous SNP leading to amino acid change(s) between Mycobacterium tuberculosis H37Rv and Mycobacterium bovis AF2122/97	Non-syn SNP(s)	probable udp-n-acetylglucosamine pyrophosphorylase glmu	cell wall and cell processes
Rv1022	Mb1050	lpqU	243 aa	243 aa			0.996	243 aa overlap			Non-synonymous SNP leading to amino acid change(s) between Mycobacterium tuberculosis H37Rv and Mycobacterium bovis AF2122/97	Non-syn SNP(s)	probable conserved lipoprotein lpqu	cell wall and cell processes
Rv1037c	Mb1066c	esxI	94 aa	94 aa			0.989	94 aa overlap			Non-synonymous SNP leading to amino acid change(s) between Mycobacterium tuberculosis H37Rv and Mycobacterium bovis AF2122/97	Non-syn SNP(s)	putative esat-6 like protein esxi esat-6 like protein 1	cell wall and cell processes
Rv1086	Mb1115		262 aa	262 aa			0.996	262 aa overlap			Non-synonymous SNP leading to amino acid change(s) between Mycobacterium tuberculosis H37Rv and Mycobacterium bovis AF2122/97	Non-syn SNP(s)	short c15 chain z-isoprenyl diphosphate synthase z-fpp synthase z-farnesyl diphosphate synthase z-fpp synthetase z-farnesyl diphosphate synthetase geranyltranstransferase farnesyl pyrophosphate synthetase	cell wall and cell processes
Rv1097c	Mb1127c		293 aa	293 aa			0.997	293 aa overlap			Non-synonymous SNP leading to amino acid change(s) between Mycobacterium tuberculosis H37Rv and Mycobacterium bovis AF2122/97	Non-syn SNP(s)	probable membrane glycine and proline rich protein	cell wall and cell processes
3' end of Rv1101c	Mb1131c		342 aa	385 aa			0.997	342 aa overlap			In Mycobacterium bovis, a frameshift due to a single base deletion (t-*) leads to a shorter product with a different amino part compared to its homolog in Mycobacterium tuberculosis strain H37Rv.	Truncated protein in M. bovis AF2122/97	conserved membrane protein	cell wall and cell processes
Rv1115	Mb1145		232 aa	232 aa			0.996	232 aa overlap			Non-synonymous SNP leading to amino acid change(s) between Mycobacterium tuberculosis H37Rv and Mycobacterium bovis AF2122/97	Non-syn SNP(s)	possible exported protein	cell wall and cell processes
Rv1132	Mb1163		576 aa	576 aa			0.998	576 aa overlap			Non-synonymous SNP leading to amino acid change(s) between Mycobacterium tuberculosis H37Rv and Mycobacterium bovis AF2122/97	Non-syn SNP(s)	conserved membrane protein	cell wall and cell processes
Rv1145	Mb1177	mmpL13	781 aa	303 aa	Rv1146	470 aa	0.979	284 aa overlap	1	470 aa overlap	In Mycobacterium tuberculosis strain H37Rv, Rv1145 and Rv1146 exist as 2 genes. In Mycobacterium bovis, a single base insertion (*-a) leads to a single product.	Base insertion(s) leading to gene fusion event in M. bovis AF2122/97	probable conserved transmembrane transport protein mmpl13b	cell wall and cell processes
Rv1198	Mb1230	esxL	94 aa	94 aa			0.989	94 aa overlap			Non-synonymous SNP leading to amino acid change(s) between Mycobacterium tuberculosis H37Rv and Mycobacterium bovis AF2122/97	Non-syn SNP(s)	putative esat-6 like protein esxl esat-6 like protein 4	cell wall and cell processes
Rv1217c	Mb1249c		548 aa	548 aa			0.998	548 aa overlap			Non-synonymous SNP leading to amino acid change(s) between Mycobacterium tuberculosis H37Rv and Mycobacterium bovis AF2122/97	Non-syn SNP(s)	probable tetronasin-transport integral membrane protein abc transporter	cell wall and cell processes
Rv1218c	Mb1250c		311 aa	311 aa			0.997	311 aa overlap			Non-synonymous SNP leading to amino acid change(s) between Mycobacterium tuberculosis H37Rv and Mycobacterium bovis AF2122/97	Non-syn SNP(s)	probable tetronasin-transport atp-binding protein abc transporter	cell wall and cell processes
Rv1224	Mb1256	tatB	131 aa	131 aa			0.992	131 aa overlap			Non-synonymous SNP leading to amino acid change(s) between Mycobacterium tuberculosis H37Rv and Mycobacterium bovis AF2122/97	Non-syn SNP(s)	probable protein tatb	cell wall and cell processes
Rv1226c	Mb1258c		487 aa	487 aa			0.998	487 aa overlap			Non-synonymous SNP leading to amino acid change(s) between Mycobacterium tuberculosis H37Rv and Mycobacterium bovis AF2122/97	Non-syn SNP(s)	probable transmembrane protein	cell wall and cell processes
Rv1230c	Mb1262c		411 aa	411 aa			0.995	411 aa overlap			Non-synonymous SNP leading to amino acid change(s) between Mycobacterium tuberculosis H37Rv and Mycobacterium bovis AF2122/97	Non-syn SNP(s)	possible membrane protein	cell wall and cell processes
Rv1233c	Mb1265c		198 aa	198 aa			0.99	198 aa overlap			Non-synonymous SNP leading to amino acid change(s) between Mycobacterium tuberculosis H37Rv and Mycobacterium bovis AF2122/97	Non-syn SNP(s)	conserved hypothetical membrane protein	cell wall and cell processes
Rv1239c	Mb1271c	corA	366 aa	366 aa			0.995	366 aa overlap			Non-synonymous SNP leading to amino acid change(s) between Mycobacterium tuberculosis H37Rv and Mycobacterium bovis AF2122/97	Non-syn SNP(s)	possible magnesium and cobalt transport transmembrane protein cora	cell wall and cell processes
Rv1244	Mb1276	lpqZ	286 aa	286 aa			0.997	286 aa overlap			Non-synonymous SNP leading to amino acid change(s) between Mycobacterium tuberculosis H37Rv and Mycobacterium bovis AF2122/97	Non-syn SNP(s)	probable lipoprotein lpqz	cell wall and cell processes
Rv1249c	Mb1281c		262 aa	262 aa			0.996	262 aa overlap			Non-synonymous SNP leading to amino acid change(s) between Mycobacterium tuberculosis H37Rv and Mycobacterium bovis AF2122/97	Non-syn SNP(s)	possible membrane protein	cell wall and cell processes
Rv1250	Mb1282		579 aa	579 aa			0.998	579 aa overlap			Non-synonymous SNP leading to amino acid change(s) between Mycobacterium tuberculosis H37Rv and Mycobacterium bovis AF2122/97	Non-syn SNP(s)	probable drug-transport integral membrane protein	cell wall and cell processes
-	Mb1297cA		798 aa	-			-	-			RD900	RD region	transmembrane protein	cell wall and cell processes
Rv1270c	Mb1301c	lprA	244 aa	244 aa			0.996	244 aa overlap			Non-synonymous SNP leading to amino acid change(s) between Mycobacterium tuberculosis H37Rv and Mycobacterium bovis AF2122/97	Non-syn SNP(s)	possible lipoprotein lpra	cell wall and cell processes
Rv1274	Mb1305	lprB	185 aa	185 aa			0.995	185 aa overlap			Non-synonymous SNP leading to amino acid change(s) between Mycobacterium tuberculosis H37Rv and Mycobacterium bovis AF2122/97	Non-syn SNP(s)	possible lipoprotein lprb	cell wall and cell processes
Rv1302	Mb1334	rfe	404 aa	404 aa			0.998	404 aa overlap			Non-synonymous SNP leading to amino acid change(s) between Mycobacterium tuberculosis H37Rv and Mycobacterium bovis AF2122/97	Non-syn SNP(s)	probable undecapaprenyl-phosphate alpha-n-acetylglucosaminyltransferase rfe udp-glcnac transferase	cell wall and cell processes
Rv1312	Mb1344		144 aa	147 aa			0.993	142 aa overlap			In Mycobacterium bovis, a 2 bp deletion (cg-*) at the 3' end leads to a slightly shorter product compared to Mycobacterium tuberculosis strain H37Rv (144 aa versus 147 aa).	Truncated protein in M. bovis AF2122/97	conserved hypothetical secreted protein	cell wall and cell processes
Rv1343c	Mb1378c	lprD	126 aa	126 aa			0.992	126 aa overlap			Non-synonymous SNP leading to amino acid change(s) between Mycobacterium tuberculosis H37Rv and Mycobacterium bovis AF2122/97	Non-syn SNP(s)	probable conserved lipoprotein lprd	cell wall and cell processes
Rv1362c	Mb1397c		220 aa	220 aa			0.995	220 aa overlap			Non-synonymous SNP leading to amino acid change(s) between Mycobacterium tuberculosis H37Rv and Mycobacterium bovis AF2122/97	Non-syn SNP(s)	possible membrane protein	cell wall and cell processes
Rv1363c	Mb1398c		261 aa	261 aa			0.996	261 aa overlap			Non-synonymous SNP leading to amino acid change(s) between Mycobacterium tuberculosis H37Rv and Mycobacterium bovis AF2122/97	Non-syn SNP(s)	possible membrane protein	cell wall and cell processes
5' end of Rv1371	Mb1404		317 aa	489 aa			0.909	166 aa overlap			In Mycobacterium tuberculosis strain H37Rv, Rv1371 exists as a single gene. In Mycobacterium bovis, a frameshift due to a single base insertion (*-a) splits Rv1371 into 2 parts, Mb1404 and Mb1405, with the latter being the more likely product.	Frameshift in M. bovis AF2122/97	probable conserved membrane protein	cell wall and cell processes
3' end of Rv1371	Mb1405		331 aa	489 aa			1	331 aa overlap			In Mycobacterium tuberculosis strain H37Rv, Rv1371 exists as a single gene. In Mycobacterium bovis, a frameshift due to a single base insertion (*-a) splits Rv1371 into 2 parts, Mb1404 and Mb1405, with the latter being the more likely product.	Frameshift in M. bovis AF2122/97	probable conserved membrane protein	cell wall and cell processes
Rv1431	Mb1466		589 aa	589 aa			0.997	589 aa overlap			Non-synonymous SNP leading to amino acid change(s) between Mycobacterium tuberculosis H37Rv and Mycobacterium bovis AF2122/97	Non-syn SNP(s)	conserved membrane protein	cell wall and cell processes
Rv1435c	Mb1470c		209 aa	202 aa			0.962	209 aa overlap			In Mycobacterium bovis, an in-frame insertion of 21 bp leads to a longer product compared to its homolog in Mycobacterium tuberculosis strain H37Rv (209 aa versus 202 aa).	Insertion, Elongated protein in M. bovis AF2122/97	probable conserved prolinec glycinec valine-rich secreted protein	cell wall and cell processes
Rv1459c	Mb1494c		591 aa	591 aa			0.998	591 aa overlap			Non-synonymous SNP leading to amino acid change(s) between Mycobacterium tuberculosis H37Rv and Mycobacterium bovis AF2122/97	Non-syn SNP(s)	possible conserved integral membrane protein	cell wall and cell processes
Rv1517	Mb1544		254 aa	254 aa			0.996	254 aa overlap			Non-synonymous SNP leading to amino acid change(s) between Mycobacterium tuberculosis H37Rv and Mycobacterium bovis AF2122/97	Non-syn SNP(s)	conserved hypothetical transmembrane protein	cell wall and cell processes
Rv1522c	Mb1549c	mmpL12	1107 aa	1146 aa			0.997	1107 aa overlap			In Mycobacterium bovis, a single base transversion (c-a) omitting a stop codon, leads to a shorter product compared to its homolog in Mycobacterium tuberculosis strain H37Rv (1107 aa versus 1146 aa).	Truncated protein in M. bovis AF2122/97	probable conserved transmembrane transport protein mmpl12	cell wall and cell processes
3' end of Rv1557	Mb1583	mmpL6	967 aa	397 aa			0.995	384 aa overlap			In Mycobacterium bovis, a 2153 bp insertion leads to a longer product compared to its homolog in Mycobacterium tuberculosis strain H37Rv. Belongs to the TbD1 region.	Insertion, Elongated protein in M. bovis AF2122/97	probable conserved transmembrane transport protein mmpl6	cell wall and cell processes
Rv1624c	Mb1650c		195 aa	195 aa			0.995	195 aa overlap			Non-synonymous SNP leading to amino acid change(s) between Mycobacterium tuberculosis H37Rv and Mycobacterium bovis AF2122/97	Non-syn SNP(s)	probable conserved membrane protein	cell wall and cell processes
Rv1634	Mb1660		471 aa	471 aa			0.998	471 aa overlap			Non-synonymous SNP leading to amino acid change(s) between Mycobacterium tuberculosis H37Rv and Mycobacterium bovis AF2122/97	Non-syn SNP(s)	possible drug efflux membrane protein	cell wall and cell processes
Rv1668c	Mb1695c		591 aa	372 aa	Rv1667c	217 aa	1	347 aa overlap	1	217 aa overlap	In Mycobacterium tuberculosis strain H37Rv, Rv1668c and Rv1667c exist as 2 genes with a small overlap between them. In Mycobacterium bovis, a 10 bp insertion (*-tcttgccgcg) leads to a single product.	Base insertion(s) leading to gene fusion event in M. bovis AF2122/97	probable second part of macrolide-transport atp-binding protein abc transporter	cell wall and cell processes
Rv1686c	Mb1712c		226 aa	226 aa			0.996	226 aa overlap			Non-synonymous SNP leading to amino acid change(s) between Mycobacterium tuberculosis H37Rv and Mycobacterium bovis AF2122/97	Non-syn SNP(s)	probable conserved integral membrane protein abc transporter	cell wall and cell processes
Rv1690	Mb1716	lprJ	139 aa	127 aa			1	124 aa overlap			In Mycobacterium bovis, a 2 bp insertion (*-ac) at the 5' end, leads to a longer product compared to its homolog in Mycobacterium tuberculosis strain H37Rv (139 aa versus 127 aa).	Insertion, Elongated protein in M. bovis AF2122/97	probable lipoprotein lprj	cell wall and cell processes
Rv1704c	Mb1730c	cycA	556 aa	556 aa			0.998	556 aa overlap			Non-synonymous SNP leading to amino acid change(s) between Mycobacterium tuberculosis H37Rv and Mycobacterium bovis AF2122/97	Non-syn SNP(s)	probable d-serine/alanine/glycine transporter protein cyca	cell wall and cell processes
Rv1707	Mb1734		486 aa	486 aa			0.996	486 aa overlap			Non-synonymous SNP leading to amino acid change(s) between Mycobacterium tuberculosis H37Rv and Mycobacterium bovis AF2122/97	Non-syn SNP(s)	probable conserved transmembrane protein	cell wall and cell processes
Rv1708	Mb1735		318 aa	318 aa			0.997	318 aa overlap			Non-synonymous SNP leading to amino acid change(s) between Mycobacterium tuberculosis H37Rv and Mycobacterium bovis AF2122/97	Non-syn SNP(s)	putative initiation inhibitor protein	cell wall and cell processes
Rv1733c	Mb1762c		210 aa	210 aa			0.995	210 aa overlap			Non-synonymous SNP leading to amino acid change(s) between Mycobacterium tuberculosis H37Rv and Mycobacterium bovis AF2122/97	Non-syn SNP(s)	probable conserved transmembrane protein	cell wall and cell processes
Rv1739c	Mb1768c		560 aa	560 aa			0.998	560 aa overlap			Non-synonymous SNP leading to amino acid change(s) between Mycobacterium tuberculosis H37Rv and Mycobacterium bovis AF2122/97	Non-syn SNP(s)	probable sulphate-transport transmembrane protein abc transporter	cell wall and cell processes
Rv1744c	Mb1773c		133 aa	133 aa			0.992	133 aa overlap			Non-synonymous SNP leading to amino acid change(s) between Mycobacterium tuberculosis H37Rv and Mycobacterium bovis AF2122/97	Non-syn SNP(s)	probable membrane protein	cell wall and cell processes
Rv1758	Mb1788	cut1	218 aa	174 aa			0.9825	172 aa overlap			Belongs to the RvD2 region. In Mycobacterium tuberculosis strain H37Rv, Rv1758 is interrupted by IS6110 insertion element and the 5'-end is deleted.	Truncation, RD region	probable cutinase cut1	cell wall and cell processes
Rv1782	Mb1811	eccb5	506 aa	506 aa			0.998	506 aa overlap			Non-synonymous SNP leading to amino acid change(s) between Mycobacterium tuberculosis H37Rv and Mycobacterium bovis AF2122/97	Non-syn SNP(s)	esx conserved component eccb5. esx-5 type vii secretion system protein. probable membrane protein.	cell wall and cell processes
Rv1783	Mb1812	eccc5	1391 aa	435 aa	Rv1784	932 aa	1	435 aa overlap	0.999	932 aa overlap	In Mycobacterium tuberculosis strain H37Rv, Rv1783 and Rv1784 exist as 2 genes. In Mycobacterium bovis, a single base transversion (a-t) leads to a single product.	Base transversion(s) leading to gene fusion event in M. bovis AF2122/97	esx conserved component eccc5. esx-5 type vii secretion system protein.	cell wall and cell processes
Rv1792	Mb1820	esxM	98 aa	98 aa			0.98	98 aa overlap			Non-synonymous SNP leading to amino acid change(s) between Mycobacterium tuberculosis H37Rv and Mycobacterium bovis AF2122/97	Non-syn SNP(s)	esat-6 like protein esxm	cell wall and cell processes
Rv1795	Mb1823	eccd5	503 aa	503 aa			0.996	503 aa overlap			Non-synonymous SNP leading to amino acid change(s) between Mycobacterium tuberculosis H37Rv and Mycobacterium bovis AF2122/97	Non-syn SNP(s)	esx conserved component eccd5. esx-5 type vii secretion system protein. probable membrane protein.	cell wall and cell processes
Rv1819c	Mb1850c	baca	639 aa	639 aa			0.997	639 aa overlap			Non-synonymous SNP leading to amino acid change(s) between Mycobacterium tuberculosis H37Rv and Mycobacterium bovis AF2122/97	Non-syn SNP(s)	probable drug-transport transmembrane atp-binding protein abc transporter baca	cell wall and cell processes
Rv1841c	Mb1872c		349 aa	345 aa			0.989	349 aa overlap			In Mycobacterium bovis, a 12 bp in-frame insertion leads to a longer product compared to its homolog in Mycobacterium tuberculosis strain H37Rv (349 aa versus 345 aa).	Insertion, Elongated protein in M. bovis AF2122/97	conserved hypothetical membrane protein	cell wall and cell processes
Rv1842c	Mb1873c		455 aa	455 aa			0.998	455 aa overlap			Non-synonymous SNP leading to amino acid change(s) between Mycobacterium tuberculosis H37Rv and Mycobacterium bovis AF2122/97	Non-syn SNP(s)	conserved hypothetical membrane protein	cell wall and cell processes
Rv1859	Mb1890	modC	369 aa	369 aa			0.997	369 aa overlap			Non-synonymous SNP leading to amino acid change(s) between Mycobacterium tuberculosis H37Rv and Mycobacterium bovis AF2122/97	Non-syn SNP(s)	probable molybdenum-transport atp-binding protein abc transporter modc	cell wall and cell processes
Rv1860	Mb1891	apa	325 aa	325 aa			0.997	325 aa overlap			Non-synonymous SNP leading to amino acid change(s) between Mycobacterium tuberculosis H37Rv and Mycobacterium bovis AF2122/97	Non-syn SNP(s)	alanine and proline rich secreted protein apa fibronectin attachment protein immunogenic protein mpt32 antigen mpt-32 45-kda glycoprotein 45/47 kda antigen	cell wall and cell processes
5' end of Rv1877	Mb1908		511 aa	687 aa			0.932	292 aa overlap			In Mycobacterium tuberculosis strain H37Rv, Rv1877 exists as a single gene. In Mycobacterium bovis, a frameshift due to a single base insertion (*-c), splits Rv1877 into 2 parts, Mb1908 and Mb1909.	Frameshift in M. bovis AF2122/97	probable conserved integral membrane protein [first part]	cell wall and cell processes
3' end of Rv1877	Mb1909		404 aa	687 aa			1	404 aa overlap			In Mycobacterium tuberculosis strain H37Rv, Rv1877 exists as a single gene. In Mycobacterium bovis, a frameshift due to a single base insertion (*-c), splits Rv1877 into 2 parts, Mb1908 and Mb1909.	Frameshift in M. bovis AF2122/97	probable conserved integral membrane protein [second part]	cell wall and cell processes
Rv1888c	Mb1920c		239 aa	186 aa			1	186 aa overlap			In Mycobacterium bovis, a 10 bp insertion (*-tccgatcacc) leads to a longer product with a different COOH part compared to its homolog in Mycobacterium tuberculosis H37Rv (239 aa versus 186 aa).	Insertion, Elongated protein in M. bovis AF2122/97	possible transmembrane protein	cell wall and cell processes
Rv1899c	Mb1934c	lppD	358 aa	343 aa			0.955	358 aa overlap			In Mycobacterium bovis, a 45 bp in-frame insertion leads to a longer product compared to its homolog in Mycobacterium tuberculosis strain H37Rv (358 aa versus 343 aa).	Elongated protein in M. bovis AF2122/97	possible lipoprotein lppd	cell wall and cell processes
Rv1920	Mb1955		287 aa	287 aa			0.997	287 aa overlap			Non-synonymous SNP leading to amino acid change(s) between Mycobacterium tuberculosis H37Rv and Mycobacterium bovis AF2122/97	Non-syn SNP(s)	probable membrane protein	cell wall and cell processes
Rv1946c	Mb1981c	lppG	150 aa	150 aa			0.993	150 aa overlap			Non-synonymous SNP leading to amino acid change(s) between Mycobacterium tuberculosis H37Rv and Mycobacterium bovis AF2122/97	Non-syn SNP(s)	possible lipoprotein	cell wall and cell processes
Rv1979c	Mb2001c		481 aa	481 aa			0.996	480 aa overlap			Non-synonymous SNP leading to amino acid change(s) between Mycobacterium tuberculosis H37Rv and Mycobacterium bovis AF2122/97	Non-syn SNP(s)	possible conserved permease	cell wall and cell processes
Rv2037c	Mb2063c		324 aa	324 aa			0.997	324 aa overlap			Non-synonymous SNP leading to amino acid change(s) between Mycobacterium tuberculosis H37Rv and Mycobacterium bovis AF2122/97	Non-syn SNP(s)	conserved transmembrane protein	cell wall and cell processes
Rv2039c	Mb2065c		280 aa	280 aa			0.996	280 aa overlap			Non-synonymous SNP leading to amino acid change(s) between Mycobacterium tuberculosis H37Rv and Mycobacterium bovis AF2122/97	Non-syn SNP(s)	probable sugar-transport integral membrane protein abc transporter	cell wall and cell processes
Rv2041c	Mb2067c		439 aa	439 aa			0.998	439 aa overlap			Non-synonymous SNP leading to amino acid change(s) between Mycobacterium tuberculosis H37Rv and Mycobacterium bovis AF2122/97	Non-syn SNP(s)	probable sugar-binding lipoprotein	cell wall and cell processes
Rv2046	Mb2072	lppI	218 aa	218 aa			0.995	218 aa overlap			Non-synonymous SNP leading to amino acid change(s) between Mycobacterium tuberculosis H37Rv and Mycobacterium bovis AF2122/97	Non-syn SNP(s)	probable lipoprotein lppi	cell wall and cell processes
5' end of Rv2075c	Mb2100c		262 aa	487 aa			1	259 aa overlap			In Mycobacterium bovis, a large 2029 bp deletion (RD9) leads to the loss of the COOH part of Mb2100c, the entire Rv2074 and Rv2073, and the NH2 part of cobL compared to its homolog in Mycobacterium tuberculosis strain H37Rv.	Truncation, RD region	possible hypothetical exported or envelope protein	cell wall and cell processes
Rv2080	Mb2106	lppJ	187 aa	187 aa			0.995	187 aa overlap			Non-synonymous SNP leading to amino acid change(s) between Mycobacterium tuberculosis H37Rv and Mycobacterium bovis AF2122/97	Non-syn SNP(s)	lipoprotein lppj	cell wall and cell processes
Rv2081c	Mb2107c		147 aa	146 aa			0.993	147 aa overlap			In Mycobacterium bovis, a 3 bp insertion (*-ggg) leads to a slightly longer product compared t its homolog in Mycobacterium tuberculosis strain H37Rv (147 aa versus 146 aa).	Elongated protein in M. bovis AF2122/97	conserved transmembrane protein	cell wall and cell processes
Rv2113	Mb2137		397 aa	397 aa			0.995	397 aa overlap			Non-synonymous SNP leading to amino acid change(s) between Mycobacterium tuberculosis H37Rv and Mycobacterium bovis AF2122/97	Non-syn SNP(s)	probable integral membrane protein	cell wall and cell processes
Rv2127	Mb2151	ansP1	489 aa	489 aa			0.996	489 aa overlap			Non-synonymous SNP leading to amino acid change(s) between Mycobacterium tuberculosis H37Rv and Mycobacterium bovis AF2122/97	Non-syn SNP(s)	l-asparagine permease ansp1	cell wall and cell processes
Rv2136c	Mb2160c		276 aa	276 aa			0.996	276 aa overlap			Non-synonymous SNP leading to amino acid change(s) between Mycobacterium tuberculosis H37Rv and Mycobacterium bovis AF2122/97	Non-syn SNP(s)	possible conserved transmembrane protein	cell wall and cell processes
Rv2153c	Mb2177c	murG	410 aa	410 aa			0.995	410 aa overlap			Non-synonymous SNP leading to amino acid change(s) between Mycobacterium tuberculosis H37Rv and Mycobacterium bovis AF2122/97	Non-syn SNP(s)	probable upd-n-acetylglucosamine-n-acetylmuramyl-pentapeptide pyrophosphoryl-undecaprenol-n-acetylglucosamine transferase murg	cell wall and cell processes
Rv2155c	Mb2179c	murD	486 aa	486 aa			0.998	486 aa overlap			Non-synonymous SNP leading to amino acid change(s) between Mycobacterium tuberculosis H37Rv and Mycobacterium bovis AF2122/97	Non-syn SNP(s)	probable udp-n-acetylmuramoylalanine-d-glutamate ligase murd	cell wall and cell processes
Rv2164c	Mb2188c		384 aa	384 aa			0.997	384 aa overlap			Non-synonymous SNP leading to amino acid change(s) between Mycobacterium tuberculosis H37Rv and Mycobacterium bovis AF2122/97	Non-syn SNP(s)	probable conserved proline rich membrane protein	cell wall and cell processes
Rv2174	Mb2196	mpta	516 aa	516 aa			0.998	516 aa overlap			Non-synonymous SNP leading to amino acid change(s) between Mycobacterium tuberculosis H37Rv and Mycobacterium bovis AF2122/97	Non-syn SNP(s)	alpha1->6mannosyltransferase. possible conserved integral membrane protein.	cell wall and cell processes
Rv2180c	Mb2202c		295 aa	295 aa			0.997	295 aa overlap			Non-synonymous SNP leading to amino acid change(s) between Mycobacterium tuberculosis H37Rv and Mycobacterium bovis AF2122/97	Non-syn SNP(s)	probable conserved integral membrane protein	cell wall and cell processes
Rv2197c	Mb2220c		214 aa	214 aa			0.995	214 aa overlap			Non-synonymous SNP leading to amino acid change(s) between Mycobacterium tuberculosis H37Rv and Mycobacterium bovis AF2122/97	Non-syn SNP(s)	probable conserved transmembrane protein	cell wall and cell processes
Rv2219	Mb2242		250 aa	250 aa			0.996	250 aa overlap			Non-synonymous SNP leading to amino acid change(s) between Mycobacterium tuberculosis H37Rv and Mycobacterium bovis AF2122/97	Non-syn SNP(s)	probable conserved transmembrane protein	cell wall and cell processes
Rv2254c	Mb2278c		151 aa	151 aa			0.993	151 aa overlap			Non-synonymous SNP leading to amino acid change(s) between Mycobacterium tuberculosis H37Rv and Mycobacterium bovis AF2122/97	Non-syn SNP(s)	probable integral membrane protein	cell wall and cell processes
Rv2270	Mb2293	lppN	175 aa	175 aa			0.994	175 aa overlap			Non-synonymous SNP leading to amino acid change(s) between Mycobacterium tuberculosis H37Rv and Mycobacterium bovis AF2122/97	Non-syn SNP(s)	probable lipoprotein lppn	cell wall and cell processes
5' end of Rv2290	Mb2312	lppOa	51 aa	171 aa			1	39 aa overlap			In Mycobacterium tuberculosis strain H37Rv, lppO exists as a single gene. In Mycobacterium bovis, a frameshift due to a single base deletion (c-*), splits lppO into 2 parts, lppOa and lppOb.	Frameshift in M. bovis AF2122/97	probable conserved lipoprotein lppoa	cell wall and cell processes
3' end of Rv2290	Mb2313	lppOb	121 aa	171 aa			0.992	121 aa overlap			In Mycobacterium tuberculosis strain H37Rv, lppO exists as a single gene. In Mycobacterium bovis, a frameshift due to a single base deletion (c-*), splits lppO into 2 parts, lppOa and lppOb.	Frameshift in M. bovis AF2122/97	probable conserved lipoprotein lppob	cell wall and cell processes
Rv2306A	Mb2328		197 aa	197 aa			0.995	197 aa overlap			Non-synonymous SNP leading to amino acid change(s) between Mycobacterium tuberculosis H37Rv and Mycobacterium bovis AF2122/97	Non-syn SNP(s)	possible conserved membrane protein	cell wall and cell processes
Rv2316	Mb2343	uspA	290 aa	290 aa			0.997	290 aa overlap			Non-synonymous SNP leading to amino acid change(s) between Mycobacterium tuberculosis H37Rv and Mycobacterium bovis AF2122/97	Non-syn SNP(s)	probable sugar-transport integral membrane protein abc transporter uspa	cell wall and cell processes
Rv2318	Mb2345	uspC	440 aa	440 aa			0.998	440 aa overlap			Non-synonymous SNP leading to amino acid change(s) between Mycobacterium tuberculosis H37Rv and Mycobacterium bovis AF2122/97	Non-syn SNP(s)	probable periplasmic sugar-binding lipoprotein uspc	cell wall and cell processes
Rv2333c	Mb2361c	stp	523 aa	537 aa			0.996	508 aa overlap			In Mycobacterium bovis, a single base insertion (*-g) leads to a slightly longer product with a different COOH part compared to its homolog in Mycobacterium tuberculosis strain H37Rv (523 aa versus 537 aa).	Elongated protein in M. bovis AF2122/97	integral membrane drug efflux protein stp	cell wall and cell processes
5' end of Rv2339	Mb2367	mmpL9a	826 aa	962 aa			0.999	826 aa overlap			In Mycobacterium tuberculosis strain H37Rv, mmpL9 exists as a single gene. In Mycobacterium bovis, truncation due to a single base transition (g-a) splits mmpL9 into 2 parts, mmpL9a and mmpL9b, resulting in a shorter mmpL9a product.	Frameshift in M. bovis AF2122/97	probable conserved transmembrane transport protein mmpl9a [first part]	cell wall and cell processes
3' end of Rv2339	Mb2368	mmpL9b	131 aa	962 aa			1	131 aa overlap			In Mycobacterium tuberculosis strain H37Rv, mmpL9 exists as a single gene. In Mycobacterium bovis, truncation due to a single base transition (g-a) splits mmpL9 into 2 parts, mmpL9a and mmpL9b.	Frameshift in M. bovis AF2122/97	probable conserved transmembrane transport protein mmpl9b [second part]	cell wall and cell processes
3' end of Rv2346c	Mb2375c	esxO	60 aa	94 aa			0.983	60 aa overlap			In Mycobacterium bovis, a large 8963 bp deletion (RD5) leads to the loss of the NH2 part of Mb2375c, and the 9 following CDSs up to Rv2356 including the 3 phospolipases C enzymes plcC, plcB and plcA, compared to the homolog in Mycobacterium tuberculosis H37Rv.	Truncation, RD region	putative esat-6 like protein esxo esat-6 like protein 6	cell wall and cell processes
5' end of Rv2395	Mb2416		146 aa	667 aa			1	44 aa overlap			In Mycobacterium tuberculosis strain H37Rv, Rv2395 exists as a single gene. In Mycobacterium bovis, a frameshift due to a single base insertion (*-t) splits Rv2395 into 2 parts, Mb2416 and Mb2417.	Frameshift in M. bovis AF2122/97	probable conserved integral membrane protein [first part]	cell wall and cell processes
3' end of Rv2395	Mb2417		516 aa	667 aa			0.998	516 aa overlap			In Mycobacterium tuberculosis strain H37Rv, Rv2395 exists as a single gene. In Mycobacterium bovis, a frameshift due to a single base insertion (*-t) splits Rv2395 into 2 parts, Mb2416 and Mb2417.	Frameshift in M. bovis AF2122/97	probable conserved integral membrane protein [second part]	cell wall and cell processes
Rv2398c	Mb2420c	cysW	272 aa	272 aa			0.993	272 aa overlap			Non-synonymous SNP leading to amino acid change(s) between Mycobacterium tuberculosis H37Rv and Mycobacterium bovis AF2122/97	Non-syn SNP(s)	probable sulfate-transport integral membrane protein abc transporter cysw	cell wall and cell processes
Rv2403c	Mb2426c	lppR	251 aa	251 aa			0.996	251 aa overlap			Non-synonymous SNP leading to amino acid change(s) between Mycobacterium tuberculosis H37Rv and Mycobacterium bovis AF2122/97	Non-syn SNP(s)	probable conserved lipoprotein lppr	cell wall and cell processes
Rv2450c	Mb2477c	rpfE	172 aa	172 aa			0.994	172 aa overlap			Non-synonymous SNP leading to amino acid change(s) between Mycobacterium tuberculosis H37Rv and Mycobacterium bovis AF2122/97	Non-syn SNP(s)	probable resuscitation-promoting factor rpfe	cell wall and cell processes
Rv2459	Mb2486		508 aa	508 aa			0.998	508 aa overlap			Non-synonymous SNP leading to amino acid change(s) between Mycobacterium tuberculosis H37Rv and Mycobacterium bovis AF2122/97	Non-syn SNP(s)	probable conserved integral membrane transport protein	cell wall and cell processes
Rv2462c	Mb2489c	tig	466 aa	466 aa			0.998	466 aa overlap			Non-synonymous SNP leading to amino acid change(s) between Mycobacterium tuberculosis H37Rv and Mycobacterium bovis AF2122/97	Non-syn SNP(s)	probable trigger factor tf protein tig	cell wall and cell processes
Rv2560	Mb2590		325 aa	325 aa			0.997	325 aa overlap			Non-synonymous SNP leading to amino acid change(s) between Mycobacterium tuberculosis H37Rv and Mycobacterium bovis AF2122/97	Non-syn SNP(s)	probable proline and glycine rich transmembrane protein	cell wall and cell processes
Rv2585c	Mb2616c		557 aa	557 aa			0.998	557 aa overlap			Non-synonymous SNP leading to amino acid change(s) between Mycobacterium tuberculosis H37Rv and Mycobacterium bovis AF2122/97	Non-syn SNP(s)	possible conserved lipoprotein	cell wall and cell processes
Rv2586c	Mb2617c	secF	442 aa	442 aa			0.995	442 aa overlap			Non-synonymous SNP leading to amino acid change(s) between Mycobacterium tuberculosis H37Rv and Mycobacterium bovis AF2122/97	Non-syn SNP(s)	probable protein-export membrane protein secf	cell wall and cell processes
Rv2587c	Mb2618c	secD	573 aa	573 aa			0.998	573 aa overlap			Non-synonymous SNP leading to amino acid change(s) between Mycobacterium tuberculosis H37Rv and Mycobacterium bovis AF2122/97	Non-syn SNP(s)	probable protein-export membrane protein secd	cell wall and cell processes
Rv2599	Mb2630		143 aa	143 aa			0.993	143 aa overlap			Non-synonymous SNP leading to amino acid change(s) between Mycobacterium tuberculosis H37Rv and Mycobacterium bovis AF2122/97	Non-syn SNP(s)	probable conserved membrane protein	cell wall and cell processes
Rv2643	Mb2676	arsC	498 aa	498 aa			0.998	498 aa overlap			Non-synonymous SNP leading to amino acid change(s) between Mycobacterium tuberculosis H37Rv and Mycobacterium bovis AF2122/97	Non-syn SNP(s)	probable arsenic-transport integral membrane protein arsc	cell wall and cell processes
Rv2668	Mb2687		173 aa	173 aa			0.983	173 aa overlap			Non-synonymous SNP leading to amino acid change(s) between Mycobacterium tuberculosis H37Rv and Mycobacterium bovis AF2122/97	Non-syn SNP(s)	possible exported alanine and valine rich protein	cell wall and cell processes
Rv2685	Mb2704	arsB1	428 aa	428 aa			0.995	428 aa overlap			Non-synonymous SNP leading to amino acid change(s) between Mycobacterium tuberculosis H37Rv and Mycobacterium bovis AF2122/97	Non-syn SNP(s)	probable arsenic-transport integral membrane protein arsb1	cell wall and cell processes
Rv2688c	Mb2707c		301 aa	301 aa			0.997	301 aa overlap			Non-synonymous SNP leading to amino acid change(s) between Mycobacterium tuberculosis H37Rv and Mycobacterium bovis AF2122/97	Non-syn SNP(s)	antibiotic-transport atp-binding protein abc transporter	cell wall and cell processes
Rv2690c	Mb2709c		663 aa	657 aa			1	657 aa overlap			In Mycobacterium bovis, a single base transition (t-c) leads to a slightly longer product compared to its homolog in Mycobacterium tuberculosis strain H37Rv (663 aa versus 657 aa).	Elongated protein in M. bovis AF2122/97	probable conserved integral membrane alanine and valine and leucine rich protein	cell wall and cell processes
Rv2691	Mb2710	ceoB	227 aa	227 aa			0.996	227 aa overlap			Non-synonymous SNP leading to amino acid change(s) between Mycobacterium tuberculosis H37Rv and Mycobacterium bovis AF2122/97	Non-syn SNP(s)	trk system potassium uptake protein ceob	cell wall and cell processes
Rv2692	Mb2711	ceoC	220 aa	220 aa			0.995	220 aa overlap			Non-synonymous SNP leading to amino acid change(s) between Mycobacterium tuberculosis H37Rv and Mycobacterium bovis AF2122/97	Non-syn SNP(s)	trk system potassium uptake protein ceoc	cell wall and cell processes
Rv2709	Mb2728		148 aa	148 aa			0.993	148 aa overlap			Non-synonymous SNP leading to amino acid change(s) between Mycobacterium tuberculosis H37Rv and Mycobacterium bovis AF2122/97	Non-syn SNP(s)	probable conserved transmembrane protein	cell wall and cell processes
Rv2719c	Mb2738c		165 aa	165 aa			0.994	165 aa overlap			Non-synonymous SNP leading to amino acid change(s) between Mycobacterium tuberculosis H37Rv and Mycobacterium bovis AF2122/97	Non-syn SNP(s)	possible conserved membrane protein	cell wall and cell processes
Rv2729c	Mb2748c		301 aa	301 aa			0.99	301 aa overlap			Non-synonymous SNP leading to amino acid change(s) between Mycobacterium tuberculosis H37Rv and Mycobacterium bovis AF2122/97	Non-syn SNP(s)	probable conserved integral membrane alanine valine and leucine rich protein	cell wall and cell processes
Rv2796c	Mb2819c	lppV	187 aa	187 aa			0.995	187 aa overlap			Non-synonymous SNP leading to amino acid change(s) between Mycobacterium tuberculosis H37Rv and Mycobacterium bovis AF2122/97	Non-syn SNP(s)	probable conserved lipoprotein lppv	cell wall and cell processes
Rv2799	Mb2822		210 aa	209 aa			0.995	210 aa overlap			In Mycobacterium bovis, a 3 bp insertion (*-ggt) leads to a slightly longer product compared to its homolog in Mycobacterium tuberculosis strain H37Rv (210 aa versus 209 aa).	Elongated protein in M. bovis AF2122/97	probable membrane protein	cell wall and cell processes
Rv2833c	Mb2857c	ugpB	436 aa	436 aa			0.993	436 aa overlap			Non-synonymous SNP leading to amino acid change(s) between Mycobacterium tuberculosis H37Rv and Mycobacterium bovis AF2122/97	Non-syn SNP(s)	probable sn-glycerol-3-phosphate-binding lipoprotein ugpb	cell wall and cell processes
3' end of Rv2835c	Mb2859c	ugpAb	180 aa	303 aa			1	180 aa overlap			In Mycobacterium tuberculosis strain H37Rv, ugpA exists as a single gene. In Mycobacterium bovis, a frameshift due to a single base deletion (t-*) splits ugpA into 2 parts, ugpAa and ugpAb.	Frameshift in M. bovis AF2122/97	probable sn-glycerol-3-phosphate transport integral membrane protein abc transporter ugpab [second part]	cell wall and cell processes
5' end of Rv2835c	Mb2860c	ugpAa	123 aa	303 aa			1	85 aa overlap			In Mycobacterium tuberculosis strain H37Rv, ugpA exists as a single gene. In Mycobacterium bovis, a frameshift due to a single base deletion (t-*) splits ugpA into 2 parts, ugpAa and ugpAb.	Frameshift in M. bovis AF2122/97	probable sn-glycerol-3-phosphate transport integral membrane protein abc transporter ugpaa [first part]	cell wall and cell processes
Rv2846c	Mb2871c	efpA	530 aa	530 aa			0.998	530 aa overlap			Non-synonymous SNP leading to amino acid change(s) between Mycobacterium tuberculosis H37Rv and Mycobacterium bovis AF2122/97	Non-syn SNP(s)	possible integral membrane efflux protein efpa	cell wall and cell processes
Rv2869c	Mb2894c	rip	404 aa	404 aa			0.998	404 aa overlap			Non-synonymous SNP leading to amino acid change(s) between Mycobacterium tuberculosis H37Rv and Mycobacterium bovis AF2122/97	Non-syn SNP(s)	membrane bound metalloprotease	cell wall and cell processes
Rv2876	Mb2901		104 aa	104 aa			0.99	104 aa overlap			Non-synonymous SNP leading to amino acid change(s) between Mycobacterium tuberculosis H37Rv and Mycobacterium bovis AF2122/97	Non-syn SNP(s)	possible conserved transmembrane protein	cell wall and cell processes
Rv2877c	Mb2902c		287 aa	287 aa			0.997	287 aa overlap			Non-synonymous SNP leading to amino acid change(s) between Mycobacterium tuberculosis H37Rv and Mycobacterium bovis AF2122/97	Non-syn SNP(s)	probable conserved integral membrane protein	cell wall and cell processes
Rv2903c	Mb2927c	lepB	294 aa	294 aa			0.997	294 aa overlap			Non-synonymous SNP leading to amino acid change(s) between Mycobacterium tuberculosis H37Rv and Mycobacterium bovis AF2122/97	Non-syn SNP(s)	probable signal peptidase i lepb spase i leader peptidase i.	cell wall and cell processes
Rv2922c	Mb2946c	smc	1205 aa	1205 aa			0.998	1205 aa overlap			Non-synonymous SNP leading to amino acid change(s) between Mycobacterium tuberculosis H37Rv and Mycobacterium bovis AF2122/97	Non-syn SNP(s)	probable chromosome partition protein smc	cell wall and cell processes
Rv2936	Mb2961	drrA	331 aa	331 aa			0.997	331 aa overlap			Non-synonymous SNP leading to amino acid change(s) between Mycobacterium tuberculosis H37Rv and Mycobacterium bovis AF2122/97	Non-syn SNP(s)	daunorubicin-dim-transport atp-binding protein abc transporter drra	cell wall and cell processes
Rv2981c	Mb3005c	ddlA	370 aa	373 aa			0.989	373 aa overlap			In Mycobacterium bovis, a 9 bp deletion (acgccggtc-*) leads to a shorter product compared to its homolog in Mycobacterium tuberculosis strain H37Rv (370 aa versus 373 aa).	Truncated protein in M. bovis AF2122/97	probable d-alanine--d-alanine ligase ddla d-alanylalanine synthetase d-ala-d-ala ligase	cell wall and cell processes
Rv2999	Mb3024	lppY	321 aa	321 aa			0.997	321 aa overlap			Non-synonymous SNP leading to amino acid change(s) between Mycobacterium tuberculosis H37Rv and Mycobacterium bovis AF2122/97	Non-syn SNP(s)	probable conserved lipoprotein lppy	cell wall and cell processes
Rv3006	Mb3031	lppZ	373 aa	373 aa			0.997	373 aa overlap			Non-synonymous SNP leading to amino acid change(s) between Mycobacterium tuberculosis H37Rv and Mycobacterium bovis AF2122/97	Non-syn SNP(s)	probable conserved lipoprotein lppz	cell wall and cell processes
Rv3036c	Mb3062c	TB22.2	227 aa	227 aa			0.996	227 aa overlap			Non-synonymous SNP leading to amino acid change(s) between Mycobacterium tuberculosis H37Rv and Mycobacterium bovis AF2122/97	Non-syn SNP(s)	probable conserved secreted protein tb22.2	cell wall and cell processes
Rv3092c	Mb3119c		306 aa	306 aa			0.997	306 aa overlap			Non-synonymous SNP leading to amino acid change(s) between Mycobacterium tuberculosis H37Rv and Mycobacterium bovis AF2122/97	Non-syn SNP(s)	probable conserved integral membrane protein	cell wall and cell processes
Rv3101c	Mb3128c	ftsX	297 aa	297 aa			0.997	297 aa overlap			Non-synonymous SNP leading to amino acid change(s) between Mycobacterium tuberculosis H37Rv and Mycobacterium bovis AF2122/97	Non-syn SNP(s)	putative cell division protein ftsx septation component-transport integral membrane protein abc transporter	cell wall and cell processes
5' end of Rv3162c	Mb3187c		196 aa	145 aa			0.867	98 aa overlap			In Mycobacterium bovis, a frameshift due to a single base deletion (t-*), leads to a longer product with different COOH part compared to its homolog in Mycobacterium tuberculosis strain H37Rv.	Elongated protein in M. bovis AF2122/97	possible integral membrane protein	cell wall and cell processes
Rv3163c	Mb3188c		423 aa	423 aa			0.998	423 aa overlap			Non-synonymous SNP leading to amino acid change(s) between Mycobacterium tuberculosis H37Rv and Mycobacterium bovis AF2122/97	Non-syn SNP(s)	possible conserved secreted protein	cell wall and cell processes
Rv3193c	Mb3215c		992 aa	992 aa			0.999	992 aa overlap			Non-synonymous SNP leading to amino acid change(s) between Mycobacterium tuberculosis H37Rv and Mycobacterium bovis AF2122/97	Non-syn SNP(s)	probable conserved transmembrane protein	cell wall and cell processes
Rv3200c	Mb3225c		355 aa	355 aa			0.997	355 aa overlap			Non-synonymous SNP leading to amino acid change(s) between Mycobacterium tuberculosis H37Rv and Mycobacterium bovis AF2122/97	Non-syn SNP(s)	possible transmembrane cation transporter	cell wall and cell processes
Rv3213c	Mb3239c		266 aa	266 aa			0.9962	266 aa overlap			Non-synonymous SNP leading to amino acid change(s) between Mycobacterium tuberculosis H37Rv and Mycobacterium bovis AF2122/97	Non-syn SNP(s)	possible soj/para-related protein	cell wall and cell processes
Rv3239c	Mb3267c		1048 aa	1048 aa			0.999	1048 aa overlap			Non-synonymous SNP leading to amino acid change(s) between Mycobacterium tuberculosis H37Rv and Mycobacterium bovis AF2122/97	Non-syn SNP(s)	probable conserved transmembrane transport protein	cell wall and cell processes
Rv3244c	Mb3272c	lpqB	583 aa	583 aa			0.997	583 aa overlap			Non-synonymous SNP leading to amino acid change(s) between Mycobacterium tuberculosis H37Rv and Mycobacterium bovis AF2122/97	Non-syn SNP(s)	probable conserved lipoprotein lpqb	cell wall and cell processes
Rv3265c	Mb3293c	wbbL1	297 aa	301 aa			0.987	301 aa overlap			In Mycobacterium bovis, an in-frame deletion of 12 bp leads to a shorter product compared to its homolog in Mycobacterium tuberculosis strain H37Rv (297 aa versus 301 aa).	Truncated protein in M. bovis AF2122/97	dtdp-rha:a-d-glcnac-diphosphoryl polyprenolca-3-l-rhamnosyl transferase wbbl1 alpha-l-rhamnose-1->3-alpha-d-glcnac1->p-p- decaprenyl	cell wall and cell processes
Rv3278c	Mb3306c		172 aa	172 aa			0.994	172 aa overlap			Non-synonymous SNP leading to amino acid change(s) between Mycobacterium tuberculosis H37Rv and Mycobacterium bovis AF2122/97	Non-syn SNP(s)	probable conserved transmembrane protein	cell wall and cell processes
Rv3310	Mb3338	sapm	299 aa	299 aa			0.997	299 aa overlap			Non-synonymous SNP leading to amino acid change(s) between Mycobacterium tuberculosis H37Rv and Mycobacterium bovis AF2122/97	Non-syn SNP(s)	acid phosphatase acid phosphomonoesterase phosphomonoesterase glycerophosphatase	cell wall and cell processes
Rv3331	Mb3364	sugI	502 aa	502 aa			0.998	502 aa overlap			Non-synonymous SNP leading to amino acid change(s) between Mycobacterium tuberculosis H37Rv and Mycobacterium bovis AF2122/97	Non-syn SNP(s)	probable sugar-transport integral membrane protein sugi	cell wall and cell processes
5' end of Rv3402c	Mb3436c		350 aa	412 aa			0.997	350 aa overlap			In Mycobacterium bovis, a single base transversion (c-g) leads to a shorter product.	Truncated protein in M. bovis AF2122/97	conserved hypothetical protein	cell wall and cell processes
Rv3434c	Mb3464c		237 aa	237 aa			0.996	237 aa overlap			Non-synonymous SNP leading to amino acid change(s) between Mycobacterium tuberculosis H37Rv and Mycobacterium bovis AF2122/97	Non-syn SNP(s)	possible conserved transmembrane protein	cell wall and cell processes
Rv3437	Mb3467		158 aa	158 aa			0.994	158 aa overlap			Non-synonymous SNP leading to amino acid change(s) between Mycobacterium tuberculosis H37Rv and Mycobacterium bovis AF2122/97	Non-syn SNP(s)	possible conserved transmembrane protein	cell wall and cell processes
Rv3447c	Mb3477c	eccc4	1236 aa	1236 aa			0.998	1236 aa overlap			Non-synonymous SNP leading to amino acid change(s) between Mycobacterium tuberculosis H37Rv and Mycobacterium bovis AF2122/97	Non-syn SNP(s)	esx conserved component eccc4. esx-4 type vii secretion system protein. probable membrane protein.	cell wall and cell processes
Rv3448	Mb3478	eccd4	467 aa	467 aa			0.998	467 aa overlap			Non-synonymous SNP leading to amino acid change(s) between Mycobacterium tuberculosis H37Rv and Mycobacterium bovis AF2122/97	Non-syn SNP(s)	esx conserved component eccd4. esx-4 type vii secretion system protein. probable integral membrane protein.	cell wall and cell processes
Rv3453	Mb3483		561 aa	110 aa	Rv3454	422 aa	1	107 aa overlap	0.998	422 aa overlap	In Mycobacterium tuberculosis H37Rv, Rv3453 and Rv3454 exist as 2 genes. In Mycobacterium bovis, a single base deletion (t-*) results in a single product that is more similar to Rv3454.	Base deletion(s) leading to gene fusion event in M. bovis AF2122/97	probable conserved integral membrane protein	cell wall and cell processes
Rv3476c	Mb3503c	kgtP	449 aa	449 aa			0.996	449 aa overlap			Non-synonymous SNP leading to amino acid change(s) between Mycobacterium tuberculosis H37Rv and Mycobacterium bovis AF2122/97	Non-syn SNP(s)	probable dicarboxylic acid transport integral membrane protein kgtp dicarboxylate transporter	cell wall and cell processes
5' end of Rv3479	Mb3507		433 aa	1075 aa			0.998	418 aa overlap			In Mycobacterium tuberculosis strain H37Rv, Rv3479 exists as a single gene. In Mycobacterium bovis, a 713 bp deletion splits Rv3479 into 2 parts, Mb3507 and Mb3508.	Frameshift in M. bovis AF2122/97	hypothetical protein [first part]	cell wall and cell processes
3' end of Rv3479	Mb3508		348 aa	1075 aa			0.997	348 aa overlap			In Mycobacterium tuberculosis strain H37Rv, Rv3479 exists as a single gene. In Mycobacterium bovis, a 713 bp deletion splits Rv3479 into 2 parts, Mb3507 and Mb3508.	Frameshift in M. bovis AF2122/97	hypothetical transmembrane protein [second part]	cell wall and cell processes
Rv3576	Mb3607	lppH	237 aa	237 aa			0.996	237 aa overlap			Non-synonymous SNP leading to amino acid change(s) between Mycobacterium tuberculosis H37Rv and Mycobacterium bovis AF2122/97	Non-syn SNP(s)	possible conserved lipoprotein lpph	cell wall and cell processes
Rv3578	Mb3609	arsB2	413 aa	413 aa			0.998	413 aa overlap			Non-synonymous SNP leading to amino acid change(s) between Mycobacterium tuberculosis H37Rv and Mycobacterium bovis AF2122/97	Non-syn SNP(s)	possible arsenical pump integral membrane protein arsb2	cell wall and cell processes
Rv3593	Mb3624	lpqF	452 aa	452 aa			0.996	452 aa overlap			Non-synonymous SNP leading to amino acid change(s) between Mycobacterium tuberculosis H37Rv and Mycobacterium bovis AF2122/97	Non-syn SNP(s)	probable conserved lipoprotein lpqf	cell wall and cell processes
Rv3604c	Mb3634c		397 aa	397 aa			0.997	397 aa overlap			Non-synonymous SNP leading to amino acid change(s) between Mycobacterium tuberculosis H37Rv and Mycobacterium bovis AF2122/97	Non-syn SNP(s)	probable conserved transmembrane protein rich in alanine and arginine and proline	cell wall and cell processes
Rv3616c	Mb3646c	espa	392 aa	392 aa			0.995	392 aa overlap			Non-synonymous SNP leading to amino acid change(s) between Mycobacterium tuberculosis H37Rv and Mycobacterium bovis AF2122/97	Non-syn SNP(s)	esx-1 secretion-associated protein ac espa	cell wall and cell processes
3' end of Rv3623	Mb3647	lpqG	171 aa	240 aa			1	171 aa overlap			In Mycobacterium bovis, a large 5894 bp deletion (RD8) leads to a shorter product with a different NH2 part compared to its homolog in Mycobacterium tuberculosis strain H37Rv (171 aa versus 240 aa).	Truncation, RD region	probable conserved lipoprotein lpqg	cell wall and cell processes
Rv3630	Mb3654		431 aa	431 aa			0.998	431 aa overlap			Non-synonymous SNP leading to amino acid change(s) between Mycobacterium tuberculosis H37Rv and Mycobacterium bovis AF2122/97	Non-syn SNP(s)	probable conserved integral membrane protein	cell wall and cell processes
Rv3666c	Mb3690c	dppA	541 aa	541 aa			0.994	541 aa overlap			Non-synonymous SNP leading to amino acid change(s) between Mycobacterium tuberculosis H37Rv and Mycobacterium bovis AF2122/97	Non-syn SNP(s)	probable periplasmic dipeptide-binding lipoprotein dppa	cell wall and cell processes
Rv3689	Mb3714		451 aa	451 aa			0.998	451 aa overlap			Non-synonymous SNP leading to amino acid change(s) between Mycobacterium tuberculosis H37Rv and Mycobacterium bovis AF2122/97	Non-syn SNP(s)	probable conserved transmembrane protein	cell wall and cell processes
Rv3724A	Mb3751	cut5	233 aa	80 aa	Rv3724B	187 aa	1	67 aa overlap	1	166 aa overlap	In Mycobacterium tuberculosis, Rv3724A and Rv3724B exist as 2 genes with an overlap region between them. In Mycobacterium bovis, a single base deletion (t-*) leads to a single product.	Base deletion(s) leading to gene fusion event in M. bovis AF2122/97	probable cutinase [second part] cut5b	cell wall and cell processes
Rv3728	Mb3755		1065 aa	1065 aa			0.999	1065 aa overlap			Non-synonymous SNP leading to amino acid change(s) between Mycobacterium tuberculosis H37Rv and Mycobacterium bovis AF2122/97	Non-syn SNP(s)	probable conserved two-domain membrane protein	cell wall and cell processes
Rv3737	Mb3764		529 aa	529 aa			0.998	529 aa overlap			Non-synonymous SNP leading to amino acid change(s) between Mycobacterium tuberculosis H37Rv and Mycobacterium bovis AF2122/97	Non-syn SNP(s)	probable conserved transmembrane protein	cell wall and cell processes
Rv3793	Mb3822	embC	1094 aa	1094 aa			0.999	1094 aa overlap			Non-synonymous SNP leading to amino acid change(s) between Mycobacterium tuberculosis H37Rv and Mycobacterium bovis AF2122/97	Non-syn SNP(s)	integral membrane indolylacetylinositol arabinosyltransferase embc arabinosylindolylacetylinositol synthase	cell wall and cell processes
Rv3795	Mb3824	embB	1098 aa	1098 aa			0.998	1098 aa overlap			Non-synonymous SNP leading to amino acid change(s) between Mycobacterium tuberculosis H37Rv and Mycobacterium bovis AF2122/97	Non-syn SNP(s)	integral membrane indolylacetylinositol arabinosyltransferase embb arabinosylindolylacetylinositol synthase	cell wall and cell processes
Rv3805c	Mb3835c	aftb	627 aa	627 aa			0.998	627 aa overlap			Non-synonymous SNP leading to amino acid change(s) between Mycobacterium tuberculosis H37Rv and Mycobacterium bovis AF2122/97	Non-syn SNP(s)	possible arabinofuranosyltransferase aftb	cell wall and cell processes
Rv3806c	Mb3836c	ubia	302 aa	302 aa			0.997	302 aa overlap			Non-synonymous SNP leading to amino acid change(s) between Mycobacterium tuberculosis H37Rv and Mycobacterium bovis AF2122/97	Non-syn SNP(s)	decaprenylphosphoryl-5-phosphoribose dppr synthase decaprenyl-phosphate 5-phosphoribosyltransferase	cell wall and cell processes
Rv3821	Mb3851		237 aa	237 aa			0.992	237 aa overlap			Non-synonymous SNP leading to amino acid change(s) between Mycobacterium tuberculosis H37Rv and Mycobacterium bovis AF2122/97	Non-syn SNP(s)	probable conserved integral membrane protein	cell wall and cell processes
Rv3823c	Mb3853c	mmpL8	1089 aa	1089 aa			0.998	1089 aa overlap			Non-synonymous SNP leading to amino acid change(s) between Mycobacterium tuberculosis H37Rv and Mycobacterium bovis AF2122/97	Non-syn SNP(s)	conserved integral membrane transport protein mmpl8	cell wall and cell processes
Rv3843c	Mb3873c		342 aa	342 aa			0.994	342 aa overlap			Non-synonymous SNP leading to amino acid change(s) between Mycobacterium tuberculosis H37Rv and Mycobacterium bovis AF2122/97	Non-syn SNP(s)	probable conserved transmembrane protein	cell wall and cell processes
Rv3848	Mb3878		302 aa	302 aa			0.997	302 aa overlap			Non-synonymous SNP leading to amino acid change(s) between Mycobacterium tuberculosis H37Rv and Mycobacterium bovis AF2122/97	Non-syn SNP(s)	probable conserved transmembrane protein	cell wall and cell processes
Rv3864	Mb3894	espe	418 aa	402 aa			0.962	418 aa overlap			In Mycobacterium bovis, a 36 bp insertion leads to a longer product compared to its homolog in Mycobacterium tuberculosis strain H37Rv (418 aa versus 402 aa).	Elongated protein in M. bovis AF2122/97	esx-1 secretion-associated protein espe	cell wall and cell processes
Rv3868	Mb3898	ecca1	573 aa	573 aa			0.998	573 aa overlap			Non-synonymous SNP leading to amino acid change(s) between Mycobacterium tuberculosis H37Rv and Mycobacterium bovis AF2122/97	Non-syn SNP(s)	esx conserved component ecca1. esx-1 type vii secretion system protein.	cell wall and cell processes
Rv3878	Mb3908	espj	280 aa	280 aa			0.996	280 aa overlap			Non-synonymous SNP leading to amino acid change(s) between Mycobacterium tuberculosis H37Rv and Mycobacterium bovis AF2122/97	Non-syn SNP(s)	esx-1 secretion-associated protein espj. conserved alanine rich protein.	cell wall and cell processes
Rv3879c	Mb3909c	espk	744 aa	729 aa			0.98	743 aa overlap			In Mycobacterium bovis, insertions of 27 bp and 18 bp lead to a longer product compared to the homolog in Mycobacterium tuberculosis strain H37Rv (744 aa versus 729 aa).	Elongated protein in M. bovis AF2122/97	esx-1 secretion-associated protein espk. alanine and proline rich protein.	cell wall and cell processes
Rv3881c	Mb3911c	espb	460 aa	460 aa			0.987	460 aa overlap			Non-synonymous SNP leading to amino acid change(s) between Mycobacterium tuberculosis H37Rv and Mycobacterium bovis AF2122/97	Non-syn SNP(s)	secreted esx-1 substrate protein bc espb. conserved alanine and glycine rich protein	cell wall and cell processes
Rv3884c	Mb3914c	ecca2	619 aa	619 aa			0.998	619 aa overlap			Non-synonymous SNP leading to amino acid change(s) between Mycobacterium tuberculosis H37Rv and Mycobacterium bovis AF2122/97	Non-syn SNP(s)	esx conserved component ecca2. esx-2 type vii secretion system protein. probable cbxx/cfqx family protein.	cell wall and cell processes
Rv3885c	Mb3915c	ecce2	537 aa	537 aa			0.998	537 aa overlap			Non-synonymous SNP leading to amino acid change(s) between Mycobacterium tuberculosis H37Rv and Mycobacterium bovis AF2122/97	Non-syn SNP(s)	esx conserved component ecce2. esx-2 type vii secretion system protein. possible membrane protein.	cell wall and cell processes
3' end of Rv3887c	Mb3917c	eccd2	289 aa	509 aa			0.997	288 aa overlap			In Mycobacterium bovis, a deletion of 2406 bp leads to the loss of the NH2 part of Rv3887c, the entire Rv3888c and the COOH part of Rv3889c compared to Mycobacterium tuberculosis strain H37Rv.	Frameshift in M. bovis AF2122/97	esx conserved component eccd2. esx-2 type vii secretion system protein. probable transmembrane protein.	cell wall and cell processes
5' end of Rv3889c	Mb3918c	espg2	72 aa	276 aa			1	68 aa overlap			In Mycobacterium bovis, a deletion of 2406 bases leads to the loss of the NH2 part of Rv3887c, the entire Rv3888c and the COOH part of Rv3889c compared to Mycobacterium tuberculosis strain H37Rv.	Frameshift in M. bovis AF2122/97	esx-2 secretion-associated protein espg2	cell wall and cell processes
Rv3890c	Mb3919c	esxC	124 aa	537 aa			0.998	537 aa overlap			In Mycobacterium bovis, a frameshift due to a single base deletion (c-*) leads to a longer product with a different COOH part compared to its homolog in Mycobacterium tuberculosis strain H37Rv (125 aa versus 95 aa).	Elongated protein in M. bovis AF2122/97	esat-6 like protein esxc esat-6 like protein 11	cell wall and cell processes
Rv3891c	Mb3920c	esxD	107 aa	107 aa			0.991	107 aa overlap			Non-synonymous SNP leading to amino acid change(s) between Mycobacterium tuberculosis H37Rv and Mycobacterium bovis AF2122/97	Non-syn SNP(s)	possible esat-6 like protein esxd	cell wall and cell processes
3' end of Rv3894c	Mb3923c	eccc2	561 aa	1396 aa			1	561 aa overlap			In Mycobacterium tuberculosis, Rv3894c exists as a single gene. In Mycobacterium bovis, a frameshift due to a single base insertion (*-c), splits Rv3894c into 2 parts, Mb3923c and Mb3924c.	Frameshift in M. bovis AF2122/97	possible conserved membrane protein [second part]	cell wall and cell processes
5' end of Rv3894c	Mb3924c	eccc2	833 aa	1396 aa			0.999	771 aa overlap			In Mycobacterium tuberculosis, Rv3894c exists as a single gene. In Mycobacterium bovis, a frameshift due to a single base insertion (*-c), splits Rv3894c into 2 parts, Mb3923c and Mb3924c.	Frameshift in M. bovis AF2122/97	possible conserved membrane protein [first part]	cell wall and cell processes
Rv3895c	Mb3925c	eccb2	495 aa	495 aa			0.998	495 aa overlap			Non-synonymous SNP leading to amino acid change(s) between Mycobacterium tuberculosis H37Rv and Mycobacterium bovis AF2122/97	Non-syn SNP(s)	esx conserved component eccb2. esx-2 type vii secretion system protein. probable membrane protein.	cell wall and cell processes
Rv3901c	Mb3931c		149 aa	149 aa			0.993	149 aa overlap			Non-synonymous SNP leading to amino acid change(s) between Mycobacterium tuberculosis H37Rv and Mycobacterium bovis AF2122/97	Non-syn SNP(s)	possible membrane protein	cell wall and cell processes
Rv3904c	Mb3934c	esxE	90 aa	90 aa			0.989	90 aa overlap			Non-synonymous SNP leading to amino acid change(s) between Mycobacterium tuberculosis H37Rv and Mycobacterium bovis AF2122/97	Non-syn SNP(s)	putative esat-6 like protein esxe hypothetical alanine rich protein esat-6 like protein 12	cell wall and cell processes
Rv3905c	Mb3935c	esxF	57 aa	103 aa			1	57 aa overlap			In Mycobacterium bovis, a single base transition (g-a) introducing a premature stop codon, leads to a shorter product compared to its homolog in Mycobacterium tuberculosis strain H37Rv (57 aa versus 103 aa).	Truncated protein in M. bovis AF2122/97	putative esat-6 like protein esxf hypothetical alanine and glycine rich protein esat-6 like protein 13	cell wall and cell processes
Rv3910	Mb3940		1184 aa	1184 aa			0.999	1184 aa overlap			Non-synonymous SNP leading to amino acid change(s) between Mycobacterium tuberculosis H37Rv and Mycobacterium bovis AF2122/97	Non-syn SNP(s)	probable conserved transmembrane protein	cell wall and cell processes

## Sheet: Hypotheticals
Rv tag	Mb tag	Gene	Mb length	Rv length	Rv-2 tag	Rv-2 length	% ID	AA overlap	% ID-2	AA overlap-2	Note	Alteration	Annotation	Fxnal Cat
Rv0325	Mb0333		229 aa	74 aa	Rv0326	151 aa	1	74 aa overlap	1	151 aa overlap	In Mycobacterium tuberculosis strain H37Rv, Rv0325 and Rv0326 exist as 2 genes. In Mycobacterium bovis, the absence of a stop codon between Rv0325 and Rv0326 due to a single base transition (t-c) leads to single product.	Base deletion(s) leading to gene fusion event in M. bovis AF2122/97	hypothetical protein	Conserved hypothetical protein
the5' end of Rv1718	Mb1746		207 aa	272 aa			1	193 aa overlap			In Mycobacterium tuberculosis strain H37Rv, Rv1718 exists as a single gene. In Mycobacterium bovis, a single base deletion (c-*) leads to a shorter product with a different COOH terminus.	Base deletion(s) leading to gene fusion event in M. bovis AF2122/97	conserved hypothetical protein	Conserved hypothetical protein
Rv2262c	Mb2285c		502 aa	360 aa	Rv2261c	140 aa	0.947	357 aa overlap	1	140 aa overlap	In Mycobacterium tuberculosis strain H37Rv, Rv2262c and Rv2261c exist as 2 genes. In Mycobacterium bovis, a 2 bp deletion (ct-*) results in a single product which is more similar to Rv2262c.	Base deletion(s) leading to gene fusion event in M. bovis AF2122/97	conserved hypothetical protein	Conserved hypothetical protein
Rv2561	Mb2591		245 aa	97 aa	Rv2562	129 aa	0.873	79 aa overlap	0.992	129 aa overlap	In Mycobacterium tuberculosis strain H37Rv, Rv2561 and Rv2562 exist as 2 genes. In Mycobacterium bovis, a single base deletion (g-*) results in a single product which is more similar to Rv2561.	Base deletion(s) leading to gene fusion event in M. bovis AF2122/97	conserved hypothetical protein	Conserved hypothetical protein
5' end of Rv2880c	Mb2904c		364 aa	275 aa	3' end of Rv2879c	189 aa	1	177 aa overlap	1	188 aa overlap	In Mycobacterium tuberculosis strain H37Rv, Rv2880c and Rv2879c exist as 2 genes. In Mycobacterium bovis, a single base deletion (g-*) leads to a single product.	Base deletion(s) leading to gene fusion event in M. bovis AF2122/97	conserved hypothetical protein	Conserved hypothetical protein
Rv2975c	Mb2999c		553 aa	84 aa	Rv2974c	470 aa	1	83 aa overlap	1	470 aa overlap	In Mycobacterium tuberculosis H37Rv, Rv2975c and Rv2974c exist as 2 genes. In Mycobacterium bovis, a 2 bp deletion (cg-*) results in a single product that is more similar to Rv2974c.	Base deletion(s) leading to gene fusion event in M. bovis AF2122/97	conserved hypothetical protein	Conserved hypothetical protein
Rv0192	Mb0198		352 aa	366 aa	Rv0192A	100 aa	0.965	318 aa overlap	0.911	56 aa overlap	In Mycobacterium tuberculosis strain H37Rv, Rv0192 and Rv0192A exist as 2 genes with an overlap region. In Mycobacterium bovis, a single base insertion (*-g) leads to a single product.	Base insertion(s) leading to gene fusion event in M. bovis AF2122/97	conserved secreted protein	Conserved hypothetical protein
the3' end of Rv1012	Mb1040		104 aa	97 aa			0.984	63 aa overlap			In Mycobacterium tuberculosis strain H37Rv, Rv1012 exists as a single gene. In Mycobacterium bovis, a frameshift due to a single base insertion (*-g) leads to a different NH2 terminus.	Base insertion(s) leading to gene fusion event in M. bovis AF2122/97	hypothetical protein	Conserved hypothetical protein
5' end of Rv2160A	Mb2184c		206 aa	211 aa	3' end of Rv2160c	112 aa	0.963	107 aa overlap	0.92	112 aa overlap	In Mycobacterium tuberculosis strain H37Rv, Rv2160A and Rv2160c exist as 2 genes with an overlap region between them. In Mycobacterium bovis, a 4 bp insertion (*-ggaa) leads to a single product.	Base insertion(s) leading to gene fusion event in M. bovis AF2122/97	conserved hypothetical protein	Conserved hypothetical protein
Rv2293c	Mb2315c		334 aa	246 aa	Rv2292c	74 aa	0.922	245 aa overlap	1	74 aa overlap	In Mycobacterium tuberculosis strain H37Rv, Rv2293c and Rv2292c exist as 2 genes. In Mycobacterium bovis, a single base insertion (*-g) results in a single product which is more similar to Rv2293c.	Base insertion(s) leading to gene fusion event in M. bovis AF2122/97	hypothetical protein	Conserved hypothetical protein
Rv3337	Mb3370		297 aa	128 aa	Rv3338	214 aa	1	81 aa overlap	1	214 aa overlap	In Mycobacterium tuberculosis strain H37Rv, Rv3337 and Rv3338 exist as 2 genes with an overlap region between them. In Mycobacterium bovis, a single base insertion (*-t) leads to a single product.	Base insertion(s) leading to gene fusion event in M. bovis AF2122/97	conserved hypothetical protein	Conserved hypothetical protein
Rv1588c	Mb0098c		260 aa	222 aa	Rv0095c	136 aa	0.982	222 aa overlap	0.925	134 aa overlap	In Mycobacterium tuberculosis strain H37Rv, Rv0095c and Rv1588 exist as separate genes in their respective positions. In Mycobacterium bovis, a 73 bp substitution leads to a single combined gene.	Base substitution(s) leading to gene fusion event in M. bovis AF2122/97	Conserved hypothetical protein	Conserved hypothetical protein
Rv1503c	Mb1542c		382 aa	182 aa	Rv1504c	199 aa	0.995	182 aa overlap	1	199 aa overlap	In Mycobacterium tuberculosis strain H37Rv, Rv1503c and Rv1504c exist as 2 genes. In Mycobacterium bovis, a single base transversion (t-g) leads to a single product.	Base transversion(s) leading to gene fusion event in M. bovis AF2122/97	conserved hypothetical protein	Conserved hypothetical protein
Rv3898c	Mb3927c		329 aa	110 aa	Rv3897c	210 aa	1	110 aa overlap	0.988	168 aa overlap	In Mycobacterium tuberculosis, Rv3898c and Rv3897c exist as 2 genes. In Mycobacterium bovis, a single base transition (t-c) leads to a single product.	Base transversion(s) leading to gene fusion event in M. bovis AF2122/97	conserved hypothetical protein	Conserved hypothetical protein
5' end of Rv0026	Mb0027		477 aa	448 aa			0.944	449 aa overlap			In Mycobacterium bovis, a 4 bp insertion (*-atcg) leads to a longer protein with a different COOH part compared to its homolog in Mycobacterium tuberculosis strain H37Rv (477 aa versus 448 aa).	Elongated protein in M. bovis AF2122/97	conserved hypothetical protein	Conserved hypothetical protein
3' end of Rv0345	Mb0353		90 aa	136 aa			1	90 aa overlap			In Mycobacterium bovis, a frameshift due to a single base deletion (a-*) leads to a shorter product with a different NH2 part compared to its homolog in Mycobacterium tuberculosis strain H37Rv.	Elongated protein in M. bovis AF2122/97	conserved hypothetical protein	Conserved hypothetical protein
Rv0739	Mb0760		282 aa	268 aa			0.996	263 aa overlap			In Mycobacterium bovis, a 2 bp insertion (*-cg) leads to a longer product compared to its homolog in Mycobacterium tuberculosis strain H37Rv (282 aa versus 268 aa).	Elongated protein in M. bovis AF2122/97	conserved hypothetical protein	Conserved hypothetical protein
Rv0836c	Mb0859c		240 aa	217 aa			1	217 aa overlap			In Mycobacterium bovis, a single base transition (a-g) leads to a longer product compared to its homolog in Mycobacterium tuberculosis strain H37Rv (240 aa versus 217 aa).	Elongated protein in M. bovis AF2122/97	hypothetical protein	Conserved hypothetical protein
Rv1765c	Mb1794c		418 aa	365 aa			0.978	364 aa overlap			In Mycobacterium bovis, a 121 bp to 848 bp substitution affects the COOH part of Mb1794c leading to a longer product compared to its homolog in Mycobacterium tuberculosis strain H37Rv (418 aa versus 365 aa).	Elongated protein in M. bovis AF2122/97	conserved hypothetical protein	Conserved hypothetical protein
Rv1870c	Mb1901c		222 aa	211 aa			1	211 aa overlap			In Mycobacterium bovis, a single base transversion (t-a) and a single base transition (c-t) lead to a slightly longer product compared to the homolog in Mycobacterium tuberculosis strain H37Rv (222 aa versus 211 aa).	Elongated protein in M. bovis AF2122/97	conserved hypothetical protein	Conserved hypothetical protein
Rv1883c	Mb1915c		158 aa	153 aa			0.968	158 aa overlap			In Mycobacterium bovis, a 15 bp in-frame insertion leads to a longer product compared to its homolog in Mycobacterium tuberculosis strain H37Rv (158 aa versus 153 aa).	Elongated protein in M. bovis AF2122/97	conserved hypothetical protein	Conserved hypothetical protein
Rv2407	Mb2430		280 aa	273 aa			0.975	280 aa overlap			In Mycobacterium bovis, a 21 bp in-frame insertion leads to a longer product compared to its homolog in Mycobacterium tuberculosis strain H37Rv (280 aa versus 273 aa).	Elongated protein in M. bovis AF2122/97	conserved hypothetical protein	Conserved hypothetical protein
Rv2414c	Mb2437c		523 aa	514 aa			1	483 aa overlap			In Mycobacterium bovis, a single base insertion (*-t) leads to a longer product with a different COOH part compared to its homolog in Mycobacterium tuberculosis H37Rv (523 aa versus 514 aa).	Elongated protein in M. bovis AF2122/97	conserved hypothetical protein	Conserved hypothetical protein
Rv2823c	Mb2847c		812 aa	809 aa			0.996	812 aa overlap			In Mycobacterium bovis, a 9 bp insertion (*-cggcgatgt) leads to a longer product compared to its homolog in Mycobacterium tuberculosis strain H37Rv.	Elongated protein in M. bovis AF2122/97	conserved protein	Conserved hypothetical protein
Rv3753c	Mb3779c		173 aa	166 aa			1	165 aa overlap			In Mycobacterium bovis, a single base transition (t-c) leads to a longer product with a different 5' start compared to its homolog in Mycobacterium tuberculosis strain H37Rv (173 aa versus 166 aa).	Elongated protein in M. bovis AF2122/97	conserved protein	Conserved hypothetical protein
Rv2024c	Mb2049c		1606 aa	515 aa			0.992				In Mycobacterium tuberculosis strain H37Rv, a large deletion region (RvD1) exists in between Rv2023 and Rv2024. In Mycobacterium bovis a 5000 bp insertion at this region results in Mb2049c being a much larger product with a different COOH part (1606 aa versus 515 aa).	Elongation, RD region	conserved hypothetical protein	Conserved hypothetical protein
5' end of Rv0698	Mb0717		109 aa	203 aa			0.981	106 aa overlap			In Mycobacterium tuberculosis strain H37Rv, Rv0698 exists as a single gene. In Mycobacterium bovis, a frameshift due to a single base deletion (c-*) splits Rv0698 into 2 parts, Mb0717 and Mb0718.	Frameshift in M. bovis AF2122/97	conserved hypothetical protein [first part]	Conserved hypothetical protein
3' end of Rv0698	Mb0718		77 aa	203 aa			1	77 aa overlap			In Mycobacterium tuberculosis strain H37Rv, Rv0698 exists as a single gene. In Mycobacterium bovis, a frameshift due to a single base deletion (c-*) splits Rv0698 into 2 parts, Mb0717 and Mb0718.	Frameshift in M. bovis AF2122/97	conserved hypothetical protein [second part]	Conserved hypothetical protein
5' end of Rv0785	Mb0807		191 aa	566 aa			0.971	140 aa overlap			In Mycobacterium tuberculosis strain H37Rv, Rv0785 exists as a single gene. In Mycobacterium bovis, a frameshift due to a single base deletion (t-*), splits Mb0807 into 2 parts, Mb0807 and Mb0808.	Frameshift in M. bovis AF2122/97	conserved hypothetical protein [first part]	Conserved hypothetical protein
3' end of Rv0785	Mb0808		368 aa	566 aa			0.997	368 aa overlap			In Mycobacterium tuberculosis strain H37Rv, Rv0785 exists as a single gene. In Mycobacterium bovis, a frameshift due to a single base deletion (t-*), splits Mb0807 into 2 parts, Mb0807 and Mb0808.	Frameshift in M. bovis AF2122/97	conserved hypothetical protein [second part]	Conserved hypothetical protein
the5' end of Rv1502	Mb1540		116 aa	299 aa			0.947	114 aa overlap			In Mycobacterium tuberculosis strain H37Rv, Rv1502 exists as a single gene. In Mycobacterium bovis, a frameshift due to a single base deletion (t-*), splits Rv1502 into 2 parts, Mb1540 and Mb1541.	Frameshift in M. bovis AF2122/97	hypothetical protein [first part]	Conserved hypothetical protein
5' end of Rv2030c	Mb2056c		606 aa	681 aa			1	587 aa overlap			In Mycobacterium tuberculosis strain H37Rv, Rv2030c exists as a single gene. In Mycobacterium bovis, a frameshift due to a single base deletion (g-*) splits Rv2030c into 2 parts, Mb2055c and Mb2056c.	Frameshift in M. bovis AF2122/97	conserved hypothetical protein [first part]	Conserved hypothetical protein
3' end of Rv2030c	Mb2055c		79 aa	681 aa			1	79 aa overlap			In Mycobacterium tuberculosis strain H37Rv, Rv2030c exists as a single gene. In Mycobacterium bovis, a frameshift due to a single base deletion (c-*) splits Rv2030c into 2 parts, Mb2055c and Mb2056c.	Frameshift in M. bovis AF2122/97	conserved hypothetical protein [second part]	Conserved hypothetical protein
5' end of Rv2084	Mb2110		331 aa	378 aa			0.993	284 aa overlap			In Mycobacterium tuberculosis strain H37Rv, Rv2084 exists as a single gene. In Mycobacterium bovis, a frameshift due to an 11 bp insertion (*-ggcgtacacac), splits Rv2084 into 2 parts, Mb2110 and Mb2111.	Frameshift in M. bovis AF2122/97	hypothetical protein	Conserved hypothetical protein
3' end of Rv2084	Mb2111		110 aa	378 aa			0.97	100 aa overlap			In Mycobacterium tuberculosis stain H37Rv, Rv2084 exists as a single gene. In Mycobacterium bovis, a frameshift due to an 11 bp insertion (*-ggcgtacacac), splits Rv2084 into 2 parts, Mb2110 and Mb2111.	Frameshift in M. bovis AF2122/97	hypothetical protein	Conserved hypothetical protein
5' end of Rv2227	Mb2251		106 aa	233 aa			0.938	80 aa overlap			In Mycobacterium tuberculosis strain H37Rv, Rv2227 exists as a single gene. In Mycobacterium bovis, a frameshift due to a 1 bp to 2 bp substitution (t-cc) splits Rv2227 in two parts, Mb2251 and Mb2252.	Frameshift in M. bovis AF2122/97	conserved hypothetical protein [first part]	Conserved hypothetical protein
3' end of Rv2227	Mb2252		124 aa	233 aa			0.992	124 aa overlap			In Mycobacterium tuberculosis strain H37Rv, Rv2227 exists as a single gene. In Mycobacterium bovis, a frameshift due to a 1 bp to 2 bp substitution (t-cc) splits Rv2227 in two parts, Mb2251 and Mb2252.	Frameshift in M. bovis AF2122/97	conserved hypothetical protein [second part]	Conserved hypothetical protein
5' end of Rv2286c	Mb2308c		133 aa	230 aa			1	133 aa overlap			In Mycobacterium tuberculosis strain H37Rv, Rv2286c exists as a single gene. In Mycobacterium bovis, a frameshift due to a single base transition (c-t) splits Rv2286c into 2 parts, Mb2307c and Mb2308c.	Frameshift in M. bovis AF2122/97	conserved hypothetical protein [first part]	Conserved hypothetical protein
3' end of Rv2286c	Mb2307c		87 aa	230 aa			0.304	194 aa overlap			In Mycobacterium tuberculosis strain H37Rv, Rv2286c exists as a single gene. In Mycobacterium bovis, a frameshift due to a single base transition (c-t) splits Rv2286c into 2 parts, Mb2307c and Mb2308c.	Frameshift in M. bovis AF2122/97	conserved hypothetical protein [second part]	Conserved hypothetical protein
5' end of Rv2566	Mb2595		533 aa	1140 aa			0.996	531 aa overlap			In Mycobacterium tuberculosis strain H37Rv, Rv2566 exists as a single gene. In Mycobacterium bovis, a frameshift due to a 2 bp deletion (gc-*) splits Rv2566 into 2 parts, Mb2595 and Mb2596.	Frameshift in M. bovis AF2122/97	long conserved hypothetical protein [first part]	Conserved hypothetical protein
3' end of Rv2566	Mb2596		597 aa	1140 aa			0.998	597 aa overlap			In Mycobacterium tuberculosis strain H37Rv, Rv2566 exists as a single gene. In Mycobacterium bovis, a frameshift due to a 2 bp deletion (gc-*) splits Rv2566 into 2 parts, Mb2595 and Mb2596.	Frameshift in M. bovis AF2122/97	long conserved hypothetical protein [second part]	Conserved hypothetical protein
5' end of Rv2577	Mb2607		83 aa	529 aa			1	83 aa overlap			In Mycobacterium tuberculosis strain H37Rv, Rv2577 exists as a single gene. In Mycobacterium bovis, a frameshift due to a single base transition (g-a) splits Rv2577 into 2 parts, Mb2607 and Mb2608.	Frameshift in M. bovis AF2122/97	conserved hypothetical protein [first part]	Conserved hypothetical protein
3' end of Rv2577	Mb2608		434 aa	529 aa			1	434 aa overlap			In Mycobacterium tuberculosis strain H37Rv, Rv2577 exists as a single gene. In Mycobacterium bovis, a single base transition (g-a) splits Rv2577 into 2 parts, Mb2607 and Mb2608.	Frameshift in M. bovis AF2122/97	conserved hypothetical protein [second part]	Conserved hypothetical protein
5' end of Rv2742c	Mb2763c		195 aa	277 aa			1	195 aa overlap			In Mycobacterium tuberculosis strain H37Rv, Rv2742c exists as a single gene. In Mycobacterium bovis, a frameshift due to a 23 bp insertion splits Rv2742c into two parts, Mb2762c and Mb2763c.	Frameshift in M. bovis AF2122/97	conserved hypothetical arginine rich protein [first part]	Conserved hypothetical protein
3' end of Rv2742c	Mb2762c		82 aa	277 aa			1	82 aa overlap			In Mycobacterium tuberculosis strain H37Rv, Rv2742c exists as a single gene. In Mycobacterium bovis, a frameshift due to a 23 bp insertion splits Rv2742c into two parts, Mb2762c and Mb2763c.	Frameshift in M. bovis AF2122/97	conserved hypothetical arginine rich protein [second part]	Conserved hypothetical protein
5' end of Rv2762c	Mb2784c		43 aa	139 aa			1	43 aa overlap			In Mycobacterium tuberculosis strain H37Rv, Rv2762c exists as a single gene. In Mycobacterium bovis, a frameshift due to a single base transition (c-t) splits Rv2762c into 2 parts, Mb2783c and Mb2784c.	Frameshift in M. bovis AF2122/97	conserved hypothetical protein [first part]	Conserved hypothetical protein
3' end of Rv2762c	Mb2783c		90 aa	139 aa			1	90 aa overlap			In Mycobacterium tuberculosis strain H37Rv, Rv2762c exists as a single gene. In Mycobacterium bovis, a single base transition (c-t) splits Rv2762c into 2 parts, Mb2783c and Mb2784c.	Frameshift in M. bovis AF2122/97	conserved hypothetical protein [second part]	Conserved hypothetical protein
3' end of Rv3128c	Mb3151c		116 aa	337 aa			1	116 aa overlap			In Mycobacterium tuberculosis strain H37Rv, Rv3128c exists as a single gene with an in-frame amber stop codon. In Mycobacterium bovis, Rv3128c is split into 2, Mb3151c and Mb3152c.	Frameshift in M. bovis AF2122/97	conserved hypothetical protein	Conserved hypothetical protein
5' end of Rv3128c	Mb3152c		193 aa	337 aa			1	193 aa overlap			In Mycobacterium tuberculosis strain H37Rv, Rv3128c exists as a single gene with an in-frame amber stop codon. In Mycobacterium bovis, Rv3128c is split into 2, Mb3151c and Mb3152c.	Frameshift in M. bovis AF2122/97	conserved hypothetical protein	Conserved hypothetical protein
5' end of Rv3773c	Mb3802c		78 aa	194 aa			1	52 aa overlap			In Mycobacterium tuberculosis strain H37Rv, Rv3773c exists as a single gene. In Mycobacterium bovis, a frameshift due to a single base insertion (*-a) splits Rv3773c into 2 parts, Mb3801c and Mb3802c.	Frameshift in M. bovis AF2122/97	conserved hypothetical protein [first part]	Conserved hypothetical protein
3' end of Rv3773c	Mb3801c		114 aa	194 aa			1	114 aa overlap			In Mycobacterium tuberculosis Rv3773c exists as a single gene. In Mycobacterium bovis, a frameshift due to a single base insertion (*-a) splits Rv3773c in two parts, Mb3802c and Mb3801c.	Frameshift in M. bovis AF2122/97	conserved hypothetical protein [second part]	Conserved hypothetical protein
3' end of Rv3899c	Mb3928c		293 aa	410 aa			1	293 aa overlap			In Mycobacterium tuberculosis, Rv3899c exists as a single gene. In Mycobacterium bovis, a frameshift due to a single base deletion (c-*) splits Rv3899c into 2 parts, Mb3928c and Mb3929c with the former being the more likely product.	Frameshift in M. bovis AF2122/97	conserved hypothetical protein	Conserved hypothetical protein
5' end of Rv3899c	Mb3929c		247 aa	410 aa			0.908	130 aa overlap			In Mycobacterium tuberculosis, Rv3899c exists as a single gene. In Mycobacterium bovis, a frameshift due to a single base deletion (c-*) splits Rv3899c into 2 parts, Mb3928c and Mb3929c with the former being the more likely product.	Frameshift in M. bovis AF2122/97	conserved hypothetical protein	Conserved hypothetical protein
-	Mb2999cA		68 aa	-	-	-	-	-			Identified by de novo proteomics of Mycobacterium bovis AF2122/97 under exponential conditions	M. bovis AF2122/97 specific	function unknown	Conserved hypothetical protein
-	Mb1582	mmpS6	148 aa	-	-		-	-			In Mycobacterium bovis, a 2153 bp insertion leads to a new protein with no equivalent in Mycobacterium tuberculosis strain H37Rv. Belongs to the TbD1 region.	M. bovis AF2122/97 specific	probable conserved membrane protein mmps6	Conserved hypothetical protein
-	Mb0626cA		-	-			-	-			No equivalent in Mycobacterium tuberculosis strain H37Rv.	M. bovis AF2122/97 specific	function unknown	Conserved hypothetical protein
-	Mb0857cA		-	-			-	-			No equivalent in Mycobacterium tuberculosis strain H37Rv.	M. bovis AF2122/97 specific	function unknown	Conserved hypothetical protein
	Mb2573	lprR	219 aa				0.9955	219 aa overlap			In Mycobacterium bovis, there is a 656 bp insertion relative to Mycobacterium tuberculosis strain H37Rv.	M. bovis AF2122/97 specific	probable conserved lipoprotein lprr	Conserved hypothetical protein
	Mb1023A		83 aa								No equivalent in Mycobacterium tuberculosis strain H37Rv.	M. bovis AF2122/97 specific	function unknown	Conserved hypothetical protein
	Mb1186A										No equivalent in Mycobacterium tuberculosis strain H37Rv.	M. bovis AF2122/97 specific	conserved hypothetical protein	Conserved hypothetical protein
	Mb0587cA		55 aa								Identified by de novo proteomics of Mycobacterium bovis AF2122/97 under exponential conditions	M. bovis AF2122/97 specific	conserved hypothetical protein	Conserved hypothetical protein
	Mb2407A		69 aa								Identified by de novo proteomics of Mycobacterium bovis AF2122/97 under exponential conditions	M. bovis AF2122/97 specific	conserved hypothetical protein	Conserved hypothetical protein
	Mb3227A		72 aa								Identified by de novo proteomics of Mycobacterium bovis AF2122/97 under exponential conditions	M. bovis AF2122/97 specific	conserved hypothetical protein	Conserved hypothetical protein
	Mb3875A		71 aa								Identified by analysis of transcriptomic data (RNAseq) of Mycobacterium bovis AF2122/97 under exponential conditions	M. bovis AF2122/97 specific	conserved hypothetical protein	Conserved hypothetical protein
	Mb3875cB		30 aa								Identified by analysis of transcriptomic data (RNAseq) of Mycobacterium bovis AF2122/97 under exponential conditions	M. bovis AF2122/97 specific	conserved hypothetical protein	Conserved hypothetical protein
	Mb3875cC		102 aa								Identified by analysis of transcriptomic data (RNAseq) of Mycobacterium bovis AF2122/97 under exponential conditions	M. bovis AF2122/97 specific	conserved hypothetical protein	Conserved hypothetical protein
	Mb2541		45 aa								Identified by de novo proteomics of Mycobacterium bovis AF2122/97 under exponential conditions	M. bovis AF2122/97 specific		conserved hypothetical protein
	Mb1847		26 aa								Identified by de novo proteomics of Mycobacterium bovis AF2122/97 under exponential conditions	M. bovis AF2122/97 specific		conserved hypothetical protein
	Mb2683c		57 aa								Identified by de novo proteomics of Mycobacterium bovis AF2122/97 under exponential conditions	M. bovis AF2122/97 specific		conserved hypothetical protein
Rv0004	Mb0004		187 aa	187 aa			0.995	187 aa overlap			Non-synonymous SNP leading to amino acid change(s) between Mycobacterium tuberculosis H37Rv and Mycobacterium bovis AF2122/97	Non-syn SNP(s)	conserved hypothetical protein	Conserved hypothetical protein
Rv0021c	Mb0021c		322 aa	322 aa			0.997	322 aa overlap			Non-synonymous SNP leading to amino acid change(s) between Mycobacterium tuberculosis H37Rv and Mycobacterium bovis AF2122/97	Non-syn SNP(s)	conserved hypothetical protein	Conserved hypothetical protein
Rv0025	Mb0026		120 aa	120 aa			0.992	120 aa overlap			Non-synonymous SNP leading to amino acid change(s) between Mycobacterium tuberculosis H37Rv and Mycobacterium bovis AF2122/97	Non-syn SNP(s)	conserved hypothetical protein	Conserved hypothetical protein
Rv0029	Mb0030		365 aa	365 aa			0.997	365 aa overlap			Non-synonymous SNP leading to amino acid change(s) between Mycobacterium tuberculosis H37Rv and Mycobacterium bovis AF2122/97	Non-syn SNP(s)	conserved hypothetical protein	Conserved hypothetical protein
Rv0080	Mb0083		152 aa	152 aa			0.993	152 aa overlap			Non-synonymous SNP leading to amino acid change(s) between Mycobacterium tuberculosis H37Rv and Mycobacterium bovis AF2122/97	Non-syn SNP(s)	conserved hypothetical protein	Conserved hypothetical protein
Rv0104	Mb0107		504 aa	504 aa			0.996	504 aa overlap			Non-synonymous SNP leading to amino acid change(s) between Mycobacterium tuberculosis H37Rv and Mycobacterium bovis AF2122/97	Non-syn SNP(s)	conserved hypothetical protein	Conserved hypothetical protein
Rv0138	Mb0143		167 aa	167 aa			0.994	167 aa overlap			Non-synonymous SNP leading to amino acid change(s) between Mycobacterium tuberculosis H37Rv and Mycobacterium bovis AF2122/97	Non-syn SNP(s)	conserved hypothetical protein	Conserved hypothetical protein
Rv0193c	Mb0199c		615 aa	615 aa			0.997	615 aa overlap			Non-synonymous SNP leading to amino acid change(s) between Mycobacterium tuberculosis H37Rv and Mycobacterium bovis AF2122/97	Non-syn SNP(s)	hypothetical protein	Conserved hypothetical protein
Rv0209	Mb0215		361 aa	361 aa			0.997	361 aa overlap			Non-synonymous SNP leading to amino acid change(s) between Mycobacterium tuberculosis H37Rv and Mycobacterium bovis AF2122/97	Non-syn SNP(s)	hypothetical protein	Conserved hypothetical protein
Rv0210	Mb0216		492 aa	492 aa			0.998	492 aa overlap			Non-synonymous SNP leading to amino acid change(s) between Mycobacterium tuberculosis H37Rv and Mycobacterium bovis AF2122/97	Non-syn SNP(s)	hypothetical protein	Conserved hypothetical protein
Rv0259c	Mb0265c		247 aa	247 aa			0.996	247 aa overlap			Non-synonymous SNP leading to amino acid change(s) between Mycobacterium tuberculosis H37Rv and Mycobacterium bovis AF2122/97	Non-syn SNP(s)	conserved hypothetical protein	Conserved hypothetical protein
Rv0272c	Mb0278c		377 aa	377 aa			0.997	377 aa overlap			Non-synonymous SNP leading to amino acid change(s) between Mycobacterium tuberculosis H37Rv and Mycobacterium bovis AF2122/97	Non-syn SNP(s)	unknown protein	Conserved hypothetical protein
Rv0299	Mb0307		100 aa	100 aa			0.99	100 aa overlap			Non-synonymous SNP leading to amino acid change(s) between Mycobacterium tuberculosis H37Rv and Mycobacterium bovis AF2122/97	Non-syn SNP(s)	hypothetical protein	Conserved hypothetical protein
Rv0312	Mb0320		620 aa	620 aa			0.997	620 aa overlap			Non-synonymous SNP leading to amino acid change(s) between Mycobacterium tuberculosis H37Rv and Mycobacterium bovis AF2122/97	Non-syn SNP(s)	conserved hypothetical proline and threonine rich protein	Conserved hypothetical protein
Rv0323c	Mb0331c		223 aa	223 aa			0.996	223 aa overlap			Non-synonymous SNP leading to amino acid change(s) between Mycobacterium tuberculosis H37Rv and Mycobacterium bovis AF2122/97	Non-syn SNP(s)	conserved hypothetical protein	Conserved hypothetical protein
Rv0329c	Mb0336c		208 aa	208 aa			0.995	208 aa overlap			Non-synonymous SNP leading to amino acid change(s) between Mycobacterium tuberculosis H37Rv and Mycobacterium bovis AF2122/97	Non-syn SNP(s)	conserved hypothetical protein	Conserved hypothetical protein
Rv0332	Mb0339		261 aa	261 aa			0.996	261 aa overlap			Non-synonymous SNP leading to amino acid change(s) between Mycobacterium tuberculosis H37Rv and Mycobacterium bovis AF2122/97	Non-syn SNP(s)	conserved protein	Conserved hypothetical protein
Rv0368c	Mb0375c		403 aa	403 aa			0.995	403 aa overlap			Non-synonymous SNP leading to amino acid change(s) between Mycobacterium tuberculosis H37Rv and Mycobacterium bovis AF2122/97	Non-syn SNP(s)	conserved hypothetical protein	Conserved hypothetical protein
Rv0372c	Mb0379c		251 aa	251 aa			0.996	251 aa overlap			Non-synonymous SNP leading to amino acid change(s) between Mycobacterium tuberculosis H37Rv and Mycobacterium bovis AF2122/97	Non-syn SNP(s)	conserved hypothetical protein	Conserved hypothetical protein
Rv0395	Mb0401		134 aa	134 aa			0.993	134 aa overlap			Non-synonymous SNP leading to amino acid change(s) between Mycobacterium tuberculosis H37Rv and Mycobacterium bovis AF2122/97	Non-syn SNP(s)	hypothetical protein	Conserved hypothetical protein
Rv0434	Mb0442		217 aa	217 aa			0.995	217 aa overlap			Non-synonymous SNP leading to amino acid change(s) between Mycobacterium tuberculosis H37Rv and Mycobacterium bovis AF2122/97	Non-syn SNP(s)	conserved hypothetical protein	Conserved hypothetical protein
Rv0493c	Mb0504c		329 aa	329 aa			0.997	329 aa overlap			Non-synonymous SNP leading to amino acid change(s) between Mycobacterium tuberculosis H37Rv and Mycobacterium bovis AF2122/97	Non-syn SNP(s)	conserved protein	Conserved hypothetical protein
Rv0572c	Mb0587c		113 aa	113 aa			0.991	113 aa overlap			Non-synonymous SNP leading to amino acid change(s) between Mycobacterium tuberculosis H37Rv and Mycobacterium bovis AF2122/97	Non-syn SNP(s)	hypothetical protein	Conserved hypothetical protein
Rv0574c	Mb0589c		380 aa	380 aa			0.997	380 aa overlap			Non-synonymous SNP leading to amino acid change(s) between Mycobacterium tuberculosis H37Rv and Mycobacterium bovis AF2122/97	Non-syn SNP(s)	conserved hypothetical protein	Conserved hypothetical protein
Rv0610c	Mb0627c		385 aa	385 aa			0.997	385 aa overlap			Non-synonymous SNP leading to amino acid change(s) between Mycobacterium tuberculosis H37Rv and Mycobacterium bovis AF2122/97	Non-syn SNP(s)	hypothetical protein	Conserved hypothetical protein
Rv0647c	Mb0666c		488 aa	488 aa			0.998	488 aa overlap			Non-synonymous SNP leading to amino acid change(s) between Mycobacterium tuberculosis H37Rv and Mycobacterium bovis AF2122/97	Non-syn SNP(s)	conserved protein	Conserved hypothetical protein
Rv0787	Mb0810		319 aa	319 aa			0.997	319 aa overlap			Non-synonymous SNP leading to amino acid change(s) between Mycobacterium tuberculosis H37Rv and Mycobacterium bovis AF2122/97	Non-syn SNP(s)	unknown protein	Conserved hypothetical protein
Rv0822c	Mb0845c		684 aa	684 aa			0.999	684 aa overlap			Non-synonymous SNP leading to amino acid change(s) between Mycobacterium tuberculosis H37Rv and Mycobacterium bovis AF2122/97	Non-syn SNP(s)	conserved protein	Conserved hypothetical protein
Rv0826	Mb0849		351 aa	351 aa			0.994	351 aa overlap			Non-synonymous SNP leading to amino acid change(s) between Mycobacterium tuberculosis H37Rv and Mycobacterium bovis AF2122/97	Non-syn SNP(s)	conserved hypothetical protein	Conserved hypothetical protein
Rv0862c	Mb0885c		756 aa	756 aa			0.999	756 aa overlap			Non-synonymous SNP leading to amino acid change(s) between Mycobacterium tuberculosis H37Rv and Mycobacterium bovis AF2122/97	Non-syn SNP(s)	conserved protein	Conserved hypothetical protein
Rv0909	Mb0933		59 aa	59 aa			0.983	59 aa overlap			Non-synonymous SNP leading to amino acid change(s) between Mycobacterium tuberculosis H37Rv and Mycobacterium bovis AF2122/97	Non-syn SNP(s)	conserved hypothetical protein	Conserved hypothetical protein
Rv0918	Mb0942		158 aa	158 aa			0.994	158 aa overlap			Non-synonymous SNP leading to amino acid change(s) between Mycobacterium tuberculosis H37Rv and Mycobacterium bovis AF2122/97	Non-syn SNP(s)	conserved protein	Conserved hypothetical protein
Rv0964c	Mb0989c		160 aa	160 aa			0.994	160 aa overlap			Non-synonymous SNP leading to amino acid change(s) between Mycobacterium tuberculosis H37Rv and Mycobacterium bovis AF2122/97	Non-syn SNP(s)	hypothetical protein	Conserved hypothetical protein
Rv0965c	Mb0990c		139 aa	139 aa			0.993	139 aa overlap			Non-synonymous SNP leading to amino acid change(s) between Mycobacterium tuberculosis H37Rv and Mycobacterium bovis AF2122/97	Non-syn SNP(s)	conserved hypothetical protein	Conserved hypothetical protein
Rv0966c	Mb0991c		200 aa	200 aa			0.99	200 aa overlap			Non-synonymous SNP leading to amino acid change(s) between Mycobacterium tuberculosis H37Rv and Mycobacterium bovis AF2122/97	Non-syn SNP(s)	conserved protein	Conserved hypothetical protein
Rv0990c	Mb1017c		218 aa	218 aa			0.995	218 aa overlap			Non-synonymous SNP leading to amino acid change(s) between Mycobacterium tuberculosis H37Rv and Mycobacterium bovis AF2122/97	Non-syn SNP(s)	hypothetical protein	Conserved hypothetical protein
Rv0992c	Mb1019c		197 aa	197 aa			0.995	197 aa overlap			Non-synonymous SNP leading to amino acid change(s) between Mycobacterium tuberculosis H37Rv and Mycobacterium bovis AF2122/97	Non-syn SNP(s)	conserved hypothetical protein	Conserved hypothetical protein
Rv1006	Mb1033		567 aa	567 aa			0.996	567 aa overlap			Non-synonymous SNP leading to amino acid change(s) between Mycobacterium tuberculosis H37Rv and Mycobacterium bovis AF2122/97	Non-syn SNP(s)	unknown protein	Conserved hypothetical protein
Rv1043c	Mb1072c		341 aa	341 aa			0.994	341 aa overlap			Non-synonymous SNP leading to amino acid change(s) between Mycobacterium tuberculosis H37Rv and Mycobacterium bovis AF2122/97	Non-syn SNP(s)	conserved hypothetical protein	Conserved hypothetical protein
Rv1045	Mb1074		293 aa	293 aa			0.997	293 aa overlap			Non-synonymous SNP leading to amino acid change(s) between Mycobacterium tuberculosis H37Rv and Mycobacterium bovis AF2122/97	Non-syn SNP(s)	hypothetical protein	Conserved hypothetical protein
Rv1112	Mb1142		357 aa	357 aa			0.997	357 aa overlap			Non-synonymous SNP leading to amino acid change(s) between Mycobacterium tuberculosis H37Rv and Mycobacterium bovis AF2122/97	Non-syn SNP(s)	probable gtp binding protein	Conserved hypothetical protein
Rv1120c	Mb1151c		164 aa	164 aa			0.994	164 aa overlap			Non-synonymous SNP leading to amino acid change(s) between Mycobacterium tuberculosis H37Rv and Mycobacterium bovis AF2122/97	Non-syn SNP(s)	conserved hypothetical protein	Conserved hypothetical protein
Rv1125	Mb1156		414 aa	414 aa			0.998	414 aa overlap			Non-synonymous SNP leading to amino acid change(s) between Mycobacterium tuberculosis H37Rv and Mycobacterium bovis AF2122/97	Non-syn SNP(s)	conserved hypothetical protein	Conserved hypothetical protein
Rv1128c	Mb1159c		451 aa	451 aa			0.998	451 aa overlap			Non-synonymous SNP leading to amino acid change(s) between Mycobacterium tuberculosis H37Rv and Mycobacterium bovis AF2122/97	Non-syn SNP(s)	conserved hypothetical protein	Conserved hypothetical protein
Rv1154c	Mb1185c		213 aa	213 aa			0.995	213 aa overlap			Non-synonymous SNP leading to amino acid change(s) between Mycobacterium tuberculosis H37Rv and Mycobacterium bovis AF2122/97	Non-syn SNP(s)	hypothetical protein	Conserved hypothetical protein
Rv1186c	Mb1218c		538 aa	538 aa			0.998	538 aa overlap			Non-synonymous SNP leading to amino acid change(s) between Mycobacterium tuberculosis H37Rv and Mycobacterium bovis AF2122/97	Non-syn SNP(s)	conserved protein	Conserved hypothetical protein
Rv1215c	Mb1247c		561 aa	561 aa			0.998	561 aa overlap			Non-synonymous SNP leading to amino acid change(s) between Mycobacterium tuberculosis H37Rv and Mycobacterium bovis AF2122/97	Non-syn SNP(s)	conserved protein	Conserved hypothetical protein
Rv1232c	Mb1264c		435 aa	435 aa			0.998	435 aa overlap			Non-synonymous SNP leading to amino acid change(s) between Mycobacterium tuberculosis H37Rv and Mycobacterium bovis AF2122/97	Non-syn SNP(s)	conserved protein	Conserved hypothetical protein
Rv1262c	Mb1293c		144 aa	144 aa			0.993	144 aa overlap			Non-synonymous SNP leading to amino acid change(s) between Mycobacterium tuberculosis H37Rv and Mycobacterium bovis AF2122/97	Non-syn SNP(s)	hypothetical hit-like protein	Conserved hypothetical protein
Rv1276c	Mb1307c		158 aa	158 aa			0.994	158 aa overlap			Non-synonymous SNP leading to amino acid change(s) between Mycobacterium tuberculosis H37Rv and Mycobacterium bovis AF2122/97	Non-syn SNP(s)	conserved hypothetical protein	Conserved hypothetical protein
Rv1301	Mb1333		217 aa	217 aa			0.995	217 aa overlap			Non-synonymous SNP leading to amino acid change(s) between Mycobacterium tuberculosis H37Rv and Mycobacterium bovis AF2122/97	Non-syn SNP(s)	conserved protein	Conserved hypothetical protein
Rv1321	Mb1355		226 aa	226 aa			0.996	226 aa overlap			Non-synonymous SNP leading to amino acid change(s) between Mycobacterium tuberculosis H37Rv and Mycobacterium bovis AF2122/97	Non-syn SNP(s)	conserved hypothetical protein	Conserved hypothetical protein
Rv1367c	Mb1402c		377 aa	377 aa			0.997	377 aa overlap			Non-synonymous SNP leading to amino acid change(s) between Mycobacterium tuberculosis H37Rv and Mycobacterium bovis AF2122/97	Non-syn SNP(s)	conserved protein	Conserved hypothetical protein
Rv1374c	Mb1409c		152 aa	152 aa			0.993	152 aa overlap			Non-synonymous SNP leading to amino acid change(s) between Mycobacterium tuberculosis H37Rv and Mycobacterium bovis AF2122/97	Non-syn SNP(s)	hypothetical protein	Conserved hypothetical protein
Rv1375	Mb1410		439 aa	439 aa			0.995	439 aa overlap			Non-synonymous SNP leading to amino acid change(s) between Mycobacterium tuberculosis H37Rv and Mycobacterium bovis AF2122/97	Non-syn SNP(s)	conserved hypothetical protein	Conserved hypothetical protein
Rv1376	Mb1411		497 aa	497 aa			0.998	497 aa overlap			Non-synonymous SNP leading to amino acid change(s) between Mycobacterium tuberculosis H37Rv and Mycobacterium bovis AF2122/97	Non-syn SNP(s)	conserved hypothetical protein	Conserved hypothetical protein
Rv1378c	Mb1413c		475 aa	475 aa			0.996	475 aa overlap			Non-synonymous SNP leading to amino acid change(s) between Mycobacterium tuberculosis H37Rv and Mycobacterium bovis AF2122/97	Non-syn SNP(s)	conserved hypothetical protein	Conserved hypothetical protein
Rv1422	Mb1457		342 aa	342 aa			0.997	342 aa overlap			Non-synonymous SNP leading to amino acid change(s) between Mycobacterium tuberculosis H37Rv and Mycobacterium bovis AF2122/97	Non-syn SNP(s)	conserved hypothetical protein	Conserved hypothetical protein
Rv1462	Mb1497		397 aa	397 aa			0.997	397 aa overlap			Non-synonymous SNP leading to amino acid change(s) between Mycobacterium tuberculosis H37Rv and Mycobacterium bovis AF2122/97	Non-syn SNP(s)	conserved hypothetical protein	Conserved hypothetical protein
Rv1486c	Mb1522c		288 aa	288 aa			0.997	288 aa overlap			Non-synonymous SNP leading to amino acid change(s) between Mycobacterium tuberculosis H37Rv and Mycobacterium bovis AF2122/97	Non-syn SNP(s)	conserved hypothetical protein	Conserved hypothetical protein
Rv1518	Mb1545		319 aa	319 aa			0.994	319 aa overlap			Non-synonymous SNP leading to amino acid change(s) between Mycobacterium tuberculosis H37Rv and Mycobacterium bovis AF2122/97	Non-syn SNP(s)	conserved hypothetical protein	Conserved hypothetical protein
Rv1572c	Mb1598A		34 aa	34 aa				34aa overlap			Non-synonymous SNP leading to amino acid change(s) between Mycobacterium tuberculosis H37Rv and Mycobacterium bovis AF2122/97	Non-syn SNP(s)	conserved hypothetical protein	Conserved hypothetical protein
Rv1592c	Mb1618c		446 aa	446 aa			0.998	446 aa overlap			Non-synonymous SNP leading to amino acid change(s) between Mycobacterium tuberculosis H37Rv and Mycobacterium bovis AF2122/97	Non-syn SNP(s)	conserved hypothetical protein	Conserved hypothetical protein
Rv1597	Mb1623		252 aa	252 aa			0.996	252 aa overlap			Non-synonymous SNP leading to amino acid change(s) between Mycobacterium tuberculosis H37Rv and Mycobacterium bovis AF2122/97	Non-syn SNP(s)	hypothetical protein	Conserved hypothetical protein
Rv1680	Mb1707		274 aa	274 aa			0.996	274 aa overlap			Non-synonymous SNP leading to amino acid change(s) between Mycobacterium tuberculosis H37Rv and Mycobacterium bovis AF2122/97	Non-syn SNP(s)	hypothetical protein	Conserved hypothetical protein
Rv1716	Mb1744		276 aa	276 aa			0.996	276 aa overlap			Non-synonymous SNP leading to amino acid change(s) between Mycobacterium tuberculosis H37Rv and Mycobacterium bovis AF2122/97	Non-syn SNP(s)	conserved hypothetical protein	Conserved hypothetical protein
Rv1734c	Mb1763c		80 aa	80 aa			0.988	80 aa overlap			Non-synonymous SNP leading to amino acid change(s) between Mycobacterium tuberculosis H37Rv and Mycobacterium bovis AF2122/97	Non-syn SNP(s)	conserved hypothetical protein	Conserved hypothetical protein
Rv1778c	Mb1807c		149 aa	149 aa			0.993	149 aa overlap			Non-synonymous SNP leading to amino acid change(s) between Mycobacterium tuberculosis H37Rv and Mycobacterium bovis AF2122/97	Non-syn SNP(s)	unknown protein	Conserved hypothetical protein
Rv1815	Mb1845		221 aa	221 aa			0.995	221 aa overlap			Non-synonymous SNP leading to amino acid change(s) between Mycobacterium tuberculosis H37Rv and Mycobacterium bovis AF2122/97	Non-syn SNP(s)	conserved protein	Conserved hypothetical protein
Rv1829	Mb1860		164 aa	164 aa			0.994	164 aa overlap			Non-synonymous SNP leading to amino acid change(s) between Mycobacterium tuberculosis H37Rv and Mycobacterium bovis AF2122/97	Non-syn SNP(s)	conserved protein	Conserved hypothetical protein
Rv1836c	Mb1867c		677 aa	677 aa			0.997	677 aa overlap			Non-synonymous SNP leading to amino acid change(s) between Mycobacterium tuberculosis H37Rv and Mycobacterium bovis AF2122/97	Non-syn SNP(s)	conserved protein	Conserved hypothetical protein
Rv1847	Mb1878		140 aa	140 aa			0.993	140 aa overlap			Non-synonymous SNP leading to amino acid change(s) between Mycobacterium tuberculosis H37Rv and Mycobacterium bovis AF2122/97	Non-syn SNP(s)	conserved protein	Conserved hypothetical protein
Rv1873	Mb1904		145 aa	145 aa			0.993	145 aa overlap			Non-synonymous SNP leading to amino acid change(s) between Mycobacterium tuberculosis H37Rv and Mycobacterium bovis AF2122/97	Non-syn SNP(s)	conserved hypothetical protein	Conserved hypothetical protein
Rv1904	Mb1939		143 aa	143 aa			0.993	143 aa overlap			Non-synonymous SNP leading to amino acid change(s) between Mycobacterium tuberculosis H37Rv and Mycobacterium bovis AF2122/97	Non-syn SNP(s)	conserved hypothetical protein	Conserved hypothetical protein
Rv1945	Mb1980		454 aa	454 aa			0.9978	454 aa overlap			Non-synonymous SNP leading to amino acid change(s) between Mycobacterium tuberculosis H37Rv and Mycobacterium bovis AF2122/97	Non-syn SNP(s)	conserved hypothetical protein	Conserved hypothetical protein
Rv1948c	Mb1983c		116 aa	116 aa			0.991	116 aa overlap			Non-synonymous SNP leading to amino acid change(s) between Mycobacterium tuberculosis H37Rv and Mycobacterium bovis AF2122/97	Non-syn SNP(s)	hypothetical protein	Conserved hypothetical protein
Rv1949c	Mb1984c		300 aa	319 aa			0.997	300 aa overlap			Non-synonymous SNP leading to amino acid change(s) between Mycobacterium tuberculosis H37Rv and Mycobacterium bovis AF2122/97	Non-syn SNP(s)	conserved hypothetical protein	Conserved hypothetical protein
Rv1954A	Mb1988A		100 aa	100 aa			0.99	100 aa overlap			Non-synonymous SNP leading to amino acid change(s) between Mycobacterium tuberculosis H37Rv and Mycobacterium bovis AF2122/97	Non-syn SNP(s)	hypothetical protein	Conserved hypothetical protein
Rv1954c	Mb1989c		173 aa	173 aa			0.994	173 aa overlap			Non-synonymous SNP leading to amino acid change(s) between Mycobacterium tuberculosis H37Rv and Mycobacterium bovis AF2122/97	Non-syn SNP(s)	hypothetical protein	Conserved hypothetical protein
Rv1978	Mb2000		282 aa	282 aa			0.996	282 aa overlap			Non-synonymous SNP leading to amino acid change(s) between Mycobacterium tuberculosis H37Rv and Mycobacterium bovis AF2122/97	Non-syn SNP(s)	conserved protein	Conserved hypothetical protein
Rv1998c	Mb2021c		258 aa	258 aa			0.996	258 aa overlap			Non-synonymous SNP leading to amino acid change(s) between Mycobacterium tuberculosis H37Rv and Mycobacterium bovis AF2122/97	Non-syn SNP(s)	conserved protein	Conserved hypothetical protein
Rv2001	Mb2024		250 aa	250 aa			0.996	250 aa overlap			Non-synonymous SNP leading to amino acid change(s) between Mycobacterium tuberculosis H37Rv and Mycobacterium bovis AF2122/97	Non-syn SNP(s)	conserved hypothetical protein	Conserved hypothetical protein
Rv2015c	Mb2038c		418 aa	418 aa			0.998	418 aa overlap			Non-synonymous SNP leading to amino acid change(s) between Mycobacterium tuberculosis H37Rv and Mycobacterium bovis AF2122/97	Non-syn SNP(s)	conserved hypothetical protein	Conserved hypothetical protein
Rv2018	Mb2041		239 aa	239 aa			0.996	239 aa overlap			Non-synonymous SNP leading to amino acid change(s) between Mycobacterium tuberculosis H37Rv and Mycobacterium bovis AF2122/97	Non-syn SNP(s)	conserved protein	Conserved hypothetical protein
Rv2032	Mb2058	acg	331 aa	331 aa			0.997	331 aa overlap			Non-synonymous SNP leading to amino acid change(s) between Mycobacterium tuberculosis H37Rv and Mycobacterium bovis AF2122/97	Non-syn SNP(s)	conserved protein acg	Conserved hypothetical protein
Rv2036	Mb2062		213 aa	213 aa			0.995	213 aa overlap			Non-synonymous SNP leading to amino acid change(s) between Mycobacterium tuberculosis H37Rv and Mycobacterium bovis AF2122/97	Non-syn SNP(s)	conserved hypothetical protein	Conserved hypothetical protein
Rv2078	Mb2104		104 aa	104 aa			0.99	104 aa overlap			Non-synonymous SNP leading to amino acid change(s) between Mycobacterium tuberculosis H37Rv and Mycobacterium bovis AF2122/97	Non-syn SNP(s)	conserved hypothetical protein	Conserved hypothetical protein
Rv2079	Mb2105		656 aa	656 aa			0.997	656 aa overlap			Non-synonymous SNP leading to amino acid change(s) between Mycobacterium tuberculosis H37Rv and Mycobacterium bovis AF2122/97	Non-syn SNP(s)	conserved hypothetical protein	Conserved hypothetical protein
Rv2082	Mb2108		721 aa	721 aa			0.997	721 aa overlap			Non-synonymous SNP leading to amino acid change(s) between Mycobacterium tuberculosis H37Rv and Mycobacterium bovis AF2122/97	Non-syn SNP(s)	conserved hypothetical protein	Conserved hypothetical protein
Rv2083	Mb2109		314 aa	314 aa			0.994	314 aa overlap			Non-synonymous SNP leading to amino acid change(s) between Mycobacterium tuberculosis H37Rv and Mycobacterium bovis AF2122/97	Non-syn SNP(s)	conserved hypothetical protein	Conserved hypothetical protein
Rv2125	Mb2149		292 aa	292 aa			0.997	292 aa overlap			Non-synonymous SNP leading to amino acid change(s) between Mycobacterium tuberculosis H37Rv and Mycobacterium bovis AF2122/97	Non-syn SNP(s)	conserved hypothetical protein	Conserved hypothetical protein
Rv2191	Mb2214		645 aa	645 aa			0.998	645 aa overlap			Non-synonymous SNP leading to amino acid change(s) between Mycobacterium tuberculosis H37Rv and Mycobacterium bovis AF2122/97	Non-syn SNP(s)	conserved hypothetical protein	Conserved hypothetical protein
Rv2226	Mb2250		513 aa	513 aa			0.996	513 aa overlap			Non-synonymous SNP leading to amino acid change(s) between Mycobacterium tuberculosis H37Rv and Mycobacterium bovis AF2122/97	Non-syn SNP(s)	conserved protein	Conserved hypothetical protein
Rv2229c	Mb2254c		245 aa	245 aa			0.996	245 aa overlap			Non-synonymous SNP leading to amino acid change(s) between Mycobacterium tuberculosis H37Rv and Mycobacterium bovis AF2122/97	Non-syn SNP(s)	conserved protein	Conserved hypothetical protein
Rv2240c	Mb2264c		196 aa	196 aa			0.995	196 aa overlap			Non-synonymous SNP leading to amino acid change(s) between Mycobacterium tuberculosis H37Rv and Mycobacterium bovis AF2122/97	Non-syn SNP(s)	unknown protein	Conserved hypothetical protein
Rv2248	Mb2272		271 aa	271 aa			0.996	271 aa overlap			Non-synonymous SNP leading to amino acid change(s) between Mycobacterium tuberculosis H37Rv and Mycobacterium bovis AF2122/97	Non-syn SNP(s)	conserved hypothetical protein	Conserved hypothetical protein
Rv2256c	Mb2280c		177 aa	177 aa			0.994	177 aa overlap			Non-synonymous SNP leading to amino acid change(s) between Mycobacterium tuberculosis H37Rv and Mycobacterium bovis AF2122/97	Non-syn SNP(s)	conserved hypothetical protein	Conserved hypothetical protein
Rv2305	Mb2327		429 aa	429 aa			0.998	429 aa overlap			Non-synonymous SNP leading to amino acid change(s) between Mycobacterium tuberculosis H37Rv and Mycobacterium bovis AF2122/97	Non-syn SNP(s)	unknown protein	Conserved hypothetical protein
Rv2307c	Mb2330c		281 aa	281 aa			0.993	281 aa overlap			Non-synonymous SNP leading to amino acid change(s) between Mycobacterium tuberculosis H37Rv and Mycobacterium bovis AF2122/97	Non-syn SNP(s)	conserved hypothetical protein	Conserved hypothetical protein
Rv2308	Mb2334		238 aa	238 aa			0.996	238 aa overlap			Non-synonymous SNP leading to amino acid change(s) between Mycobacterium tuberculosis H37Rv and Mycobacterium bovis AF2122/97	Non-syn SNP(s)	conserved hypothetical protein	Conserved hypothetical protein
Rv2309A	Mb2336		95 aa	95 aa			0.989	95 aa overlap			Non-synonymous SNP leading to amino acid change(s) between Mycobacterium tuberculosis H37Rv and Mycobacterium bovis AF2122/97	Non-syn SNP(s)	hypothetical protein	Conserved hypothetical protein
Rv2323c	Mb2350c		302 aa	302 aa			0.997	302 aa overlap			Non-synonymous SNP leading to amino acid change(s) between Mycobacterium tuberculosis H37Rv and Mycobacterium bovis AF2122/97	Non-syn SNP(s)	conserved protein	Conserved hypothetical protein
Rv2331A	Mb2359		112 aa	112 aa			0.991	112 aa overlap			Non-synonymous SNP leading to amino acid change(s) between Mycobacterium tuberculosis H37Rv and Mycobacterium bovis AF2122/97	Non-syn SNP(s)	hypothetical protein	Conserved hypothetical protein
Rv2337c	Mb2365c		372 aa	372 aa			0.997	372 aa overlap			Non-synonymous SNP leading to amino acid change(s) between Mycobacterium tuberculosis H37Rv and Mycobacterium bovis AF2122/97	Non-syn SNP(s)	hypothetical protein	Conserved hypothetical protein
Rv2360c	Mb2381c		142 aa	142 aa			0.993	142 aa overlap			Non-synonymous SNP leading to amino acid change(s) between Mycobacterium tuberculosis H37Rv and Mycobacterium bovis AF2122/97	Non-syn SNP(s)	unknown protein	Conserved hypothetical protein
Rv2390c	Mb2411c		185 aa	185 aa			0.995	185 aa overlap			Non-synonymous SNP leading to amino acid change(s) between Mycobacterium tuberculosis H37Rv and Mycobacterium bovis AF2122/97	Non-syn SNP(s)	conserved hypothetical protein	Conserved hypothetical protein
Rv2415c	Mb2438c		297 aa	297 aa			0.997	297 aa overlap			Non-synonymous SNP leading to amino acid change(s) between Mycobacterium tuberculosis H37Rv and Mycobacterium bovis AF2122/97	Non-syn SNP(s)	conserved hypothetical protein	Conserved hypothetical protein
Rv2426c	Mb2450c		291 aa	291 aa			0.997	291 aa overlap			Non-synonymous SNP leading to amino acid change(s) between Mycobacterium tuberculosis H37Rv and Mycobacterium bovis AF2122/97	Non-syn SNP(s)	conserved hypothetical protein	Conserved hypothetical protein
Rv2451	Mb2478		132 aa	132 aa			0.992	132 aa overlap			Non-synonymous SNP leading to amino acid change(s) between Mycobacterium tuberculosis H37Rv and Mycobacterium bovis AF2122/97	Non-syn SNP(s)	hypothetical proline and serine rich protein	Conserved hypothetical protein
Rv2469c	Mb2496c		222 aa	222 aa			0.991	222 aa overlap			Non-synonymous SNP leading to amino acid change(s) between Mycobacterium tuberculosis H37Rv and Mycobacterium bovis AF2122/97	Non-syn SNP(s)	conserved hypothetical protein	Conserved hypothetical protein
Rv2474c	Mb2501c		217 aa	217 aa			0.995	217 aa overlap			Non-synonymous SNP leading to amino acid change(s) between Mycobacterium tuberculosis H37Rv and Mycobacterium bovis AF2122/97	Non-syn SNP(s)	conserved hypothetical protein	Conserved hypothetical protein
Rv2492	Mb2520		250 aa	250 aa			0.996	250 aa overlap			Non-synonymous SNP leading to amino acid change(s) between Mycobacterium tuberculosis H37Rv and Mycobacterium bovis AF2122/97	Non-syn SNP(s)	hypothetical protein	Conserved hypothetical protein
Rv2513	Mb2542		140 aa	140 aa			0.993	140 aa overlap			Non-synonymous SNP leading to amino acid change(s) between Mycobacterium tuberculosis H37Rv and Mycobacterium bovis AF2122/97	Non-syn SNP(s)	hypothetical protein	Conserved hypothetical protein
Rv2529	Mb2558		463 aa	463 aa			0.998	463 aa overlap			Non-synonymous SNP leading to amino acid change(s) between Mycobacterium tuberculosis H37Rv and Mycobacterium bovis AF2122/97	Non-syn SNP(s)	hypothetical protein	Conserved hypothetical protein
Rv2542	Mb2571		403 aa	403 aa			0.996	265 aa overlap			Non-synonymous SNP leading to amino acid change(s) between Mycobacterium tuberculosis H37Rv and Mycobacterium bovis AF2122/97	Non-syn SNP(s)	conserved hypothetical protein	Conserved hypothetical protein
Rv2559c	Mb2589c		452 aa	452 aa			0.998	452 aa overlap			Non-synonymous SNP leading to amino acid change(s) between Mycobacterium tuberculosis H37Rv and Mycobacterium bovis AF2122/97	Non-syn SNP(s)	conserved hypothetical alanine leucine valine rich protein	Conserved hypothetical protein
Rv2567	Mb2597		884 aa	884 aa			0.999	884 aa overlap			Non-synonymous SNP leading to amino acid change(s) between Mycobacterium tuberculosis H37Rv and Mycobacterium bovis AF2122/97	Non-syn SNP(s)	conserved hypothetical alanine and leucine rich protein	Conserved hypothetical protein
Rv2614A	Mb2647		75 aa	75 aa			0.987	75 aa overlap			Non-synonymous SNP leading to amino acid change(s) between Mycobacterium tuberculosis H37Rv and Mycobacterium bovis AF2122/97	Non-syn SNP(s)	conserved hypothetical protein	Conserved hypothetical protein
Rv2616	Mb2649		166 aa	166 aa			0.994	166 aa overlap			Non-synonymous SNP leading to amino acid change(s) between Mycobacterium tuberculosis H37Rv and Mycobacterium bovis AF2122/97	Non-syn SNP(s)	conserved protein	Conserved hypothetical protein
Rv2627c	Mb2660c		413 aa	413 aa			0.998	413 aa overlap			Non-synonymous SNP leading to amino acid change(s) between Mycobacterium tuberculosis H37Rv and Mycobacterium bovis AF2122/97	Non-syn SNP(s)	conserved protein	Conserved hypothetical protein
Rv2628	Mb2661		120 aa	120 aa			0.983	120 aa overlap			Non-synonymous SNP leading to amino acid change(s) between Mycobacterium tuberculosis H37Rv and Mycobacterium bovis AF2122/97	Non-syn SNP(s)	hypothetical protein	Conserved hypothetical protein
Rv2681	Mb2700		438 aa	438 aa			0.998	438 aa overlap			Non-synonymous SNP leading to amino acid change(s) between Mycobacterium tuberculosis H37Rv and Mycobacterium bovis AF2122/97	Non-syn SNP(s)	conserved hypothetical alanine rich protein	Conserved hypothetical protein
Rv2683	Mb2702		165 aa	165 aa			0.994	165 aa overlap			Non-synonymous SNP leading to amino acid change(s) between Mycobacterium tuberculosis H37Rv and Mycobacterium bovis AF2122/97	Non-syn SNP(s)	conserved protein	Conserved hypothetical protein
Rv2694c	Mb2713c		122 aa	122 aa			0.992	122 aa overlap			Non-synonymous SNP leading to amino acid change(s) between Mycobacterium tuberculosis H37Rv and Mycobacterium bovis AF2122/97	Non-syn SNP(s)	conserved protein	Conserved hypothetical protein
Rv2696c	Mb2715c		259 aa	259 aa			0.996	259 aa overlap			Non-synonymous SNP leading to amino acid change(s) between Mycobacterium tuberculosis H37Rv and Mycobacterium bovis AF2122/97	Non-syn SNP(s)	conserved alanine and glycine and valine rich protein	Conserved hypothetical protein
Rv2714	Mb2733		324 aa	324 aa			0.994	324 aa overlap			Non-synonymous SNP leading to amino acid change(s) between Mycobacterium tuberculosis H37Rv and Mycobacterium bovis AF2122/97	Non-syn SNP(s)	conserved alanine and leucine rich protein	Conserved hypothetical protein
Rv2744c	Mb2765c	35kd_ag	270 aa	270 aa			0.996	270 aa overlap			Non-synonymous SNP leading to amino acid change(s) between Mycobacterium tuberculosis H37Rv and Mycobacterium bovis AF2122/97	Non-syn SNP(s)	conserved 35 kda alanine rich protein	Conserved hypothetical protein
Rv2771c	Mb2793c		150 aa	150 aa			0.993	150 aa overlap			Non-synonymous SNP leading to amino acid change(s) between Mycobacterium tuberculosis H37Rv and Mycobacterium bovis AF2122/97	Non-syn SNP(s)	conserved hypothetical protein	Conserved hypothetical protein
Rv2804c	Mb2827c		209 aa	209 aa			0.99	209 aa overlap			Non-synonymous SNP leading to amino acid change(s) between Mycobacterium tuberculosis H37Rv and Mycobacterium bovis AF2122/97	Non-syn SNP(s)	hypothetical protein	Conserved hypothetical protein
Rv2805	Mb2828		134 aa	134 aa			0.993	134 aa overlap			Non-synonymous SNP leading to amino acid change(s) between Mycobacterium tuberculosis H37Rv and Mycobacterium bovis AF2122/97	Non-syn SNP(s)	conserved hypothetical protein	Conserved hypothetical protein
Rv2807	Mb2830		384 aa	384 aa			0.997	384 aa overlap			Non-synonymous SNP leading to amino acid change(s) between Mycobacterium tuberculosis H37Rv and Mycobacterium bovis AF2122/97	Non-syn SNP(s)	conserved hypothetical protein	Conserved hypothetical protein
Rv2809	Mb2832		103 aa	103 aa			0.99	103 aa overlap			Non-synonymous SNP leading to amino acid change(s) between Mycobacterium tuberculosis H37Rv and Mycobacterium bovis AF2122/97	Non-syn SNP(s)	hypothetical protein	Conserved hypothetical protein
Rv2813	Mb2837		270 aa	270 aa			0.996	270 aa overlap			Non-synonymous SNP leading to amino acid change(s) between Mycobacterium tuberculosis H37Rv and Mycobacterium bovis AF2122/97	Non-syn SNP(s)	conserved hypothetical protein	Conserved hypothetical protein
[truncated: 75 more rows]

## Sheet: Info pathways
Rv tag	Mb tag	Gene	Mb length	Rv length	Rv-2 tag	Rv-2 length	% ID	AA overlap	% ID-2	AA overlap-2	Note	Alteration	Annotation	Fxnal Cat
[truncated: 66 more rows]

[truncated: 9 more sheets: Insertion seqs & phages, Int. metabolism & respiration, Lipid metabolism, PE-PPE, Regulatory proteins, Virulence, detox, adapt., RD regions, TB specific, Bovis specific]
