# Supplementary material for: Comparative 'omics analyses differentiate Mycobacterium tuberculosis and Mycobacterium bovis and reveal distinct macrophage responses to infection with the human and bovine tubercle bacilli
Source: Microb Genom. 2018 Mar 20;4(3):e000163. doi: 10.1099/mgen.0.000163 (PMC5885015; doi:10.1099/mgen.0.000163)
Supplement: Supplementary File 3 [file mgen-4-163-s003.xlsx]

## Sheet: Sheet1
	# Raw reads	# Reads mapped	% mapped	# to annotations	% to annotations
M. bovis AF2122/97
R1	13365884	13017071	97.39	5311808	40.8065
R2	9728772	9620761	98.89	3929921	40.8483
R3	10662309	10545450	98.9	5116543	48.519
R4	12804661	12048119	94.09	5641026	46.8208
R5	12490189	12404557	99.31	6134875	49.4566
R6	10845535	10748052	99.1	5035859	46.8537
M. tuberculosis H37Rv
R1	14221037	14095512	99.12	8544992	60.6221
R2	12883281	12735889	98.86	7893241	61.9764
R3	13017432	12649176	97.17	7963693	62.9582
R4	12196456	11706469	95.98	7308991	62.4355
R5	10722785	10608082	98.93	6785087	63.9615
R6	13713159	13572356	98.97	9914109	73.0463
