# Supplementary material for: Comparative 'omics analyses differentiate Mycobacterium tuberculosis and Mycobacterium bovis and reveal distinct macrophage responses to infection with the human and bovine tubercle bacilli
Source: Microb Genom. 2018 Mar 20;4(3):e000163. doi: 10.1099/mgen.0.000163 (PMC5885015; doi:10.1099/mgen.0.000163)
Supplement: Supplementary File 4 [file mgen-4-163-s004.xlsx]

## Sheet: Overview
This workbook contains the RNA and protein values for all Identical/Variable genes in M. bovis AF2122/97 and M. tuberculosis H37Rv during exponential growth
Gene	Gene pair	The identical/variable gene pair
	Rv tag	The M. tuberculosis H37Rv gene tag
	Mb tag	The M. bovis AF2122/97 gene tag
	Gene	The gene
	Annotation	Gene annotation
	Fxnal cat	Functional category to which the gene belongs
	Enzyme	Whether the gene product is involved in an enzymatic reaction
	Pathway	Depending on "Enzyme", what pathway the gene product is involved in
	Theme	Depending on "Pathway" what over all theme the pathway falls into
	Reaction	Depending on "Enzyme" what reaction is catalysed
	Orthology	If the gene is identical/variable
RNA	TB TPM avg	Average absolute expression values, transcripts per million (TPM) from n=6 M. tuberculosis H37Rv datasets (6hr, 24hr)
	Bov TPM avg	Average absolute expression values, transcripts per million (TPM) from n=6 M. bovis AF2122/97 datasets (6hr, 24hr)
	log2FC	Log2 fold change in relative expression at RNA level between the two species
	padj	Corrected P value for RNA log2FC
Protein	06hr_ctrl	Log2 fold change in relative expression at protein level between the two species, 6hr
	pval06hr	Corrected P value for protein log2FC, 6hr
	24hr_ctrl	Log2 fold change in relative expression at protein level between the two species, 24hr
	pval24hr	Corrected P value for protein log2FC, 24hr
	Avg	Average log2 fold change in relative expression at protein level between the two species, 24hr
	Sheets
	1	All results
	2	All genes differentially expressed at the RNA level
	3	All genes differentially expressed at the RNA and protein level in M. bovis AF2122/97
	4	All genes differentially expressed at the RNA and protein level in M. tuberculosis H37Rv
	5	All genes differentially expressed at the protein level in M. bovis AF2122/97
	6	All genes differentially expressed at the protein level in M. tuberculosis H37Rv

## Sheet: 1
Gene											RNA				Protein
Gene pair	Rv tag	Mb tag	Gene	Annotation	Fxnal anno	Enzyme	Pathway	Theme	Reaction	Orthology	TB TPM avg	Bov TPM avg	log2FC	padj	06hr_ctrl	pval06hr	24hr_ctrl	pval24hr	Avg
Rv0079/Mb0082	Rv0079	Mb0082	0	unknown protein	Conserved hypothetical protein	-	-	-	-	Identical	493.491	447.016	-0.131529	0.739159	-2.37233	4.89209e-13	-2.24609	1.2485e-12	-2.30921
Rv0080/Mb0083	Rv0080	Mb0083	0	CONSERVED HYPOTHETICAL PROTEIN	conserved hypotheticals	-	-	-	-	Variable	206.365	65.0158	-1.66633	0.00012559	0.210402	0.356402	-0.348499	0.106372	-0.0690485
Rv0081/Mb0084	Rv0081	Mb0084	0	probable transcriptional regulatory protein	regulatory proteins	-	-	-	-	Identical	27.3909	6.2964	-0.872113	NA	-1.02586	0.00676449	-0.178634	0.619781	-0.602246
Rv0082/Mb0085	Rv0082	Mb0085	0	probable oxidoreductase	intermediate metabolism and respiration	-	-	-	-	Identical	58.1456	16.5149	-1.39025	3.99835e-07	-1.45874	4.85458e-05	-1.67643	9.60492e-06	-1.56758
Rv0083/Mb0086	Rv0083	Mb0086	0	PROBABLE OXIDOREDUCTASE	intermediary metabolism and respiration	-	-	-	-	Variable	13.2755	4.63123	-1.5193	0.00371756	-1.35004	0.0034895	-1.53319	0.00113614	-1.44161
Rv0569/Mb0584	Rv0569	Mb0584	0	conserved protein	Conserved hypothetical protein	-	-	-	-	Identical	169.613	188.486	0.192043	0.519293	-1.82812	2.30183e-08	-1.03685	3.47566e-05	-1.43249
5' end of Rv0570/Mb0585	Rv0570	Mb0585	nrdZ	PROBABLE RIBONUCLEOSIDE-DIPHOSPHATE REDUCTASE LARGE SUBUNIT NRDZ RIBONUCLEOTIDE REDUCTASE	information pathways	ribonucleoside-diphosphate reductase, nrdZ	Nucleotide biosynthesis, de novo biosynthesis of pyrimidine ribonucleotides	Nucleotide biosynthesis	CDP + 1 RTHIO + COB_II = OTHIO + DCDP + COB_III	Variable	55.8338	40.8555	-0.450607	0.0820221	-2.91234	8.91787e-13	-2.48979	9.11237e-12	-2.70107
Rv0571c/Mb0586c	Rv0571c	Mb0586c	0	conserved protein	Conserved hypothetical protein	-	-	-	-	Identical	44.3992	57.1691	0.496642	0.0344005	-0.629067	0.00283754	-0.451151	0.0223401	-0.540109
Rv0572c/Mb0587c	Rv0572c	Mb0587c	0	HYPOTHETICAL PROTEIN	conserved hypotheticals	-	-	-	-	Variable	31.6426	19.9771	-0.663523	0.0589744	-	-	-	-	-
Rv0573c/Mb0588c	Rv0573c	Mb0588c	pncb2	nicotinic acid phosphoribosyltransferase pncb2	intermediate metabolism and respiration	nicotinate phosphoribosyltransferase	Cofactor biosynthesis, Nicotinamide nucleotides (NAD+, NADP) biosynthesis	Cofactor biosynthesis	NAC + PRPP = NACN + PPI	Identical	13.6867	11.5548	-0.185528	0.347032	-0.679976	0.121692	-1.44432	0.00202223	-1.06215
Rv0574c/Mb0589c	Rv0574c	Mb0589c	0	CONSERVED HYPOTHETICAL PROTEIN	conserved hypotheticals	-	-	-	-	Variable	38.7877	36.9567	-0.0697639	0.89221	-	-	-	-	-
Rv1733c/Mb1762c	Rv1733c	Mb1762c	0	PROBABLE CONSERVED TRANSMEMBRANE PROTEIN	cell wall and cell processes	-	-	-	-	Variable	34.7204	62.273	0.842825	0.116103	-	-	-	-	-
Rv1735c/Mb1764c	Rv1735c	Mb1764c	0	hypothetical membrane protein	cell wall and cell processes	-	-	-	-	Identical	16.9851	12.2192	-0.490406	0.146515	-	-	-	-	-
Rv1736c/Mb1765c	Rv1736c	Mb1765c	narX	Probable nitrate reductase NarX	intermediary metabolism and respiration	nitrate reductase narGHIJ, or fused narX	Nitrogen metabolism	Other	MKH2 + NO3 + 0.001 MOLYBDENUM = MK + NO2 + 2 H	Variable	37.1489	20.2362	-0.876382	0.00397494	-	-	-	-	-
Rv1737c/Mb1766c	Rv1737c	Mb1766c	narK2	possible nitrate/nitrite transporter nark2	cell wall and cell processes	0	0	0	NO3_xt + H = NO3	Identical	54.5757	13.8285	-1.75611	3.5953e-09	-0.226237	0.511764	-0.263711	0.410164	-0.244974
Rv1738/Mb1767	Rv1738	Mb1767	0	conserved protein	Conserved hypothetical protein	-	-	-	-	Identical	339.375	235.913	-0.625996	0.191467	-0.989167	4.42368e-07	-1.12654	8.39519e-08	-1.05785
Rv1812c/Mb1842c	Rv1812c	Mb1842c	0	PROBABLE DEHYDROGENASE	intermediary metabolism and respiration	-	-	-	-	Variable	72.4926	216.362	1.57754	0.000187296	1.14085	8.39605e-08	0.61271	0.000168047	0.87678
Rv1813c/Mb1843c	Rv1813c	Mb1843c	0	conserved hypothetical protein	Conserved hypothetical protein	-	-	-	-	Identical	505.507	229.683	-0.747059	0.128132	-0.382614	0.251649	-1.27128	0.00051277	-0.826945
Rv1996/Mb2019	Rv1996	Mb2019	0	universal stress protein family protein	virulence, detoxification,adaptation	-	-	-	-	Identical	126.685	459.978	1.54963	0.000268211	-1.58153	2.86385e-07	-0.918417	0.000188025	-1.24997
Rv1997/Mb2020	Rv1997	Mb2020	ctpF	probable metal cation transporter p-type atpase a ctpf	cell wall and cell processes	-	-	-	-	Identical	17.4849	22.7218	0.4312	0.0239934	-0.86662	0.00133884	-1.19429	5.46272e-05	-1.03045
Rv1998c/Mb2021c	Rv1998c	Mb2021c	0	conserved protein	conserved hypotheticals	-	-	-	-	Variable	34.2425	20.7749	-0.720949	0.0237517	1.87761	2.29317e-13	1.54354	3.96428e-12	1.71057
Rv2003c/Mb2026c	Rv2003c	Mb2026c	0	conserved hypothetical protein	Conserved hypothetical protein	-	-	-	-	Identical	50.4211	78.9118	0.584307	0.000991294	-1.19611	0.00569667	-0.334691	0.402748	-0.765402
Rv2004c/Mb2027c	Rv2004c	Mb2027c	0	conserved protein	Conserved hypothetical protein	-	-	-	-	Identical	58.3558	82.3032	0.440567	0.0104518	-0.634057	0.000360041	-0.299116	0.0520806	-0.466586
Rv2005c/Mb2028c	Rv2005c	Mb2028c	0	universal stress protein family protein	virulence, detoxification,adaptation	-	-	-	-	Identical	63.2532	73.6694	0.155405	0.444796	-1.5087	0.00153605	-0.337741	0.428527	-0.923219
Rv2006/Mb2029	Rv2006	Mb2029	otsB1	PROBABLE TREHALOSE-6-PHOSPHATE PHOSPHATASE OTSB1 TREHALOSE-PHOSPHATASE TPP	virulence, detoxification, adaptation	trehalosemonomycolatephosphate phosphatase. Possible candisdates are otsB1 and Rv3400.	lipid biosynthesis, Synthesis of mycolic acids, MYCOLIC ACID CONDENSATION	Lipid biosyntheis	TREHALOSEMONOMYCOLATE_P = PI + TREHALOSEMONOMYCOLATE(CY)	Variable	28.1893	35.7606	0.343224	0.042274	-1.3879	1.91298e-05	-1.45115	1.10048e-05	-1.41953
Rv2007c/Mb2030c	Rv2007c	Mb2030c	fdxA	ferredoxin fdxa	intermediate metabolism and respiration	-	-	-	-	Identical	322.952	197.267	-0.668847	0.00595679	-1.06124	2.85312e-06	-0.405628	0.0182688	-0.733432
Rv2027c/Mb2052c	Rv2027c	Mb2052c	dost	two component sensor histidine kinase dost	regulatory proteins	-	-	-	-	Variable	22.2885	23.5796	0.081241	0.738085	0.521921	0.30186	1.10554	0.0268614	0.813731
Rv2028c/Mb2053c	Rv2028c	Mb2053c	0	universal stress protein family protein	virulence, detoxification,adaptation	-	-	-	-	Identical	17.0909	9.93684	-0.681832	0.133638	-2.66121	1.55227e-10	-2.25283	1.83533e-09	-2.45702
Rv2029c/Mb2054c	Rv2029c	Mb2054c	pfkB	6-phosphofructokinase pfkb %28phosphohexokinase%29 %28phosphofructokinase%29	intermediate metabolism and respiration	6-phosphofructokinase, pfkA or pfkB	Glycolysis	Central carbon metabolism	ATP + F6P = ADP + FDP	Identical	35.2384	18.7713	-0.774509	0.111023	-2.69707	1.33583e-09	-2.76507	1.04389e-09	-2.73107
5' end of Rv2030c/Mb2056c	Rv2030c	Mb2056c	0	CONSERVED HYPOTHETICAL PROTEIN [FIRST PART]	conserved hypotheticals	-	-	-	-	Variable	74.3239	98.5419	0.406911	0.647309	-3.47327	0	-2.91396	1.97262e-13	-3.19362
3' end of Rv2030c/Mb2055c	Rv2030c	Mb2055c	0	CONSERVED HYPOTHETICAL PROTEIN [SECOND PART]	conserved hypotheticals	-	-	-	-	Variable	74.3239	27.2162	-1.44936	0.0383146	-3.47327	0	-2.91396	1.97262e-13	-3.19362
Rv2031c/Mb2057c	Rv2031c	Mb2057c	hspX	heat shock protein hspx %28alpha-crystallin homolog%29 %2814 kda antigen%29 %28hsp16.3%29	virulence, detoxification,adaptation	-	-	-	-	Identical	271.255	293.714	0.0747248	0.848344	-3.17646	6.69229e-11	-1.84229	1.73736e-07	-2.50937
Rv2032/Mb2058	Rv2032	Mb2058	acg	conserved protein acg	conserved hypotheticals	-	-	-	-	Variable	32.8844	42.1959	0.3597	0.37907	-1.63598	1.38005e-08	-1.40534	1.2616e-07	-1.52066
Rv2623/Mb2656	Rv2623	Mb2656	TB31.7	universal stress protein family protein tb31.7	virulence, detoxification,adaptation	-	-	-	-	Identical	146.879	300.724	0.9877	2.2605e-08	-2.4872	7.22695e-13	-2.50189	7.15915e-13	-2.49454
Rv2624c/Mb2657c	Rv2624c	Mb2657c	0	universal stress protein family protein	virulence, detoxification,adaptation	-	-	-	-	Identical	21.8715	21.3837	-0.0278518	0.956108	-1.71869	1.80452e-10	-1.76231	1.38535e-10	-1.7405
Rv2625c/Mb2658c	Rv2625c	Mb2658c	0	probable conserved transmembrane alanine and leucine rich protein	cell wall and cell processes	-	-	-	-	Identical	31.7134	35.5543	0.124838	0.79851	-1.64472	1.27534e-07	-1.06362	3.38046e-05	-1.35417
Rv2626c/Mb2659c	Rv2626c	Mb2659c	hrp1	hypoxic response protein 1 hrp1	virulence, detoxification,adaptation	-	-	-	-	Identical	83.1296	62.6067	-0.391002	0.273226	0.833509	4.40018e-06	0.621504	0.000121862	0.727506
Rv2627c/Mb2660c	Rv2627c	Mb2660c	0	conserved protein	conserved hypotheticals	-	-	-	-	Variable	70.9254	100.129	0.497487	0.272197	-1.49993	1.12202e-05	-0.7538	0.00677483	-1.12687
Rv2628/Mb2661	Rv2628	Mb2661	0	HYPOTHETICAL PROTEIN	conserved hypotheticals	-	-	-	-	Variable	79.2886	31.4342	-1.33478	0.000704166	-	-	-	-	-
Rv2629/Mb2662	Rv2629	Mb2662	0	conserved protein	Conserved hypothetical protein	-	-	-	-	Identical	638.562	516.24	-0.363175	0.0166558	-1.40543	0.000202801	-0.412681	0.19028	-0.909055
Rv2630/Mb2663	Rv2630	Mb2663	0	hypothetical protein	Conserved hypothetical protein	-	-	-	-	Identical	160.389	97.3917	-0.716472	0.000517949	-	-	-	-	-
Rv2631/Mb2664	Rv2631	Mb2664	0	conserved hypothetical protein	Conserved hypothetical protein	-	-	-	-	Identical	92.9453	61.4505	-0.555553	0.00313961	2.32785	2.18632e-11	1.7566	1.38148e-09	2.04222
Rv2830c/Mb2854c	Rv2830c	Mb2854c	vapb22	possible antitoxin vapb22	insertion seqs and phages	-	-	-	-	Variable	200.927	77.6238	-1.3721	7.86e-08	-	-	-	-	-
Rv3126c/Mb3149c	Rv3126c	Mb3149c	0	hypothetical protein	Conserved hypothetical protein	-	-	-	-	Identical	6.06843	4.27995	-0.410735	0.342811	-	-	-	-	-
Rv3127/Mb3150	Rv3127	Mb3150	0	conserved protein	conserved hypotheticals	-	-	-	-	Variable	347.226	546.249	0.653685	0.145696	-1.86819	1.50694e-12	-1.65283	9.72472e-12	-1.76051
5' end of Rv3128c/Mb3152c	Rv3128c	Mb3152c	0	CONSERVED HYPOTHETICAL PROTEIN	conserved hypotheticals	-	-	-	-	Variable	3.89736	2.28219	-0.772079	0.0163902	-	-	-	-	-
3' end of Rv3128c/Mb3151c	Rv3128c	Mb3151c	0	CONSERVED HYPOTHETICAL PROTEIN	conserved hypotheticals	-	-	-	-	Variable	3.89736	2.25326	-0.790484	0.0495022	-	-	-	-	-
Rv3129/Mb3153	Rv3129	Mb3153	0	conserved hypothetical protein	Conserved hypothetical protein	-	-	-	-	Identical	55.0924	35.1731	-0.566833	0.0333124	-	-	-	-	-
Rv3130c/Mb3154c	Rv3130c	Mb3154c	tgs1	triacylglycerol synthase %28diacylglycerol acyltransferase%29 tgs1	lipid metabolism	triacylglycerol synthase	triglyceride synthesis	Lipid biosyntheis	0.11 9_HEXADECENOYL_COA + 0.11 9_OCTADECENOYL_COA + 1.16 DAG + 0.11 EICOSANOYL_COA + 0.11 HEXACOSANOYL_COA + 0.22 HEXADECANOYL_COA + 0.11 NONADECANOYL_COA + 0.11 OCTADECANOYL_COA + 0.11 PENTADECANOYL_COA + 0.11 TETRACOSANOYL_COA = 1.1 COA + 1.1 PI + TAGbio	Identical	320.236	884.287	1.05949	0.0551083	-2.23006	6.30459e-12	-1.97168	4.07857e-11	-2.10087
Rv3131/Mb3155	Rv3131	Mb3155	0	conserved protein	Conserved hypothetical protein	-	-	-	-	Identical	722.778	2023.3	1.19731	0.00577488	-1.15224	1.83351e-08	-1.1339	2.56032e-08	-1.14307
Rv3132c/Mb3156c	Rv3132c	Mb3156c	devS	TWO COMPONENT SENSOR HISTIDINE KINASE DEVS	regulatory proteins	-	-	-	-	Variable	126.584	86.5867	-0.547875	0.00856926	-1.05238	6.41755e-10	-1.11774	3.41051e-10	-1.08506
Rv3133c/Mb3157c	Rv3133c	Mb3157c	devR	two component transcriptional regulatory protein devr %28probably luxr/uhpa-family%29	regulatory proteins	-	-	-	-	Identical	100.072	64.5464	-0.5464	0.0203996	-1.67941	4.73372e-08	-1.25756	2.41047e-06	-1.46848
Rv3134c/Mb3158c	Rv3134c	Mb3158c	0	universal stress protein family protein	virulence, detoxification,adaptation	-	-	-	-	Identical	294.466	170.875	-0.756378	0.0132145	-1.81399	2.59253e-09	-1.3576	1.62029e-07	-1.58579
Rv3841/Mb3871	Rv3841	Mb3871	bfrB	bacterioferritin bfrb	intermediate metabolism and respiration	-	-	-	-	Identical	4424.87	4748.79	0.292264	0.541213	-0.116879	0.39668	-0.864163	1.71777e-06	-0.490521
3' end of Rv2780/Mb2803	Rv2780	Mb2803	aldb	SECRETED L-ALANINE DEHYDROGENASE ALDb [SECOND PART] 40 KDA ANTIGEN TB43	intermediary metabolism and respiration	alanine dehydrogenase	Amino acid biosynthesis, The pyruvate family, alanine	Amino acid metabolism	1 PYR + 1 NADH + 1 NH3 = 1 ALA + 1 NAD	Variable	467.972	586.504	0.32572	0.000469422	-5.01358	0	-5.45952	0	-5.23655
5' end of Rv2780/Mb2802	Rv2780	Mb2802	alda	SECRETED L-ALANINE DEHYDROGENASE ALDa [FIRST PART] 40 KDA ANTIGEN TB43	intermediary metabolism and respiration	alanine dehydrogenase	Amino acid biosynthesis, The pyruvate family, alanine	Amino acid metabolism	1 PYR + 1 NADH + 1 NH3 = 1 ALA + 1 NAD	Variable	467.972	510.446	0.125336	0.130717	-5.01358	0	-5.45952	0	-5.23655
3' end of Rv0120c/Mb0124c	Rv0120c	Mb0124c	fusA2b	PROBABLE ELONGATION FACTOR G FUSA2B [SECOND PART] EF-G	information pathways	-	-	-	-	Variable	59.5365	50.628	-0.233839	0.0145409	-3.32378	5.09592e-14	-3.32129	5.09592e-14	-3.32254
5' end of Rv0120c/Mb0125c	Rv0120c	Mb0125c	fusA2a	PROBABLE ELONGATION FACTOR G FUSA2A [FIRST PART] EF-G	information pathways	-	-	-	-	Variable	59.5365	70.2347	0.238411	0.0105181	-3.32378	5.09592e-14	-3.32129	5.09592e-14	-3.32254
3' end of Rv0933/Mb0958	Rv0933	Mb0958	pstBb	PHOSPHATE-TRANSPORT PROTEIN ABC TRANSPORTER PSTBb [SECOND PART]	cell wall and cell processes	phosphate transport via ATPase	Transport reactions, Proton-linked active transport	Transport reaction	PI_xt + ATP = 2 PI + ADP	Variable	221.853	100.748	-1.13885	3.85e-05	-2.88458	2.91196e-14	-3.0278	0	-2.95619
5' end of Rv0933/Mb0957	Rv0933	Mb0957	pstBa	PHOSPHATE-TRANSPORT PROTEIN ABC TRANSPORTER PSTBa [FIRST PART]	cell wall and cell processes	phosphate transport via ATPase	Transport reactions, Proton-linked active transport	Transport reaction	PI_xt + ATP = 2 PI + ADP	Variable	221.853	113.521	-0.96665	0.000106099	-2.88458	2.91196e-14	-3.0278	0	-2.95619
3' end of Rv0785/Mb0808	Rv0785	Mb0808	0	CONSERVED HYPOTHETICAL PROTEIN [SECOND PART]	conserved hypotheticals	-	-	-	-	Variable	60.7297	32.3098	-0.910429	0.000130302	-2.86022	3.73701e-13	-2.80207	4.9582e-13	-2.83114
5' end of Rv0785/Mb0807	Rv0785	Mb0807	0	CONSERVED HYPOTHETICAL PROTEIN [FIRST PART]	conserved hypotheticals	-	-	-	-	Variable	60.7297	26.5437	-1.19403	5.23e-06	-2.86022	3.73701e-13	-2.80207	4.9582e-13	-2.83114
5' end of Rv0794c/Mb0819c	Rv0794c	Mb0819c	0	PROBABLE OXIDOREDUCTASE [FIRST PART]	intermediary metabolism and respiration	-	-	-	-	Variable	53.5327	94.6085	0.821548	2.1e-05	-2.46553	1.15531e-10	-2.49143	1.0381e-10	-2.47848
3' end of Rv0794c/Mb0818c	Rv0794c	Mb0818c	0	PROBABLE OXIDOREDUCTASE [SECOND PART]	intermediary metabolism and respiration	-	-	-	-	Variable	53.5327	36.3402	-0.558856	0.00644438	-2.46553	1.15531e-10	-2.49143	1.0381e-10	-2.47848
3' end of Rv3696c/Mb3721c	Rv3696c	Mb3721c	glpKb	PROBABLE GLYCEROL KINASE GLPKB [SECOND PART] ATP:GLYCEROL 3-PHOSPHOTRANSFERASEGLYCEROKINASE GK	intermediary metabolism and respiration	Glycerol kinase glpK	C3 compounds, Glycerol metabolism	Carbon metabolism (excluding central carbon metabolism)	GL + ATP = ADP + GL3P + H	Variable	71.7281	71.4781	-0.00503682	0.956467	-2.29236	4.18398e-09	-2.6262	6.53827e-10	-2.45928
5' end of Rv3696c/Mb3722c	Rv3696c	Mb3722c	glpKa	PROBABLE GLYCEROL KINASE GLPKA [FIRST PART] ATP:GLYCEROL 3-PHOSPHOTRANSFERASEGLYCEROKINASE GK	intermediary metabolism and respiration	Glycerol kinase glpK	C3 compounds, Glycerol metabolism	Carbon metabolism (excluding central carbon metabolism)	GL + ATP = ADP + GL3P + H	Variable	71.7281	154.596	1.10789	7.53e-06	-2.29236	4.18398e-09	-2.6262	6.53827e-10	-2.45928
5' end of Rv1260/Mb1290	Rv1260	Mb1290	0	PROBABLE OXIDOREDUCTASE [FIRST PART]	intermediary metabolism and respiration	-	-	-	-	Variable	208.628	71.9706	-1.53545	5.53e-05	-2.6602	1.84576e-10	-2.11811	5.44471e-09	-2.38916
3' end of Rv1260/Mb1291	Rv1260	Mb1291	0	PROBABLE OXIDOREDUCTASE [SECOND PART]	intermediary metabolism and respiration	-	-	-	-	Variable	208.628	67.64	-1.62498	0.000245855	-2.6602	1.84576e-10	-2.11811	5.44471e-09	-2.38916
5' end of Rv3479/Mb3507	Rv3479	Mb3507	0	HYPOTHETICAL PROTEIN [FIRST PART]	conserved hypotheticals	-	-	-	-	Variable	200.116	75.1444	-1.4131	0.00300205	-2.41837	7.97623e-13	-2.35737	1.44766e-12	-2.38787
3' end of Rv3479/Mb3508	Rv3479	Mb3508	0	HYPOTHETICAL TRANSMEMBRANE PROTEIN [SECOND PART]	cell wall and cell processes	-	-	-	-	Variable	200.116	28.8314	-2.79512	0.000410833	-2.41837	7.97623e-13	-2.35737	1.44766e-12	-2.38787
5' end of Rv3773c/Mb3802c	Rv3773c	Mb3802c	0	CONSERVED HYPOTHETICAL PROTEIN [FIRST PART]	conserved hypotheticals	-	-	-	-	Variable	41.7192	64.0444	0.618362	0.00050595	-2.18895	1.35344e-10	-2.323	6.51132e-11	-2.25598
3' end of Rv3773c/Mb3801c	Rv3773c	Mb3801c	0	CONSERVED HYPOTHETICAL PROTEIN [SECOND PART]	conserved hypotheticals	-	-	-	-	Variable	41.7192	53.6714	0.363443	0.00648465	-2.18895	1.35344e-10	-2.323	6.51132e-11	-2.25598
3' end of Rv2339/Mb2368	Rv2339	Mb2368	mmpL9b	PROBABLE CONSERVED TRANSMEMBRANE TRANSPORT PROTEIN MMPL9B [SECOND PART]	cell wall and cell processes	-	-	-	-	Variable	110.693	293.582	1.40719	1.93e-07	-2.01006	0.000283706	-2.36361	4.84366e-05	-2.18684
5' end of Rv2339/Mb2367	Rv2339	Mb2367	mmpL9a	PROBABLE CONSERVED TRANSMEMBRANE TRANSPORT PROTEIN MMPL9A [FIRST PART]	cell wall and cell processes	-	-	-	-	Variable	110.693	107.009	-0.048832	0.636469	-2.01006	0.000283706	-2.36361	4.84366e-05	-2.18684
5' end of Rv2566/Mb2595	Rv2566	Mb2595	0	LONG CONSERVED HYPOTHETICAL PROTEIN [FIRST PART]	conserved hypotheticals	-	-	-	-	Variable	44.05	48.6274	0.142628	0.522161	-2.0228	1.80452e-10	-2.01659	2.07035e-10	-2.0197
3' end of Rv2566/Mb2596	Rv2566	Mb2596	0	LONG CONSERVED HYPOTHETICAL PROTEIN [SECOND PART]	conserved hypotheticals	-	-	-	-	Variable	44.05	11.3134	-1.96111	0.000117449	-2.0228	1.80452e-10	-2.01659	2.07035e-10	-2.0197
3' end of Rv3518c/Mb3547c	Rv3518c	Mb3547c	cyp142b	PROBABLE CYTOCHROME P450 MONOOXYGENASE 142 CYP142B [SECOND PART]	intermediary metabolism and respiration	-	-	-	-	Variable	115.37	129.298	0.164428	0.1957	-1.84448	5.30548e-09	-1.92605	2.53776e-09	-1.88527
5' end of Rv3518c/Mb3548c	Rv3518c	Mb3548c	cyp142a	PROBABLE CYTOCHROME P450 MONOOXYGENASE 142 CYP142A [FIRST PART]	intermediary metabolism and respiration	-	-	-	-	Variable	115.37	161.688	0.486939	0.00486551	-1.84448	5.30548e-09	-1.92605	2.53776e-09	-1.88527
3' end of Rv3061c/Mb3087c	Rv3061c	Mb3087c	fadE22b	PROBABLE ACYL-COA DEHYDROGENASE FADE22b [SECOND PART]	lipid metabolism	-	-	-	-	Variable	76.424	39.275	-0.960416	0.0178343	-1.9559	3.36883e-10	-1.81061	1.19567e-09	-1.88325
5' end of Rv3061c/Mb3088c	Rv3061c	Mb3088c	fadE22a	PROBABLE ACYL-COA DEHYDROGENASE FADE22a [FIRST PART]	lipid metabolism	-	-	-	-	Variable	76.424	29.63	-1.36696	0.0091166	-1.9559	3.36883e-10	-1.81061	1.19567e-09	-1.88325
3' end of Rv0711/Mb0732	Rv0711	Mb0732	atsAb	POSSIBLE ARYLSULFATASE ATSAb [SECOND PART] ARYL-SULFATE SULPHOHYDROLASE ARYLSULPHATASE	intermediary metabolism and respiration	-	-	-	-	Variable	190.766	128.048	-0.575121	0.0123481	-1.98732	2.98018e-08	-1.4303	2.70547e-06	-1.70881
5' end of Rv0711/Mb0731	Rv0711	Mb0731	atsAa	POSSIBLE ARYLSULFATASE ATSAa [FIRST PART] ARYL-SULFATE SULPHOHYDROLASE ARYLSULPHATASE	intermediary metabolism and respiration	-	-	-	-	Variable	190.766	369.085	0.952151	5.69e-05	-1.98732	2.98018e-08	-1.4303	2.70547e-06	-1.70881
5' end of Rv3480c/Mb3510c	Rv3480c	Mb3510c	0	CONSERVED HYPOTHETICAL PROTEIN [FIRST PART]	conserved hypotheticals	triacylglycerol synthase	triglyceride synthesis	Lipid biosyntheis	0.11 9_HEXADECENOYL_COA + 0.11 9_OCTADECENOYL_COA + 1.16 DAG + 0.11 EICOSANOYL_COA + 0.11 HEXACOSANOYL_COA + 0.22 HEXADECANOYL_COA + 0.11 NONADECANOYL_COA + 0.11 OCTADECANOYL_COA + 0.11 PENTADECANOYL_COA + 0.11 TETRACOSANOYL_COA = 1.1 COA + 1.1 PI + TAGbio	Variable	146.883	273.795	0.898433	0.00839055	-1.74464	1.71835e-09	-1.59353	7.03424e-09	-1.66908
3' end of Rv3480c/Mb3509c	Rv3480c	Mb3509c	0	CONSERVED HYPOTHETICAL PROTEIN [SECOND PART]	conserved hypotheticals	triacylglycerol synthase	triglyceride synthesis	Lipid biosyntheis	0.11 9_HEXADECENOYL_COA + 0.11 9_OCTADECENOYL_COA + 1.16 DAG + 0.11 EICOSANOYL_COA + 0.11 HEXACOSANOYL_COA + 0.22 HEXADECANOYL_COA + 0.11 NONADECANOYL_COA + 0.11 OCTADECANOYL_COA + 0.11 PENTADECANOYL_COA + 0.11 TETRACOSANOYL_COA = 1.1 COA + 1.1 PI + TAGbio	Variable	146.883	37.0186	-1.98834	1.79e-06	-1.74464	1.71835e-09	-1.59353	7.03424e-09	-1.66908
3' end of Rv0630c/Mb0646c	Rv0630c	Mb0646c	recBb	PROBABLE EXONUCLEASE V BETA CHAIN RECBB [SECOND PART] EXODEOXYRIBONUCLEASE V BETA CHAINEXODEOXYRIBONUCLEASE V POLYPEPTIDE	information pathways	-	-	-	-	Variable	18.9556	8.67719	-1.12732	0.00938406	-1.6002	3.36883e-10	-1.62251	3.41051e-10	-1.61136
5' end of Rv0630c/Mb0647c	Rv0630c	Mb0647c	recBa	PROBABLE EXONUCLEASE V BETA CHAIN RECBA [FIRST PART] EXODEOXYRIBONUCLEASE V BETA CHAINEXODEOXYRIBONUCLEASE V POLYPEPTIDE	information pathways	-	-	-	-	Variable	18.9556	16.8257	-0.171957	0.511569	-1.6002	3.36883e-10	-1.62251	3.41051e-10	-1.61136
3' end of Rv2290/Mb2313	Rv2290	Mb2313	lppOb	Probable conserved lipoprotein lppOb	cell wall and cell processes	-	-	-	-	Variable	560.921	270.945	-1.0498	0.000170117	-1.59758	5.71881e-06	-1.40839	2.49262e-05	-1.50298
5' end of Rv2290/Mb2312	Rv2290	Mb2312	lppOa	Probable conserved lipoprotein lppOa	cell wall and cell processes	-	-	-	-	Variable	560.921	117.93	-2.24986	1.93e-07	-1.59758	5.71881e-06	-1.40839	2.49262e-05	-1.50298
5' end of Rv0549c/Mb0564c	Rv0549c	Mb0564c	vapc3	CONSERVED HYPOTHETICAL PROTEIN [FIRST PART]	conserved hypotheticals	-	-	-	-	Variable	50.2688	2332.37	5.53599	2.95e-06	-2.04216	5.30895e-05	-0.852838	0.0480209	-1.4475
3' end of Rv0549c/Mb0563c	Rv0549c	Mb0563c	vapc3	CONSERVED HYPOTHETICAL PROTEIN [SECOND PART]	conserved hypotheticals	-	-	-	-	Variable	50.2688	936.531	4.21959	1.83e-08	-2.04216	5.30895e-05	-0.852838	0.0480209	-1.4475
Rv0134/Mb0139-1	Rv0134	Mb0139-1	ephf	possible epoxide hydrolase ephf epoxide hydratase arene-oxide hydratase	virulence, detoxification, adaptation	-	-	-	-	Variable	264.673	191.704	-0.465333	0.0521502	-1.6323	8.81818e-08	-1.22528	4.1964e-06	-1.42879
Rv0134/Mb0139-3	Rv0134	Mb0139-3	ephf	possible epoxide hydrolase ephf epoxide hydratase arene-oxide hydratase	virulence, detoxification, adaptation	-	-	-	-	Variable	264.673	124.094	-1.09278	0.000620881	-1.6323	8.81818e-08	-1.22528	4.1964e-06	-1.42879
Rv0134/Mb0139-2	Rv0134	Mb0139-2	ephf	possible epoxide hydrolase ephf epoxide hydratase arene-oxide hydratase	virulence, detoxification, adaptation	-	-	-	-	Variable	264.673	70.6369	-1.90572	6.13e-05	-1.6323	8.81818e-08	-1.22528	4.1964e-06	-1.42879
Rv0134/Mb0139-4	Rv0134	Mb0139-4	ephf	possible epoxide hydrolase ephf epoxide hydratase arene-oxide hydratase	virulence, detoxification, adaptation	-	-	-	-	Variable	264.673	55.6699	-2.24924	3.99e-05	-1.6323	8.81818e-08	-1.22528	4.1964e-06	-1.42879
5' end of Rv0987/Mb1013	Rv0987	Mb1013	0	PROBABLE ADHESION COMPONENT TRANSPORT TRANSMEMBRANE PROTEIN ABC TRANSPORTER	cell wall and cell processes	-	-	-	-	Variable	39.4814	23.6767	-0.737706	0.0105574	-1.38465	5.988e-06	-1.31841	1.07e-05	-1.35153
3' end of Rv0987/Mb1014	Rv0987	Mb1014	0	PROBABLE ADHESION COMPONENT TRANSPORT TRANSMEMBRANE PROTEIN ABC TRANSPORTER	cell wall and cell processes	-	-	-	-	Variable	39.4814	9.73548	-2.01985	0.000170314	-1.38465	5.988e-06	-1.31841	1.07e-05	-1.35153
3' end of Rv3894c/Mb3923c	Rv3894c	Mb3923c	eccc2	POSSIBLE CONSERVED MEMBRANE PROTEIN [SECOND PART]	conserved hypotheticals	-	-	-	-	Variable	90.2287	58.6555	-0.621319	0.000775277	-1.63053	7.16257e-08	-1.0539	2.01414e-05	-1.34222
5' end of Rv3894c/Mb3924c	Rv3894c	Mb3924c	eccc2	POSSIBLE CONSERVED MEMBRANE PROTEIN [FIRST PART]	cell wall and cell processes	-	-	-	-	Variable	90.2287	19.2085	-2.23184	1.13e-06	-1.63053	7.16257e-08	-1.0539	2.01414e-05	-1.34222
3' end of Rv1563c/Mb1589c	Rv1563c	Mb1589c	treYb	Maltooligosyltrehalose synthase TreYb [SECOND PART]	virulence, detoxification, adaptation	-	-	-	-	Variable	59.7548	27.5444	-1.11729	1.18e-05	-1.85209	0.00190447	-0.820334	0.125992	-1.33621
5' end of Rv1563c/Mb1590c	Rv1563c	Mb1590c	treYa	Maltooligosyltrehalose synthase TreYa [FIRST PART]	virulence, detoxification, adaptation	-	-	-	-	Variable	59.7548	56.2122	-0.0881692	0.494346	-1.85209	0.00190447	-0.820334	0.125992	-1.33621
3' end of Rv0405/Mb0413	Rv0405	Mb0413	pks6b	PROBABLE MEMBRANE BOUND POLYKETIDE SYNTHASE PKS6B [SECOND PART]	lipid metabolism	-	-	-	-	Variable	56.2759	31.2648	-0.847981	8.21e-07	-1.69587	0.0169115	-0.672662	0.313551	-1.18426
5' end of Rv0405/Mb0412	Rv0405	Mb0412	pks6a	PROBABLE MEMBRANE BOUND POLYKETIDE SYNTHASE PKS6A [FIRST PART]	lipid metabolism	-	-	-	-	Variable	56.2759	54.3016	-0.0515237	0.609112	-1.69587	0.0169115	-0.672662	0.313551	-1.18426
5' end of Rv2286c/Mb2308c	Rv2286c	Mb2308c	0	conserved hypothetical protein [FIRST PART]	conserved hypotheticals	-	-	-	-	Variable	38.2438	50.6315	0.40481	0.041463	-1.23239	0.0851092	-0.32959	0.64018	-0.780991
3' end of Rv2286c/Mb2307c	Rv2286c	Mb2307c	0	conserved hypothetical protein [SECOND PART]	conserved hypotheticals	-	-	-	-	Variable	38.2438	49.6276	0.375917	0.100719	-1.23239	0.0851092	-0.32959	0.64018	-0.780991
5' end of Rv1502/Mb1540	Rv1502	Mb1540	0	HYPOTHETICAL PROTEIN [FIRST PART]	conserved hypotheticals	-	-	-	-	Variable	221.684	259.31	0.226173	0.524758	-1.43214	0.0282048	0.25399	0.694399	-0.589077
3' end of Rv1502/Mb1541	Rv1502	Mb1541	0	HYPOTHETICAL PROTEIN [SECOND PART]	conserved hypotheticals	-	-	-	-	Variable	221.684	104.076	-1.09087	0.0554274	-1.43214	0.0282048	0.25399	0.694399	-0.589077
3' end of Rv0931c/Mb0954c	Rv0931c	Mb0954c	pknDb	TRANSMEMBRANE SERINE/THREONINE-PROTEIN KINASE D PKNDb [SECOND PART]PROTEIN KINASE D STPK D	regulatory proteins	-	-	-	-	Variable	919.378	456.96	-1.00859	0.000132886	-0.492867	0.0796372	0.241009	0.375033	-0.125929
5' end of Rv0931c/Mb0955c	Rv0931c	Mb0955c	pknDa	TRANSMEMBRANE SERINE/THREONINE-PROTEIN KINASE D PKNDa [FIRST PART] PROTEIN KINASE D STPK D	regulatory proteins	-	-	-	-	Variable	919.378	406.95	-1.17581	1.17e-05	-0.492867	0.0796372	0.241009	0.375033	-0.125929
3' end of Rv0073/Mb0075	Rv0073	Mb0075	0	PROBABLE GLUTAMINE-TRANSPORT PROTEIN ABC TRANSPORTER GLNQ	cell wall and cell processes	-	-	-	-	Variable	314.629	200.025	-0.653473	0.00315219	-1.15413	0.142137	1.93615	0.0148109	0.391012
5' end of Rv0073/Mb0074	Rv0073	Mb0074	0	PROBABLE GLUTAMINE-TRANSPORT ATP-BINDING PROTEIN ABC TRANSPORTER GLNQ	cell wall and cell processes	-	-	-	-	Variable	314.629	108.811	-1.53182	6.1e-05	-1.15413	0.142137	1.93615	0.0148109	0.391012
3' end of Rv2084/Mb2111	Rv2084	Mb2111	0	HYPOTHETICAL PROTEIN	conserved hypotheticals	-	-	-	-	Variable	93.6308	122.193	0.384101	0.00920143	2.43805	0.000569841	4.24613	1.28501e-06	3.34209
5' end of Rv2084/Mb2110	Rv2084	Mb2110	0	HYPOTHETICAL PROTEIN	conserved hypotheticals	-	-	-	-	Variable	93.6308	56.1903	-0.736663	9.57e-05	2.43805	0.000569841	4.24613	1.28501e-06	3.34209
5' end of Rv3798/Mb3827	Rv3798	Mb3827	0	PUTATIVE TRANSPOSASE [FIRST PART]	insertion seqs and phages	-	-	-	-	Variable	165.191	230.256	0.479107	0.0462771	-	-	-	-	-
3' end of Rv3798/Mb3828	Rv3798	Mb3828	0	PUTATIVE TRANSPOSASE [SECOND PART]	insertion seqs and phages	-	-	-	-	Variable	165.191	13.5398	-3.60886	0.000415965	-	-	-	-	-
5' end of Rv1313c/Mb1346c	Rv1313c	Mb1346c	0	POSSIBLE TRANSPOSASE [FIRST PART]	insertion seqs and phages	-	-	-	-	Variable	165.519	232.658	0.491209	0.0442177	-	-	-	-	-
3' end of Rv1313c/Mb1345c	Rv1313c	Mb1345c	0	POSSIBLE TRANSPOSASE [SECOND PART]	insertion seqs and phages	-	-	-	-	Variable	165.519	14.9528	-3.46851	0.00050595	-	-	-	-	-
3' end of Rv3176c/Mb3201c	Rv3176c	Mb3201c	mesTb	PROBABLE EPOXIDE HYDROLASE MESTB [SECOND PART] EPOXIDE HYDRATASE ARENE-OXIDE HYDRATASE	virulence, detoxification, adaptation	-	-	-	-	Variable	73.8255	18.041	-2.03284	4.45e-06	-	-	-	-	-
5' end of Rv3176c/Mb3202c	Rv3176c	Mb3202c	mesTa	PROBABLE EPOXIDE HYDROLASE MESTA [FIRST PART] EPOXIDE HYDRATASE ARENE-OXIDE HYDRATASE	virulence, detoxification, adaptation	-	-	-	-	Variable	73.8255	119.7	0.697233	0.0279668	-	-	-	-	-
5' end of Rv0698/Mb0717	Rv0698	Mb0717	0	CONSERVED HYPOTHETICAL PROTEIN [FIRST PART]	conserved hypotheticals	-	-	-	-	Variable	139.087	200.43	0.527109	0.0313916	-	-	-	-	-
3' end of Rv0698/Mb0718	Rv0698	Mb0718	0	CONSERVED HYPOTHETICAL PROTEIN [SECOND PART]	conserved hypotheticals	-	-	-	-	Variable	139.087	34.8594	-1.99637	0.00121447	-	-	-	-	-
3' end of Rv2835c/Mb2859c	Rv2835c	Mb2859c	ugpAb	PROBABLE Sn-GLYCEROL-3-PHOSPHATE TRANSPORT INTEGRAL MEMBRANE PROTEIN ABC TRANSPORTER UGPAB [SECOND PART]	cell wall and cell processes	-	-	-	-	Variable	40.5613	11.7104	-1.79231	1.89e-05	-	-	-	-	-
5' end of Rv2835c/Mb2860c	Rv2835c	Mb2860c	ugpAa	PROBABLE Sn-GLYCEROL-3-PHOSPHATE TRANSPORT INTEGRAL MEMBRANE PROTEIN ABC TRANSPORTER UGPAA [FIRST PART]	cell wall and cell processes	-	-	-	-	Variable	40.5613	35.653	-0.186081	0.362006	-	-	-	-	-
5' end of Rv2812/Mb2835	Rv2812	Mb2835	0	PUTATIVE TRANSPOSASE [FIRST PART]	insertion seqs and phages	-	-	-	-	Variable	5.81063	3.02715	-0.940737	0.00887839	-	-	-	-	-
3' end of Rv2812/Mb2836	Rv2812	Mb2836	0	PUTATIVE TRANSPOSASE [SECOND PART]	insertion seqs and phages	-	-	-	-	Variable	5.81063	1.74965	-1.73163	0.00032014	-	-	-	-	-
3' end of Rv2072c/Mb2098c	Rv2072c	Mb2098c	cobLb	Probable precorrin-6y methyltransferase CobLb [SECOND PART]	intermediary metabolism and respiration	probable precorrin-6Y C5,15-methyltransferase (decarboxylating), cobl	Cofactor biosynthesis, cobalamin biosynthesis	Cofactor biosynthesis	PRECORIN_6Y + 2 SAM = PRECORIN_8X + 2 SAH + CO2 + 3 H	Variable	19.3783	7.30927	-1.40664	0.00120526	-	-	-	-	-
5' end of Rv2072c/Mb2099c	Rv2072c	Mb2099c	cobLa	Probable precorrin-6y methyltransferase CobLa [FIRST PART]	intermediary metabolism and respiration	probable precorrin-6Y C5,15-methyltransferase (decarboxylating), cobl	Cofactor biosynthesis, cobalamin biosynthesis	Cofactor biosynthesis	PRECORIN_6Y + 2 SAM = PRECORIN_8X + 2 SAH + CO2 + 3 H	Variable	19.3783	20.5118	0.0820107	0.716988	-	-	-	-	-
5' end of Rv2395/Mb2416	Rv2395	Mb2416	0	PROBABLE CONSERVED INTEGRAL MEMBRANE PROTEIN [FIRST PART]	cell wall and cell processes	-	-	-	-	Variable	130.487	55.9144	-1.22262	0.000137371	-	-	-	-	-
3' end of Rv2395/Mb2417	Rv2395	Mb2417	0	PROBABLE CONSERVED INTEGRAL MEMBRANE PROTEIN [SECOND PART]	cell wall and cell processes	-	-	-	-	Variable	130.487	49.2412	-1.40597	6.49e-05	-	-	-	-	-
5' end of Rv2742c/Mb2763c	Rv2742c	Mb2763c	0	CONSERVED HYPOTHETICAL ARGININE RICH PROTEIN [FIRST PART]	conserved hypotheticals	-	-	-	-	Variable	82.873	138.253	0.738337	0.000280486	-	-	-	-	-
3' end of Rv2742c/Mb2762c	Rv2742c	Mb2762c	0	CONSERVED HYPOTHETICAL ARGININE RICH PROTEIN [SECOND PART]	conserved hypotheticals	-	-	-	-	Variable	82.873	31.6553	-1.38846	0.000136472	-	-	-	-	-
3' end of Rv1809/Mb1839	Rv1809	Mb1839	PPE33b	PPE FAMILY PROTEIN [SECOND PART]	PE/PPE	-	-	-	-	Variable	134.153	53.4251	-1.32829	0.0019915	-	-	-	-	-
5' end of Rv1809/Mb1838	Rv1809	Mb1838	PPE33a	PPE FAMILY PROTEIN [FIRST PART]	PE/PPE	-	-	-	-	Variable	134.153	187.614	0.483892	0.188512	-	-	-	-	-
3' end of Rv2227/Mb2252	Rv2227	Mb2252	0	conserved hypothetical protein [SECOND PART]	conserved hypotheticals	-	-	-	-	Variable	30.4863	13.1534	-1.21272	0.000523732	-	-	-	-	-
5' end of Rv2227/Mb2251	Rv2227	Mb2251	0	conserved hypothetical protein [FIRST PART]	conserved hypotheticals	-	-	-	-	Variable	30.4863	11.3794	-1.42173	0.000170117	-	-	-	-	-
5' end of Rv1895/Mb1928	Rv1895	Mb1928	0	POSSIBLE DEHYDROGENASE [FIRST PART]	intermediary metabolism and respiration	-	-	-	-	Variable	22.4808	34.217	0.606018	0.0504102	-	-	-	-	-
middle part of Rv1895/Mb1929	Rv1895	Mb1929	0	POSSIBLE DEHYDROGENASE [SECOND PART]	intermediary metabolism and respiration	-	-	-	-	Variable	22.4808	10.292	-1.12717	0.00240544	-	-	-	-	-
3' end of Rv3350c/Mb3383c	Rv3350c	Mb3383c	PPE56d	PPE FAMILY PROTEIN [THIRD PART]	PE/PPE	-	-	-	-	Variable	16.0215	22.1033	0.46425	2.16e-05	-	-	-	-	-
middle part of Rv3350c/Mb3384c	Rv3350c	Mb3384c	PPE56b	PPE FAMILY PROTEIN [SECOND PART]	PE/PPE	-	-	-	-	Variable	16.0215	7.86583	-1.02634	2.76e-07	-	-	-	-	-
5' end of Rv3350c/Mb3385c	Rv3350c	Mb3385c	PPE56a	PPE FAMILY PROTEIN [FIRST PART]	PE/PPE	-	-	-	-	Variable	16.0215	16.6382	0.0544816	0.584069	-	-	-	-	-
Rv2427A/Mb2453c	Rv2427A	Mb2453c	0	0	virulence, detoxification, adaptation	-	-	-	-	Variable	31.0876	20.5036	-0.600458	0.0162312	-	-	-	-	-
Rv2427A/Mb2452c	Rv2427A	Mb2452c	0	0	virulence, detoxification, adaptation	-	-	-	-	Variable	31.0876	18.2484	-0.768565	0.0091166	-	-	-	-	-
3' end of Rv0532/Mb0546	Rv0532	Mb0546	PE_PGRS6b	PE-PGRS FAMILY PROTEIN [SECOND PART]	PE/PPE	-	-	-	-	Variable	24.5348	16.1168	-0.606268	0.0580695	-	-	-	-	-
5' end of Rv0532/Mb0545	Rv0532	Mb0545	PE_PGRS6a	PE-PGRS FAMILY PROTEIN [FIRST PART]	PE/PPE	-	-	-	-	Variable	24.5348	19.2625	-0.349034	0.162726	-	-	-	-	-
5' end of Rv3899c/Mb3929c	Rv3899c	Mb3929c	0	CONSERVED HYPOTHETICAL PROTEIN	conserved hypotheticals	-	-	-	-	Variable	43.0696	34.3342	-0.327024	0.140003	-	-	-	-	-
3' end of Rv3899c/Mb3928c	Rv3899c	Mb3928c	0	CONSERVED HYPOTHETICAL PROTEIN	conserved hypotheticals	-	-	-	-	Variable	43.0696	29.5521	-0.543411	0.0355928	-	-	-	-	-
middle part of Rv3345c/Mb3376c	Rv3345c	Mb3376c	PE_PGRS50b	pe-pgrs family protein pe_pgrs49	PE/PPE	-	-	-	-	Variable	3.10339	2.20805	-0.375092	0.524958	-	-	-	-	-
5' end of Rv3345c/Mb3377c	Rv3345c	Mb3377c	PE_PGRS50a	PE-PGRS FAMILY PROTEIN [FIRST PART]	PE/PPE	-	-	-	-	Variable	3.10339	8.05354	1.37578	0.00070481	-	-	-	-	-
3' end of Rv1918c/Mb1952c	Rv1918c	Mb1952c	PPE35b	PPE FAMILY PROTEIN	PE/PPE	-	-	-	-	Variable	67.6013	49.5662	-0.447695	0.0442177	-	-	-	-	-
5' end of Rv1918c/Mb1953c	Rv1918c	Mb1953c	PPE35a	PPE FAMILY PROTEIN	PE/PPE	-	-	-	-	Variable	67.6013	87.3895	0.370409	0.0433607	-	-	-	-	-
5' end of Rv2424c/Mb2448c	Rv2424c	Mb2448c	0	PROBABLE TRANSPOSASE [FIRST PART]	insertion seqs and phages	-	-	-	-	Variable	40.6906	49.4238	0.28051	0.0109	-	-	-	-	-
3' end of Rv2424c/Mb2447c	Rv2424c	Mb2447c	0	PROBABLE TRANSPOSASE [SECOND PART]	insertion seqs and phages	-	-	-	-	Variable	40.6906	30.354	-0.422812	0.000785584	-	-	-	-	-
3' end of Rv2762c/Mb2783c	Rv2762c	Mb2783c	0	CONSERVED HYPOTHETICAL PROTEIN [SECOND PART]	conserved hypotheticals	-	-	-	-	Variable	57.0359	46.0253	-0.309443	0.173427	-	-	-	-	-
5' end of Rv2762c/Mb2784c	Rv2762c	Mb2784c	0	CONSERVED HYPOTHETICAL PROTEIN [FIRST PART]	conserved hypotheticals	-	-	-	-	Variable	57.0359	35.404	-0.687959	0.0144107	-	-	-	-	-
3' end of Rv2487c/Mb2512c	Rv2487c	Mb2512c	PE_PGRS42d	PE-PGRS FAMILY PROTEIN [THIRD PART]	PE/PPE	-	-	-	-	Variable	5.81656	8.22284	0.49947	0.155448	-	-	-	-	-
middle part of Rv2487c/Mb2513c	Rv2487c	Mb2513c	PE_PGRS42b	PE-PGRS FAMILY PROTEIN [SECOND PART]	PE/PPE	-	-	-	-	Variable	5.81656	4.71887	-0.301727	0.403596	-	-	-	-	-
5' end of Rv2487c/Mb2514c	Rv2487c	Mb2514c	PE_PGRS42a	PE-PGRS FAMILY PROTEIN [FIRST PART]	PE/PPE	-	-	-	-	Variable	5.81656	5.50348	-0.0798227	0.778005	-	-	-	-	-
3' end of Rv1715/Mb1743	Rv1715	Mb1743	fadB3b	PROBABLE 3-HYDROXYBUTYRYL-COA DEHYDROGENASE FADB3b [SECOND PART] BETA-HYDROXYBUTYRYL-COA DEHYDROGENASE BHBD	lipid metabolism	-	-	-	-	Variable	25.5499	20.9375	-0.287225	0.225092	-	-	-	-	-
5' end of Rv1715/Mb1742	Rv1715	Mb1742	fadB3a	PROBABLE 3-HYDROXYBUTYRYL-COA DEHYDROGENASE FADB3a [FIRST PART] BETA-HYDROXYBUTYRYL-COA DEHYDROGENASE BHBD	lipid metabolism	-	-	-	-	Variable	25.5499	21.8548	-0.225367	0.210987	-	-	-	-	-
5' end of Rv2577/Mb2607	Rv2577	Mb2607	0	CONSERVED HYPOTHETICAL PROTEIN [FIRST PART]	conserved hypotheticals	-	-	-	-	Variable	11.2632	29.769	1.40219	0.00111827	-	-	-	-	-
3' end of Rv2577/Mb2608	Rv2577	Mb2608	0	CONSERVED HYPOTHETICAL PROTEIN [SECOND PART]	conserved hypotheticals	-	-	-	-	Variable	11.2632	10.2219	-0.139948	0.186565	-	-	-	-	-
Rv1588c/Mb1614c	Rv1588c	Mb1614c	0	Partial REP13E12 repeat protein	insertion seqs and phages	-	-	-	-	Variable	86.7813	95.4674	0.137623	0.233376	-	-	-	-	-
Rv1588c/Mb0098c	Rv1588c	Mb0098c	0	CONSERVED HYPOTHETICAL PROTEIN	insertion seqs and phages	-	-	-	-	Variable	86.7813	79.4917	2.36611	3.81e-06	-	-	-	-	-
3' end of Rv2490c/Mb2517c	Rv2490c	Mb2517c	PE_PGRS43b	PE-PGRS FAMILY PROTEIN [SECOND PART]	PE/PPE	-	-	-	-	Variable	3.5732	3.59075	0.00706525	0.986017	-	-	-	-	-
5' end of Rv2490c/Mb2518c	Rv2490c	Mb2518c	PE_PGRS43a	PE-PGRS FAMILY PROTEIN [FIRST PART]	PE/PPE	-	-	-	-	Variable	3.5732	3.74735	0.0686542	0.859481	-	-	-	-	-
3' end of Rv0402c/Mb0408c	Rv0402c	Mb0408c	mmpL1b	PROBABLE CONSERVED TRANSMEMBRANE TRANSPORT PROTEIN MMPL1B [SECOND PART]	cell wall and cell processes	-	-	-	-	Variable	45.655	55.7098	0.287158	0.178982	-	-	-	-	-
5' end of Rv0402c/Mb0409c	Rv0402c	Mb0409c	mmpL1a	PROBABLE CONSERVED TRANSMEMBRANE TRANSPORT PROTEIN MMPL1A [FIRST PART]	cell wall and cell processes	-	-	-	-	Variable	45.655	39.5914	-0.205583	0.326789	-	-	-	-	-
3' end of Rv1803c/Mb1831c	Rv1803c	Mb1831c	PE_PGRS32b	PE-PGRS FAMILY PROTEIN [SECOND PART]	PE/PPE	-	-	-	-	Variable	21.2474	26.0936	0.296408	0.0376873	-	-	-	-	-
5' end of Rv1803c/Mb1832c	Rv1803c	Mb1832c	PE_PGRS32a	PE-PGRS FAMILY PROTEIN [FIRST PART]	PE/PPE	-	-	-	-	Variable	21.2474	466.669	4.45704	2.31e-08	-	-	-	-	-
3' end of Rv1759c/Mb1789c	Rv1759c	Mb1789c	wag22b	PE-PGRS FAMILY PROTEIN WAG22B [SECOND PART]	PE/PPE	-	-	-	-	Variable	7.57408	9.50395	0.327458	0.276589	-	-	-	-	-
5' end of Rv1759c/Mb1790c	Rv1759c	Mb1790c	wag22a	PE-PGRS FAMILY PROTEIN WAG22A [FIRST PART]	PE/PPE	-	-	-	-	Variable	7.57408	24.6344	1.70153	0.00035154	-	-	-	-	-
3' end of Rv1168c/Mb1200c	Rv1168c	Mb1200c	PPE17b	PPE FAMILY PROTEIN [SECOND PART]	PE/PPE	-	-	-	-	Variable	223.452	297.457	0.412716	0.00240544	-	-	-	-	-
5' end of Rv1168c/Mb1201c	Rv1168c	Mb1201c	PPE17a	PPE FAMILY PROTEIN [FIRST PART]	PE/PPE	-	-	-	-	Variable	223.452	167.672	-0.414326	0.0114514	-	-	-	-	-
5' end of Rv1877/Mb1908	Rv1877	Mb1908	0	PROBABLE CONSERVED INTEGRAL MEMBRANE PROTEIN [FIRST PART]	cell wall and cell processes	-	-	-	-	Variable	108.682	834.241	2.94036	5.17e-11	-	-	-	-	-
3' end of Rv1877/Mb1909	Rv1877	Mb1909	0	PROBABLE CONSERVED INTEGRAL MEMBRANE PROTEIN [SECOND PART]	cell wall and cell processes	-	-	-	-	Variable	108.682	359.147	1.72447	5e-09	-	-	-	-	-
5' end of Rv0278c/Mb0285c	Rv0278c	Mb0285c	PE_PGRS3a	PE-PGRS FAMILY PROTEIN [FIRST PART]	PE/PPE	-	-	-	-	Variable	9.2739	41.4251	2.15926	0.000128486	-	-	-	-	-
Rv0278c/Mb0286c	Rv0278c	Mb0286c	PE_PGRS3	PE-PGRS FAMILY PROTEIN	PE/PPE	-	-	-	-	Variable	9.2739	32.0407	1.78866	2.16e-05	-	-	-	-	-
3' end of Rv3347c/Mb3379c	Rv3347c	Mb3379c	PPE55b	PPE FAMILY PROTEIN [SECOND PART]	PE/PPE	-	-	-	-	Variable	37.0057	195.417	2.40074	2.41e-06	-	-	-	-	-
5' end of Rv3347c/Mb3380c	Rv3347c	Mb3380c	PPE55a	PPE FAMILY PROTEIN [FIRST PART]	PE/PPE	-	-	-	-	Variable	37.0057	783.44	4.40401	5.55e-06	-	-	-	-	-
3' end of Rv1317c/Mb1350c	Rv1317c	Mb1350c	alkAb	PUTATIVE ADA REGULATORY PROTEIN ALKAb [SECOND PART] Regulatory protein of adaptative response : Methylated-DNA--protein-cysteine methyltransferase O-6-methylguanine-DNA alkyltransferase	information pathways	-	-	-	-	Variable	52.2261	295.855	2.50205	1e-06	-	-	-	-	-
5' end of Rv1317c/Mb1351c	Rv1317c	Mb1351c	alkAa	PUTATIVE ADA REGULATORY PROTEIN ALKAa [FIRST PART] Regulatory protein of adaptative response : Methylated-DNA--protein-cysteine methyltransferase O-6-methylguanine-DNA alkyltransferase	information pathways	-	-	-	-	Variable	52.2261	179.612	1.78204	1.32e-05	-	-	-	-	-
5' end of Rv1371/Mb1404	Rv1371	Mb1404	0	PROBABLE CONSERVED MEMBRANE PROTEIN	cell wall and cell processes	-	-	-	-	Variable	2.27119	27.3468	3.58985	3.51e-09	-	-	-	-	-
3' end of Rv1371/Mb1405	Rv1371	Mb1405	0	PROBABLE CONSERVED MEMBRANE PROTEIN	cell wall and cell processes	-	-	-	-	Variable	2.27119	18.7672	3.04669	0.000668695	-	-	-	-	-
Rv0192A/Mb0198	Rv0192A	Mb0198	0	conserved secreted protein	cell wall and cell processes	-	-	-	-	Variable	0	386.435	0.463076	5e-05	-	-	-	-	-
3' end of Rv2160c/Mb2184c	Rv2160c	Mb2184c	0	CONSERVED HYPOTHETICAL PROTEIN	regulatory proteins	-	-	-	-	Variable	0	8.18804	-3.29644	0.000801768	-	-	-	-	-
Rv2057c/Mb2083c	Rv2057c	Mb2083c	rpmG1	50s ribosomal protein l33 rpmg1	information pathways	-	-	-	-	Identical	592.824	399.764	-0.756444	0.0721277	-4.71353	9.66485e-12	-2.92133	1.05789e-08	-3.81743
Rv0467/Mb0476	Rv0467	Mb0476	icl	isocitrate lyase icl %28isocitrase%29 %28isocitratase%29	intermediate metabolism and respiration	2-methylisocitrate lyase/isocitrarte lyase ICL1 (aceA or icl gene) or ILC2 (aceAa and aceAb genes)	Propanoate metabolism - methycitrate cycle	Central carbon metabolism	METHYLISOCITRATE = PYR + SUCC	Identical	1263.16	483.842	-0.544842	0.241647	-3.03278	7.97623e-13	-3.85326	3.39728e-14	-3.44302
Rv3407/Mb3441	Rv3407	Mb3441	vapb47	possible antitoxin vapb47	virulence, detoxification,adaptation	-	-	-	-	Identical	2828.68	115.912	-4.21067	1.80562e-79	-2.79953	1.97262e-13	-3.84599	0	-3.32276
Rv2159c/Mb2183c	Rv2159c	Mb2183c	0	conserved protein	Conserved hypothetical protein	-	-	-	-	Identical	166.632	10.2631	-3.68642	2.99302e-37	-3.70368	1.42545e-11	-2.90254	5.64487e-10	-3.30311
Rv3136/Mb3160	Rv3136	Mb3160	PPE51	ppe family protein ppe51	PE/PPE	-	-	-	-	Identical	651.881	22.6559	-4.7995	6.6836e-190	-3.08813	6.50515e-11	-2.92479	1.95828e-10	-3.00646
Rv2161c/Mb2185c	Rv2161c	Mb2185c	0	conserved protein	intermediate metabolism and respiration	-	-	-	-	Identical	601.694	59.8624	-2.99291	4.87444e-29	-2.9086	9.40786e-14	-2.77744	1.97262e-13	-2.84302
Rv2055c/Mb2081c	Rv2055c	Mb2081c	rpsR2	30s ribosomal protein s18 rpsr2	information pathways	-	-	-	-	Identical	374.446	265.547	-0.662521	0.157563	-3.00517	0	-2.1952	1.2485e-12	-2.60019
Rv3825c/Mb3855c	Rv3825c	Mb3855c	pks2	polyketide synthase pks2	lipid metabolism	0	lipid biosynthesis, synthesis of branched fatty acids, synthesis of pthioceranic acid	Lipid biosyntheis	HEXADECANOYL_MAS + 6 SMMALONYLCOA + 12 NADPH = PTHIOCERANOYL_COA + 12 NADP + 6 CO2 + 5 COA + MAS	Identical	473.427	47.8701	-1.31864	0.0286471	-2.67952	9.85905e-13	-2.4881	3.2537e-12	-2.58381
Rv3359/Mb3394	Rv3359	Mb3394	0	possible oxidoreductase	intermediate metabolism and respiration	-	-	-	-	Identical	11.5737	49.8393	2.04896	1.2546e-18	-2.2324	2.19551e-07	-2.92041	5.6249e-09	-2.57641
Rv0936/Mb0961	Rv0936	Mb0961	pstA2	phosphate-transport integral membrane abc transporter psta2	cell wall and cell processes	phosphate transport via ATPase	Transport reactions, Proton-linked active transport	Transport reaction	PI_xt + ATP = 2 PI + ADP	Identical	135.08	30.6736	-2.19783	1.4734e-37	-2.56456	4.92619e-11	-2.51922	7.00334e-11	-2.54189
Rv1398c/Mb1433c	Rv1398c	Mb1433c	vapb10	possible antitoxin vapb10	virulence, detoxification,adaptation	-	-	-	-	Identical	18747	15636.2	-0.288796	0.366439	-2.29556	1.69595e-05	-2.67738	2.67429e-06	-2.48647
Rv1162/Mb1194	Rv1162	Mb1194	narH	probable respiratory nitrate reductase %28beta chain%29 narh	intermediate metabolism and respiration	nitrate reductase narGHIJ, or fused narX	Nitrogen metabolism	Other	MKH2 + NO3 + 0.001 MOLYBDENUM = MK + NO2 + 2 H	Identical	281.83	26.0349	-2.52551	3.28271e-12	-1.9247	8.2143e-07	-2.87669	4.65128e-09	-2.40069
Rv1386/Mb1421	Rv1386	Mb1421	PE15	pe family protein pe15	PE/PPE	-	-	-	-	Identical	599.075	129.065	-2.24418	4.04004e-10	-2.17659	1.5616e-08	-2.36816	5.0425e-09	-2.27237
Rv0211/Mb0217	Rv0211	Mb0217	pckA	probable iron-regulated phosphoenolpyruvate carboxykinase [gtp] pcka %28phosphoenolpyruvate carboxylase%29 %28pepck%29%28pep carboxykinase%29	intermediate metabolism and respiration	phosphoenolpyruvate carboxykinase (GTP) pckA	Anapleurotic reactions	Central carbon metabolism	CO2 + GDP + PEP = GTP + OA	Identical	518.872	235.325	-0.411419	NA	-2.03265	6.67704e-12	-2.44697	5.14956e-13	-2.23981
Rv3824c/Mb3854c	Rv3824c	Mb3854c	papA1	conserved polyketide synthase associated protein papa1	lipid metabolism	-	-	-	-	Identical	223.327	27.8366	-0.810808	0.240088	-2.22619	5.17015e-11	-2.24466	5.12223e-11	-2.23543
Rv3051c/Mb3077c	Rv3051c	Mb3077c	nrdE	ribonucleoside-diphosphate reductase %28alpha chain%29 nrde %28ribonucleotide reductase small subunit%29 %28r1f protein%29	information pathways	ribonucleoside-diphosphate reductase, nrdE and nrdF2	Nucleotide biosynthesis, de novo biosynthesis of pyrimidine ribonucleotides	Nucleotide biosynthesis	CDP + O2 + RTHIO = DCDP + OTHIO	Identical	1671.31	615.338	-1.43819	5.42631e-08	-1.84765	3.05754e-09	-2.47251	5.11343e-11	-2.16008
Rv2382c/Mb2403c	Rv2382c	Mb2403c	mbtC	polyketide synthetase mbtc %28polyketide synthase%29	lipid metabolism	polyketide synthase mbtC, mbtD	mycobactin synthesis	Other	ACCOA + MALCOA + MBT_HOLO = 2.0 COA + MBTCD_HBA	Identical	66.7969	17.6531	-1.94365	2.76082e-17	-2.46407	8.44443e-08	-1.62929	1.78667e-05	-2.04668
Rv0283/Mb0291	Rv0283	Mb0291	eccb3	esx conserved component eccb3. esx-3 type vii secretion system protein. possible membrane protein.	cell wall and cell processes	-	-	-	-	Identical	1685.36	898.473	-1.0553	0.000179151	-2.35384	0	-1.73554	2.59429e-13	-2.04469
Rv2381c/Mb2402c	Rv2381c	Mb2402c	mbtD	polyketide synthetase mbtd %28polyketide synthase%29	lipid metabolism	polyketide synthase mbtC, mbtD	mycobactin synthesis	Other	ACCOA + MALCOA + MBT_HOLO = 2.0 COA + MBTCD_HBA	Identical	82.4456	29.9853	-1.51961	1.20967e-08	-2.27317	1.87435e-06	-1.80092	3.08119e-05	-2.03704
Rv1594/Mb1620	Rv1594	Mb1620	nadA	probable quinolinate synthetase nada	intermediate metabolism and respiration	quinolinate synthase	Cofactor biosynthesis, Nicotinamide nucleotides (NAD+, NADP) biosynthesis	Cofactor biosynthesis	DHAP + ISUCC = PI + QA	Identical	1268.11	452.963	-1.55954	2.51581e-22	-1.7546	3.36517e-09	-2.26764	9.43885e-11	-2.01112
Rv1094/Mb1124	Rv1094	Mb1124	desA2	possible acyl-[acyl-carrier protein] desaturase desa2 %28acyl-[acp] desaturase%29 %28stearoyl-acp desaturase%29	lipid metabolism	-	-	-	-	Identical	5548.32	2742.01	-1.0775	1.4667e-06	-2.23805	1.69507e-12	-1.69095	1.09512e-10	-1.9645
Rv3478/Mb3505	Rv3478	Mb3505	PPE60	pe family protein ppe60	PE/PPE	-	-	-	-	Identical	910.443	475.731	-0.862061	1.08486e-06	-2.00686	4.68188e-12	-1.85809	1.48291e-11	-1.93247
Rv1810/Mb1840	Rv1810	Mb1840	0	conserved protein	Conserved hypothetical protein	-	-	-	-	Identical	1501.41	213.594	-2.60515	5.80451e-26	-2.23142	2.21802e-12	-1.61956	2.54935e-10	-1.92549
Rv0968/Mb0993	Rv0968	Mb0993	0	conserved protein	Conserved hypothetical protein	-	-	-	-	Identical	403.932	381.393	0.125764	0.74415	-2.46395	9.07074e-12	-1.37968	4.21126e-08	-1.92182
Rv1185c/Mb1217c	Rv1185c	Mb1217c	fadD21	probable fatty-acid-amp ligase fadd21 %28fatty-acid-amp synthetase%29 %28fatty-acid-amp synthase%29	lipid metabolism	-	-	-	-	Identical	668.685	153.555	-1.64363	1.06451e-07	-1.78773	4.54496e-11	-1.98918	1.01065e-11	-1.88845
Rv1344/Mb1379	Rv1344	Mb1379	mbtl	acyl carrier protein %28acp%29 mbtl	lipid metabolism	-	-	-	-	Identical	101.128	44.7734	-1.1739	4.91504e-05	-1.99412	5.23016e-08	-1.74865	3.47754e-07	-1.87139
Rv1925/Mb1960	Rv1925	Mb1960	fadD31	probable acyl-coa ligase fadd31 %28acyl-coa synthetase%29 %28acyl-coa synthase%29	lipid metabolism	-	-	-	-	Identical	1771.13	270.053	-2.687	3.1081e-106	-2.01496	9.42458e-11	-1.6871	1.37348e-09	-1.85103
Rv2058c/Mb2084c	Rv2058c	Mb2084c	rpmB2	50s ribosomal protein l28 rpmb2	information pathways	-	-	-	-	Identical	850.877	701.676	-0.431089	0.51986	-2.07114	2.98158e-06	-1.58849	8.01857e-05	-1.82981
Rv1595/Mb1621	Rv1595	Mb1621	nadB	probable l-aspartate oxidase nadb	intermediate metabolism and respiration	L-aspartate oxidase	Cofactor biosynthesis, Nicotinamide nucleotides (NAD+, NADP) biosynthesis	Cofactor biosynthesis	ASP + FUM = ISUCC + SUCC	Identical	681.964	191.485	-1.7807	1.10867e-19	-1.63488	5.1e-11	-1.98453	3.49741e-12	-1.8097
Rv3487c/Mb3517c	Rv3487c	Mb3517c	lipF	probable esterase/lipase lipf	intermediate metabolism and respiration	-	-	-	-	Identical	1199.05	39.9737	-2.18574	0.000200771	-2.52419	1.38307e-07	-0.999733	0.00335146	-1.76196
Rv2386c/Mb2407c	Rv2386c	Mb2407c	mbtI	isochorismate synthase mbti	lipid metabolism	isochorismate synthase entC, mbt1	Cofactor biosynthesis, Menaquinone biosynthesis	Cofactor biosynthesis	CHOR = ICHOR	Identical	86.0499	17.4861	-2.27117	2.78408e-12	-2.19906	5.06957e-09	-1.31327	5.61145e-06	-1.75616
Rv0085/Mb0088	Rv0085	Mb0088	hycP	possible hydrogenase hycp	intermediate metabolism and respiration	-	-	-	-	Identical	18.7616	4.12637	-1.98144	1.19301e-13	-1.58336	0.015501	-1.91285	0.00402683	-1.74811
Rv2289/Mb2311	Rv2289	Mb2311	cdh	probable cdp-diacylglycerol pyrophosphatase cdh %28cdp-diacylglycerol diphosphatase%29 %28cdp-diacylglycerol phosphatidylhydrolase%29	lipid metabolism	-	-	-	-	Identical	285.674	65.5653	-2.04265	1.7326e-12	-1.76058	4.11663e-09	-1.73056	5.71583e-09	-1.74557
Rv2428/Mb2454	Rv2428	Mb2454	ahpC	alkyl hydroperoxide reductase c protein ahpc %28alkyl hydroperoxidase c%29	virulence, detoxification,adaptation	-	-	-	-	Identical	61.0719	40.1942	0.233488	NA	-2.19085	4.76935e-06	-1.27285	0.00132626	-1.73185
Rv1345/Mb1380	Rv1345	Mb1380	mbtm	probable fatty acyl-amp ligase mbtm	lipid metabolism	-	-	-	-	Identical	167.207	116.799	-0.575766	0.00463102	-2.04304	6.09843e-11	-1.41878	1.26573e-08	-1.73091
Rv2376c/Mb2397c	Rv2376c	Mb2397c	cfp2	low molecular weight antigen cfp2 %28low molecular weight protein antigen 2%29 %28cfp-2%29	cell wall and cell processes	-	-	-	-	Identical	636.551	201.897	-1.51741	3.69654e-28	-1.76814	8.06744e-10	-1.61142	3.55127e-09	-1.68978
Rv3766/Mb3792	Rv3766	Mb3792	0	hypothetical protein	Conserved hypothetical protein	-	-	-	-	Identical	118.355	100.73	-0.0975885	0.722928	-1.67108	3.78422e-07	-1.67401	4.05801e-07	-1.67254
Rv0097/Mb0100	Rv0097	Mb0100	0	possible oxidoreductase	intermediate metabolism and respiration	-	-	-	-	Identical	39.9961	55.0733	0.485998	0.00461522	-2.50542	1.58796e-08	-0.834351	0.00377844	-1.66988
Rv1348/Mb1383	Rv1348	Mb1383	irta	iron-regulated transporter irta	cell wall and cell processes	ABC transporters	lipid biosynthesis, Synthesis of mycolic acids, MYCOLIC ACID CONDENSATION	Lipid biosyntheis	0.48 ATP + 0.48 TREHALOSEMONOMYCOLATE(CY) = 0.48 ADP + 0.48 PI + TREHALOSEMONOMYCOLATE	Identical	82.3193	33.0775	-1.30277	6.85065e-08	-1.50579	0.000581819	-1.8285	7.61333e-05	-1.66714
Rv0967/Mb0992	Rv0967	Mb0992	csor	copper-sensitive operon repressor csor	regulatory proteins	-	-	-	-	Identical	310.274	173.563	-0.576495	0.169575	-1.68347	5.03164e-09	-1.58338	1.36157e-08	-1.63343
Rv3767c/Mb3793c	Rv3767c	Mb3793c	0	possible s-adenosylmethionine-dependent methyltransferase	lipid metabolism	-	-	-	-	Identical	232.618	33.826	-1.65428	NA	-1.69668	1.01555e-07	-1.54334	4.12286e-07	-1.62001
Rv3140/Mb3164	Rv3140	Mb3164	fadE23	probable acyl-coa dehydrogenase fade23	lipid metabolism	acyl-CoA dehydrogenase	Propanoate metabolism	Central carbon metabolism	MK + PROPIONYLCOA = ACRCOA + MKH2	Identical	938.879	342.713	-1.30973	8.83397e-08	-1.45106	2.38628e-08	-1.6978	2.78259e-09	-1.57443
Rv0291/Mb0299	Rv0291	Mb0299	mycp3	probable membrane-anchored mycosin mycp3 %28serine protease%29 %28subtilisin-like protease%29 %28subtilase-like%29 %28mycosin-3%29	intermediate metabolism and respiration	-	-	-	-	Identical	1117.12	535.414	-1.19535	5.05013e-05	-1.79919	5.09592e-14	-1.31402	3.49741e-12	-1.55661
Rv0106/Mb0109	Rv0106	Mb0109	0	conserved hypothetical protein	Conserved hypothetical protein	-	-	-	-	Identical	467.116	275.025	-0.894846	0.0297116	-2.08023	1.6167e-09	-1.02139	2.263e-05	-1.55081
Rv0072/Mb0073	Rv0072	Mb0073	0	probable glutamine-transport transmembrane protein abc transporter	cell wall and cell processes	-	-	-	-	Identical	270.986	133.826	-1.09683	NA	-1.34413	4.41465e-10	-1.74002	1.20264e-11	-1.54207
Rv0074/Mb0076	Rv0074	Mb0076	0	conserved protein	Conserved hypothetical protein	-	-	-	-	Identical	160.926	53.5711	-1.48577	NA	-1.44263	4.55406e-05	-1.63872	1.02054e-05	-1.54068
Rv1200/Mb1232	Rv1200	Mb1232	0	probable conserved integral membrane transport protein	cell wall and cell processes	-	-	-	-	Identical	308.495	170.364	-0.842018	1.3977e-16	-1.93104	0.00162243	-1.12172	0.0434965	-1.52638
Rv1184c/Mb1216c	Rv1184c	Mb1216c	chp2	possible exported protein	cell wall and cell processes	-	-	-	-	Identical	997.65	47.2945	-2.98914	2.68684e-12	-1.77801	3.94023e-08	-1.25829	5.41985e-06	-1.51815
Rv0112/Mb0116	Rv0112	Mb0116	gca	possible gdp-mannose 4%2c6-dehydratase gca %28gdp-d-mannose dehydratase%29	cell wall and cell processes	Possible GDP-Mannose 4,6-dehydratase gca, gmdA	GDP-D-rhamnose biosynthesis/ Fructose and mannose metabolism	Carbon metabolism (excluding central carbon metabolism)	GDPMAN = GDPDHDOMAN	Identical	98.7566	71.3449	-0.187579	0.533222	-1.46936	0.00392545	-1.56367	0.00211107	-1.51652
Rv0276/Mb0282	Rv0276	Mb0282	0	conserved hypothetical protein	Conserved hypothetical protein	-	-	-	-	Identical	391.909	80.2239	-2.16264	2.18613e-34	-1.5187	0.000964936	-1.51201	0.000930174	-1.51536
Rv2429/Mb2455	Rv2429	Mb2455	ahpD	alkyl hydroperoxide reductase d protein ahpd %28alkyl hydroperoxidase d%29	virulence, detoxification,adaptation	-	-	-	-	Identical	62.8733	45.8754	0.191741	0.707883	-1.57852	4.92619e-11	-1.40472	2.94887e-10	-1.49162
Rv0098/Mb0101	Rv0098	Mb0101	fcot	probable fatty acyl coa thioesterase type iii fcot	lipid metabolism	fas II Module (kasA/B, mabA/fabG1, fabA/fab2, inhA)	lipid biosynthesis, Synthesis of mycolic acids, FASIIA module	Lipid biosyntheis	CIS_DELTA_3_ENOYL_C22_ACYL_ACP + 5.0 MALACP + 10.0 NADPH = 5.0 ACP + CIS_DELTA_13_ENOYL_C32_ACYL_ACP + 5.0 CO2 + 10.0 NADP	Identical	31.7462	38.9658	0.28033	0.123126	-1.82998	8.31364e-08	-1.14985	3.08119e-05	-1.48992
Rv1730c/Mb1759c	Rv1730c	Mb1759c	0	possible penicillin-binding protein	cell wall and cell processes	-	-	-	-	Identical	85.4678	23.1523	-1.88363	6.63546e-31	-1.44799	1.23913e-06	-1.5156	7.33709e-07	-1.48179
Rv3052c/Mb3078c	Rv3052c	Mb3078c	nrdI	probable nrdi protein	information pathways	-	-	-	-	Identical	1849.55	816.455	-1.20982	5.38317e-06	-1.28492	0.000144447	-1.66728	7.57412e-06	-1.4761
Rv1593c/Mb1619c	Rv1593c	Mb1619c	0	conserved protein	Conserved hypothetical protein	-	-	-	-	Identical	302.077	170.413	-0.807104	0.000245443	-1.45248	1.07626e-12	-1.49553	7.39501e-13	-1.47401
Rv1987/Mb2009	Rv1987	Mb2009	0	possible chitinase	cell wall and cell processes	-	-	-	-	Identical	500.356	387.026	-0.068161	0.8452	-1.02664	0.265033	-1.84968	0.038933	-1.43816
Rv3053c/Mb3079c	Rv3053c	Mb3079c	nrdH	probable glutaredoxin electron transport component of nrdef %28glutaredoxin-like protein%29 nrdh	information pathways	-	-	-	-	Identical	3620.7	1334.75	-1.34654	2.62962e-06	-0.740762	0.0891013	-2.13326	4.51531e-05	-1.43701
Rv0824c/Mb0847c	Rv0824c	Mb0847c	desA1	probable acyl-[acyl-carrier protein] desaturase desa1 %28acyl-[acp] desaturase%29 %28stearoyl-acp desaturase%29 %28protein des%29	lipid metabolism	-	-	-	-	Identical	4487.54	2887.28	-0.769674	0.000921445	-2.21179	2.15499e-06	-0.657103	0.0548265	-1.43445
Rv2016/Mb2039	Rv2016	Mb2039	0	hypothetical protein	Conserved hypothetical protein	-	-	-	-	Identical	34.2887	13.2156	-1.24628	NA	-1.95641	0.000449872	-0.896644	0.064219	-1.42653
Rv0991c/Mb1018c	Rv0991c	Mb1018c	0	conserved serine rich protein	Conserved hypothetical protein	-	-	-	-	Identical	216.808	231.852	0.830512	NA	-1.27167	6.41161e-05	-1.57114	3.52295e-06	-1.42141
Rv1346/Mb1381	Rv1346	Mb1381	mbtn	acyl-coa dehydrogenase mbtn	lipid metabolism	-	-	-	-	Identical	144.725	104.859	-0.46449	0.0114083	-1.97366	1.43934e-05	-0.84899	0.0203429	-1.41132
Rv0145/Mb0150	Rv0145	Mb0150	0	possible s-adenosylmethionine-dependent methyltransferase	lipid metabolism	-	-	-	-	Identical	1194.67	642.251	-0.688806	0.00114131	-1.33459	5.00209e-06	-1.47817	1.39229e-06	-1.40638
Rv0267/Mb0273	Rv0267	Mb0273	narU	probable integral membrane nitrite extrusion protein naru %28nitrite facilitator%29	cell wall and cell processes	-	-	-	-	Identical	2.74002	4.92448	1.46598	NA	-1.01974	0.0205073	-1.75072	0.000284051	-1.38523
Rv1779c/Mb1808c	Rv1779c	Mb1808c	0	possible integral membrane protein	cell wall and cell processes	-	-	-	-	Identical	234.355	87.3789	-1.22097	4.26509e-10	-1.47129	6.08222e-05	-1.29435	0.000218366	-1.38282
Rv1638A/Mb1665c	Rv1638A	Mb1665c	0	conserved hypothetical protein	Conserved hypothetical protein	-	-	-	-	Identical	277.761	103.979	-0.762043	0.0498768	-0.999514	0.00101439	-1.75691	2.16667e-06	-1.37821
Rv0286/Mb0294	Rv0286	Mb0294	PPE4	ppe family protein ppe4	PE/PPE	-	-	-	-	Identical	956.007	413.817	-1.35562	5.99291e-06	-1.61283	5.2313e-09	-1.13429	7.09562e-07	-1.37356
Rv1192/Mb1224	Rv1192	Mb1224	0	unknown protein	Conserved hypothetical protein	-	-	-	-	Identical	645.465	476.068	-0.37829	0.044209	-1.77029	1.48912e-07	-0.930722	0.000312896	-1.35051
Rv3579c/Mb3610c	Rv3579c	Mb3610c	0	possible trna/rrna methyltransferase	intermediary metabolism and respiration	-	-	-	-	Identical	172.794	204.536	0.220225	0.230115	-1.4614	1.97196e-10	-1.23752	2.45216e-09	-1.34946
Rv3094c/Mb3121c	Rv3094c	Mb3121c	0	conserved hypothetical protein	Conserved hypothetical protein	-	-	-	-	Identical	18.6788	66.5746	1.91051	2.89013e-10	-1.44787	1.59392e-05	-1.23506	9.22254e-05	-1.34146
Rv0119/Mb0123	Rv0119	Mb0123	fadD7	probable fatty-acid-coa ligase fadd7 %28fatty-acid-coa synthetase%29 %28fatty-acid-coa synthase%29	lipid metabolism	-	-	-	-	Identical	24.1585	10.6053	-1.13537	2.18228e-09	-1.04439	7.27198e-07	-1.6104	1.92146e-09	-1.3274
Rv0099/Mb0102	Rv0099	Mb0102	fadD10	possible fatty-acid-coa ligase fadd10 %28fatty-acid-coa synthetase%29 %28fatty-acid-coa synthase%29	lipid metabolism	-	-	-	-	Identical	39.0383	27.1324	-0.564445	6.14807e-06	-1.59785	1.06177e-06	-1.02472	0.000186111	-1.31129
Rv1924c/Mb1959c	Rv1924c	Mb1959c	0	unknown protein	Conserved hypothetical protein	-	-	-	-	Identical	266.162	104.922	-1.38017	1.86989e-11	-1.33392	5.6188e-06	-1.28164	9.06366e-06	-1.30778
Rv3085/Mb3112	Rv3085	Mb3112	0	probable short-chain type dehydrogenase/reductase	intermediate metabolism and respiration	-	-	-	-	Identical	18.908	6.06357	-1.31798	0.000114204	-1.33312	0.0423239	-1.25889	0.0482017	-1.296
Rv0287/Mb0295	Rv0287	Mb0295	esxG	esat-6 like protein esxg %28conserved protein tb9.8%29	cell wall and cell processes	-	-	-	-	Identical	2059.1	929.003	-1.2954	1.75183e-06	-1.85161	0.000742577	-0.729213	0.127538	-1.29041
Rv3139/Mb3163	Rv3139	Mb3163	fadE24	probable acyl-coa dehydrogenase fade24	lipid metabolism	-	-	-	-	Identical	621.679	277.872	-1.01005	7.56628e-05	-1.42985	8.17079e-09	-1.14173	2.01738e-07	-1.28579
Rv0063/Mb0064	Rv0063	Mb0064	0	possible oxidoreductase	intermediate metabolism and respiration	-	-	-	-	Identical	95.848	72.2153	-0.431763	0.0664256	-1.03121	0.0156123	-1.53917	0.00055005	-1.28519
Rv1698/Mb1724	Rv1698	Mb1724	mctb	outer membrane protein mctb	cell wall and cell processes	-	-	-	-	Identical	289.967	302.339	0.00178972	0.991072	-1.23472	7.70395e-06	-1.32807	3.12929e-06	-1.2814
Rv2147c/Mb2171c	Rv2147c	Mb2171c	0	conserved hypothetical protein	Conserved hypothetical protein	-	-	-	-	Identical	893.972	848.056	-0.204078	0.360443	-1.34138	0.0833874	-1.16864	0.117851	-1.25501
Rv0726c/Mb0747c	Rv0726c	Mb0747c	0	possible s-adenosylmethionine-dependent methyltransferase	lipid metabolism	-	-	-	-	Identical	83.9041	75.8993	0.0984105	NA	-1.22041	0.00884215	-1.27299	0.00596892	-1.2467
Rv1303/Mb1335	Rv1303	Mb1335	0	conserved hypothetical transmembrane protein	cell wall and cell processes	-	-	-	-	Identical	231.325	150.987	-0.647056	0.00866294	-0.691133	0.257251	-1.78115	0.00436509	-1.23614
Rv3418c/Mb3452c	Rv3418c	Mb3452c	groES	10 kda chaperonin groes %28protein cpn10%29 %28protein groes%29 %28bcg-a heat shock protein%29 %2810 kda antigen%29	0	-	-	-	-	Identical	1696.88	540.348	-1.6755	1.21456e-10	-1.08793	4.37138e-10	-1.37745	1.65185e-11	-1.23269
Rv0469/Mb0478	Rv0469	Mb0478	umaA1	possible mycolic acid synthase umaa	lipid metabolism	-	-	-	-	Identical	664.711	303.96	-0.864108	NA	-1.34391	1.48912e-07	-1.1134	1.9112e-06	-1.22866
Rv1498c/Mb1535c	Rv1498c	Mb1535c	0	probable methyltransferase	intermediate metabolism and respiration	-	-	-	-	Identical	126.656	138.644	0.540741	0.00411379	-1.21867	6.95404e-06	-1.23785	5.76478e-06	-1.22826
Rv2425c/Mb2449c	Rv2425c	Mb2449c	0	conserved hypothetical protein	Conserved hypothetical protein	-	-	-	-	Identical	126.976	106.229	-0.285931	0.0522088	-0.903502	0.00423886	-1.55046	2.58091e-05	-1.22698
Rv2747/Mb2768	Rv2747	Mb2768	arga	probable l-glutamate alpha-n-acetyltranferase arga %28alpha-n-acetylglutamate synthase%29	intermediate metabolism and respiration	N-acetylglutamate synthase, argA	Amino acid biosynthesis, Glutamate family, Arginine	Amino acid metabolism	ACCOA + GLU = COA + NAGLU	Identical	58.994	66.196	0.262133	0.167933	-1.83487	0.00141574	-0.59463	0.242909	-1.21475
Rv1566c/Mb1593c	Rv1566c	Mb1593c	0	possible inv protein	virulence, detoxification,adaptation	-	-	-	-	Identical	321.033	307.27	-0.126318	0.564798	-1.23065	0.0177286	-1.19562	0.0187683	-1.21313
Rv0075/Mb0077	Rv0075	Mb0077	0	probable aminotransferase	intermediate metabolism and respiration	-	-	-	-	Identical	151.678	58.2569	-1.33662	1.46682e-12	-1.17689	8.24562e-08	-1.21413	5.88133e-08	-1.19551
Rv3886c/Mb3916c	Rv3886c	Mb3916c	mycp2	probable alanine and proline rich membrane-anchored mycosin mycp2 %28serine protease%29 %28subtilisin-like protease%29 %28subtilase-like%29 %28mycosin-2%29	intermediate metabolism and respiration	-	-	-	-	Identical	58.629	32.6072	-0.815159	3.38982e-07	-1.13389	4.12268e-08	-1.2541	1.16775e-08	-1.194
Rv0308/Mb0316	Rv0308	Mb0316	0	probable conserved integral membrane protein	cell wall and cell processes	-	-	-	-	Identical	179.474	152.546	-0.274678	0.185192	-0.811143	0.00154614	-1.57313	1.15489e-06	-1.19214
Rv1129c/Mb1160c	Rv1129c	Mb1160c	0	probable transcriptional regulator protein	regulatory proteins	-	-	-	-	Identical	122.694	19.6404	-1.49911	0.0213994	-1.53579	2.55068e-06	-0.83211	0.00182307	-1.18395
Rv0146/Mb0151	Rv0146	Mb0151	0	possible s-adenosylmethionine-dependent methyltransferase	lipid metabolism	-	-	-	-	Identical	311.647	162.32	-0.492014	NA	-1.44572	2.84602e-11	-0.920915	2.14034e-08	-1.18332
Rv2518c/Mb2547c	Rv2518c	Mb2547c	ldtb	probable l%2cd-transpeptidase ldtb	cell wall and cell processes	-	-	-	-	Identical	169.182	54.2607	-1.50311	1.35886e-24	-1.37238	1.02632e-10	-0.986213	1.39906e-08	-1.17929
Rv2012/Mb2035	Rv2012	Mb2035	0	conserved hypothetical protein	Conserved hypothetical protein	-	-	-	-	Identical	9.63519	17.3007	0.963153	9.63492e-06	-0.861977	0.144696	-1.49334	0.0134105	-1.17766
Rv0288/Mb0296	Rv0288	Mb0296	esxH	low molecular weight protein antigen 7 esxh %2810 kda antigen%29 %28cfp-7%29 %28protein tb10.4%29	cell wall and cell processes	-	-	-	-	Identical	2381.71	834.076	-1.63504	5.24947e-06	-1.50618	0.000113868	-0.764694	0.0221736	-1.13543
Rv2832c/Mb2856c	Rv2832c	Mb2856c	ugpC	probable sn-glycerol-3-phosphate transport atp-binding protein abc transporter ugpc	cell wall and cell processes	-	-	-	-	Identical	24.6825	10.0841	-1.3606	1.76483e-12	-1.2048	0.00573067	-1.0528	0.0122694	-1.1288
Rv3804c/Mb3834c	Rv3804c	Mb3834c	fbpA	secreted antigen 85-a fbpa %28mycolyl transferase 85a%29 %28fibronectin-binding protein a%29 %28antigen 85 complex a%29	lipid metabolism	mycoyltransferase Antigen-85 complex (FbpA, FbpB, FbpC)	MAPC biosynthesis	Other	0.008 ARABINOGALACTAN_PEPTIDOGLYCAN + 0.238 TREHALOSEMONOMYCOLATE = MAPC + 0.238 TRE	Identical	2836.43	743.091	-1.88821	3.11676e-34	-1.3927	1.56799e-08	-0.843237	1.18555e-05	-1.11797
Rv1473/Mb1508	Rv1473	Mb1508	0	probable macrolide-transport atp-binding protein abc transporter	cell wall and cell processes	-	-	-	-	Identical	170.581	137.942	-0.22881	0.219154	-1.06639	1.85355e-05	-1.13956	8.43293e-06	-1.10297
Rv0258c/Mb0264c	Rv0258c	Mb0264c	0	conserved hypothetical protein	Conserved hypothetical protein	-	-	-	-	Identical	29.3914	35.3363	0.459287	0.0739049	-1.08484	0.0495115	-1.09765	0.0412198	-1.09125
Rv3032/Mb3058	Rv3032	Mb3058	0	alpha %281->4%29 glucosyltransferase	intermediate metabolism and respiration	-	-	-	-	Identical	109.973	81.7386	-0.505542	0.054516	-1.0192	0.000762401	-1.08459	0.000400416	-1.05189
Rv2894c/Mb2918c	Rv2894c	Mb2918c	xerC	probable integrase/recombinase xerc	insertion seqs and phages	-	-	-	-	Identical	175.564	153.746	-0.183065	0.535883	-1.03423	0.0836411	-1.05156	0.070882	-1.0429
Rv2588c/Mb2619c	Rv2588c	Mb2619c	yajC	probable conserved membrane protein secretion factor yajc	cell wall and cell processes	-	-	-	-	Identical	616.89	533.542	-0.101908	0.715175	-1.12989	4.13232e-06	-0.926765	4.18781e-05	-1.02833
Rv1485/Mb1521	Rv1485	Mb1521	hemZ	ferrochelatase hemz %28protoheme ferro-lyase%29 %28heme synthetase%29	intermediate metabolism and respiration	ferrochelatase, hemZ	Cofactor biosynthesis, heme biosynthesis	Cofactor biosynthesis	FE2 + PROTOPORPHYRIN_IX = PROTOHEME_FE2	Identical	126.46	57.3802	-1.18216	4.70665e-10	-0.899806	0.00764631	-1.14893	0.00108429	-1.02437
Rv0483/Mb0493	Rv0483	Mb0493	lprQ	probable conserved lipoprotein lprq	cell wall and cell processes	-	-	-	-	Identical	941.832	587.239	-0.636229	3.3139e-05	-1.06635	6.76171e-05	-0.969066	0.000177818	-1.01771
Rv3814c/Mb3844c	Rv3814c	Mb3844c	0	possible acyltransferase	intermediate metabolism and respiration	-	-	-	-	Identical	68.6736	47.085	-0.519401	NA	-0.816345	2.40303e-05	-1.20539	1.78573e-07	-1.01087
Rv0196/Mb0202	Rv0196	Mb0202	0	possible transcriptional regulatory protein	regulatory proteins	-	-	-	-	Identical	11.1785	3.25525	-1.47909	3.78378e-09	-1.02667	0.00126688	-0.987141	0.00159456	-1.00691
Rv3673c/Mb3697c	Rv3673c	Mb3697c	0	possible membrane-anchored thioredoxin-like protein %28thiol-disulfide interchange related protein%29	intermediate metabolism and respiration	-	-	-	-	Identical	195.405	157.001	-0.280409	0.106143	-1.06944	0.00151056	-0.926846	0.00417631	-0.998145
Rv2380c/Mb2401c	Rv2380c	Mb2401c	mbtE	peptide synthetase mbte %28peptide synthase%29	lipid metabolism	peptide synthetase	mycobactin synthesis	Other	ATP + LYS + MBT_HOLO = AMP + MBTE_LYS + PPI	Identical	112.287	48.5892	-1.27652	3.59473e-11	-1.26272	1.39346e-05	-0.729465	0.00283414	-0.996092
Rv0125/Mb0130	Rv0125	Mb0130	pepA	probable serine protease pepa %28serine proteinase%29 %28mtb32a%29	intermediate metabolism and respiration	-	-	-	-	Identical	200.574	240.911	0.329642	0.0380456	-0.958894	8.67886e-05	-1.01334	4.54519e-05	-0.986118
Rv0713/Mb0734	Rv0713	Mb0734	0	probable conserved transmembrane protein	cell wall and cell processes	-	-	-	-	Identical	58.9619	44.2892	-0.460547	0.0430122	-0.790118	0.0522366	-1.17936	0.00500674	-0.984741
Rv0806c/Mb0829c	Rv0806c	Mb0829c	cpsY	possible udp-glucose-4-epimerase cpsy %28galactowaldenase%29 %28udp-galactose-4-epimerase%29 %28uridine diphosphate galactose-4-epimerase%29 %28uridine diphospho-galactose-4-epimerase%29	cell wall and cell processes	-	-	-	-	Identical	33.978	32.7526	0.0736675	0.73789	-0.628723	0.0444276	-1.3192	0.000195682	-0.973964
Rv0102/Mb0105	Rv0102	Mb0105	0	probable conserved integral membrane protein	cell wall and cell processes	-	-	-	-	Identical	170.989	126.872	-0.383676	0.0477382	-0.861592	0.00310902	-1.061	0.000486592	-0.961298
Rv1342c/Mb1377c	Rv1342c	Mb1377c	0	conserved membrane protein	cell wall and cell processes	-	-	-	-	Identical	98.219	92.1022	0.00866693	0.971059	-3.38169	0.0112482	1.50946	0.223397	-0.936115
Rv2111c/Mb2135c	Rv2111c	Mb2135c	pup	prokaryotic ubiquitin-like protein pup	intermediate metabolism and respiration	-	-	-	-	Identical	802.799	808.555	-0.0195321	0.93531	-0.223129	0.67863	-1.64844	0.00195221	-0.935782
Rv1474c/Mb1510c	Rv1474c	Mb1510c	0	probable transcriptional regulatory protein	regulatory proteins	-	-	-	-	Identical	128.891	154.664	0.247127	0.279954	-1.02395	8.86119e-05	-0.841831	0.000581545	-0.93289
Rv1179c/Mb1212c	Rv1179c	Mb1212c	0	unknown protein	Conserved hypothetical protein	-	-	-	-	Identical	83.6271	23.7207	-1.2661	5.05013e-05	-0.999601	0.000103169	-0.856512	0.000453203	-0.928056
Rv0516c/Mb0529c	Rv0516c	Mb0529c	0	possible anti-anti-sigma factor	information pathways	-	-	-	-	Identical	277.675	486.031	1.1966	0.000323047	-0.63537	0.000238761	-1.22013	8.76551e-08	-0.927749
Rv0511/Mb0524	Rv0511	Mb0524	hemD	probable uroporphyrin-iii c-methyltransferase hemd %28uroporphyrinogen iii methylase%29 %28urogen iii methylase%29 %28sumt%29 %28urogen iii methylase%29 %28urom%29	intermediate metabolism and respiration	uroporphyrin-iii c-methyltransferase / Uroporphyrinogen-III synthase, cysG	Cofactor biosynthesis, heme biosynthesis	Cofactor biosynthesis	HYDROXYMETHYLBILANE = UROPORPHYRINOGEN_III	Identical	562.727	443.496	-0.412772	0.0161627	-0.885781	7.26262e-08	-0.943062	3.45017e-08	-0.914422
Rv3849/Mb3879	Rv3849	Mb3879	espr	esx-1 transcriptional regulatory protein espr	regulatory proteins	-	-	-	-	Identical	725.911	265.968	-0.86792	0.02163	-1.20403	3.93885e-06	-0.622527	0.00298629	-0.913281
Rv0180c/Mb0186c	Rv0180c	Mb0186c	-	-	cell wall and cell processes	-	-	-	-	Identical	118.006	-	-0.174984	0.155184	-0.746855	2.47752e-05	-1.07449	2.66811e-07	-0.910675
Rv2821c/Mb2845c	Rv2821c	Mb2845c	0	conserved hypothetical protein	Conserved hypothetical protein	-	-	-	-	Identical	21.7074	11.071	-0.674646	0.060933	-0.836407	6.36659e-05	-0.975801	1.06906e-05	-0.906104
Rv1984c/Mb2006c	Rv1984c	Mb2006c	cfp21	probable cutinase precursor cfp21	cell wall and cell processes	-	-	-	-	Identical	145.613	105.309	-0.504438	0.0458721	-0.930346	7.82789e-07	-0.860021	2.2444e-06	-0.895184
Rv2276/Mb2299	Rv2276	Mb2299	cyp121	cytochrome p450 121 cyp121	intermediate metabolism and respiration	-	-	-	-	Identical	171.668	59.4516	-1.56722	4.3147e-06	-0.86456	0.0112158	-0.92143	0.00677483	-0.892995
Rv3403c/Mb3437c	Rv3403c	Mb3437c	0	hypothetical protein	Conserved hypothetical protein	-	-	-	-	Identical	129.192	88.5825	-0.58075	0.000996221	-0.690675	0.106635	-1.07623	0.012912	-0.88345
Rv3524/Mb3554	Rv3524	Mb3554	0	probable conserved membrane protein	cell wall and cell processes	-	-	-	-	Identical	462.561	259.262	-0.879784	0.0021898	-0.811804	0.0115714	-0.94694	0.00385039	-0.879372
Rv1177/Mb1210	Rv1177	Mb1210	fdxC	probable ferredoxin fdxc	intermediate metabolism and respiration	-	-	-	-	Identical	2973.8	1553.41	-1.05125	4.13068e-06	-0.759335	4.06027e-05	-0.997458	1.50357e-06	-0.878397
Rv2190c/Mb2213c	Rv2190c	Mb2213c	0	conserved hypothetical protein	Conserved hypothetical protein	-	-	-	-	Identical	658.01	437.996	-0.633921	0.00179502	-1.12694	2.94954e-07	-0.628632	0.000286606	-0.877788
Rv2181/Mb2203	Rv2181	Mb2203	0	alpha%281->2%29mannosyltransferase	cell wall and cell processes	-	-	-	-	Identical	227.241	179.675	-0.370379	0.0112767	-0.78887	0.000173205	-0.966123	1.80634e-05	-0.877497
Rv1808/Mb1837	Rv1808	Mb1837	PPE32	ppe family protein ppe32	PE/PPE	-	-	-	-	Identical	118.004	124.057	0.15162	0.630579	-0.530842	0.074314	-1.22389	0.000265993	-0.877364
Rv2486/Mb2511	Rv2486	Mb2511	echA14	probable enoyl-coa hydratase echa14 %28enoyl hydrase%29 %28unsaturated acyl-coa hydratase%29 %28crotonase%29	lipid metabolism	enoyl-CoA hydratase echA8, echA6, echA14, echA12	Amino acid degradation, Branched chain amino acids, Isoleucine	Amino acid metabolism	2MBECOA = HMBUTCOA	Identical	94.7246	88.0581	-0.0307243	0.906995	-0.764792	2.54126e-05	-0.98927	1.11705e-06	-0.877031
Rv3267/Mb3295	Rv3267	Mb3295	0	conserved protein %28cpsa-related protein%29	Conserved hypothetical protein	-	-	-	-	Identical	350.384	267.04	-0.462565	0.0608664	-0.654706	0.0151937	-1.0873	0.000262531	-0.871005
Rv1123c/Mb1154c	Rv1123c	Mb1154c	bpoB	possible peroxidase bpob %28non-haem peroxidase%29	virulence, detoxification,adaptation	-	-	-	-	Identical	81.263	73.6279	-0.171659	0.3169	-0.672578	0.102949	-1.06026	0.0207591	-0.866419
Rv3341/Mb3373	Rv3341	Mb3373	metA	probable homoserine o-acetyltransferase meta %28homoserine o-trans-acetylase%29 %28homoserine transacetylase%29 %28hta%29	intermediate metabolism and respiration	homoserine O-acetyltransferase metA	Amino acid biosynthesis, The serine family, Cysteine	Amino acid metabolism	ACCOA + HSER = COA + OAHSER	Identical	143.898	176.015	0.38036	0.0879122	-1.06486	0.000259253	-0.664149	0.0107823	-0.864505
Rv1278/Mb1309	Rv1278	Mb1309	0	hypothetical protein	Conserved hypothetical protein	-	-	-	-	Identical	48.3951	53.193	0.184873	0.280736	-0.351026	0.0167909	-1.37195	8.18955e-09	-0.861486
Rv2231c/Mb2256c	Rv2231c	Mb2256c	cobC	possible aminotransferase cobc	intermediate metabolism and respiration	Possible cobC, aminotransferase.	Cofactor biosynthesis, cobalamin biosynthesis	Cofactor biosynthesis	1_AMINO_PROPAN_2_OL + ADENOSYL_COBRATE = ADENOSYLCOBINAMIDE	Identical	60.0909	43.6713	-0.524585	0.0665706	-0.635549	0.017201	-1.07783	0.000266197	-0.85669
Rv3417c/Mb3451c	Rv3417c	Mb3451c	groEL1	60 kda chaperonin 1 groel1 %28protein cpn60-1%29 %28groel protein 1%29	0	-	-	-	-	Identical	343.203	288.318	-0.24519	0.259839	-0.653964	0.000269764	-1.03996	1.26455e-06	-0.84696
Rv1632c/Mb1658c	Rv1632c	Mb1658c	0	hypothetical protein	Conserved hypothetical protein	-	-	-	-	Identical	366.984	235.8	-0.686753	2.03391e-05	-0.531896	0.0957217	-1.15109	0.000937087	-0.841491
Rv2265/Mb2288	Rv2265	Mb2288	0	possible conserved integral membrane protein	cell wall and cell processes	-	-	-	-	Identical	18.0651	18.4757	0.0439189	0.879996	-1.34483	0.0471372	-0.336866	0.612447	-0.84085
Rv1294/Mb1326	Rv1294	Mb1326	thrA	probable homoserine dehydrogenase thra	intermediate metabolism and respiration	homoserine dehydrogenase thrA	Amino acid biosynthesis, The aspartate family, Threonine	Amino acid metabolism	ASPSA + NADPH = HSER + NADP	Identical	278.063	166.78	-0.761809	2.99032e-06	-0.618334	2.07806e-05	-1.05761	2.02679e-08	-0.837971
Rv1461/Mb1496	Rv1461	Mb1496	0	conserved protein	Conserved hypothetical protein	-	-	-	-	Identical	289.853	290.796	0.457316	0.310925	-1.017	1.69395e-07	-0.658303	4.05811e-05	-0.83765
Rv0130/Mb0135	Rv0130	Mb0135	htdz	probable 3-hydroxyl-thioester dehydratase	intermediate metabolism and respiration	fas II Module (kasA/B, mabA/fabG1, fabA/fab2, inhA)	lipid biosynthesis, Synthesis of mycolic acids, FASIIA module	Lipid biosyntheis	CIS_DELTA_3_ENOYL_C22_ACYL_ACP + 5.0 MALACP + 10.0 NADPH = 5.0 ACP + CIS_DELTA_13_ENOYL_C32_ACYL_ACP + 5.0 CO2 + 10.0 NADP	Identical	40.7253	20.7317	-1.03608	2.62561e-07	-0.649579	0.0305735	-1.01614	0.00140238	-0.832859
Rv3081/Mb3108	Rv3081	Mb3108	0	conserved hypothetical protein	Conserved hypothetical protein	-	-	-	-	Identical	25.9627	31.6691	0.410951	0.0149612	-0.492139	0.484482	-1.15002	0.0801888	-0.82108
Rv1687c/Mb1713c	Rv1687c	Mb1713c	0	probable conserved atp-binding protein abc transporter	cell wall and cell processes	ABC transporters	lipid biosynthesis, Synthesis of mycolic acids, MYCOLIC ACID CONDENSATION	Lipid biosyntheis	0.48 ATP + 0.48 TREHALOSEMONOMYCOLATE(CY) = 0.48 ADP + 0.48 PI + TREHALOSEMONOMYCOLATE	Identical	16.9328	18.3645	0.877729	NA	-0.877047	0.0372684	-0.75964	0.0617463	-0.818343
Rv0220/Mb0226	Rv0220	Mb0226	lipC	probable esterase lipc	intermediate metabolism and respiration	-	-	-	-	Identical	672.775	553.542	-0.342421	0.0525338	-0.667509	1.28479e-05	-0.969112	1.07836e-07	-0.81831
Rv0495c/Mb0506c	Rv0495c	Mb0506c	0	conserved hypothetical protein	Conserved hypothetical protein	-	-	-	-	Identical	191.29	202.499	0.0581738	0.809381	-0.281225	0.533651	-1.35496	0.00296437	-0.818092
Rv3808c/Mb3838c	Rv3808c	Mb3838c	glft2	bifunctional udp-galactofuranosyl transferase glft2	cell wall and cell processes	bifunctional UDP-galactofuranosyl transferase glfT	synthesis of arabinogalactan (incomplete)	Cell wall synthesis	RHAMNAGDPP + 30.0 UDPGALF = GALACTANDPP + 30.0 UDP	Identical	296.077	172.642	-0.869199	6.63358e-05	-0.689567	0.000128618	-0.945131	3.52295e-06	-0.817349
Rv2282c/Mb2303c	Rv2282c	Mb2303c	0	probable transcription regulator %28lysr family%29	regulatory proteins	-	-	-	-	Identical	23.0948	12.2688	-0.994159	3.22721e-05	-0.638281	0.00149924	-0.993446	1.61757e-05	-0.815864
Rv2732c/Mb2751c	Rv2732c	Mb2751c	0	probable conserved transmembrane protein	cell wall and cell processes	-	-	-	-	Identical	165.952	140.981	-0.236107	0.351371	-0.985299	0.000158184	-0.635629	0.00612306	-0.810464
Rv2235/Mb2259	Rv2235	Mb2259	0	probable conserved transmembrane protein	cell wall and cell processes	-	-	-	-	Identical	151.242	137.796	-0.0762345	0.535719	-0.818078	0.00450021	-0.787	0.00528883	-0.802539
Rv3707c/Mb3734c	Rv3707c	Mb3734c	0	conserved hypothetical protein	Conserved hypothetical protein	-	-	-	-	Identical	100.729	88.12	-0.171033	0.325253	-0.418748	0.386358	-1.17063	0.0136477	-0.794691
Rv2102/Mb2128	Rv2102	Mb2128	0	conserved hypothetical protein	Conserved hypothetical protein	-	-	-	-	Identical	163.187	139.556	-0.126241	0.533222	-0.516357	0.106658	-1.06563	0.00180962	-0.790994
Rv0430/Mb0438	Rv0430	Mb0438	0	conserved hypothetical protein	Conserved hypothetical protein	-	-	-	-	Identical	259.739	297.926	0.0767522	0.770616	-0.663799	0.0925747	-0.911419	0.0207591	-0.787609
Rv0116c/Mb0120c	Rv0116c	Mb0120c	ldta	probable l%2cd-transpeptidase ldta	cell wall and cell processes	-	-	-	-	Identical	104.821	115.994	0.408488	0.117232	-0.675681	0.0504363	-0.870469	0.0119798	-0.773075
Rv1580c/Mb1606c	Rv1580c	Mb1606c	0	probable phirv1 phage protein	insertion seqs and phages	-	-	-	-	Identical	18.4789	13.1598	-0.545769	0.0966181	-0.378703	0.419031	-1.16588	0.0111694	-0.772293
Rv2927c/Mb2952c	Rv2927c	Mb2952c	0	conserved hypothetical protein	Conserved hypothetical protein	-	-	-	-	Identical	671.244	645.337	-0.140356	0.447133	-0.920411	2.70399e-05	-0.619701	0.00130606	-0.770056
Rv3086/Mb3113	Rv3086	Mb3113	adhD	probable zinc-type alcohol dehydrogenase adhd %28aldehyde reductase%29	intermediate metabolism and respiration	-	-	-	-	Identical	97.8867	129.949	0.45414	0.0405484	-0.733746	0.0866297	-0.806213	0.0545195	-0.769979
Rv1985c/Mb2007c	Rv1985c	Mb2007c	0	probable transcriptional regulatory protein %28probably lysr-family%29	regulatory proteins	-	-	-	-	Identical	27.1399	28.5946	0.268779	0.330561	-0.567238	0.0281091	-0.964616	0.000592111	-0.765927
Rv0309/Mb0317	Rv0309	Mb0317	0	possible conserved exported protein	cell wall and cell processes	-	-	-	-	Identical	494.082	624.996	0.316042	0.0544866	-0.968121	0.0385984	-0.560455	0.206435	-0.764288
Rv0911/Mb0935	Rv0911	Mb0935	0	conserved protein	Conserved hypothetical protein	-	-	-	-	Identical	158.883	105.686	-0.677085	0.000394947	-0.635946	9.22489e-06	-0.884325	1.33578e-07	-0.760136
Rv2455c/Mb2482c	Rv2455c	Mb2482c	0	probable oxidoreductase %28alpha subunit%29	intermediate metabolism and respiration	a-ketoglutarate: ferredoxin oxidoreductase	Citrate cycle (TCA cycle)	Central carbon metabolism	FERI + AKG + COA = SUCCOA + FERO + CO2	Identical	443.939	254.085	-0.611446	0.00358959	-0.840502	1.0918e-08	-0.67577	2.41537e-07	-0.758136
Rv2442c/Mb2469c	Rv2442c	Mb2469c	rplU	50s ribosomal protein l21 rplu	information pathways	-	-	-	-	Identical	369.972	205.422	-0.846154	0.0187635	-0.494103	0.0247717	-1.01404	7.32992e-05	-0.754072
Rv1569/Mb1596	Rv1569	Mb1596	bioF1	probable 8-amino-7-oxononanoate synthase biof1 %28aons%29 %288-amino-7-ketopelargonate synthase%29 %287-keto-8-amino-pelargonic acid synthetase%29 %287-kap synthetase%29 %28l-alanine--pimelyl coa ligase%29	intermediate metabolism and respiration	probable-8-amino-7-oxononanoate synthase bioF1, bioF2	Cofactor biosynthesis, biotin biosynthesis	Cofactor biosynthesis	ALA + PIMELOYL_COA = 8_AMINO7_OXONONANOATE + CO2 + COA	Identical	69.111	50.995	-0.431667	0.175236	-1.04342	6.25082e-05	-0.463336	0.0322028	-0.75338
Rv2839c/Mb2864c	Rv2839c	Mb2864c	infB	probable translation initiation factor if-2 infb	information pathways	-	-	-	-	Identical	521.132	471.139	-0.140984	0.466309	-0.917862	0.000110614	-0.579431	0.00558823	-0.748647
Rv1420/Mb1455	Rv1420	Mb1455	uvrC	probable excinuclease abc %28subunit c-nuclease%29 uvrc	information pathways	-	-	-	-	Identical	141.918	107.468	-0.379044	0.000507391	0.126588	0.822138	-1.60535	0.0029588	-0.739379
Rv1672c/Mb1699c	Rv1672c	Mb1699c	0	probable conserved integral membrane transport protein	cell wall and cell processes	-	-	-	-	Identical	61.6407	46.1661	-0.362583	0.0226058	-0.179774	0.817034	-1.2876	0.0630421	-0.733684
Rv2748c/Mb2769c	Rv2748c	Mb2769c	ftsK	possible cell division transmembrane protein ftsk	cell wall and cell processes	-	-	-	-	Identical	245.107	234.759	-0.122125	0.621369	-0.469165	0.00324206	-0.995296	1.1892e-06	-0.732231
Rv3198A/Mb3223	Rv3198A	Mb3223	0	possible glutaredoxin protein	intermediate metabolism and respiration	-	-	-	-	Identical	99.1954	91.8369	-0.176393	0.47954	-0.548687	0.000570271	-0.91426	1.90708e-06	-0.731473
Rv3550/Mb3580	Rv3550	Mb3580	echA20	probable enoyl-coa hydratase echa20 %28enoyl hydrase%29 %28unsaturated acyl-coa hydratase%29 %28crotonase%29	lipid metabolism	-	-	-	-	Identical	28.6496	34.276	0.202466	0.519647	-0.536539	0.0129096	-0.922476	0.00014034	-0.729508
Rv1013/Mb1041	Rv1013	Mb1041	pks16	putative polyketide synthase pks16	lipid metabolism	-	-	-	-	Identical	118.331	114.147	-0.0838543	0.715636	-0.945725	1.97547e-05	-0.49227	0.00735398	-0.718998
Rv2284/Mb2305	Rv2284	Mb2305	lipM	probable esterase lipm	intermediate metabolism and respiration	-	-	-	-	Identical	107.766	83.2781	-0.318917	0.05123	-0.641554	5.85043e-08	-0.793901	3.19175e-09	-0.717728
Rv1319c/Mb1353c	Rv1319c	Mb1353c	0	possible adenylate cyclase %28atp pyrophosphate-lyase%29 %28adenylyl cyclase%29	intermediate metabolism and respiration	-	-	-	-	Identical	62.8142	57.8871	-0.183475	0.342811	-0.0478205	0.945875	-1.38366	0.0238293	-0.715741
Rv1590/Mb1616	Rv1590	Mb1616	0	conserved hypothetical protein	Conserved hypothetical protein	-	-	-	-	Identical	267.867	213.432	-0.352339	0.0448872	-0.381577	0.0360004	-1.03428	7.16793e-06	-0.707927
Rv3033/Mb3059	Rv3033	Mb3059	0	unknown protein	Conserved hypothetical protein	-	-	-	-	Identical	50.0558	52.8665	0.133041	0.550968	-0.675166	0.000704681	-0.733957	0.000299859	-0.704561
Rv2204c/Mb2227c	Rv2204c	Mb2227c	0	conserved protein	Conserved hypothetical protein	-	-	-	-	Identical	2600.95	2558.35	-0.0127686	0.971059	-0.494833	0.000310392	-0.910307	2.30632e-07	-0.70257
Rv0677c/Mb0696c	Rv0677c	Mb0696c	mmpS5	possible conserved membrane protein mmps5	cell wall and cell processes	-	-	-	-	Identical	2729.59	4890.01	0.810112	5.96848e-07	-0.993064	3.33099e-09	-0.40686	0.000252328	-0.699962
Rv0979A/Mb1005	Rv0979A	Mb1005	rpmF	50s ribosomal protein l32 rpmf	information pathways	-	-	-	-	Identical	366.705	346.999	-0.157221	0.55246	-0.884228	0.0179954	-0.510851	0.146705	-0.69754
Rv0710/Mb0730	Rv0710	Mb0730	rpsQ	30s ribosomal protein s17 rpsq	information pathways	-	-	-	-	Identical	1779.7	1185.9	-0.678512	0.00403689	-0.519947	0.000411053	-0.869937	1.15265e-06	-0.694942
Rv1173/Mb1206	Rv1173	Mb1206	fbiC	probable f420 biosynthesis protein fbic	intermediate metabolism and respiration	F420 biosynthesis protein, FbiC: Lactyl (2) diphospho-(5')guanosine:7,8-didemethyl-8-hydroxy-5-deazariboflavin 2-phospho-L-lactate transferase	Cofactor biosynthesis, F420 biosynthesis	Cofactor biosynthesis	4HPP + A6RP = FO + NH3	Identical	355.165	199.472	-0.883009	4.49082e-09	-0.637666	0.258479	-0.751898	0.160285	-0.694782
Rv1194c/Mb1226c	Rv1194c	Mb1226c	0	conserved protein	Conserved hypothetical protein	-	-	-	-	Identical	602.834	393.601	-0.513327	0.000534982	-0.95642	0.000474505	-0.429302	0.0712337	-0.692861
Rv0908/Mb0932	Rv0908	Mb0932	ctpE	probable metal cation transporter atpase p-type ctpe	cell wall and cell processes	-	-	-	-	Identical	139.09	62.197	-1.1989	1.06119e-08	-0.28975	0.442073	-1.07964	0.00463936	-0.684696
Rv0274/Mb0280	Rv0274	Mb0280	0	conserved protein	Conserved hypothetical protein	-	-	-	-	Identical	208.746	129.162	-0.706562	3.64794e-05	-0.824892	0.00691004	-0.539104	0.0607178	-0.681998
Rv3826/Mb3856	Rv3826	Mb3856	fadD23	probable fatty-acid-amp ligase fadd23 %28fatty-acid-amp synthetase%29 %28fatty-acid-amp synthase%29	lipid metabolism	-	-	-	-	Identical	109.959	48.1102	-1.03595	1.04241e-07	-0.893941	1.59028e-05	-0.468888	0.00620731	-0.681415
Rv0328/Mb0335	Rv0328	Mb0335	0	possible transcriptional regulatory protein %28possibly tetr/acrr-family%29	regulatory proteins	-	-	-	-	Identical	52.4816	99.9254	0.848607	1.16074e-05	-0.575198	0.0319324	-0.774981	0.00472088	-0.675089
Rv3031/Mb3057	Rv3031	Mb3057	0	conserved protein	Conserved hypothetical protein	-	-	-	-	Identical	92.2576	76.3794	-0.379868	0.154001	-0.487274	0.00614138	-0.861918	3.07739e-05	-0.674596
Rv0466/Mb0475	Rv0466	Mb0475	0	conserved protein	Conserved hypothetical protein	-	-	-	-	Identical	206.132	124.512	-0.842367	1.08486e-06	-0.773365	5.57135e-07	-0.574452	2.29969e-05	-0.673908
Rv3024c/Mb3050c	Rv3024c	Mb3050c	trmU	probable trna %285-methylaminomethyl-2-thiouridylate%29-methyltransferase trmu	information pathways	-	-	-	-	Identical	97.3257	80.7252	-0.277592	0.0392146	-0.72282	0.035339	-0.624676	0.0607339	-0.673748
Rv0452/Mb0460	Rv0452	Mb0460	0	possible transcriptional regulatory protein	regulatory proteins	-	-	-	-	Identical	203.507	126.163	-0.768896	2.67676e-05	-0.522537	0.211602	-0.823607	0.0440294	-0.673072
Rv2000/Mb2023	Rv2000	Mb2023	0	unknown protein	Conserved hypothetical protein	-	-	-	-	Identical	20.2442	13.5093	-0.599662	0.0211132	-0.520234	0.0113704	-0.822076	0.000269436	-0.671155
Rv2838c/Mb2863c	Rv2838c	Mb2863c	rbfA	probable ribosome-binding factor a rbfa %28p15b protein%29	information pathways	-	-	-	-	Identical	519.856	404.394	-0.373155	0.149664	-0.772585	0.000527595	-0.559041	0.00635561	-0.665813
Rv0346c/Mb0354c	Rv0346c	Mb0354c	ansP2	possible l-asparagine permease ansp2 %28l-asparagine transport protein%29	cell wall and cell processes	-	-	-	-	Identical	343.138	399.924	0.155404	0.51986	-0.540064	0.1126	-0.790306	0.0204148	-0.665185
Rv1823/Mb1854	Rv1823	Mb1854	0	conserved protein	Conserved hypothetical protein	-	-	-	-	Identical	91.6866	90.2743	-0.039443	0.824174	-0.476087	0.00469418	-0.852797	1.71749e-05	-0.664442
Rv0175/Mb0181	Rv0175	Mb0181	0	probable conserved mce associated membrane protein	cell wall and cell processes	-	-	-	-	Identical	1532.79	2062.47	0.315374	0.164489	-0.602642	0.0047909	-0.724622	0.00101453	-0.663632
Rv0817c/Mb0840c	Rv0817c	Mb0840c	0	probable conserved exported protein	cell wall and cell processes	-	-	-	-	Identical	32.3246	21.8124	-0.620366	0.0492804	-0.743159	0.00357752	-0.572263	0.0177296	-0.657711
Rv0445c/Mb0453c	Rv0445c	Mb0453c	sigK	alternative rna polymerase sigma factor sigk	information pathways	-	-	-	-	Identical	284.109	1989.24	2.91746	7.09749e-34	-0.894921	0.000788258	-0.417852	0.0770275	-0.656387
Rv3446c/Mb3476c	Rv3446c	Mb3476c	0	hypothetical alanine and valine rich protein	Conserved hypothetical protein	-	-	-	-	Identical	4.81148	3.36806	-0.530723	0.121806	0.347629	0.672281	-1.65952	0.0288954	-0.655943
Rv0509/Mb0521	Rv0509	Mb0521	hemA	probable glutamyl-trna reductase hema %28glutr%29	intermediate metabolism and respiration	glutamyl-trna reductase, hemA	Cofactor biosynthesis, heme biosynthesis	Cofactor biosynthesis	NADPH + TRNA_GLU = GLU1SEMIALD + NADP	Identical	595.41	430.717	-0.502934	3.40292e-05	-0.638619	0.00120227	-0.672837	0.000701587	-0.655728
Rv0748/Mb0769	Rv0748	Mb0769	vapb31	possible antitoxin vapb31	virulence, detoxification,adaptation	-	-	-	-	Identical	46.3976	39.6655	-0.119155	0.747401	-0.693072	0.00218731	-0.61468	0.00486826	-0.653876
Rv2454c/Mb2481c	Rv2454c	Mb2481c	0	probable oxidoreductase %28beta subunit%29	intermediate metabolism and respiration	a-ketoglutarate: ferredoxin oxidoreductase	Citrate cycle (TCA cycle)	Central carbon metabolism	FERI + AKG + COA = SUCCOA + FERO + CO2	Identical	391.992	275.999	-0.321109	0.128831	-0.634857	1.51957e-05	-0.670732	8.23219e-06	-0.652795
Rv3420c/Mb3454c	Rv3420c	Mb3454c	rimI	ribosomal-protein-alanine acetyltransferase rimi %28acetylating enzyme for n-terminal of ribosomal protein s18%29	information pathways	-	-	-	-	Identical	624.801	70.5478	-3.08027	1.22103e-62	-0.580407	0.0945247	-0.722548	0.0348413	-0.651478
Rv2443/Mb2470	Rv2443	Mb2470	dctA	probable c4-dicarboxylate-transport transmembrane protein dcta	cell wall and cell processes	-	-	-	-	Identical	62.9865	107.669	0.853329	3.2785e-05	-0.657896	0.198927	-0.644584	0.188217	-0.65124
Rv0184/Mb0190	Rv0184	Mb0190	0	conserved hypothetical protein	Conserved hypothetical protein	-	-	-	-	Identical	293.75	256.281	-0.23553	0.329071	-0.391905	0.138631	-0.909313	0.00139865	-0.650609
Rv2610c/Mb2642c	Rv2610c	Mb2642c	pimA	alpha-mannosyltransferase pima	lipid metabolism	alpha-mannosyltransferase, pimA	Phosphatidylinositol mannoside (PIM) synthesis	Lipid biosyntheis	GDPMAN + PI_TBA = AC1PIM1 + GDP	Identical	138.435	78.9233	-0.846759	1.86199e-13	-0.358838	0.100141	-0.941675	0.000176641	-0.650256
Rv1697/Mb1723	Rv1697	Mb1723	0	conserved hypothetical protein	Conserved hypothetical protein	-	-	-	-	Identical	484.451	422.589	-0.287607	0.186352	-0.509686	0.0501458	-0.787454	0.00352826	-0.64857
Rv3663c/Mb3687c	Rv3663c	Mb3687c	dppD	probable dipeptide-transport atp-binding protein abc transporter dppd	cell wall and cell processes	-	-	-	-	Identical	46.4165	24.626	-0.884461	7.6284e-11	-0.540527	0.0341899	-0.755433	0.00402123	-0.64798
Rv2391/Mb2412	Rv2391	Mb2412	sira	ferredoxin-dependent sulfite reductase sira	intermediate metabolism and respiration	sulfite reductase nirA	Sulfate metabolism	Other	6.0 FERO + H2SO3 = 6.0 FERI + H2S	Identical	822.049	331.479	-1.0934	1.74828e-05	-0.478212	0.000561714	-0.815001	1.39229e-06	-0.646607
Rv3714c/Mb3741c	Rv3714c	Mb3741c	0	conserved hypothetical protein	Conserved hypothetical protein	-	-	-	-	Identical	62.2155	62.7303	-0.0446697	0.757734	-0.388321	0.442073	-0.901336	0.0588989	-0.644828
Rv2522c/Mb2551c	Rv2522c	Mb2551c	0	conserved hypothetical protein	Conserved hypothetical protein	-	-	-	-	Identical	108.99	61.643	-0.890426	0.000941968	-0.729769	1.32965e-05	-0.556706	0.000246341	-0.643237
Rv0485/Mb0495	Rv0485	Mb0495	0	possible transcriptional regulatory protein	regulatory proteins	-	-	-	-	Identical	756.822	425.696	-0.707814	0.000334098	-1.09023	8.57427e-09	-0.192014	0.084441	-0.641124
Rv0088/Mb0091	Rv0088	Mb0091	0	possible polyketide cyclase/dehydrase	lipid metabolism	-	-	-	-	Identical	173.582	74.5872	-1.14363	1.20779e-06	-0.857366	0.000166879	-0.421961	0.0305959	-0.639664
Rv1642/Mb1669	Rv1642	Mb1669	rpmI	50s ribosomal protein l35 rpmi	information pathways	-	-	-	-	Identical	983.326	1004.86	-0.0194406	0.949467	-0.597108	0.305398	-0.680342	0.218066	-0.638725
Rv1316c/Mb1349c	Rv1316c	Mb1349c	ogt	methylated-dna--protein-cysteine methyltransferase ogt %286-o-methylguanine-dna methyltransferase%29 %28o-6-methylguanine-dna-alkyltransferase%29	information pathways	-	-	-	-	Identical	59.5499	70.9276	0.281357	0.306703	-0.498767	0.0196987	-0.776037	0.000745575	-0.637402
Rv2705c/Mb2724c	Rv2705c	Mb2724c	0	conserved hypothetical protein	Conserved hypothetical protein	-	-	-	-	Identical	132.694	140.194	0.18897	0.251896	-1.04635	0.00178303	-0.228358	0.454163	-0.637356
Rv2440c/Mb2467c	Rv2440c	Mb2467c	obg	probable gtp1/obg-family gtp-binding protein obg	intermediate metabolism and respiration	-	-	-	-	Identical	160.728	120.362	-0.418021	0.0187635	-0.490324	0.00568349	-0.781173	8.47917e-05	-0.635748
Rv3564/Mb3594	Rv3564	Mb3594	fadE33	probable acyl-coa dehydrogenase fade33	lipid metabolism	-	-	-	-	Identical	7.58172	8.38153	0.086134	0.767713	-0.664967	0.109637	-0.606196	0.130851	-0.635581
Rv0037c/Mb0038c	Rv0037c	Mb0038c	0	probable conserved integral membrane protein	cell wall and cell processes	-	-	-	-	Identical	84.9939	18.4081	-2.25864	4.21951e-50	-1.2297	0.0853542	-0.0345176	0.963035	-0.632107
Rv2173/Mb2195	Rv2173	Mb2195	idsA2	probable geranylgeranyl pyrophosphate synthetase idsa2 %28ggppsase%29 %28ggpp synthetase%29 %28geranylgeranyl diphosphate synthase%29	lipid metabolism	dimethylallyltranstransferase	Polyprenoids biosynthesis	Other	DMPP + IPP = GPP + PPI	Identical	112.424	72.1709	-0.606121	1.275e-06	-0.516181	0.00171047	-0.747912	4.37829e-05	-0.632047
Rv2738c/Mb2758c	Rv2738c	Mb2758c	0	conserved hypothetical protein	Conserved hypothetical protein	-	-	-	-	Identical	98.2601	107.278	0.0057492	0.985659	-0.363396	0.0441658	-0.893415	3.61021e-05	-0.628406
Rv1484/Mb1520	Rv1484	Mb1520	inhA	nadh-dependent enoyl-[acyl-carrier-protein] reductase inha %28nadh-dependent enoyl-acp reductase%29	lipid metabolism	fas II Module (kasA/B, mabA/fabG1, fabA/fab2, inhA)	lipid biosynthesis, Synthesis of mycolic acids, FASIIA module	Lipid biosyntheis	CIS_DELTA_3_ENOYL_C22_ACYL_ACP + 5.0 MALACP + 10.0 NADPH = 5.0 ACP + CIS_DELTA_13_ENOYL_C32_ACYL_ACP + 5.0 CO2 + 10.0 NADP	Identical	531.921	289.191	-0.963772	3.16461e-05	-0.577044	0.00176509	-0.670856	0.000429948	-0.62395
Rv2909c/Mb2933c	Rv2909c	Mb2933c	rpsP	30s ribosomal protein s16 rpsp	information pathways	-	-	-	-	Identical	441.436	359.507	-0.374679	0.160798	-0.538032	0.000377449	-0.704153	2.05531e-05	-0.621093
Rv2817c/Mb2841c	Rv2817c	Mb2841c	0	conserved hypothetical protein	Conserved hypothetical protein	-	-	-	-	Identical	23.8274	2.90645	-2.58482	8.20551e-17	-0.913543	0.277309	-0.327286	0.698739	-0.620414
Rv3817/Mb3847	Rv3817	Mb3847	0	possible phosphotransferase	intermediate metabolism and respiration	-	-	-	-	Identical	40.1746	33.1642	-0.295133	0.0484408	-0.527383	0.00356178	-0.711508	0.000245155	-0.619445
Rv3269/Mb3297	Rv3269	Mb3297	0	conserved protein	0	-	-	-	-	Identical	280.064	93.1678	-0.010229	0.988418	-0.643158	0.000444994	-0.579628	0.00105419	-0.611393
Rv0651/Mb0670	Rv0651	Mb0670	rplJ	50s ribosomal protein l10 rplj	information pathways	-	-	-	-	Identical	721.985	627.415	-0.273667	0.370951	-0.432173	0.000495034	-0.788853	5.17602e-07	-0.610513
Rv2373c/Mb2394c	Rv2373c	Mb2394c	dnaJ2	probable chaperone protein dnaj2	virulence, detoxification,adaptation	-	-	-	-	Identical	372.947	327.287	-0.123974	0.482685	-0.574769	4.38786e-06	-0.639059	1.15489e-06	-0.606914
Rv0792c/Mb0816c	Rv0792c	Mb0816c	0	probable transcriptional regulatory protein %28probably gntr-family%29	regulatory proteins	-	-	-	-	Identical	42.8876	48.3472	0.706705	0.0670823	0.085722	0.831845	-1.29482	0.00126847	-0.604548
Rv2911/Mb2935	Rv2911	Mb2935	dacB2	probable penicillin-binding protein dacb2 %28d-alanyl-d-alanine carboxypeptidase%29 %28dd-peptidase%29 %28dd-carboxypeptidase%29 %28pbp%29 %28dd-transpeptidase%29 %28serine-type d-ala-d-ala carboxypeptidase%29 %28d-amino acid hydrolase%29	cell wall and cell processes	-	-	-	-	Identical	79.7677	74.2123	-0.172903	0.601038	-0.798979	0.012205	-0.406388	0.170413	-0.602684
Rv2412/Mb2435	Rv2412	Mb2435	rpsT	30s ribosomal protein s20 rpst	information pathways	-	-	-	-	Identical	447.18	607.639	0.469429	0.0546925	-0.369056	0.0703121	-0.835124	0.000276076	-0.60209
Rv2733c/Mb2752c	Rv2733c	Mb2752c	0	conserved hypothetical alanine%2c arginine-rich protein	Conserved hypothetical protein	-	-	-	-	Identical	132.937	97.1158	-0.479104	0.0122382	-0.963305	0.190241	-0.239175	0.748409	-0.60124
Rv2271/Mb2294	Rv2271	Mb2294	0	conserved hypothetical protein	Conserved hypothetical protein	-	-	-	-	Identical	112.242	51.3224	-1.07361	0.0116579	0.124376	0.533864	-1.32628	7.01143e-07	-0.600951
Rv2463/Mb2490	Rv2463	Mb2490	lipP	probable esterase/lipase lipp	intermediate metabolism and respiration	-	-	-	-	Identical	388.056	337.066	-0.269984	0.226701	-0.684318	0.0171068	-0.513583	0.0609096	-0.59895
Rv3626c/Mb3650c	Rv3626c	Mb3650c	0	conserved hypothetical protein	Conserved hypothetical protein	-	-	-	-	Identical	124.554	107.033	-0.168851	0.20758	-0.507172	0.00268041	-0.676311	0.000187883	-0.591741
Rv2064/Mb2090	Rv2064	Mb2090	cobG	precorrin-3b synthase cobg	intermediate metabolism and respiration	possible precorrin-3X synthase; CobG	Cofactor biosynthesis, cobalamin biosynthesis	Cofactor biosynthesis	O2 + PRECORIN_3A = PRECORIN_3B	Identical	77.8731	85.4913	0.178358	0.664736	-0.800522	0.435774	-0.382027	0.698739	-0.591275
Rv3758c/Mb3784c	Rv3758c	Mb3784c	proV	possible osmoprotectant %28glycine betaine/carnitine/choline/l-proline%29 transport atp-binding protein abc transporter prov	virulence, detoxification,adaptation	-	-	-	-	Identical	217.127	182.52	-0.348047	0.0255317	-0.456401	0.0139339	-0.722475	0.000366949	-0.589438
Rv1323/Mb1358	Rv1323	Mb1358	fadA4	probable acetyl-coa acetyltransferase fada4 %28acetoacetyl-coa thiolase%29	lipid metabolism	-	-	-	-	Identical	641.308	651.184	0.016337	0.930785	-0.706605	1.43089e-05	-0.471901	0.000904513	-0.589253
Rv1589/Mb1615	Rv1589	Mb1615	bioB	probable biotin synthetase biob	intermediate metabolism and respiration	biotin synthase bioB	Cofactor biosynthesis, biotin biosynthesis	Cofactor biosynthesis	DETHIOBIOTIN + H2S + SAM = BIOTIN + DA	Identical	189.913	130.293	-0.632774	0.00266764	-0.800591	0.000527593	-0.375105	0.063656	-0.587848
Rv0707/Mb0727	Rv0707	Mb0727	rpsC	30s ribosomal protein s3 rpsc	information pathways	-	-	-	-	Identical	618.207	617.635	-0.0687438	0.76949	-0.45106	0.0117596	-0.721617	0.000251842	-0.586338
Rv0543c/Mb0557c	Rv0543c	Mb0557c	0	conserved protein	Conserved hypothetical protein	-	-	-	-	Identical	950.791	943.051	-0.0238421	0.908558	-1.17197	0.00748106	0.00281541	0.993834	-0.584578
Rv2378c/Mb2399c	Rv2378c	Mb2399c	mbtG	lysine-n-oxygenase mbtg %28l-lysine 6-monooxygenase%29 %28lysine n6-hydroxylase%29	lipid metabolism	-	-	-	-	Identical	106.103	46.8412	-1.27057	1.72505e-08	-1.55585	0.00870741	0.387587	0.488675	-0.584131
Rv2404c/Mb2427c	Rv2404c	Mb2427c	lepA	probable gtp-binding protein lepa %28gtp-binding elongation factor%29	intermediate metabolism and respiration	-	-	-	-	Identical	61.3996	49.1309	-0.269931	0.100946	-0.703934	2.45782e-05	-0.46347	0.00147193	-0.583702
Rv2953/Mb2977	Rv2953	Mb2977	0	enoyl reductase	lipid metabolism	-	-	-	-	Identical	249.926	258.683	-0.0257371	0.92599	-0.495614	7.61333e-05	-0.663154	2.43859e-06	-0.579384
Rv1163/Mb1195	Rv1163	Mb1195	narJ	probable respiratory nitrate reductase %28delta chain%29 narj	intermediate metabolism and respiration	nitrate reductase narGHIJ, or fused narX	Nitrogen metabolism	Other	MKH2 + NO3 + 0.001 MOLYBDENUM = MK + NO2 + 2 H	Identical	118.291	21.5294	-1.64642	NA	-0.341784	0.822141	-0.81572	0.553325	-0.578752
Rv3682/Mb3707	Rv3682	Mb3707	ponA2	probable bifunctional membrane-associated penicillin-binding protein 1a/1b pona2 %28murein polymerase%29 [includes: penicillin-insensitive transglycosylase %28peptidoglycan tgase%29 %2b penicillin-sensitive transpeptidase %28dd-transpeptidase%29]	cell wall and cell processes	-	-	-	-	Identical	551.634	607.209	0.065245	NA	-0.403027	0.0146305	-0.752065	7.40015e-05	-0.577546
Rv2715/Mb2734	Rv2715	Mb2734	0	possible hydrolase	intermediate metabolism and respiration	-	-	-	-	Identical	575.551	426.956	-0.43236	0.000146366	-0.484915	0.00245376	-0.66817	0.000119351	-0.576542
Rv1922/Mb1957	Rv1922	Mb1957	0	probable conserved lipoprotein	cell wall and cell processes	-	-	-	-	Identical	62.1557	36.1061	-0.623154	0.00663919	-0.510063	0.0458356	-0.638901	0.0124146	-0.574482
Rv2325c/Mb2352c	Rv2325c	Mb2352c	0	conserved hypothetical protein	Conserved hypothetical protein	-	-	-	-	Identical	231.79	228.753	0.0197626	0.927496	-0.0591358	0.870793	-1.08804	0.00179137	-0.573588
Rv3919c/Mb3950c	Rv3919c	Mb3950c	gid	probable glucose-inhibited division protein b gid	cell wall and cell processes	-	-	-	-	Identical	363.442	192.499	-0.94449	0.00268845	-1.01868	0.000566938	-0.125789	0.630789	-0.572235
Rv2569c/Mb2599c	Rv2569c	Mb2599c	0	conserved hypothetical protein	Conserved hypothetical protein	-	-	-	-	Identical	34.6422	39.5773	0.164757	0.298517	-0.44136	0.000689398	-0.691725	5.39899e-06	-0.566543
Rv2214c/Mb2237c	Rv2214c	Mb2237c	ephD	possible short-chain dehydrogenase ephd	virulence, detoxification,adaptation	-	-	-	-	Identical	308.831	212.235	-0.650152	0.00774949	-0.304915	0.10939	-0.826292	0.000166846	-0.565603
Rv1080c/Mb1109c	Rv1080c	Mb1109c	greA	probable transcription elongation factor grea %28transcript cleavage factor grea%29	information pathways	-	-	-	-	Identical	1801.92	7320.22	1.93875	1.5273e-17	-0.33911	0.00435187	-0.78951	6.13774e-07	-0.56431
Rv3765c/Mb3791c	Rv3765c	Mb3791c	tcrx	probable two component transcriptional regulatory protein tcrx	regulatory proteins	-	-	-	-	Identical	145.169	118.003	-0.253374	0.196686	-0.635178	0.00204978	-0.490462	0.0114284	-0.56282
Rv2700/Mb2719	Rv2700	Mb2719	0	possible conserved secreted alanine rich protein	cell wall and cell processes	-	-	-	-	Identical	124.316	111.405	-0.211607	0.418679	-0.413058	0.0591646	-0.710167	0.0020858	-0.561612
Rv1269c/Mb1300c	Rv1269c	Mb1300c	0	conserved probable secreted protein	cell wall and cell processes	-	-	-	-	Identical	52.6919	58.8356	0.199191	0.324021	-0.51118	0.0917911	-0.610275	0.0414733	-0.560727
Rv2952/Mb2976	Rv2952	Mb2976	0	possible methyltransferase %28methylase%29	intermediate metabolism and respiration	methyltransferase	Synthesis of Phthiocerol and Phenolphthiocerol, phthiocerol (PTC) synthesis	Lipid biosyntheis	PTT + SAM = PTC + SAH	Identical	541.404	365.106	-0.660093	0.00207369	-0.579946	0.000213349	-0.540274	0.000395293	-0.56011
Rv3376/Mb3410	Rv3376	Mb3410	0	conserved hypothetical protein	Conserved hypothetical protein	-	-	-	-	Identical	1086.27	575.735	-1.00483	7.69015e-06	-0.434411	0.0174361	-0.684047	0.000546958	-0.559229
Rv0683/Mb0702	Rv0683	Mb0702	rpsG	30s ribosomal protein s7 rpsg	information pathways	-	-	-	-	Identical	433.487	514.088	0.210229	0.415834	-0.492139	1.07209e-06	-0.624826	4.55415e-08	-0.558483
Rv1095/Mb1125	Rv1095	Mb1125	phoH2	probable phoh-like protein phoh2 %28phosphate starvation-inducible protein psih%29	intermediate metabolism and respiration	-	-	-	-	Identical	851.145	584.158	-0.632049	0.000172102	-1.11958	0.0113113	0.00715893	0.986552	-0.556208
Rv3717/Mb3744	Rv3717	Mb3744	0	conserved hypothetical protein	Conserved hypothetical protein	-	-	-	-	Identical	182.83	145.236	-0.447986	0.112845	-0.415116	0.507726	-0.696081	0.226741	-0.555599
Rv1565c/Mb1592c	Rv1565c	Mb1592c	0	conserved hypothetical membrane protein	cell wall and cell processes	-	-	-	-	Identical	197.147	191.402	-0.117929	0.462651	-0.610891	0.0375303	-0.498499	0.0770984	-0.554695
Rv3030/Mb3056	Rv3030	Mb3056	0	conserved protein	Conserved hypothetical protein	-	-	-	-	Identical	105.613	66.9177	-0.800611	0.00044382	-0.604837	0.00114246	-0.500532	0.00461457	-0.552685
Rv0646c/Mb0665c	Rv0646c	Mb0665c	lipG	probable lipase/esterase lipg	intermediate metabolism and respiration	-	-	-	-	Identical	266.06	184.966	-0.57082	0.00179502	-0.743945	0.000903773	-0.35892	0.0716674	-0.551432
Rv0722/Mb0743	Rv0722	Mb0743	rpmD	50s ribosomal protein l30 rpmd	information pathways	-	-	-	-	Identical	349.765	229.361	-0.698476	0.0133573	-0.40945	0.0112261	-0.689974	0.000137126	-0.549712
Rv3181c/Mb3207c	Rv3181c	Mb3207c	0	conserved protein	Conserved hypothetical protein	-	-	-	-	Identical	42.4634	48.5709	0.320985	0.341651	-0.226975	0.368515	-0.870045	0.0011092	-0.54851
Rv0706/Mb0726	Rv0706	Mb0726	rplV	50s ribosomal protein l22 rplv	information pathways	-	-	-	-	Identical	423.971	558.012	0.333765	0.147894	-0.578938	0.0176556	-0.517837	0.0287079	-0.548388
Rv1959c/Mb1994c	Rv1959c	Mb1994c	pare1	possible toxin pare1	virulence, detoxification,adaptation	-	-	-	-	Identical	109.311	109.219	-0.0129647	0.962542	-0.152631	0.690472	-0.941123	0.00929051	-0.546877
Rv0999/Mb1026	Rv0999	Mb1026	0	unknown protein	Conserved hypothetical protein	-	-	-	-	Identical	110.507	90.247	-0.396292	0.0583723	-0.469137	0.0134536	-0.62076	0.00164146	-0.544949
Rv3330/Mb3363	Rv3330	Mb3363	dacB1	probable penicillin-binding protein dacb1 %28d-alanyl-d-alanine carboxypeptidase%29 %28dd-peptidase%29 %28dd-carboxypeptidase%29 %28pbp%29 %28dd-transpeptidase%29 %28serine-type d-ala-d-ala carboxypeptidase%29 %28d-amino acid hydrolase%29	cell wall and cell processes	-	-	-	-	Identical	89.057	122.983	0.3669	0.175667	-0.216996	0.690086	-0.867098	0.0769118	-0.542047
Rv0481c/Mb0491c	Rv0481c	Mb0491c	0	hypothetical protein	Conserved hypothetical protein	-	-	-	-	Identical	127.609	106.048	-0.311462	0.182105	-0.54447	0.114766	-0.534932	0.109573	-0.539701
Rv3441c/Mb3471c	Rv3441c	Mb3471c	mrsA	probable phospho-sugar mutase / mrsa protein homolog	intermediate metabolism and respiration	-	-	-	-	Identical	237.751	259.484	0.093498	0.742252	-0.52924	2.21536e-06	-0.549324	1.39229e-06	-0.539282
Rv1471/Mb1506	Rv1471	Mb1506	trxB1	probable thioredoxin trxb1	intermediate metabolism and respiration	-	-	-	-	Identical	202.985	196.944	0.0498223	0.832225	-0.146621	0.546978	-0.929764	0.000359132	-0.538192
Rv1466/Mb1501	Rv1466	Mb1501	0	conserved protein	Conserved hypothetical protein	-	-	-	-	Identical	456.105	636.851	0.754965	0.048162	-0.438041	0.00648146	-0.638303	0.000258485	-0.538172
Rv0440/Mb0448	Rv0440	Mb0448	groEL2	60 kda chaperonin 2 groel2 %28protein cpn60-2%29 %28groel protein 2%29 %2865 kda antigen%29 %28heat shock protein 65%29 %28cell wall protein a%29 %28antigen a%29	virulence, detoxification,adaptation	-	-	-	-	Identical	1539.98	954.006	-0.632652	0.00429173	-0.250462	0.137577	-0.82553	4.54519e-05	-0.537996
Rv1131/Mb1162	Rv1131	Mb1162	prpc	probable methylcitrate synthase prpc	intermediate metabolism and respiration	citrate synthasev citA, gltA1, gltA2	Citrate cycle (TCA cycle)	Central carbon metabolism	ACCOA + OA = CIT + COA	Identical	301.734	97.4139	-0.602186	0.372379	-0.477782	0.00645323	-0.598138	0.00104965	-0.53796
Rv0719/Mb0740	Rv0719	Mb0740	rplF	50s ribosomal protein l6 rplf	information pathways	-	-	-	-	Identical	807.562	786.525	-0.0725442	0.747401	-0.486064	2.90457e-07	-0.585412	2.48628e-08	-0.535738
Rv1942c/Mb1977c	Rv1942c	Mb1977c	mazf5	possible toxin mazf5	virulence, detoxification,adaptation	-	-	-	-	Identical	138.068	131.454	-0.126087	0.518469	-0.523442	0.197609	-0.544212	0.162296	-0.533827
Rv1684/Mb1710A	Rv1684	Mb1710A	0	conserved hypothetical protein	Conserved hypothetical protein	-	-	-	-	Identical	120.091	83.5452	-0.508733	0.000738665	-0.352099	0.13097	-0.706717	0.00373786	-0.529408
Rv1957/Mb1992	Rv1957	Mb1992	0	hypothetical protein	Conserved hypothetical protein	-	-	-	-	Identical	61.1459	72.662	0.294579	0.366592	-0.549467	0.00607945	-0.508427	0.00911578	-0.528947
Rv1775/Mb1804	Rv1775	Mb1804	0	conserved hypothetical protein	Conserved hypothetical protein	-	-	-	-	Identical	121.531	88.812	-0.42379	0.000491235	-0.25174	0.453535	-0.799121	0.0142796	-0.52543
Rv3029c/Mb3055c	Rv3029c	Mb3055c	fixA	probable electron transfer flavoprotein %28beta-subunit%29 fixa %28beta-etf%29 %28electron transfer flavoprotein small subunit%29 %28etfss%29	intermediate metabolism and respiration	aa3-type cytochrome c oxidase, ctaCDE AND cytochrome bc1 Or bd-type menaquinol oxidase	Energy metabolism	Other	2.0 HEME_FE3 + MKH2 = 2.0 HEME_FE2 + MK	Identical	964.221	639.27	-0.689717	0.00206004	-0.547933	0.000307142	-0.49043	0.000795277	-0.519181
Rv1152/Mb1183	Rv1152	Mb1183	0	probable transcriptional regulatory protein	regulatory proteins	-	-	-	-	Identical	156.915	219.109	0.626492	0.0183045	-0.459169	0.00348719	-0.578932	0.000446313	-0.51905
Rv0810c/Mb0833c	Rv0810c	Mb0833c	0	conserved hypothetical protein	Conserved hypothetical protein	-	-	-	-	Identical	1562.84	1615.63	0.0886478	0.615536	-0.185456	0.313467	-0.849169	7.1778e-05	-0.517313
Rv0715/Mb0736	Rv0715	Mb0736	rplX	50s ribosomal protein l24 rplx	information pathways	-	-	-	-	Identical	991.58	834.178	-0.256879	0.186987	-0.483053	2.82612e-05	-0.550901	5.96367e-06	-0.516977
Rv1625c/Mb1651c	Rv1625c	Mb1651c	cya	membrane-anchored adenylyl cyclase cya %28atp pyrophosphate-lyase%29 %28adenylate cyclase%29	intermediate metabolism and respiration	adenylate cyclase	Nucleotide biosynthesis, Purines	Nucleotide biosynthesis	ATP = PPI + cAMP	Identical	92.3774	70.2338	-0.120886	NA	-0.367513	0.0638836	-0.664999	0.00161665	-0.516256
Rv2457c/Mb2484c	Rv2457c	Mb2484c	clpX	probable atp-dependent clp protease atp-binding subunit clpx	intermediate metabolism and respiration	-	-	-	-	Identical	1492.04	1873.61	0.272386	0.153602	-0.560795	7.82729e-07	-0.471392	7.62137e-06	-0.516093
Rv2532c/Mb2561c	Rv2532c	Mb2561c	0	hypothetical protein	Conserved hypothetical protein	-	-	-	-	Identical	140.633	163.744	0.209073	0.386538	-0.410581	0.0398789	-0.617988	0.0029588	-0.514285
Rv0203/Mb0209	Rv0203	Mb0209	0	possible exported protein	cell wall and cell processes	-	-	-	-	Identical	127.378	114.438	-0.219474	0.370951	-0.542354	0.00284024	-0.484911	0.00577493	-0.513632
Rv3301c/Mb3329c	Rv3301c	Mb3329c	phoY1	probable phosphate-transport system transcriptional regulatory protein phou homolog 1 phoy1	cell wall and cell processes	-	-	-	-	Identical	151.596	90.2836	-0.811886	1.68771e-08	-0.553092	0.00357872	-0.469167	0.0100221	-0.51113
Rv3908/Mb3938	Rv3908	Mb3938	mutt4	possible mutator protein mutt4	information pathways	-	-	-	-	Identical	213.966	121.886	-0.822701	3.45401e-05	-0.076262	0.808891	-0.943789	0.00206844	-0.510026
Rv0709/Mb0729	Rv0709	Mb0729	rpmC	50s ribosomal protein l29 rpmc	information pathways	-	-	-	-	Identical	1293.04	940.772	-0.555062	0.0429431	-0.308025	0.0212878	-0.707284	1.54673e-05	-0.507655
Rv0558/Mb0573	Rv0558	Mb0573	menH	probable ubiquinone/menaquinone biosynthesis methyltransferase menh %282-heptaprenyl-1%2c4-naphthoquinone methyltransferase%29	intermediate metabolism and respiration	-	-	-	-	Identical	255.284	282.987	0.134076	0.416601	-0.509816	0.00483468	-0.503199	0.00477577	-0.506508
Rv1285/Mb1316	Rv1285	Mb1316	cysD	probable sulfate adenylyltransferase subunit 2 cysd	intermediate metabolism and respiration	ATP sulfurylase	Sulfate metabolism	Other	ATP + SLF = APS + PPI	Identical	255.395	156.187	-0.421697	0.213196	-0.287694	0.0453413	-0.72234	3.20866e-05	-0.505017
Rv0700/Mb0720	Rv0700	Mb0720	rpsJ	30s ribosomal protein s10 rpsj %28transcription antitermination factor nuse%29	information pathways	-	-	-	-	Identical	1501.96	2386.98	0.642898	0.00265146	-0.269586	0.0593188	-0.737638	2.35913e-05	-0.503612
Rv0716/Mb0737	Rv0716	Mb0737	rplE	50s ribosomal protein l5 rple	information pathways	-	-	-	-	Identical	792.463	690.381	-0.22016	0.332922	-0.557322	0.00110985	-0.448526	0.0054529	-0.502924
Rv3460c/Mb3489c	Rv3460c	Mb3489c	rpsM	30s ribosomal protein s13 rpsm	information pathways	-	-	-	-	Identical	579.58	558.666	-0.064343	0.8452	-0.390652	5.58295e-06	-0.611147	1.49139e-08	-0.500899
Rv2737c/Mb2756c	Rv2737c	Mb2756c	recA	reca protein %28recombinase a%29 [contains: endonuclease pi-mtui %28mtu reca intein%29].	information pathways	-	-	-	-	Identical	202.538	249.288	0.116707	0.729085	-0.148158	0.43666	-0.850845	8.44426e-05	-0.499502
Rv2890c/Mb2914c	Rv2890c	Mb2914c	rpsB	30s ribosomal protein s2 rpsb	information pathways	-	-	-	-	Identical	329.372	315.404	-0.0984703	0.597319	-0.334517	0.0527449	-0.6636	0.000490212	-0.499058
Rv1322A/Mb1357c	Rv1322A	Mb1357c	0	conserved protein	Conserved hypothetical protein	4-hydroxyphenylpyruvate dioxygenase	Amino acid degradation, The aromatic family, Tyrosine	Amino acid metabolism	4HPP + O2 = CO2 + HOMOGEN	Identical	4542.33	4196.72	-0.236975	NA	-0.213469	0.182205	-0.781958	4.56874e-05	-0.497714
Rv3240c/Mb3268c	Rv3240c	Mb3268c	secA1	probable preprotein translocase seca1 1 subunit	cell wall and cell processes	-	-	-	-	Identical	202.892	235.802	0.280465	0.108483	-0.532373	1.96615e-06	-0.461723	1.12856e-05	-0.497048
Rv2837c/Mb2862c	Rv2837c	Mb2862c	0	conserved protein	Conserved hypothetical protein	-	-	-	-	Identical	282.365	210.046	-0.466089	0.0134757	-0.441337	0.000172057	-0.552545	1.38685e-05	-0.496941
Rv3461c/Mb3490c	Rv3461c	Mb3490c	rpmJ	50s ribosomal protein l36 rpmj	information pathways	-	-	-	-	Identical	2078.43	1324.22	-0.71309	0.00370774	-0.128814	0.390221	-0.858739	5.39899e-06	-0.493777
Rv2525c/Mb2554c	Rv2525c	Mb2554c	0	conserved hypothetical protein. secreted%3b predicted to be a substrate of the twin arginine translocation %28tat%29 export system.	Conserved hypothetical protein	-	-	-	-	Identical	144.131	164.238	0.133877	0.533513	-0.272513	0.314185	-0.71293	0.00890535	-0.492722
Rv2441c/Mb2468c	Rv2441c	Mb2468c	rpmA	50s ribosomal protein l27 rpma	information pathways	-	-	-	-	Identical	631.031	356.68	-0.81037	0.061126	-0.237146	0.232162	-0.746088	0.000599916	-0.491617
Rv0361/Mb0368	Rv0361	Mb0368	0	probable conserved membrane protein	cell wall and cell processes	-	-	-	-	Identical	201.738	162.439	-0.319224	0.0986738	-0.401134	0.132858	-0.581605	0.0281653	-0.49137
Rv3442c/Mb3472c	Rv3442c	Mb3472c	rpsI	30s ribosomal protein s9 rpsi	information pathways	-	-	-	-	Identical	262.745	324.576	0.305034	0.0645279	-0.37437	3.86176e-05	-0.607583	8.7034e-08	-0.490977
Rv2520c/Mb2549c	Rv2520c	Mb2549c	0	possible conserved membrane protein	cell wall and cell processes	-	-	-	-	Identical	71.4865	54.6012	-0.283818	0.345502	-0.317856	0.0546007	-0.661206	0.000332954	-0.489531
Rv1578c/Mb1604c	Rv1578c	Mb1604c	0	probable phirv1 phage protein	insertion seqs and phages	-	-	-	-	Identical	52.6993	87.4427	0.802899	0.000140743	-0.170322	0.754209	-0.80819	0.0958881	-0.489256
Rv0490/Mb0500	Rv0490	Mb0500	senX3	putative two component sensor histidine kinase senx3	regulatory proteins	-	-	-	-	Identical	370.228	440.574	0.208997	0.194064	-0.518378	0.0166873	-0.459887	0.028304	-0.489132
Rv3645/Mb3669	Rv3645	Mb3669	0	probable conserved transmembrane protein	cell wall and cell processes	-	-	-	-	Identical	579.953	343.634	-0.714272	5.86864e-06	-0.36935	0.0259344	-0.607484	0.000706475	-0.488417
Rv2515c/Mb2544c	Rv2515c	Mb2544c	0	conserved hypothetical protein	Conserved hypothetical protein	-	-	-	-	Identical	14.9438	17.2556	0.298772	0.139484	-0.166908	0.479372	-0.80938	0.00102119	-0.488144
Rv3761c/Mb3787c	Rv3761c	Mb3787c	fadE36	possible acyl-coa dehydrogenase fade36	lipid metabolism	-	-	-	-	Identical	75.3284	65.3592	-0.261437	0.137363	-0.49401	9.65841e-05	-0.480549	0.000122186	-0.48728
Rv1533/Mb1560	Rv1533	Mb1560	0	conserved protein	Conserved hypothetical protein	-	-	-	-	Identical	350.864	365.343	0.0701375	0.715175	-0.801265	0.0059808	-0.173189	0.526947	-0.487227
Rv3492c/Mb3522c	Rv3492c	Mb3522c	0	conserved hypothetical mce associated protein	Conserved hypothetical protein	-	-	-	-	Identical	132.104	174.525	0.305495	0.347032	-0.708574	0.0119395	-0.263429	0.316707	-0.486001
Rv1188/Mb1220	Rv1188	Mb1220	0	probable proline dehydrogenase	intermediate metabolism and respiration	Proline dehydrogenase	Amino acid degradation, Glutamate family, Proline	Amino acid metabolism	FAD + PRO = FADH2 + P5C	Identical	22.5251	24.3141	0.763049	NA	-0.498579	0.044592	-0.472338	0.0500393	-0.485458
Rv2183c/Mb2205c	Rv2183c	Mb2205c	0	conserved protein	Conserved hypothetical protein	-	-	-	-	Identical	197.595	172.54	-0.25368	0.228394	-0.445142	0.0926363	-0.525353	0.0432489	-0.485247
Rv0701/Mb0721	Rv0701	Mb0721	rplC	50s ribosomal protein l3 rplc	information pathways	-	-	-	-	Identical	1065.64	1417.68	0.369287	0.0718075	-0.35054	0.00126943	-0.61888	2.7994e-06	-0.48471
Rv3274c/Mb3302c	Rv3274c	Mb3302c	fadE25	probable acyl-coa dehydrogenase fade25	lipid metabolism	-	-	-	-	Identical	171.083	129.932	-0.450376	0.0412509	-0.27887	0.0598957	-0.690348	7.30786e-05	-0.484609
Rv0685/Mb0704	Rv0685	Mb0704	tuf	probable iron-regulated elongation factor tu tuf %28ef-tu%29	information pathways	-	-	-	-	Identical	1898.48	1343.7	-0.552407	0.0015153	-0.24911	0.027155	-0.716381	1.70103e-06	-0.482745
Rv0036c/Mb0037c	Rv0036c	Mb0037c	0	conserved protein	Conserved hypothetical protein	-	-	-	-	Identical	145.071	90.9175	-0.734995	1.40089e-06	-0.547089	0.000360206	-0.417939	0.00330602	-0.482514
Rv0985c/Mb1011c	Rv0985c	Mb1011c	mscL	possible large-conductance ion mechanosensitive channel mscl	cell wall and cell processes	-	-	-	-	Identical	40.1853	54.1767	0.436649	0.0233885	-0.399625	0.00602116	-0.563935	0.000309213	-0.48178
Rv3778c/Mb3807c	Rv3778c	Mb3807c	0	possible aminotransferase	intermediate metabolism and respiration	-	-	-	-	Identical	229.182	228.538	0.101002	0.71267	-0.905455	0.000958651	-0.0564068	0.827084	-0.480931
Rv3050c/Mb3076c	Rv3050c	Mb3076c	0	probable transcriptional regulatory protein %28probably asnc-family%29	regulatory proteins	-	-	-	-	Identical	949.203	434.304	-1.17089	5.99291e-06	-0.377608	0.010377	-0.584216	0.000308218	-0.480912
Rv1335/Mb1370	Rv1335	Mb1370	cyso	sulfur carrier protein cyso	intermediate metabolism and respiration	-	-	-	-	Identical	234.117	177.075	-0.227074	0.389709	-0.791858	0.0518505	-0.168254	0.674755	-0.480056
Rv3924c/Mb3955c	Rv3924c	Mb3955c	rpmH	50s ribosomal protein l34 rpmh	information pathways	-	-	-	-	Identical	792.895	673.48	-0.124281	0.677195	-0.193924	0.501627	-0.765873	0.00698303	-0.479899
Rv3921c/Mb3952c	Rv3921c	Mb3952c	0	probable conserved transmembrane protein	cell wall and cell processes	-	-	-	-	Identical	700.462	471.841	-0.665397	0.00974439	-0.764554	0.0134262	-0.195024	0.508695	-0.479789
Rv1143/Mb1175	Rv1143	Mb1175	mcr	probable alpha-methylacyl-coa racemase mcr %282-methylacyl-coa racemase%29 %282-arylpropionyl-coa epimerase %29	lipid metabolism	-	-	-	-	Identical	89.399	65.0766	-0.533005	0.000214795	-0.651395	1.31981e-05	-0.305182	0.012059	-0.478288
Rv0241c/Mb0247c	Rv0241c	Mb0247c	htdx	probable 3-hydroxyacyl-thioester dehydratase htdx	intermediate metabolism and respiration	-	-	-	-	Identical	456.342	398.003	-0.336281	0.170868	-0.356883	0.017201	-0.59818	0.00029497	-0.477532
Rv3270/Mb3298	Rv3270	Mb3298	ctpC	probable metal cation-transporting p-type atpase c ctpc	cell wall and cell processes	-	-	-	-	Identical	136.727	113.442	1.05855	NA	-0.507823	0.000185402	-0.445518	0.000607841	-0.47667
Rv3923c/Mb3954c	Rv3923c	Mb3954c	rnpA	ribonuclease p protein component rnpa %28rnasep protein%29 %28rnase p protein%29 %28protein c5%29	information pathways	-	-	-	-	Identical	700.039	484.985	-0.588893	0.029583	-0.191996	0.501627	-0.760415	0.00691434	-0.476206
Rv0418/Mb0426	Rv0418	Mb0426	lpqL	probable lipoprotein aminopeptidase lpql	cell wall and cell processes	-	-	-	-	Identical	180.628	84.9649	-1.14852	0.000107454	-0.16931	0.423144	-0.780525	0.000560472	-0.474918
Rv1754c/Mb1783c	Rv1754c	Mb1783c	0	conserved protein	Conserved hypothetical protein	-	-	-	-	Identical	13.607	26.7218	0.902472	3.08864e-06	-0.793283	0.0166143	-0.155452	0.626444	-0.474368
Rv3680/Mb3705	Rv3680	Mb3705	0	probable anion transporter atpase	cell wall and cell processes	-	-	-	-	Identical	450.92	60.204	-2.92836	1.25721e-62	-0.412635	4.40177e-06	-0.535735	1.5036e-07	-0.474185
Rv3565/Mb3595	Rv3565	Mb3595	aspB	possible aspartate aminotransferase aspb %28transaminase a%29 %28aspat%29 %28glutamic--oxaloacetic transaminase%29 %28glutamic--aspartic transaminase%29	intermediate metabolism and respiration	L-Tyrosine:2-oxoglutarate aminotransferase	Amino acid degradation, The aromatic family, Tyrosine	Amino acid metabolism	AKG + TYR = 4HPP + GLU	Identical	12.0301	14.0133	0.270591	0.191467	-0.340861	0.080223	-0.606209	0.00300864	-0.473535
Rv2063A/Mb2089A	Rv2063A	Mb2089A	mazF7	possible toxin mazf7	virulence, detoxification,adaptation	-	-	-	-	Identical	20.9505	22.3725	0.196771	0.480354	-0.33801	0.480342	-0.601229	0.172863	-0.46962
Rv0682/Mb0701	Rv0682	Mb0701	rpsL	30s ribosomal protein s12 rpsl	information pathways	-	-	-	-	Identical	470.983	518.531	0.104331	0.702714	-0.530125	0.000464735	-0.407273	0.00385039	-0.468699
Rv0640/Mb0659	Rv0640	Mb0659	rplK	50s ribosomal protein l11 rplk	information pathways	-	-	-	-	Identical	1249.43	974.624	-0.3518	0.0458381	-0.476887	0.0275023	-0.460004	0.0294277	-0.468446
Rv1299/Mb1331	Rv1299	Mb1331	prfA	probable peptide chain release factor 1 prfa %28rf-1%29	information pathways	-	-	-	-	Identical	517.049	474.81	-0.101567	0.63296	-0.387385	0.0543567	-0.537055	0.00843259	-0.46222
Rv0959A/Mb0984A	Rv0959A	Mb0984A	vapB9	possible antitoxin vapb9	virulence, detoxification,adaptation	-	-	-	-	Identical	78.6048	109.759	0.502931	0.0450929	-0.409512	0.175536	-0.510851	0.0813387	-0.460182
Rv1010/Mb1037	Rv1010	Mb1037	ksgA	probable dimethyladenosine transferase ksga %28s-adenosylmethionine-6-n'%2c n'-adenosyl%28rrna%29 dimethyltransferase%29 %2816s rrna dimethylase%29 %28high level kasugamycin resistance protein ksga%29 %28kasugamycin dimethyltransferase%29	information pathways	-	-	-	-	Identical	156.491	148.263	-0.0472932	0.813412	-0.582881	0.000356985	-0.337379	0.0194243	-0.46013
Rv0821c/Mb0844c	Rv0821c	Mb0844c	phoY2	probable phosphate-transport system transcriptional regulatory protein phoy2	cell wall and cell processes	-	-	-	-	Identical	1384.53	552.855	-1.17128	5.84975e-08	-0.548695	0.0222414	-0.365774	0.108559	-0.457234
Rv3218/Mb3244	Rv3218	Mb3244	0	conserved protein	Conserved hypothetical protein	-	-	-	-	Identical	27.857	20.4053	-0.482597	0.0152086	-0.503679	0.041182	-0.409265	0.0835165	-0.456472
Rv2703/Mb2722	Rv2703	Mb2722	sigA	rna polymerase sigma factor siga %28sigma-a%29	information pathways	-	-	-	-	Identical	701.104	623.233	-0.165913	0.306393	-0.231033	0.145211	-0.67878	0.000188785	-0.454906
Rv3443c/Mb3473c	Rv3443c	Mb3473c	rplM	50s ribosomal protein l13 rplm	information pathways	-	-	-	-	Identical	620.694	748.908	0.218051	0.217236	-0.641181	4.30388e-07	-0.268473	0.00452706	-0.454827
Rv0714/Mb0735	Rv0714	Mb0735	rplN	50s ribosomal protein l14 rpln	information pathways	-	-	-	-	Identical	1015.24	1192.19	0.256226	0.20722	-0.32423	0.0241391	-0.584622	0.000264249	-0.454426
Rv0482/Mb0492	Rv0482	Mb0492	murB	probable udp-n-acetylenolpyruvoylglucosamine reductase murb %28udp-n-acetylmuramate dehydrogenase%29	cell wall and cell processes	UDP-N-acetylenolpyruvoylglucosamine reductase	Peptidoglycan Synthesis, NAG and NAM biosynthesis	Cell wall synthesis	NADPH + UDPNAGPEE = NADP + UDPNAM	Identical	37.3706	19.8841	-0.96381	2.68478e-05	-0.61853	0.0581068	-0.28716	0.361429	-0.452845
Rv3334/Mb3367	Rv3334	Mb3367	0	probable transcriptional regulatory protein %28probably merr-family%29	regulatory proteins	-	-	-	-	Identical	76.4995	71.7112	-0.0615985	0.835533	-0.395296	0.180825	-0.504558	0.0783671	-0.449927
Rv3489/Mb3519	Rv3489	Mb3519	0	unknown protein	Conserved hypothetical protein	-	-	-	-	Identical	934.982	1182.68	0.25003	0.318025	-0.594904	0.000110614	-0.303658	0.020882	-0.449281
Rv3458c/Mb3487c	Rv3458c	Mb3487c	rpsD	30s ribosomal protein s4 rpsd	information pathways	-	-	-	-	Identical	604.891	520.261	-0.235969	0.290164	-0.440617	1.08911e-06	-0.454994	7.68463e-07	-0.447805
Rv1547/Mb1574	Rv1547	Mb1574	dnaE1	probable dna polymerase iii %28alpha chain%29 dnae1 %28dna nucleotidyltransferase%29	information pathways	-	-	-	-	Identical	220.918	199.963	-0.141718	0.334363	0.00353203	0.98539	-0.898983	0.000136008	-0.447726
Rv0243/Mb0249	Rv0243	Mb0249	fadA2	probable acetyl-coa acyltransferase fada2 %283-ketoacyl-coa thiolase%29 %28beta-ketothiolase%29	lipid metabolism	-	-	-	-	Identical	1271.39	899.998	-0.585272	0.00176592	-0.47418	8.70581e-05	-0.41303	0.000331746	-0.443605
Rv2609c/Mb2641c	Rv2609c	Mb2641c	0	probable conserved membrane protein	cell wall and cell processes	-	-	-	-	Identical	187.402	131.696	-0.5472	5.00111e-05	-0.428177	0.000184906	-0.457656	8.74128e-05	-0.442916
Rv2761c/Mb2782c	Rv2761c	Mb2782c	hsdS	possible type i restriction/modification system specificity determinant hsds %28s protein%29	information pathways	-	-	-	-	Identical	120.756	33.4509	-1.93121	2.98051e-49	-0.316771	0.561731	-0.567912	0.253951	-0.442342
Rv1919c/Mb1954c	Rv1919c	Mb1954c	0	conserved protein	Conserved hypothetical protein	-	-	-	-	Identical	225.068	106.599	-1.20117	1.08751e-06	-0.575286	0.000387469	-0.30677	0.0310329	-0.441028
Rv0586/Mb0601	Rv0586	Mb0601	mce2r	probable transcriptional regulatory protein mce2r %28gntr-family%29	regulatory proteins	-	-	-	-	Identical	336.87	422.932	0.286566	0.124192	-0.249439	0.324702	-0.632569	0.0120135	-0.441004
Rv0697/Mb0716	Rv0697	Mb0716	0	probable dehydrogenase	intermediate metabolism and respiration	-	-	-	-	Identical	24.828	34.1444	0.40172	0.158228	-0.465765	0.0430911	-0.415587	0.0619064	-0.440676
Rv3720/Mb3747	Rv3720	Mb3747	0	possible fatty acid synthase	lipid metabolism	-	-	-	-	Identical	266.114	171.383	-0.634441	0.000448168	-0.49798	0.00350023	-0.382815	0.0177296	-0.440398
Rv3196A/Mb3219c	Rv3196A	Mb3219c	0	unknown protein	Conserved hypothetical protein	-	-	-	-	Identical	94.2744	81.1546	-0.235159	0.27447	-0.730227	0.221233	-0.149417	0.806967	-0.439822
Rv0178/Mb0184	Rv0178	Mb0184	0	probable conserved mce associated membrane protein	cell wall and cell processes	-	-	-	-	Identical	432.953	386.401	-0.269879	0.228751	-0.40467	0.050165	-0.474963	0.0202921	-0.439817
Rv0255c/Mb0261c	Rv0255c	Mb0261c	cobQ1	probable cobyric acid synthase cobq1	intermediate metabolism and respiration	Probable cobyric acid synthase, cobQ	Cofactor biosynthesis, cobalamin biosynthesis	Cofactor biosynthesis	ADENOSYL_COBRINICACID_A_C_DIAMIDE + 4.0 ATP + 4.0 GLN = ADENOSYL_COBRATE + 4.0 ADP + 4.0 GLU + 4.0 PI	Identical	53.8024	43.157	-0.289246	0.0776311	-0.417595	0.0571985	-0.461776	0.0322028	-0.439686
Rv3493c/Mb3523c	Rv3493c	Mb3523c	0	conserved hypothetical mce associated alanine and valine rich protein	Conserved hypothetical protein	-	-	-	-	Identical	79.5532	118.908	0.541408	0.00550355	-0.326879	0.0794569	-0.54987	0.00441927	-0.438374
Rv0011c/Mb0011c	Rv0011c	Mb0011c	0	probable conserved transmembrane protein	cell wall and cell processes	-	-	-	-	Identical	630.502	581.82	-0.134176	0.615536	-0.142881	0.687439	-0.732469	0.0252192	-0.437675
Rv3197/Mb3220	Rv3197	Mb3220	0	probable conserved atp-binding protein abc transporter	cell wall and cell processes	-	-	-	-	Identical	678.399	342.372	-0.782869	0.000507632	-0.341631	0.000125754	-0.533697	6.45741e-07	-0.437664
Rv3915/Mb3946	Rv3915	Mb3946	0	probable peptidoglycan hydrolase	intermediate metabolism and respiration	-	-	-	-	Identical	434.168	441.197	0.00934606	0.942659	-0.543965	0.0332124	-0.330094	0.171523	-0.437029
Rv2829c/Mb2853c	Rv2829c	Mb2853c	vapc22	possible toxin vapc22	virulence, detoxification,adaptation	-	-	-	-	Identical	95.5775	54.0764	-0.557135	0.0281743	-0.825899	0.284788	-0.0440896	0.955024	-0.434994
Rv0668/Mb0687	Rv0668	Mb0687	rpoC	dna-directed rna polymerase %28beta' chain%29 rpoc %28transcriptase beta' chain%29 %28rna polymerase beta' subunit%29.	information pathways	-	-	-	-	Identical	896.278	688.041	-0.400382	0.0101468	-0.320367	0.00459307	-0.547457	2.86931e-05	-0.433912
Rv2904c/Mb2928c	Rv2904c	Mb2928c	rplS	50s ribosomal protein l19 rpls	information pathways	-	-	-	-	Identical	1055.95	1117.78	0.0393508	0.884208	-0.77769	0.00256516	-0.0858029	0.721905	-0.431746
Rv3462c/Mb3491c	Rv3462c	Mb3491c	infA	probable translation initiation factor if-1 infa	information pathways	-	-	-	-	Identical	2376.66	1443.98	-0.711101	0.0410519	-0.213236	0.0666751	-0.648502	9.72855e-06	-0.430869
Rv0790c/Mb0814c	Rv0790c	Mb0814c	0	hypothetical protein	Conserved hypothetical protein	-	-	-	-	Identical	35.8687	43.5778	0.745045	0.037387	-0.906024	0.2251	0.045128	0.953228	-0.430448
Rv0067c/Mb0068c	Rv0067c	Mb0068c	0	possible transcriptional regulatory protein %28possibly tetr-family%29	regulatory proteins	-	-	-	-	Identical	48.2712	44.9675	-0.0697129	0.769209	-0.228611	0.302404	-0.630052	0.00525067	-0.429331
Rv3025c/Mb3051c	Rv3025c	Mb3051c	iscS	cysteine desulfurase iscs %28nifs protein homolog%29 %28nitrogenase metalloclusters biosynthesis protein nifs%29	intermediate metabolism and respiration	cysteine desulfurase nifS OR csdB	Cofactor biosynthesis, ferredoxin biosynthesis	Cofactor biosynthesis	CYS + FE2 = ALA + FERO	Identical	151.473	105.462	-0.534506	5.07414e-06	-0.321877	0.0351275	-0.533173	0.00110623	-0.427525
Rv0791c/Mb0815c	Rv0791c	Mb0815c	0	conserved protein	Conserved hypothetical protein	-	-	-	-	Identical	22.3654	30.3458	1.17539	NA	-0.761184	4.37139e-05	-0.0907179	0.5507	-0.425951
Rv2184c/Mb2206c	Rv2184c	Mb2206c	0	conserved hypothetical protein	Conserved hypothetical protein	-	-	-	-	Identical	153.607	151.219	-0.0343773	0.870764	-0.568816	0.0764634	-0.278962	0.367883	-0.423889
Rv0475/Mb0485	Rv0475	Mb0485	hbhA	iron-regulated heparin binding hemagglutinin hbha %28adhesin%29	cell wall and cell processes	-	-	-	-	Identical	974.687	1199.51	0.295697	0.0636227	-0.0496293	0.830072	-0.793078	0.000708683	-0.421354
Rv0343/Mb0350	Rv0343	Mb0350	iniC	isoniazid inductible gene protein inic	cell wall and cell processes	-	-	-	-	Identical	96.7387	114.056	0.112805	0.668439	-0.56801	0.00438053	-0.273281	0.132586	-0.420645
Rv2785c/Mb2808c	Rv2785c	Mb2808c	rpsO	30s ribosomal protein s15 rpso	information pathways	-	-	-	-	Identical	3227.76	4348.22	0.397782	0.000837333	-0.619809	0.00280734	-0.21889	0.241763	-0.41935
Rv1280c/Mb1311c	Rv1280c	Mb1311c	oppA	probable periplasmic oligopeptide-binding lipoprotein oppa	cell wall and cell processes	-	-	-	-	Identical	217.007	150.096	-0.551569	4.28706e-05	-0.338166	0.0593188	-0.494058	0.00691492	-0.416112
Rv1209/Mb1241	Rv1209	Mb1241	0	conserved protein	Conserved hypothetical protein	-	-	-	-	Identical	254.109	284.06	0.11947	0.620922	-0.326431	0.390359	-0.505553	0.154733	-0.415992
Rv0367c/Mb0374c	Rv0367c	Mb0374c	0	hypothetical protein	Conserved hypothetical protein	-	-	-	-	Identical	71.5775	110.301	0.737304	0.0459911	-0.204337	0.635021	-0.627131	0.109635	-0.415734
Rv3554/Mb3584	Rv3554	Mb3584	fdxB	possible electron transfer protein fdxb	intermediate metabolism and respiration	-	-	-	-	Identical	27.5309	21.8764	-0.324815	0.0611314	-0.436574	0.0623959	-0.392088	0.0828135	-0.414331
Rv0871/Mb0895	Rv0871	Mb0895	cspB	probable cold shock-like protein b cspb	virulence, detoxification,adaptation	-	-	-	-	Identical	379.093	295.594	-0.342242	0.0429644	-0.0403715	0.86675	-0.786681	0.000863928	-0.413526
Rv0893c/Mb0917c	Rv0893c	Mb0917c	0	possible s-adenosylmethionine-dependent methyltransferase	lipid metabolism	-	-	-	-	Identical	40.5125	25.103	-0.774507	0.00429039	-0.237258	0.170534	-0.588236	0.00151555	-0.412747
Rv0632c/Mb0649c	Rv0632c	Mb0649c	echA3	probable enoyl-coa hydratase echa3 %28enoyl hydrase%29 %28unsaturated acyl-coa hydratase%29 %28crotonase%29	lipid metabolism	-	-	-	-	Identical	781.893	486.338	-0.740007	0.00127448	-0.252045	0.118409	-0.571426	0.00110815	-0.411735
Rv0468/Mb0477	Rv0468	Mb0477	fadB2	3-hydroxybutyryl-coa dehydrogenase fadb2 %28beta-hydroxybutyryl-coa dehydrogenase%29 %28bhbd%29	lipid metabolism	-	-	-	-	Identical	524.544	258.829	-0.390866	NA	-0.881597	0.00470481	0.0588741	0.848853	-0.411361
Rv1400c/Mb1435c	Rv1400c	Mb1435c	lipI	probable lipase liph	intermediate metabolism and respiration	-	-	-	-	Identical	165.91	99.7334	-0.762678	0.0187635	-0.264062	0.0980949	-0.554059	0.00128066	-0.409061
Rv2464c/Mb2491c	Rv2464c	Mb2491c	0	possible dna glycosylase	information pathways	-	-	-	-	Identical	94.8219	82.5794	-0.191328	0.290927	-0.117252	0.807831	-0.695127	0.103765	-0.406189
Rv1391/Mb1426	Rv1391	Mb1426	dfp	probable dna/pantothenate metabolism flavoprotein homolog dfp	intermediate metabolism and respiration	phosphopantothenate—cysteine ligase, coaB (bifunctional protein)	Cofactor biosynthesis, Coenzyme-A biosynthesis	Cofactor biosynthesis	4PPNTO + CTP + CYS = 4PPNCYS + CMP + PPI	Identical	478.673	485.902	0.0458956	0.811403	-0.198269	0.137577	-0.611353	9.40709e-05	-0.404811
Rv2506/Mb2534	Rv2506	Mb2534	0	probable transcriptional regulatory protein %28probably tetr-family%29	regulatory proteins	-	-	-	-	Identical	159.119	131.803	-0.230173	0.0673221	-0.198523	0.326269	-0.611	0.00336887	-0.404762
Rv0638/Mb0657	Rv0638	Mb0657	secE1	probable preprotein translocase sece1	cell wall and cell processes	-	-	-	-	Identical	925.534	901.032	0.0489689	0.845545	-0.35935	0.041182	-0.446612	0.0113567	-0.402981
Rv1410c/Mb1445c	Rv1410c	Mb1445c	0	aminoglycosides/tetracycline-transport integral membrane protein	cell wall and cell processes	-	-	-	-	Identical	715.748	687.088	-0.0693717	0.594619	-1.53181	0.00330536	0.728142	0.133703	-0.401832
Rv1066/Mb1095	Rv1066	Mb1095	0	conserved hypothetical protein	Conserved hypothetical protein	-	-	-	-	Identical	172.141	173.001	0.212126	0.641988	-0.581019	0.00631475	-0.216579	0.266504	-0.398799
Rv0667/Mb0686	Rv0667	Mb0686	rpoB	dna-directed rna polymerase %28beta chain%29 rpob %28transcriptase beta chain%29 %28rna polymerase beta subunit%29	information pathways	-	-	-	-	Identical	910.465	847.279	-0.0935073	0.725203	-0.186897	0.172477	-0.608941	0.000126319	-0.397919
Rv3674c/Mb3698c	Rv3674c	Mb3698c	nth	probable endonuclease iii nth %28dna-%28apurinic or apyrimidinic site%29lyase%29 %28ap lyase%29 %28ap endonuclease class i%29 %28endodeoxyribonuclease %28apurinic or apyrimidinic%29%29 %28deoxyribonuclease %28apurinic or apyrimidinic%29%29	information pathways	-	-	-	-	Identical	235.668	192.852	-0.277165	0.0396329	-0.318591	0.00048769	-0.476044	6.00754e-06	-0.397318
Rv0544c/Mb0558c	Rv0544c	Mb0558c	0	possible conserved transmembrane protein	cell wall and cell processes	-	-	-	-	Identical	271.65	246.653	-0.207822	0.54179	-0.27048	0.762325	-0.522213	0.517536	-0.396346
Rv0344c/Mb0351c	Rv0344c	Mb0351c	lpqJ	probable lipoprotein lpqj	cell wall and cell processes	-	-	-	-	Identical	26.6166	17.6207	-0.61726	0.00767968	0.0259238	0.922889	-0.808954	0.00124196	-0.391515
Rv3084/Mb3111	Rv3084	Mb3111	lipR	probable acetyl-hydrolase/esterase lipr	intermediate metabolism and respiration	-	-	-	-	Identical	16.9883	6.1493	-1.33795	2.60038e-05	-0.317329	0.00720673	-0.462278	0.000296908	-0.389804
Rv1691/Mb1717	Rv1691	Mb1717	0	conserved hypothetical protein	Conserved hypothetical protein	-	-	-	-	Identical	65.1798	78.0961	0.239906	0.283232	-0.431481	0.0785782	-0.346396	0.140677	-0.388939
Rv1564c/Mb1591c	Rv1564c	Mb1591c	treX	probable maltooligosyltrehalose synthase trex	virulence, detoxification,adaptation	-	-	-	-	Identical	110.223	104.869	-0.12431	0.470871	-0.145641	0.51999	-0.626457	0.00530472	-0.386049
Rv0566c/Mb0581c	Rv0566c	Mb0581c	0	conserved protein	Conserved hypothetical protein	-	-	-	-	Identical	36.8942	41.5236	0.0423128	0.884985	-0.330752	0.000574515	-0.441242	2.8196e-05	-0.385997
Rv2461c/Mb2488c	Rv2461c	Mb2488c	clpP1	probable atp-dependent clp protease proteolytic subunit 1 clpp1 %28endopeptidase clp%29	intermediate metabolism and respiration	-	-	-	-	Identical	613.511	718.868	0.273184	0.0629605	-0.755643	1.6929e-05	-0.0116015	0.937323	-0.383622
Rv2202c/Mb2225c	Rv2202c	Mb2225c	adok	adenosine kinase	intermediate metabolism and respiration	0	0	Nucleotide biosynthesis	ADN + ATP = ADP + AMP	Identical	752.633	785.758	0.0232025	0.921729	-0.817823	0.000583621	0.0549439	0.80276	-0.38144
Rv0940c/Mb0965c	Rv0940c	Mb0965c	0	possible oxidoreductase	intermediate metabolism and respiration	-	-	-	-	Identical	94.2852	80.2627	-0.218047	0.244036	-0.299984	0.0258208	-0.456335	0.00135857	-0.37816
Rv2772c/Mb2794c	Rv2772c	Mb2794c	0	probable conserved transmembrane protein	cell wall and cell processes	-	-	-	-	Identical	232.784	229.431	-0.0639784	0.788043	-0.0665995	0.786378	-0.685793	0.00372682	-0.376197
Rv2150c/Mb2174c	Rv2150c	Mb2174c	ftsZ	cell division protein ftsz	cell wall and cell processes	-	-	-	-	Identical	562.435	647.141	0.0494006	0.834029	-0.474392	0.00971892	-0.275923	0.10745	-0.375157
Rv3194c/Mb3216c	Rv3194c	Mb3216c	0	possible conserved secreted protein	cell wall and cell processes	-	-	-	-	Identical	81.0589	64.8661	-0.319212	0.0651787	-0.244154	0.0454923	-0.503548	0.000246366	-0.373851
Rv0703/Mb0723	Rv0703	Mb0723	rplW	50s ribosomal protein l23 rplw	information pathways	-	-	-	-	Identical	655.863	898.771	0.395012	0.107989	-0.356724	0.0070035	-0.390202	0.0033508	-0.373463
Rv3038c/Mb3064c	Rv3038c	Mb3064c	0	conserved protein	Conserved hypothetical protein	-	-	-	-	Identical	384.983	302.027	-0.406496	0.000340632	-0.356081	0.000424682	-0.389954	0.000145519	-0.373018
Rv0705/Mb0725	Rv0705	Mb0725	rpsS	30s ribosomal protein s19 rpss	information pathways	-	-	-	-	Identical	1420.76	1590.08	0.110583	0.648699	-0.682004	0.0297291	-0.0609224	0.849064	-0.371463
Rv2717c/Mb2736c	Rv2717c	Mb2736c	0	conserved protein	Conserved hypothetical protein	-	-	-	-	Identical	66.7255	66.2887	0.0152537	0.923595	-0.138664	0.525935	-0.60351	0.00539883	-0.371087
Rv0733/Mb0754	Rv0733	Mb0754	adk	adenylate kinase adk %28atp-amp transphosphorylase%29	intermediate metabolism and respiration	adenylate kinase	Nucleotide biosynthesis, Purines, ATP, ADP	Nucleotide biosynthesis	AMP + ATP = 2.0 ADP	Identical	249.827	142.602	-0.89975	0.00474125	-0.30588	0.00491069	-0.434297	0.00022394	-0.370089
Rv0513/Mb0526	Rv0513	Mb0526	0	possible conserved transmembrane protein	cell wall and cell processes	-	-	-	-	Identical	462.793	270.137	-0.87587	9.39019e-08	-0.290632	0.0609488	-0.449136	0.0049204	-0.369884
Rv0720/Mb0741	Rv0720	Mb0741	rplR	50s ribosomal protein l18 rplr	information pathways	-	-	-	-	Identical	343.877	303.917	-0.230096	0.227853	-0.259614	0.305398	-0.480072	0.0504163	-0.369843
Rv1111c/Mb1141c	Rv1111c	Mb1141c	0	conserved hypothetical protein	Conserved hypothetical protein	-	-	-	-	Identical	235.198	209.811	-0.277407	0.212282	-0.302812	0.259987	-0.436522	0.0897536	-0.369667
Rv1437/Mb1472	Rv1437	Mb1472	pgk	probable phosphoglycerate kinase pgk	intermediate metabolism and respiration	phosphoglycerate kinase	Glycolysis	Central carbon metabolism	13PDG + ADP = 3PG + ATP	Identical	366.502	203.087	-0.960528	0.000437637	-0.210251	0.1126	-0.526064	0.000393966	-0.368158
Rv0635/Mb0654	Rv0635	Mb0654	hada	%283r%29-hydroxyacyl-acp dehydratase subunit hada	intermediate metabolism and respiration	beta-hydroxyacylACP dehydrase, HadAB and HadBC	lipid biosynthesis, Synthesis of mycolic acids, FASIIA module	Lipid biosyntheis	D_3_HYDROXY_C22_ACYL_ACP = TRANS_DELTA_2_ENOYL_C22_ACYL_ACP	Identical	290.317	170.72	-0.800366	0.00825249	-0.743792	0.000605941	0.0116947	0.953794	-0.366049
Rv2602/Mb2634	Rv2602	Mb2634	vapc41	possible toxin vapc41. contains pin domain.	virulence, detoxification,adaptation	-	-	-	-	Identical	142.777	167.285	0.227692	0.240976	0.344565	0.336784	-1.07003	0.00363296	-0.362731
Rv0158/Mb0163	Rv0158	Mb0163	0	probable transcriptional regulatory protein %28possibly tetr-family%29	regulatory proteins	-	-	-	-	Identical	168.795	161.127	-0.109169	0.497079	-0.647305	0.00192284	-0.0770394	0.690518	-0.362172
Rv3457c/Mb3486c	Rv3457c	Mb3486c	rpoA	probable dna-directed rna polymerase %28alpha chain%29 rpoa %28transcriptase alpha chain%29 %28rna polymerase alpha subunit%29 %28dna-directed rna nucleotidyltransferase%29	information pathways	-	-	-	-	Identical	445.714	426.051	-0.0613746	0.807131	-0.359843	3.39818e-05	-0.36433	2.96416e-05	-0.362086
Rv0898c/Mb0922c	Rv0898c	Mb0922c	0	conserved hypothetical protein	Conserved hypothetical protein	-	-	-	-	Identical	339.106	303.937	-0.0281929	0.94094	-0.0878812	0.498995	-0.635973	3.05107e-05	-0.361927
Rv2509/Mb2537	Rv2509	Mb2537	0	probable short-chain type dehydrogenase/reductase	intermediate metabolism and respiration	-	-	-	-	Identical	242.661	218.823	-0.241335	0.338348	-0.199583	0.0824927	-0.523356	9.73698e-05	-0.36147
Rv1701/Mb1727	Rv1701	Mb1727	0	probable integrase/recombinase	insertion seqs and phages	-	-	-	-	Identical	99.0092	62.1846	-0.786115	2.30208e-05	-1.08093	0.0782707	0.359356	0.5507	-0.360788
Rv0186A/Mb0192A	Rv0186A	Mb0192A	mymT	metallothionein%2c mymt	virulence, detoxification,adaptation	-	-	-	-	Identical	4003.29	2037.6	0.312322	NA	0.603493	0.00340606	-1.32024	8.90224e-07	-0.358374
Rv0056/Mb0057	Rv0056	Mb0057	rplI	50s ribosomal protein l9 rpli	information pathways	-	-	-	-	Identical	538.803	528.68	-0.0269318	0.898091	-0.394475	0.0124531	-0.320615	0.0340335	-0.357545
Rv1611/Mb1637	Rv1611	Mb1637	trpC	probable indole-3-glycerol phosphate synthase trpc	intermediate metabolism and respiration	indole-3-glycerol-phosphate synthase trpC	Amino acid biosynthesis, The aromatic family, Tryptophan biosynthesis	Amino acid metabolism	CPAD5P = CO2 + IGP	Identical	1010.05	772.988	-0.5004	0.0628235	-0.211009	0.00157907	-0.503386	7.63433e-08	-0.357198
Rv0652/Mb0671	Rv0652	Mb0671	rplL	50s ribosomal protein l7/l12 rpll %28sa1%29	information pathways	-	-	-	-	Identical	321.098	306.878	-0.0847706	0.793215	-0.313797	0.000123769	-0.398477	8.23194e-06	-0.356137
Rv1890c/Mb1923c	Rv1890c	Mb1923c	0	hypothetical protein	Conserved hypothetical protein	-	-	-	-	Identical	14.0042	9.11829	-0.635693	0.0286224	-0.121978	0.479836	-0.586893	0.0011022	-0.354436
Rv2219A/Mb2243c	Rv2219A	Mb2243c	0	probable conserved membrane protein	cell wall and cell processes	-	-	-	-	Identical	75.2227	56.1558	-0.384386	0.0744712	-0.280034	0.271397	-0.428772	0.0788674	-0.354403
Rv0718/Mb0739	Rv0718	Mb0739	rpsH	30s ribosomal protein s8 rpsh	information pathways	-	-	-	-	Identical	915.264	805.405	-0.199087	0.453498	-0.53563	0.00044735	-0.171081	0.188217	-0.353356
Rv3818/Mb3848	Rv3818	Mb3848	0	unknown protein	Conserved hypothetical protein	UDP-N-acetylmuramic acid hydroxylase, namH	Peptidoglycan Synthesis, NAG and NAM biosynthesis	Cell wall synthesis	NADPH + UDPNAM = NADP + UDPNGM	Identical	120.891	97.5243	-0.325025	0.0908368	-0.278504	0.0304583	-0.42715	0.00162638	-0.352827
Rv1643/Mb1670	Rv1643	Mb1670	rplT	50s ribosomal protein l20 rplt	information pathways	-	-	-	-	Identical	1047.32	1166.51	0.114775	0.621801	-0.340129	0.000298382	-0.36371	0.000141019	-0.351919
Rv0637/Mb0656	Rv0637	Mb0656	hadc	%283r%29-hydroxyacyl-acp dehydratase subunit hadc	intermediate metabolism and respiration	beta-hydroxyacylACP dehydrase, HadAB and HadBC	lipid biosynthesis, Synthesis of mycolic acids, FASIIA module	Lipid biosyntheis	D_3_HYDROXY_C22_ACYL_ACP = TRANS_DELTA_2_ENOYL_C22_ACYL_ACP	Identical	599.386	461.555	-0.451694	0.0202844	-0.637871	0.0637733	-0.0610125	0.862839	-0.349442
Rv3090/Mb3117	Rv3090	Mb3117	0	unknown alanine and valine rich protein	Conserved hypothetical protein	-	-	-	-	Identical	17.5848	16.2715	-0.0571019	0.848363	-0.0730003	0.715678	-0.622996	0.00156417	-0.347998
Rv0721/Mb0742	Rv0721	Mb0742	rpsE	30s ribosomal protein s5 rpse	information pathways	-	-	-	-	Identical	623.767	454.383	-0.535608	0.00630879	-0.523064	0.0137566	-0.171686	0.391975	-0.347375
Rv3008/Mb3033	Rv3008	Mb3033	0	hypothetical protein	Conserved hypothetical protein	-	-	-	-	Identical	130.374	206.365	0.659616	0.00028959	-0.129068	0.696783	-0.564253	0.0591578	-0.346661
Rv1463/Mb1498	Rv1463	Mb1498	0	probable conserved atp-binding protein abc transporter	cell wall and cell processes	-	-	-	-	Identical	242.061	357.14	1.00716	0.00975113	-0.659934	0.00827652	-0.0277975	0.911825	-0.343866
Rv1160/Mb1192	Rv1160	Mb1192	mutT2	probable mutator protein mutt2 %287%2c8-dihydro-8-oxoguanine-triphosphatase%29 %288-oxo-dgtpase%29	information pathways	-	-	-	-	Identical	88.0165	58.9367	-0.58624	8.30165e-05	-1.23828	0.0167308	0.551591	0.254025	-0.343344
Rv0289/Mb0297	Rv0289	Mb0297	espg3	esx-3 secretion-associated protein espg3	cell wall and cell processes	-	-	-	-	Identical	1925.77	912.367	-1.23067	9.05984e-06	-0.440736	0.022015	-0.237864	0.189852	-0.3393
Rv0768/Mb0791	Rv0768	Mb0791	aldA	probable aldehyde dehydrogenase nad dependent alda %28aldehyde dehydrogenase [nad%2b]%29	intermediate metabolism and respiration	-	-	-	-	Identical	23.3881	33.8075	0.674728	0.000698157	-0.180394	0.336784	-0.497188	0.00830017	-0.338791
Rv0394c/Mb0400c	Rv0394c	Mb0400c	0	possible secreted protein	cell wall and cell processes	-	-	-	-	Identical	110.913	92.9162	-0.34471	0.285835	-0.121401	0.453472	-0.552863	0.00108025	-0.337132
Rv2664/Mb2682	Rv2664	Mb2682	0	hypothetical protein	Conserved hypothetical protein	-	-	-	-	Identical	41.7458	73.0715	0.835221	0.000158628	-0.197801	0.599614	-0.47614	0.165833	-0.336971
Rv1265/Mb1296	Rv1265	Mb1296	0	unknown protein	Conserved hypothetical protein	-	-	-	-	Identical	528.412	546.532	0.329004	NA	-0.32255	0.017201	-0.351323	0.00923324	-0.336936
Rv1843c/Mb1874c	Rv1843c	Mb1874c	guaB1	probable inosine-5'-monophosphate dehydrogenase guab1%28imp dehydrogenase%29 %28impdh%29 %28impd%29	intermediate metabolism and respiration	IMP dehydrogenase guaB1, guaB2, guaB3	Nucleotide biosynthesis, Purines, GTP, dGTP	Nucleotide biosynthesis	IMP + NAD = NADH + XMP	Identical	233.134	260.656	-0.636069	3.01494e-07	-0.440609	3.29186e-05	-0.232324	0.00896941	-0.336467
Rv0702/Mb0722	Rv0702	Mb0722	rplD	50s ribosomal protein l4 rpld	information pathways	-	-	-	-	Identical	733.2	1020.6	0.426541	0.00772866	-0.551223	0.0169501	-0.119434	0.592001	-0.335329
Rv1749c/Mb1778c	Rv1749c	Mb1778c	0	possible integral membrane protein	cell wall and cell processes	-	-	-	-	Identical	194.029	114.152	-0.763272	0.00132733	-0.14946	0.345446	-0.520444	0.00168988	-0.334952
Rv3669/Mb3693	Rv3669	Mb3693	0	probable conserved transmembrane protein	cell wall and cell processes	-	-	-	-	Identical	151.671	143.008	-0.156248	0.465951	0.0440403	0.858763	-0.711291	0.00275479	-0.333625
Rv3254/Mb3282	Rv3254	Mb3282	0	conserved hypothetical protein	Conserved hypothetical protein	-	-	-	-	Identical	120.891	130.8	0.16046	0.165065	-0.140436	0.561731	-0.522367	0.0230913	-0.331402
Rv2326c/Mb2353c	Rv2326c	Mb2353c	0	possible transmembrane atp-binding protein abc transporter	cell wall and cell processes	-	-	-	-	Identical	292.593	240.14	-0.260774	0.221708	-0.508345	0.00501458	-0.154438	0.354888	-0.331391
Rv1388/Mb1423	Rv1388	Mb1423	mihF	putative integration host factor mihf	information pathways	-	-	-	-	Identical	867.039	396.319	-1.18798	3.2282e-17	-0.219673	0.0865414	-0.433987	0.00154706	-0.32683
Rv1885c/Mb1917c	Rv1885c	Mb1917c	0	chorismate mutase	intermediate metabolism and respiration	chorismate mutase	Amino acid biosynthesis, The aromatic family, Tyrosine and phenylalanine	Amino acid metabolism	CHOR = PHEN	Identical	181.36	219.35	0.205239	0.457798	-0.095453	0.713184	-0.555008	0.0198874	-0.32523
Rv0157/Mb0162	Rv0157	Mb0162	pntB	probable nad%28p%29 transhydrogenase %28subunit beta%29 pntb [integral membrane protein] %28pyridine nucleotide transhydrogenase subunit beta%29 %28nicotinamide nucleotide transhydrogenase subunit beta%29	intermediate metabolism and respiration	NAD(P) transhydrogenase (pntAa AND pntAb AND pntB)	Cofactor biosynthesis, Nicotinamide nucleotides (NAD+, NADP) biosynthesis	Cofactor biosynthesis	NAD + NADPH = NADH + NADP	Identical	256.897	183.706	-0.640768	0.0210508	-0.34928	5.49732e-05	-0.296295	0.00028763	-0.322787
Rv3562/Mb3592	Rv3562	Mb3592	fadE31	probable acyl-coa dehydrogenase fade31	lipid metabolism	-	-	-	-	Identical	18.6073	17.2729	-0.1469	0.492593	-0.378457	0.0641923	-0.264893	0.17379	-0.321675
Rv0551c/Mb0566c	Rv0551c	Mb0566c	fadD8	probable fatty-acid-coa ligase fadd8 %28fatty-acid-coa synthetase%29 %28fatty-acid-coa synthase%29	lipid metabolism	-	-	-	-	Identical	55.6585	43.0327	-0.444119	0.0160513	-0.550999	0.0129252	-0.0918931	0.668471	-0.321446
Rv3340/Mb3372	Rv3340	Mb3372	metC	probable o-acetylhomoserine sulfhydrylase metc %28homocysteine synthase%29 %28o-acetylhomoserine %28thiol%29-lyase%29 %28oah sulfhydrylase%29 %28o-acetyl-l-homoserine sulfhydrylase%29	intermediate metabolism and respiration	cystathionine beta-lyase	Amino acid biosynthesis, The aspartate family, Methionine	Amino acid metabolism	LLCT = HCYS + NH3 + PYR	Identical	198.354	248.665	0.365824	0.0277082	-0.610407	0.0258208	-0.0308051	0.912552	-0.320606
Rv3543c/Mb3573c	Rv3543c	Mb3573c	fadE29	probable acyl-coa dehydrogenase fade29	lipid metabolism	-	-	-	-	Identical	42.1385	52.012	0.313924	0.0165523	0.035996	0.909179	-0.675365	0.0150299	-0.319684
Rv0486/Mb0496	Rv0486	Mb0496	msha	glycosyltransferase msha	intermediate metabolism and respiration	glycosyltransferase, mshA	Cofactor biosynthesis, mycothiol biosynthesis - hyothetical reaction	Cofactor biosynthesis	IP + UDPNAG = NAG_INS + PI + UDP	Identical	419.113	366.511	-0.14761	0.466309	0.258062	0.770447	-0.891754	0.251782	-0.316846
Rv1273c/Mb1304c	Rv1273c	Mb1304c	0	probable drugs-transport transmembrane atp-binding protein abc transporter	cell wall and cell processes	ABC transporters	lipid biosynthesis, Synthesis of mycolic acids, MYCOLIC ACID CONDENSATION	Lipid biosyntheis	0.48 ATP + 0.48 TREHALOSEMONOMYCOLATE(CY) = 0.48 ADP + 0.48 PI + TREHALOSEMONOMYCOLATE	Identical	31.412	32.4387	-0.0763536	0.721024	-0.194808	0.386897	-0.438782	0.0415739	-0.316795
Rv3679/Mb3704	Rv3679	Mb3704	0	probable anion transporter atpase	cell wall and cell processes	-	-	-	-	Identical	692.317	70.2514	-3.3152	2.56774e-78	-0.255257	0.000131021	-0.376968	1.35175e-06	-0.316112
Rv3688c/Mb3713c	Rv3688c	Mb3713c	0	conserved protein	Conserved hypothetical protein	-	-	-	-	Identical	318.652	245.967	-0.377714	0.245861	-0.180727	0.152906	-0.449007	0.00107028	-0.314867
Rv1315/Mb1348	Rv1315	Mb1348	murA	probable udp-n-acetylglucosamine 1-carboxyvinyltransferase mura	cell wall and cell processes	UDP-N-acetylglucosamine enolpyruvoyl transferase : murA	Peptidoglycan Synthesis, NAG and NAM biosynthesis	Cell wall synthesis	PEP + UDPNAG = UDPNAGPEE	Identical	216.631	209.987	-0.0801449	0.597319	-0.220569	0.186225	-0.402791	0.0157802	-0.31168
Rv1140/Mb1172	Rv1140	Mb1172	0	probable integral membrane protein	cell wall and cell processes	-	-	-	-	Identical	297.31	195.959	-0.669595	0.0173932	-0.0849537	0.631899	-0.538217	0.00231193	-0.311585
Rv2002/Mb2025	Rv2002	Mb2025	fabG3	possible 20-beta-hydroxysteroid dehydrogenase fabg3 %28cortisone reductase%29 %28%28r%29-20-hydroxysteroid dehydrogenase%29	lipid metabolism	MabA (Rv1483) known to carry out this beta-ketoacyl-ACP reductase but numerous homologues exist including FabG2, FabG3, FabG4 and FabG5.	lipid biosynthesis, Synthesis of mycolic acids, FASIIA module	Lipid biosyntheis	BETA_KETO_C22_ACYL_ACP + NADPH = D_3_HYDROXY_C22_ACYL_ACP + NADP	Identical	58.1658	30.8499	-0.933024	2.07085e-07	-0.599743	0.0952016	-0.0196356	0.957846	-0.309689
Rv3716c/Mb3743c	Rv3716c	Mb3743c	0	conserved protein	Conserved hypothetical protein	-	-	-	-	Identical	423.82	411.372	-0.0290573	0.828212	-0.0355714	0.880613	-0.582073	0.00737321	-0.308822
Rv0957/Mb0982	Rv0957	Mb0982	purH	probable bifunctional purine biosynthesis protein purh: phosphoribosylaminoimidazolecarboxamide formyltransferase %28aicar transformylase%29 %285'-phosphoribosyl-5-aminoimidazole-4-carboxamide formyltransferase%29 %2b inosinemonophosphate cyclohydrolase %28imp cyclohydrolase%29 %28inosinicase%29 %28imp synthetase%29 %28atic%29	intermediate metabolism and respiration	phosphoribosylaminoimidazolecarboxamide formyltransferase	Nucleotide biosynthesis, Purines	Nucleotide biosynthesis	AICAR + FTHF = PRFICA + THF	Identical	122.392	101.839	-0.30846	0.148352	-0.543104	0.0152425	-0.0736564	0.738238	-0.30838
Rv1887/Mb1919	Rv1887	Mb1919	0	hypothetical protein	Conserved hypothetical protein	-	-	-	-	Identical	980.174	954.888	-0.103719	0.572246	-0.168087	0.757996	-0.445436	0.359408	-0.306761
Rv0887c/Mb0911c	Rv0887c	Mb0911c	0	conserved hypothetical protein	Conserved hypothetical protein	-	-	-	-	Identical	26.7682	23.742	-0.153363	0.564798	-0.0112017	0.951182	-0.60176	0.000779114	-0.306481
Rv0902c/Mb0926c	Rv0902c	Mb0926c	prrB	two component sensor histidine kinase prrb	regulatory proteins	-	-	-	-	Identical	128.287	158.368	0.34757	0.020126	-0.0846378	0.618989	-0.527452	0.00204286	-0.306045
Rv1259/Mb1289	Rv1259	Mb1289	udgb	probable uracil dna glycosylase%2c udgb	information pathways	-	-	-	-	Identical	18.7741	15.2154	0.469587	NA	-0.626802	0.0562419	0.0201279	0.952749	-0.303337
Rv1928c/Mb1963c	Rv1928c	Mb1963c	0	probable short-chain type dehydrogenase/reductase	intermediate metabolism and respiration	-	-	-	-	Identical	27.9939	20.6522	-0.588093	0.00202643	-0.128526	0.733849	-0.476059	0.159281	-0.302293
Rv3405c/Mb3439c	Rv3405c	Mb3439c	0	possible transcriptional regulatory protein	regulatory proteins	-	-	-	-	Identical	55.8631	104.029	0.936747	5.24443e-05	-0.405929	0.0579245	-0.194411	0.3443	-0.30017
Rv1439c/Mb1474c	Rv1439c	Mb1474c	0	unknown protein	Conserved hypothetical protein	-	-	-	-	Identical	117.334	168.512	0.578643	0.054516	-0.690355	0.294285	0.0902482	0.896162	-0.300053
Rv0053/Mb0054	Rv0053	Mb0054	rpsF	30s ribosomal protein s6 rpsf	information pathways	-	-	-	-	Identical	664.88	722.853	0.103076	0.756196	-0.532118	0.00135647	-0.066422	0.660693	-0.29927
Rv0923c/Mb0947c	Rv0923c	Mb0947c	0	conserved hypothetical protein	Conserved hypothetical protein	-	-	-	-	Identical	35.4365	73.5146	0.968922	1.66357e-07	-0.239003	0.0168338	-0.358332	0.000795277	-0.298667
Rv3066/Mb3093	Rv3066	Mb3093	0	probable transcriptional regulatory protein %28probably deor-family%29	regulatory proteins	-	-	-	-	Identical	17.9097	27.0474	0.752524	0.000203196	-0.133933	0.743522	-0.460776	0.20348	-0.297354
Rv1298/Mb1330	Rv1298	Mb1330	rpmE	50s ribosomal protein l31 rpme	information pathways	-	-	-	-	Identical	3177.98	1798.33	-0.867981	0.00733807	-0.486702	0.0504073	-0.106872	0.661745	-0.296787
Rv0617/Mb0634	Rv0617	Mb0634	vapc29	possible toxin vapc29. contains pin domain.	virulence, detoxification,adaptation	-	-	-	-	Identical	159.292	139.05	-0.251814	0.113795	0.00480732	0.981725	-0.597188	0.00457221	-0.29619
Rv1070c/Mb1099c	Rv1070c	Mb1099c	echA8	probable enoyl-coa hydratase echa8 %28enoyl hydrase%29 %28unsaturated acyl-coa hydratase%29 %28crotonase%29	lipid metabolism	enoyl-CoA hydratase echA8, echA6, echA14, echA12	Amino acid degradation, Branched chain amino acids, Isoleucine	Amino acid metabolism	2MBECOA = HMBUTCOA	Identical	179.006	147.612	-0.378991	0.196761	-0.185092	0.0556937	-0.406626	0.000208499	-0.295859
Rv2581c/Mb2612c	Rv2581c	Mb2612c	0	possible glyoxalase ii %28hydroxyacylglutathione hydrolase%29 %28glx ii%29	virulence, detoxification,adaptation	-	-	-	-	Identical	158.334	128.571	-0.35101	0.151089	-0.594071	0.073291	0.00337387	0.990745	-0.295348
Rv0542c/Mb0556c	Rv0542c	Mb0556c	menE	possible o-succinylbenzoic acid--coa ligase mene %28osb-coa synthetase%29 %28o-succinylbenzoate-coa synthase%29	intermediate metabolism and respiration	o-succinylbenzoate-CoA ligase	Cofactor biosynthesis, Menaquinone biosynthesis	Cofactor biosynthesis	ATP + COA + OSB = AMP + OSBCOA + PPI	Identical	325.631	263.265	-0.371922	0.0698908	-0.234001	0.25285	-0.355241	0.0716674	-0.294621
Rv0814c/Mb0837c	Rv0814c	Mb0837c	sseC2	conserved protein ssec2	intermediate metabolism and respiration	-	-	-	-	Identical	362.605	780.098	1.20083	0.000157622	-0.214912	0.0729502	-0.37025	0.00312214	-0.292581
Rv0398c/Mb0404c	Rv0398c	Mb0404c	0	possible secreted protein	cell wall and cell processes	-	-	-	-	Identical	24.3519	23.5245	0.0191887	0.944324	-0.0341845	0.94135	-0.546318	0.153614	-0.290251
Rv3602c/Mb3632c	Rv3602c	Mb3632c	panC	pantoate--beta-alanine ligase panc %28pantothenate synthetase%29 %28pantoate activating enzyme%29	intermediate metabolism and respiration	pantoate-beta-alanine ligase, panC	Cofactor biosynthesis, Coenzyme-A biosynthesis	Cofactor biosynthesis	ATP + PANT + bALA = AMP + PNTO + PPI	Identical	148.826	139.79	0.0707034	0.753104	-0.479672	0.024842	-0.0994382	0.631635	-0.289555
Rv2962c/Mb2986c	Rv2962c	Mb2986c	0	possible glycosyl transferase	intermediate metabolism and respiration	glycosyl transferase	Phenolic Glycolipid synthesis	Lipid biosyntheis	DTDPRHAM + PHDIM = DTDP + PHDIMRHAM1	Identical	62.4217	30.4308	-0.442889	0.264075	-0.322488	0.0128601	-0.256071	0.03876	-0.289279
Rv1024/Mb1052	Rv1024	Mb1052	0	possible conserved membrane protein	cell wall and cell processes	-	-	-	-	Identical	111.765	102.78	-0.134865	0.285835	-0.0857717	0.753439	-0.49211	0.0442914	-0.288941
Rv2411c/Mb2434c	Rv2411c	Mb2434c	0	conserved hypothetical protein	Conserved hypothetical protein	-	-	-	-	Identical	81.3424	99.3021	0.384047	0.0227838	-0.239592	0.154621	-0.337049	0.0421902	-0.288321
Rv2137c/Mb2161c	Rv2137c	Mb2161c	0	conserved hypothetical protein	Conserved hypothetical protein	-	-	-	-	Identical	3041.13	2768.39	0.0144353	0.969783	-0.019221	0.927979	-0.549633	0.00442836	-0.284427
Rv2477c/Mb2504c	Rv2477c	Mb2504c	0	probable macrolide-transport atp-binding protein abc transporter	cell wall and cell processes	-	-	-	-	Identical	342.818	267.297	-0.421379	0.0758034	-0.134528	0.17284	-0.433714	0.000142311	-0.284121
Rv2094c/Mb2121c	Rv2094c	Mb2121c	tatA	sec-independent protein translocase membrane-bound protein tata	cell wall and cell processes	-	-	-	-	Identical	1235.3	1949.44	0.654194	0.0222092	-0.00531997	0.97829	-0.56101	0.00441927	-0.283165
Rv2603c/Mb2635c	Rv2603c	Mb2635c	0	highly conserved protein	Conserved hypothetical protein	-	-	-	-	Identical	189.562	145.62	-0.425863	0.0254405	-0.0156029	0.911165	-0.549506	0.000110988	-0.282554
Rv3455c/Mb3484c	Rv3455c	Mb3484c	truA	probable trna pseudouridine synthase a trua %28pseudouridylate synthase i%29 %28pseudouridine synthase i%29 %28uracil hydrolyase%29	information pathways	-	-	-	-	Identical	378.02	371.014	-0.0756188	0.663827	-0.396935	0.120768	-0.16504	0.512966	-0.280987
Rv2501c/Mb2529c	Rv2501c	Mb2529c	accA1	probable acetyl-/propionyl-coenzyme a carboxylase alpha chain %28alpha subunit%29 acca1: biotin carboxylase %2b biotin carboxyl carrier protein %28bccp%29	lipid metabolism	acetyl/propionyl-CoA carboxylase alpha subunit encoding both biotin carboxylase and BCCP. Three paralogues in Mtb: accA1, accA2, accA3.	Cofactor biosynthesis, biotin biosynthesis	Cofactor biosynthesis	ATP + BIOTIN_BCCP + HCO3 = ADP + BIOTIN_CO2 + PI	Identical	95.9952	101.208	0.302295	0.353266	-0.323312	0.0654096	-0.232562	0.165229	-0.277937
Rv2503c/Mb2531c	Rv2503c	Mb2531c	scoB	probable succinyl-coa:3-ketoacid-coenzyme a transferase %28beta subunit%29 scob %283-oxo-acid:coa transferase%29 %28oxct b%29 %28succinyl coa:3-oxoacid coa-transferase%29	lipid metabolism	3-oxoacid CoA-transferase scoA, scoB	Amino acid degradation, Branched chain amino acids, Leucine	Amino acid metabolism	ACTAC + SUCCOA = AACCOA + SUCC	Identical	73.0034	124.775	0.999756	0.00337923	-0.23632	0.104914	-0.319393	0.0275923	-0.277856
Rv2019/Mb2042	Rv2019	Mb2042	0	conserved protein	Conserved hypothetical protein	-	-	-	-	Identical	52.1118	56.0549	0.212775	0.181656	-0.568646	0.0102677	0.0156874	0.945125	-0.276479
Rv3316/Mb3345	Rv3316	Mb3345	sdhC	probable succinate dehydrogenase %28cytochrome b-556 subunit%29 sdhc %28succinic dehydrogenase%29 %28fumarate reductase%29 %28fumarate dehydrogenase%29 %28fumaric hydrogenase%29	intermediate metabolism and respiration	succinate dehydrogenase, sdhABCD	Energy metabolism	Central carbon metabolism	MK + SUCC = FUM + MKH2	Identical	41.5686	50.4541	0.239338	0.332922	-0.440498	0.496929	-0.110394	0.863379	-0.275446
Rv3850/Mb3880	Rv3850	Mb3880	0	conserved protein	Conserved hypothetical protein	-	-	-	-	Identical	157.346	81.9865	-0.405802	0.285777	-0.254654	0.194074	-0.295249	0.118736	-0.274952
Rv1292/Mb1324	Rv1292	Mb1324	argS	probable arginyl-trna synthetase args %28argrs%29 %28arginine--trna ligase%29	information pathways	-	-	-	-	Identical	149.965	143.046	-0.0883665	0.641988	-0.12572	0.445856	-0.423326	0.00909549	-0.274523
Rv2115c/Mb2139c	Rv2115c	Mb2139c	mpa	mycobacterial proteasome atpase mpa	cell wall and cell processes	-	-	-	-	Identical	567.15	1019.81	0.952882	3.2557e-05	0.0181375	0.926179	-0.566173	0.00164979	-0.274018
Rv3583c/Mb3614c	Rv3583c	Mb3614c	0	possible transcription factor	regulatory proteins	-	-	-	-	Identical	7258.27	10168.6	0.433052	0.0672633	-0.393852	0.00668055	-0.148385	0.266504	-0.271118
Rv1586c/Mb1612c	Rv1586c	Mb1612c	0	probable phirv1 integrase	insertion seqs and phages	-	-	-	-	Identical	21.6691	53.3287	0.976543	1.01409e-06	-0.0866529	0.702364	-0.453745	0.0286848	-0.270199
Rv2670c/Mb2689c	Rv2670c	Mb2689c	0	conserved hypothetical protein	Conserved hypothetical protein	-	-	-	-	Identical	17.6436	8.86286	-0.878134	3.2557e-05	-0.308094	0.0775187	-0.228922	0.169861	-0.268508
Rv0054/Mb0055	Rv0054	Mb0055	ssb	single-strand binding protein ssb %28helix-destabilizing protein%29	information pathways	-	-	-	-	Identical	388.593	346.287	-0.249189	0.286622	-0.105997	0.764249	-0.428519	0.169861	-0.267258
Rv0773c/Mb0796c	Rv0773c	Mb0796c	ggtA	probable bifunctional acylase ggta: cephalosporin acylase %28gl-7aca acylase%29 %2b gamma-glutamyltranspeptidase %28ggt%29	intermediate metabolism and respiration	-	-	-	-	Identical	121.264	76.4301	-0.752552	0.00477848	-0.155827	0.284003	-0.378144	0.00965117	-0.266986
Rv3597c/Mb3628c	Rv3597c	Mb3628c	lsr2	iron-regulated h-ns-like protein lsr2	information pathways	-	-	-	-	Identical	773.942	525.966	-0.472282	0.0489099	-0.220859	0.152489	-0.309171	0.0416088	-0.265015
Rv2859c/Mb2884c	Rv2859c	Mb2884c	0	possible amidotransferase	intermediate metabolism and respiration	-	-	-	-	Identical	112.862	90.5198	-0.404175	0.0867811	-0.291431	0.157012	-0.23728	0.229572	-0.264355
Rv0712/Mb0733	Rv0712	Mb0733	0	conserved protein	Conserved hypothetical protein	-	-	-	-	Identical	133.934	74.6991	-0.804915	7.25094e-09	-0.0244536	0.785329	-0.504012	3.68228e-06	-0.264233
Rv1020/Mb1048	Rv1020	Mb1048	mfd	probable transcription-repair coupling factor mfd %28trcf%29	information pathways	-	-	-	-	Identical	90.46	77.6656	-0.212343	0.135637	-0.0576562	0.704411	-0.46783	0.00174619	-0.262743
Rv3646c/Mb3670c	Rv3646c	Mb3670c	topA	dna topoisomerase i topa %28omega-protein%29 %28relaxing enzyme%29 %28untwisting enzyme%29 %28swivelase%29 %28type i dna topoisomerase%29 %28nicking-closing enzyme%29 %28topo i%29	information pathways	-	-	-	-	Identical	243.516	234.166	-0.158777	0.504443	-0.252213	0.172206	-0.268792	0.130851	-0.260502
Rv3709c/Mb3736c	Rv3709c	Mb3736c	ask	aspartokinase ask %28aspartate kinase%29 [contains: aspartokinase alpha subunit %28ask-alpha%29%3b and aspartokinase beta subunit %28ask-beta%29]	intermediate metabolism and respiration	aspartate kinase ask	Amino acid biosynthesis, The aspartate family, Threonine	Amino acid metabolism	ASP + ATP = ADP + ASP4P	Identical	435.608	258.894	-0.813135	4.24895e-06	-0.117916	0.290085	-0.402363	0.000820031	-0.260139
Rv1405c/Mb1440c	Rv1405c	Mb1440c	0	putative methyltransferase	intermediate metabolism and respiration	-	-	-	-	Identical	20.386	17.6868	1.57111	NA	-0.334977	0.173241	-0.180126	0.45112	-0.257551
Rv0363c/Mb0370c	Rv0363c	Mb0370c	fba	probable fructose-bisphosphate aldolase fba	intermediate metabolism and respiration	fructose-bisphosphate aldolase fba	C6 Compounds, Fructose	Carbon metabolism (excluding central carbon metabolism)	F1P = DHAP + T3	Identical	325.44	269.636	-0.325032	0.0273401	-0.0436865	0.73909	-0.466002	0.000535748	-0.254844
Rv0316/Mb0324	Rv0316	Mb0324	0	possible muconolactone isomerase	intermediate metabolism and respiration	-	-	-	-	Identical	174.382	199.734	0.101618	0.799188	-0.245399	0.215444	-0.26417	0.16318	-0.254784
Rv2954c/Mb2978c	Rv2954c	Mb2978c	0	hypothetical protein	Conserved hypothetical protein	-	-	-	-	Identical	375.357	484.511	0.308408	0.0698908	-0.149421	0.461766	-0.358945	0.0599979	-0.254183
Rv0423c/Mb0431c	Rv0423c	Mb0431c	thiC	probable thiamine biosynthesis protein thic	intermediate metabolism and respiration	thiamine biosynthesis protein ThiC	Cofactor biosynthesis, Thiamine biosynthesis	Cofactor biosynthesis	AIR = AHMMP	Identical	660.723	591.974	-0.155496	0.192731	0.0610379	0.561237	-0.567335	8.24102e-06	-0.253148
Rv1287/Mb1318	Rv1287	Mb1318	0	conserved hypothetical protein	Conserved hypothetical protein	-	-	-	-	Identical	224.421	175.463	-0.243101	0.410269	-0.203908	0.574029	-0.302226	0.364578	-0.253067
Rv1267c/Mb1298c	Rv1267c	Mb1298c	embR	probable transcriptional regulatory protein embr	regulatory proteins	-	-	-	-	Identical	21.3918	12.1759	-0.855677	7.02188e-09	0.00349609	0.98344	-0.50961	0.00314078	-0.253057
Rv3502c/Mb3532c	Rv3502c	Mb3532c	0	probable short-chain type dehydrogenase/reductase. possible 17-beta-hydroxysteroid dehydrogenase.	intermediate metabolism and respiration	degradation of C and D rings - precise pathway unclear	cholesterol degradation	Other	DOHNAA + 3 COA = 4ANDROSTENEDIONE + 2 PROPIONYLCOA + ACCOA	Identical	38.7651	64.5398	0.937935	0.000265038	-0.185854	0.0214779	-0.315469	0.00037316	-0.250662
Rv2949c/Mb2973c	Rv2949c	Mb2973c	0	chorismate pyruvate lyase	intermediate metabolism and respiration	chorismate pyruvate-lyase	Synthesis of Phthiocerol and Phenolphthiocerol, p-hydroxybenzoic acid (HBA) synthesis	Lipid biosyntheis	CHOR = HBA + PYR	Identical	1195.95	748.692	-0.637314	0.0671328	-0.175539	0.149437	-0.313949	0.0110533	-0.244744
Rv3229c/Mb3258c	Rv3229c	Mb3258c	desa3	possible linoleoyl-coa desaturase %28delta%286%29-desaturase%29	lipid metabolism	-	-	-	-	Identical	2302.13	2334.22	0.0482914	0.848726	-0.238711	0.735941	-0.248894	0.702606	-0.243802
Rv3632/Mb3656	Rv3632	Mb3656	0	possible conserved membrane protein	cell wall and cell processes	-	-	-	-	Identical	91.3058	77.3398	-0.324029	0.0763505	0.0594091	0.833897	-0.546878	0.0342578	-0.243735
Rv3574/Mb3605	Rv3574	Mb3605	kstr	transcriptional regulatory protein kstr %28probably tetr-family%29	regulatory proteins	-	-	-	-	Identical	162.415	217.022	0.510408	0.0221238	-0.084502	0.4206	-0.398389	0.000434356	-0.241446
Rv1591/Mb1617	Rv1591	Mb1617	0	probable transmembrane protein	cell wall and cell processes	-	-	-	-	Identical	154.053	103.534	-0.638161	0.00685469	-0.35759	0.00527939	-0.123506	0.29204	-0.240548
Rv3715c/Mb3742c	Rv3715c	Mb3742c	recR	probable recombination protein recr	information pathways	-	-	-	-	Identical	287.087	323.803	0.172813	0.0854522	-0.236954	0.39668	-0.242579	0.357246	-0.239767
Rv2888c/Mb2912c	Rv2888c	Mb2912c	amiC	probable amidase amic %28aminohydrolase%29	intermediate metabolism and respiration	-	-	-	-	Identical	246.764	224.848	-0.184875	0.325017	-0.325718	0.0824483	-0.151655	0.403249	-0.238687
Rv0910/Mb0934	Rv0910	Mb0934	0	conserved hypothetical protein	Conserved hypothetical protein	-	-	-	-	Identical	496.652	353.93	-0.55055	8.12097e-05	-0.323787	0.0139339	-0.144135	0.240017	-0.233961
Rv0117/Mb0121	Rv0117	Mb0121	oxyS	oxidative stress response regulatory protein oxys	regulatory proteins	-	-	-	-	Identical	70.6125	53.2728	-0.324611	0.0275576	-0.131585	0.581463	-0.332169	0.128329	-0.231877
Rv0779c/Mb0802c	Rv0779c	Mb0802c	0	possible conserved transmembrane protein	cell wall and cell processes	-	-	-	-	Identical	19.8356	23.9384	0.251701	0.417294	-0.0860407	0.674086	-0.374838	0.045098	-0.230439
Rv2068c/Mb2094c	Rv2068c	Mb2094c	blaC	class a beta-lactamase blac	intermediate metabolism and respiration	-	-	-	-	Identical	246.188	199.822	-0.327988	0.0101651	-0.417416	0.0272006	-0.0423157	0.82609	-0.229866
Rv1963c/Mb1998c	Rv1963c	Mb1998c	mce3r	probable transcriptional repressor %28probably tetr-family%29 mce3r	regulatory proteins	-	-	-	-	Identical	19.1046	20.9521	0.255801	0.222274	0.118168	0.801351	-0.575043	0.163902	-0.228437
Rv1750c/Mb1779c	Rv1750c	Mb1779c	fadD1	possible fatty-acid-coa ligase fadd1 %28fatty-acid-coa synthetase%29 %28fatty-acid-coa synthase%29	lipid metabolism	-	-	-	-	Identical	79.0876	54.2894	-0.498083	1.01096e-06	-0.410935	0.434798	-0.0446272	0.933004	-0.227781
Rv0639/Mb0658	Rv0639	Mb0658	nusG	probable transcription antitermination protein nusg	information pathways	-	-	-	-	Identical	1032.56	712.771	-0.542876	0.0638517	-0.139474	0.0637324	-0.313198	0.000234961	-0.226336
Rv1377c/Mb1412c	Rv1377c	Mb1412c	0	putative transferase	intermediate metabolism and respiration	-	-	-	-	Identical	106.135	132.246	0.33871	0.00313961	-0.0408009	0.733948	-0.407877	0.000774963	-0.224339
Rv2865/Mb2890	Rv2865	Mb2890	relf	antitoxin relf	virulence, detoxification,adaptation	-	-	-	-	Identical	83.2245	125.031	0.742482	0.00152933	-0.140117	0.561731	-0.306338	0.169627	-0.223227
Rv0830/Mb0853	Rv0830	Mb0853	0	possible s-adenosylmethionine-dependent methyltransferase	lipid metabolism	-	-	-	-	Identical	57.9095	61.1122	0.296493	0.20799	-0.265534	0.045584	-0.180226	0.1538	-0.22288
Rv3365c/Mb3400c	Rv3365c	Mb3400c	0	conserved protein	Conserved hypothetical protein	-	-	-	-	Identical	136.401	128.711	-0.085689	0.541818	-0.187401	0.113345	-0.258031	0.0283158	-0.222716
Rv2928/Mb2953	Rv2928	Mb2953	tesA	probable thioesterase tesa	lipid metabolism	-	-	-	-	Identical	195.982	131.14	-0.658699	0.0330971	-0.00419458	0.976969	-0.440598	0.00294654	-0.222396
Rv3832c/Mb3862c	Rv3832c	Mb3862c	0	conserved protein	Conserved hypothetical protein	-	-	-	-	Identical	10.711	15.0633	1.26968	NA	-0.52407	0.098087	0.081905	0.803208	-0.221083
Rv3472/Mb3501	Rv3472	Mb3501	0	conserved protein	Conserved hypothetical protein	-	-	-	-	Identical	45.3237	33.7326	-0.481287	0.0279407	-0.10714	0.832214	-0.333145	0.464556	-0.220143
Rv0582/Mb0597	Rv0582	Mb0597	vapc26	possible toxin vapc26. contains pin domain.	virulence, detoxification,adaptation	-	-	-	-	Identical	63.4204	74.1632	0.272029	0.0620147	-0.100254	0.817034	-0.339212	0.376158	-0.219733
Rv2225/Mb2249	Rv2225	Mb2249	panB	3-methyl-2-oxobutanoate hydroxymethyltransferase panb	intermediate metabolism and respiration	3-methyl-2-oxobutanoate hydroxymethyltransferase	Cofactor biosynthesis, Coenzyme-A biosynthesis	Cofactor biosynthesis	METTHF + OMVAL = AKP + THF	Identical	352.356	282.789	-0.21727	0.501213	-0.463304	0.212449	0.0265248	0.945953	-0.218389
Rv2711/Mb2730	Rv2711	Mb2730	ideR	iron-dependent repressor and activator ider	regulatory proteins	-	-	-	-	Identical	593.115	767.829	0.427576	0.0584921	-0.233288	0.0153071	-0.203362	0.0286848	-0.218325
Rv1729c/Mb1758c	Rv1729c	Mb1758c	0	possible s-adenosylmethionine-dependent methyltransferase	lipid metabolism	-	-	-	-	Identical	90.2224	49.0218	-0.840864	2.35287e-06	-0.102156	0.825852	-0.333102	0.422949	-0.217629
Rv2527/Mb2556	Rv2527	Mb2556	vapc17	possible toxin vapc17	virulence, detoxification,adaptation	-	-	-	-	Identical	90.5101	81.5	0.119017	0.732089	-0.339873	0.232162	-0.0952019	0.739048	-0.217538
Rv1558/Mb1584	Rv1558	Mb1584	0	conserved protein	Conserved hypothetical protein	-	-	-	-	Identical	340.895	426.441	0.35348	0.0296514	-0.0944218	0.628701	-0.340249	0.0580623	-0.217335
Rv1534/Mb1561	Rv1534	Mb1561	0	probable transcriptional regulator	regulatory proteins	-	-	-	-	Identical	251.999	331.778	0.37825	0.0145205	-0.387812	0.0112055	-0.0440701	0.772615	-0.215941
Rv3302c/Mb3330c	Rv3302c	Mb3330c	glpD2	probable glycerol-3-phosphate dehydrogenase glpd2	intermediate metabolism and respiration	glycerol-3-phosphate dehydrogenase glpD1, glpD2	C3 compounds, Glycerol metabolism	Carbon metabolism (excluding central carbon metabolism)	GL3P + MK = DHAP + MKH2	Identical	91.6381	76.2264	-0.3431	0.0216311	-0.415045	3.21566e-05	-0.0163301	0.848096	-0.215687
Rv2699c/Mb2718c	Rv2699c	Mb2718c	0	conserved hypothetical protein	Conserved hypothetical protein	-	-	-	-	Identical	133.22	197.255	0.830278	0.00544045	0.183686	0.303113	-0.614301	0.00120473	-0.215307
Rv0704/Mb0724	Rv0704	Mb0724	rplB	50s ribosomal protein l2 rplb	information pathways	-	-	-	-	Identical	886.854	988.811	0.128823	0.569853	-0.283865	0.0233847	-0.143351	0.22341	-0.213608
Rv2343c/Mb2372c	Rv2343c	Mb2372c	dnaG	probable dna primase dnag	information pathways	-	-	-	-	Identical	163.74	131.13	-0.333937	0.000544896	-0.0999839	0.512662	-0.324881	0.025847	-0.212432
Rv2726c/Mb2745c	Rv2726c	Mb2745c	dapF	probable diaminopimelate epimerase dapf %28dap epimerase%29	intermediate metabolism and respiration	diaminopimelate epimerase dapF	Amino acid biosynthesis, The aspartate family, Lysine	Amino acid metabolism	DAPIM = MDAPIM	Identical	163.595	132.421	-0.26227	0.0311086	-0.0459726	0.76928	-0.377895	0.00996303	-0.211934
Rv0840c/Mb0863c	Rv0840c	Mb0863c	pip	probable proline iminopeptidase pip %28prolyl aminopeptidase%29 %28pap%29	intermediate metabolism and respiration	-	-	-	-	Identical	38.4651	6.85783	-2.3385	3.38288e-39	-0.174381	0.451463	-0.249112	0.24344	-0.211747
Rv3596c/Mb3627c	Rv3596c	Mb3627c	clpC	probable atp-dependent protease atp-binding subunit clpc1	intermediate metabolism and respiration	-	-	-	-	Identical	1014.43	976.691	-0.0226818	0.922228	-0.141368	0.0345545	-0.280817	0.000199424	-0.211093
Rv2234/Mb2258	Rv2234	Mb2258	ptpA	phosphotyrosine protein phosphatase ptpa %28protein-tyrosine-phosphatase%29 %28ptpase%29 %28lmw phosphatase%29	regulatory proteins	-	-	-	-	Identical	38.4387	33.5338	-0.147401	0.519577	-0.378951	0.0979602	-0.0422937	0.857759	-0.210622
Rv0300/Mb0308	Rv0300	Mb0308	vapb2	possible antitoxin vapb2	virulence, detoxification,adaptation	-	-	-	-	Identical	1127.09	1996.49	0.845806	1.50771e-10	-0.057462	0.872038	-0.363724	0.23943	-0.210593
Rv1076/Mb1105	Rv1076	Mb1105	lipU	possible lipase lipu	intermediate metabolism and respiration	-	-	-	-	Identical	38.4704	409.225	3.14255	9.35814e-48	-0.720991	0.0916331	0.300945	0.485238	-0.210023
Rv1122/Mb1153	Rv1122	Mb1153	gnd2	probable 6-phosphogluconate dehydrogenase%2cdecarboxylating gnd2	intermediate metabolism and respiration	phosphogluconate dehydrogenase, gnd1 or gnd2	Pentose phosphate pathway	Central carbon metabolism	D6PGC + NADP = CO2 + NADPH + RL5P	Identical	137.168	83.2154	-0.79198	1.83758e-05	-0.227261	0.0147095	-0.192524	0.0319425	-0.209892
Rv2410c/Mb2433c	Rv2410c	Mb2433c	0	conserved protein	Conserved hypothetical protein	-	-	-	-	Identical	49.7992	55.8372	0.260256	0.359284	-0.144306	0.414636	-0.274593	0.102769	-0.20945
Rv2760c/Mb2781c	Rv2760c	Mb2781c	vapb42	possible antitoxin vapb42	virulence, detoxification,adaptation	-	-	-	-	Identical	49.3984	13.9534	-1.6583	1.70668e-12	1.05716	0.259356	-1.47188	0.0994289	-0.20736
Rv3918c/Mb3949c	Rv3918c	Mb3949c	parA	probable chromosome partitioning protein para	cell wall and cell processes	-	-	-	-	Identical	396.697	264.403	-0.723251	0.00411449	-0.105075	0.635021	-0.308317	0.125375	-0.206696
Rv1470/Mb1505	Rv1470	Mb1505	trxA	probable thioredoxin trxa	intermediate metabolism and respiration	-	-	-	-	Identical	86.1201	116.171	0.429996	0.00176774	0.206589	0.469194	-0.617323	0.0238564	-0.205367
Rv1610/Mb1636	Rv1610	Mb1636	0	possible conserved membrane protein	cell wall and cell processes	-	-	-	-	Identical	105.934	69.5561	-0.62554	9.38209e-05	-0.121791	0.76928	-0.284365	0.44372	-0.203078
Rv0778/Mb0801	Rv0778	Mb0801	cyp126	possible cytochrome p450 126 cyp126	intermediate metabolism and respiration	-	-	-	-	Identical	174.712	136.374	-0.390631	0.00652729	0.0182571	0.926757	-0.423353	0.0148273	-0.202548
Rv1766/Mb1795A	Rv1766	Mb1795A	0	conserved protein	Conserved hypothetical protein	-	-	-	-	Identical	222.136	171.594	-0.454316	0.0544866	0.769243	0.15423	-1.17271	0.0286207	-0.201735
Rv3364c/Mb3399c	Rv3364c	Mb3399c	0	conserved protein	Conserved hypothetical protein	-	-	-	-	Identical	95.3075	88.7552	-0.0961715	0.51986	-0.443058	0.138631	0.0399859	0.898067	-0.201536
Rv1295/Mb1327	Rv1295	Mb1327	thrC	threonine synthase thrc %28ts%29	intermediate metabolism and respiration	threonine synthase thrC	Amino acid biosynthesis, The aspartate family, Threonine	Amino acid metabolism	PHSER = PI + THR	Identical	260.977	175.559	-0.578354	1.15022e-05	-0.151802	0.00527939	-0.25107	5.13377e-05	-0.201436
Rv2448c/Mb2475c	Rv2448c	Mb2475c	valS	probable valyl-trna synthase protein vals %28valyl-trna synthetase%29 %28valine--trna ligase%29 %28valine translase%29	information pathways	-	-	-	-	Identical	136.874	97.9622	-0.443609	0.00108706	-0.00866933	0.945875	-0.393603	0.00113135	-0.201136
Rv2534c/Mb2563c	Rv2534c	Mb2563c	efp	probable elongation factor p efp	information pathways	-	-	-	-	Identical	434.911	447.467	-0.0242787	0.893826	-0.236946	0.10492	-0.164216	0.241462	-0.200581
Rv3189/Mb3211	Rv3189	Mb3211	0	conserved hypothetical protein	Conserved hypothetical protein	-	-	-	-	Identical	33.4503	42.8201	0.728868	0.0525341	-0.0188425	0.969354	-0.381996	0.390771	-0.200419
Rv3631/Mb3655	Rv3631	Mb3655	0	possible transferase %28possibly glycosyltransferase%29	intermediate metabolism and respiration	-	-	-	-	Identical	136.293	108.571	-0.365098	0.0636227	-0.198626	0.355196	-0.200187	0.322627	-0.199406
Rv3095/Mb3122	Rv3095	Mb3122	0	hypothetical transcriptional regulatory protein	regulatory proteins	-	-	-	-	Identical	142.652	445.316	1.64301	9.45856e-09	0.163102	0.759424	-0.561419	0.231772	-0.199159
Rv3173c/Mb3198c	Rv3173c	Mb3198c	0	probable transcriptional regulatory protein %28probably tetr/acrr-family%29	regulatory proteins	-	-	-	-	Identical	704.347	624.441	-0.238841	0.309345	-0.0979136	0.467782	-0.297431	0.021685	-0.197672
Rv3701c/Mb3727c	Rv3701c	Mb3727c	0	conserved hypothetical protein	Conserved hypothetical protein	-	-	-	-	Identical	123.867	111.235	-0.153552	0.348173	-0.105003	0.659307	-0.290324	0.173189	-0.197663
Rv0035/Mb0036	Rv0035	Mb0036	fadD34	probable fatty-acid-coa ligase fadd34 %28fatty-acid-coa synthetase%29 %28fatty-acid-coa synthase%29	lipid metabolism	-	-	-	-	Identical	15.6642	21.9887	0.380977	0.150566	-0.0105061	0.966567	-0.384055	0.0788674	-0.197281
Rv2357c/Mb2378c	Rv2357c	Mb2378c	glyS	probable glycyl-trna synthetase glys %28glycine--trna ligase%29 %28glyrs%29	information pathways	-	-	-	-	Identical	43.6007	39.7646	-0.117372	0.600159	-0.135259	0.164329	-0.258109	0.00929051	-0.196684
Rv3298c/Mb3326c	Rv3298c	Mb3326c	lpqC	possible esterase lipoprotein lpqc	cell wall and cell processes	-	-	-	-	Identical	77.4637	61.2	-0.385779	0.0105193	-1.10079	0.0716502	0.708955	0.225233	-0.195917
Rv1641/Mb1668	Rv1641	Mb1668	infC	probable initiation factor if-3 infc	information pathways	-	-	-	-	Identical	1385.55	1230.02	-0.229595	0.482844	-0.12294	0.336784	-0.266663	0.0319101	-0.194802
Rv0819/Mb0842	Rv0819	Mb0842	mshd	gcn5-related n-acetyltransferase%2c mshd	intermediate metabolism and respiration	mycothiol synthase, mshD	Cofactor biosynthesis, mycothiol biosynthesis	Cofactor biosynthesis	ACCOA + CYS_NG_INS = COA + MYCOTHIOL	Identical	157.543	131.865	-0.283431	0.0443133	-0.174597	0.115651	-0.214544	0.049442	-0.19457
Rv2418c/Mb2441c	Rv2418c	Mb2441c	0	unknown protein	Conserved hypothetical protein	-	-	-	-	Identical	88.6678	125.95	0.524147	0.000340632	-0.428173	0.00989853	0.0391774	0.812802	-0.194498
Rv2612c/Mb2644c	Rv2612c	Mb2644c	pgsA1	pi synthase pgsa1 %28phosphatidylinositol synthase%29 %28cdp-diacylglycerol--inositol-3-phosphatidyltransferase%29	lipid metabolism	inositol-1-phosphate synthase, Ino1	Inositols, MYO-INOSITOL SYNTHESIS	Carbon metabolism (excluding central carbon metabolism)	bDG6P = IP	Identical	109.304	69.986	-0.651403	2.47919e-05	0.102969	0.799363	-0.4888	0.170413	-0.192916
Rv1896c/Mb1931c	Rv1896c	Mb1931c	0	conserved hypothetical protein	Conserved hypothetical protein	-	-	-	-	Identical	49.586	37.3848	-0.461392	0.0857107	-0.133802	0.170534	-0.251986	0.0109276	-0.192894
Rv3865/Mb3895	Rv3865	Mb3895	espf	esx-1 secretion-associated protein espf	cell wall and cell processes	-	-	-	-	Identical	458.22	755.975	0.692515	0.00248649	-0.112786	0.330295	-0.271278	0.017472	-0.192032
Rv3790/Mb3819	Rv3790	Mb3819	dpre1	decaprenylphosphoryl-beta-d-ribose 2'-oxidase	lipid metabolism	decaprenylphosphoryl-beta-D-ribose epimerase	synthesis of arabinogalactan (incomplete)	Cell wall synthesis	DPPR = ARAFDPP	Identical	43.6694	50.7507	0.183249	0.452887	-0.119531	0.35609	-0.26409	0.0345781	-0.19181
Rv2294/Mb2316	Rv2294	Mb2316	0	probable aminotransferase	intermediate metabolism and respiration	-	-	-	-	Identical	39.4672	35.4412	-0.223703	0.346624	-0.252803	0.168977	-0.129251	0.471687	-0.191027
Rv3400/Mb3433	Rv3400	Mb3433	0	probable hydrolase	intermediate metabolism and respiration	possible beta-phosphoglucomutase	0	Central carbon metabolism	bDG1P = bDG6P	Identical	283.244	182.607	-0.714992	0.00243091	-0.308948	0.0807018	-0.0667971	0.704255	-0.187873
Rv0238/Mb0244	Rv0238	Mb0244	0	possible transcriptional regulatory protein %28probably tetr-family%29	regulatory proteins	-	-	-	-	Identical	289.388	257.94	-0.253021	0.303889	-1.11124	0.137577	0.735995	0.309961	-0.187622
Rv1540/Mb1567	Rv1540	Mb1567	0	conserved hypothetical protein member of yabo/ycec/yfii family	Conserved hypothetical protein	-	-	-	-	Identical	175.848	126.158	-0.503212	0.0222615	0.00623445	0.962434	-0.380833	0.00249135	-0.187299
Rv1113/Mb1143	Rv1113	Mb1143	vapb32	possible antitoxin vapb32	virulence, detoxification,adaptation	-	-	-	-	Identical	56.2991	51.5968	-0.169594	0.562637	0.0818792	0.697628	-0.456121	0.0192324	-0.187121
Rv2158c/Mb2182c	Rv2158c	Mb2182c	murE	probable udp-n-acetylmuramoylalanyl-d-glutamate-2%2c6-diaminopimelate ligase mure	cell wall and cell processes	UDP-N-acetylmuramoylalanyl-D-glutamate-2,6-diaminopimelate ligase	Peptidoglycan Synthesis, NAG and NAM biosynthesis	Cell wall synthesis	ATP + MDAPIM + UDP[NAM:NGM]ALAGLU = ADP + PI + UDP[NAM:NGM]AGMDAPIM	Identical	335.387	211.792	-0.67177	0.134145	-0.0109184	0.950636	-0.363099	0.0202921	-0.187009
Rv1304/Mb1336	Rv1304	Mb1336	atpB	probable atp synthase a chain atpb %28protein 6%29	intermediate metabolism and respiration	Complex V: ATP synthase (atpABCDEFGH)	Energy metabolism	Other	ADP + 4.0 H + PI = ATP	Identical	192.647	108.584	-0.861582	0.00807949	0.0318469	0.905146	-0.402993	0.0753305	-0.185573
Rv1166/Mb1198	Rv1166	Mb1198	lpqW	probable conserved lipoprotein lpqw	cell wall and cell processes	-	-	-	-	Identical	168.652	135.195	-0.329564	0.0177961	-0.149834	0.264489	-0.221178	0.086717	-0.185506
Rv1438/Mb1473	Rv1438	Mb1473	tpi	probable triosephosphate isomerase tpi %28tim%29	intermediate metabolism and respiration	triose-phosphate isomerase	Glycolysis	Central carbon metabolism	DHAP = G3P	Identical	446.018	282.031	-0.762006	0.00141601	-0.0331181	0.788564	-0.332641	0.00483074	-0.182879
Rv2916c/Mb2940c	Rv2916c	Mb2940c	ffh	probable signal recognition particle protein ffh %28fifty-four homolog%29 %28srp protein%29	cell wall and cell processes	-	-	-	-	Identical	161.299	178.958	0.229679	0.186987	-0.232429	0.0613325	-0.133181	0.260034	-0.182805
Rv0690c/Mb0709c	Rv0690c	Mb0709c	0	conserved hypothetical protein	Conserved hypothetical protein	-	-	-	-	Identical	364.866	249.348	-0.56241	0.00108706	-0.0660374	0.71945	-0.298745	0.0695436	-0.182391
Rv2919c/Mb2943c	Rv2919c	Mb2943c	glnB	probable nitrogen regulatory protein p-ii glnb	regulatory proteins	-	-	-	-	Identical	612.819	232.986	-1.26799	NA	-0.145687	0.45767	-0.218435	0.226801	-0.182061
Rv0473/Mb0483	Rv0473	Mb0483	0	possible conserved transmembrane protein	cell wall and cell processes	-	-	-	-	Identical	105.136	106.571	0.0298715	0.895717	0.00234045	0.988774	-0.366039	0.0344609	-0.181849
Rv3600c/Mb3630c	Rv3600c	Mb3630c	0	conserved protein	Conserved hypothetical protein	-	-	-	-	Identical	191.115	172.85	0.0946661	0.737589	-0.271343	0.0153993	-0.0906313	0.392282	-0.180987
Rv3456c/Mb3485c	Rv3456c	Mb3485c	rplQ	50s ribosomal protein l17 rplq	information pathways	-	-	-	-	Identical	982.767	899.185	-0.137699	0.497242	-0.550562	0.0695353	0.190297	0.520117	-0.180133
Rv2358/Mb2379	Rv2358	Mb2379	smtb	probable transcriptional regulatory protein smtb %28probably arsr-family%29	regulatory proteins	-	-	-	-	Identical	174.611	186.246	0.649909	0.175348	0.0738023	0.727605	-0.43338	0.0256263	-0.179789
Rv1599/Mb1625	Rv1599	Mb1625	hisD	probable histidinol dehydrogenase hisd %28hdh%29	intermediate metabolism and respiration	histidinol dehydrogenase hisD	Amino acid biosynthesis, The histidine family, Histidine	Amino acid metabolism	HISOL + 2.0 NAD = HIS + 2.0 NADH	Identical	158.948	175.002	0.192055	0.290003	-0.511709	0.157372	0.152249	0.672467	-0.17973
Rv1241/Mb1273	Rv1241	Mb1273	vapb33	possible antitoxin vapb33	virulence, detoxification,adaptation	-	-	-	-	Identical	221.664	201.083	-0.191201	0.51986	0.100194	0.731768	-0.458929	0.0786271	-0.179368
Rv3723/Mb3750	Rv3723	Mb3750	0	probable conserved transmembrane protein	cell wall and cell processes	-	-	-	-	Identical	270.919	255.375	-0.194296	0.411103	0.111879	0.760985	-0.46907	0.148933	-0.178596
Rv0672/Mb0691	Rv0672	Mb0691	fadE8	probable acyl-coa dehydrogenase fade8	lipid metabolism	-	-	-	-	Identical	121.697	99.7742	-0.239856	0.0478674	-0.524291	0.0480021	0.170089	0.509363	-0.177101
Rv2677c/Mb2696c	Rv2677c	Mb2696c	hemY	probable protoporphyrinogen oxidase hemy %28protoporphyrinogen-ix oxidase%29 %28protoporphyrinogenase%29 %28ppo%29	intermediate metabolism and respiration	-	-	-	-	Identical	112.329	96.1962	-0.208747	0.539416	-0.261419	0.118701	-0.0926071	0.577205	-0.177013
Rv3208A/Mb3234c	Rv3208A	Mb3234c	TB9.4	conserved protein tb9.4	virulence, detoxification,adaptation	-	-	-	-	Identical	137.092	110.938	-0.367126	0.131116	-0.205921	0.0681204	-0.146948	0.171996	-0.176434
Rv1657/Mb1685	Rv1657	Mb1685	argR	probable arginine repressor argr %28ahrc%29	regulatory proteins	-	-	-	-	Identical	38.0493	30.0345	0.71402	0.283644	0.256035	0.109436	-0.604987	0.000616529	-0.174476
Rv3246c/Mb3274c	Rv3246c	Mb3274c	mtrA	two component sensory transduction transcriptional regulatory protein mtra	regulatory proteins	-	-	-	-	Identical	924.861	991.673	0.0756008	0.690709	-0.481981	0.0149597	0.138454	0.461695	-0.171763
Rv1222/Mb1254	Rv1222	Mb1254	rsea	anti-sigma factor rsea	information pathways	-	-	-	-	Identical	608.428	884.064	0.613129	0.0294043	-0.370289	0.577117	0.0273505	0.966747	-0.171469
Rv1015c/Mb1043c	Rv1015c	Mb1043c	rplY	50s ribosomal protein l25 rply	information pathways	-	-	-	-	Identical	302.231	431.126	0.451512	0.0175485	-0.669291	0.155268	0.327153	0.477052	-0.171069
Rv0905/Mb0929	Rv0905	Mb0929	echA6	possible enoyl-coa hydratase echa6 %28enoyl hydrase%29 %28unsaturated acyl-coa hydratase%29 %28crotonase%29	lipid metabolism	enoyl-CoA hydratase echA8, echA6, echA14, echA12	Amino acid degradation, Branched chain amino acids, Isoleucine	Amino acid metabolism	2MBECOA = HMBUTCOA	Identical	358.734	182.405	-0.978023	0.000236744	-0.286885	0.2314	-0.0526525	0.830958	-0.169769
Rv0529/Mb0542	Rv0529	Mb0542	ccsA	possible cytochrome c-type biogenesis protein ccsa	intermediate metabolism and respiration	-	-	-	-	Identical	148.533	99.3655	-0.664383	0.00929304	-0.200635	0.326269	-0.136847	0.485762	-0.168741
Rv3902c/Mb3932c	Rv3902c	Mb3932c	0	hypothetical protein	Conserved hypothetical protein	-	-	-	-	Identical	48.1768	52.0835	0.220942	0.293412	-0.550616	0.0708032	0.214166	0.470191	-0.168225
Rv1306/Mb1338	Rv1306	Mb1338	atpF	probable atp synthase b chain atpf	intermediate metabolism and respiration	Complex V: ATP synthase (atpABCDEFGH)	Energy metabolism	Other	ADP + 4.0 H + PI = ATP	Identical	718.75	464.324	-0.692569	0.00418169	-0.168218	0.283361	-0.167432	0.25806	-0.167825
Rv3560c/Mb3590c	Rv3560c	Mb3590c	fadE30	probable acyl-coa dehydrogenase fade30	lipid metabolism	-	-	-	-	Identical	13.4774	13.0365	-0.0160963	0.962678	0.0244148	0.920201	-0.355255	0.0832496	-0.16542
Rv3809c/Mb3839c	Rv3809c	Mb3839c	glf	udp-galactopyranose mutase glf %28udp-galp mutase%29 %28nad%2b-flavin adenine dinucleotide-requiring enzyme%29	cell wall and cell processes	UDP-galactopyranose mutase glf	synthesis of arabinogalactan (incomplete), UDP-Galactofuranose Synthesis	Cell wall synthesis	UDPGAL = UDPGALF	Identical	160.589	144.407	-0.168336	0.233285	-0.267883	0.0129208	-0.0620973	0.547098	-0.16499
Rv3917c/Mb3948c	Rv3917c	Mb3948c	parB	probable chromosome partitioning protein parb	cell wall and cell processes	-	-	-	-	Identical	380.945	298.348	-0.482781	0.0397283	-0.155204	0.139609	-0.173483	0.0885913	-0.164344
Rv1263/Mb1294	Rv1263	Mb1294	amiB2	probable amidase amib2 %28aminohydrolase%29	intermediate metabolism and respiration	-	-	-	-	Identical	28.2063	16.0194	-0.818783	0.006963	-0.0868589	0.316915	-0.23928	0.00638238	-0.163069
Rv0254c/Mb0260c	Rv0254c	Mb0260c	cobU	probable bifunctional cobalamin biosynthesis protein cobu: cobinamide kinase %2b cobinamide phosphate guanylyltransferase	intermediate metabolism and respiration	Probable cobinamide kinase, cobU	Cofactor biosynthesis, cobalamin biosynthesis	Cofactor biosynthesis	ADENOSYLCOBINAMIDE + ATP = ADENOSYLCOBINIMIDE_P + ADP	Identical	44.8155	58.6424	0.443163	0.195835	-0.118094	0.776906	-0.207042	0.584337	-0.162568
Rv0555/Mb0570	Rv0555	Mb0570	menD	probable bifunctional menaquinone biosynthesis protein mend : 2-succinyl-6-hydroxy-2%2c4-cyclohexadiene-1-carboxylate synthase %28shchc synthase%29 %2b 2-oxoglutarate decarboxylase %28alpha-ketoglutarate decarboxylase%29 %28kdc%29	intermediate metabolism and respiration	Alpha-Ketoglutarate decarboxylase kgd (menD, sucA)	Citrate cycle (TCA cycle)	Central carbon metabolism	AKG = SUCCSAL + CO2	Identical	192.263	213.761	0.0991009	0.70648	-0.0685285	0.585901	-0.252674	0.0325359	-0.160601
Rv2139/Mb2163	Rv2139	Mb2163	pyrD	probable dihydroorotate dehydrogenase pyrd	intermediate metabolism and respiration	dihydroorotate oxidase	Nucleotide biosynthesis, de novo biosynthesis of pyrimidine ribonucleotides	Nucleotide biosynthesis	DOROA + O2 = H2O2 + OROA	Identical	145.613	116.655	-0.400669	0.0716785	-0.073296	0.763645	-0.247407	0.252868	-0.160352
Rv1423/Mb1458	Rv1423	Mb1458	whiA	probable transcriptional regulatory protein whia	regulatory proteins	-	-	-	-	Identical	63.1255	49.9772	-0.388748	0.0256086	-0.0487635	0.823652	-0.271677	0.160218	-0.16022
Rv3922c/Mb3953c	Rv3922c	Mb3953c	0	possible hemolysin	virulence, detoxification,adaptation	-	-	-	-	Identical	599.706	334.218	-0.873232	0.00298506	-1.04828	0.0879757	0.728028	0.215796	-0.160125
Rv3852/Mb3882	Rv3852	Mb3882	hns	possible histone-like protein hns	information pathways	-	-	-	-	Identical	447.878	446.379	-0.050141	0.8329	0.0503411	0.830072	-0.370073	0.0773576	-0.159866
Rv2789c/Mb2812c	Rv2789c	Mb2812c	fadE21	probable acyl-coa dehydrogenase fade21	lipid metabolism	-	-	-	-	Identical	292.452	351.389	0.230489	0.0671662	-0.179984	0.0546007	-0.139669	0.119215	-0.159826
Rv2409c/Mb2432c	Rv2409c	Mb2432c	0	conserved protein	Conserved hypothetical protein	-	-	-	-	Identical	52.4694	63.5585	0.376513	0.0962798	0.0521114	0.85739	-0.368628	0.146907	-0.158258
Rv2539c/Mb2568c	Rv2539c	Mb2568c	aroK	shikimate kinase arok %28sk%29	intermediate metabolism and respiration	shikimate kinase	Amino acid biosynthesis, The aromatic family, The shikimate pathway	Amino acid metabolism	ATP + SME = ADP + SME3P	Identical	158.641	150.761	-0.0557576	0.861641	-0.0333189	0.86946	-0.283121	0.108479	-0.15822
Rv0155/Mb0160	Rv0155	Mb0160	pntAa	probable nad%28p%29 transhydrogenase %28subunit alpha%29 pntaa [first part%3b catalytic part] %28pyridine nucleotide transhydrogenase subunit alpha%29 %28nicotinamide nucleotide transhydrogenase subunit alpha%29	intermediate metabolism and respiration	NAD(P) transhydrogenase (pntAa AND pntAb AND pntB)	Cofactor biosynthesis, Nicotinamide nucleotides (NAD+, NADP) biosynthesis	Cofactor biosynthesis	NAD + NADPH = NADH + NADP	Identical	66.396	60.9072	-0.255811	0.434547	-0.0124026	0.906305	-0.301777	0.00198901	-0.15709
Rv2066/Mb2092	Rv2066	Mb2092	cobI	probable bifunctional protein%2c cobi-cobj fusion protein: s-adenosyl-l-methionine-precorrin-2 methyl transferase %2b precorrin-3 methylase	intermediate metabolism and respiration	Probable Precorrin-3B C17-methyltransferase / Precorrin-2 C20-methyltransferase, cobI/cobJ	Cofactor biosynthesis, cobalamin biosynthesis	Cofactor biosynthesis	PRECORIN_2 + SAM = PRECORIN_3A + SAH	Identical	65.9218	76.5517	0.194541	0.558232	0.0655929	0.726212	-0.37971	0.0266201	-0.157058
Rv1980c/Mb2002c	Rv1980c	Mb2002c	mpt64	immunogenic protein mpt64 %28antigen mpt64/mpb64%29	cell wall and cell processes	-	-	-	-	Identical	670.267	656.125	-0.141062	NA	0.272283	0.0577685	-0.58169	0.000286606	-0.154703
Rv0767c/Mb0790c	Rv0767c	Mb0790c	0	conserved hypothetical protein	Conserved hypothetical protein	-	-	-	-	Identical	26.5847	24.6873	0.267612	0.510469	-0.0982056	0.848849	-0.209484	0.651456	-0.153845
Rv1531/Mb1558	Rv1531	Mb1558	0	conserved protein	Conserved hypothetical protein	-	-	-	-	Identical	110.282	75.7682	-0.521113	3.63058e-06	-0.0348514	0.872038	-0.271299	0.147202	-0.153075
Rv0645c/Mb0664c	Rv0645c	Mb0664c	mmaA1	methoxy mycolic acid synthase 1 mmaa1 %28methyl mycolic acid synthase 1%29 %28mma1%29 %28hydroxy mycolic acid synthase%29	lipid metabolism	cyclopropane mycolic synthase synthase A2, cmaA2 plus redox system	lipid biosynthesis, Synthesis of mycolic acids, SYNTHESIS OF METHOXY MYCOLATE	Lipid biosyntheis	CIS_DELTA_37_ENOYL_METHY_HYDROXY_C56_ACYL_ACP + NADP + SAM = CIS_DELTA_37_ENOYL_DIMETHY_HYDROXY_C56_ACYL_ACP + NADPH + SAH	Identical	113.118	108.961	-0.104677	0.583716	-0.381461	0.0781278	0.0800102	0.709728	-0.150725
Rv3277/Mb3305	Rv3277	Mb3305	0	probable conserved transmembrane protein	cell wall and cell processes	-	-	-	-	Identical	326.178	352.477	0.0330075	0.890988	0.0111436	0.970412	-0.312468	0.253567	-0.150662
Rv2563/Mb2592	Rv2563	Mb2592	0	probable glutamine-transport transmembrane protein abc transporter	cell wall and cell processes	-	-	-	-	Identical	96.7533	113.217	0.159433	0.595576	-0.0303445	0.849064	-0.270095	0.0584671	-0.15022
Rv3483c/Mb3513c	Rv3483c	Mb3513c	0	possible exported protein	cell wall and cell processes	-	-	-	-	Identical	219.339	284.688	0.373633	0.168653	-0.0142724	0.944323	-0.283837	0.0972795	-0.149055
Rv0740/Mb0761	Rv0740	Mb0761	0	conserved hypothetical protein	Conserved hypothetical protein	-	-	-	-	Identical	167.824	149.501	-0.0781125	0.743552	-0.0819152	0.58148	-0.212181	0.118742	-0.147048
Rv3203/Mb3228	Rv3203	Mb3228	lipV	possible lipase lipv	intermediate metabolism and respiration	-	-	-	-	Identical	78.2674	102.285	0.692016	0.00118265	0.0547403	0.803312	-0.348009	0.0760723	-0.146634
Rv2413c/Mb2436c	Rv2413c	Mb2436c	0	conserved hypothetical protein	Conserved hypothetical protein	-	-	-	-	Identical	34.7081	31.5294	-0.16155	0.512437	0.222822	0.131179	-0.514705	0.00124196	-0.145941
Rv1867/Mb1898	Rv1867	Mb1898	0	conserved protein	lipid metabolism	-	-	-	-	Identical	32.7568	26.7738	-0.312863	0.0619414	-0.0513151	0.634812	-0.239957	0.0185287	-0.145636
Rv1017c/Mb1045c	Rv1017c	Mb1045c	prsA	probable ribose-phosphate pyrophosphokinase prsa %28phosphoribosyl pyrophosphate synthetase%29 %28prpp synthetase%29	intermediate metabolism and respiration	ribose-phosphate diphosphokinase	Nucleotide biosynthesis	Nucleotide biosynthesis	ATP + R5P = AMP + PRPP	Identical	357.16	345.462	-0.0549022	0.698444	-0.341539	0.200043	0.0506051	0.853345	-0.145467
Rv1424c/Mb1459c	Rv1424c	Mb1459c	0	possible membrane protein	cell wall and cell processes	-	-	-	-	Identical	42.1288	39.3885	-0.103246	0.62139	0.071464	0.697628	-0.360275	0.0321064	-0.144405
Rv3336c/Mb3369c	Rv3336c	Mb3369c	trpS	probable tryptophanyl-trna synthetase trps %28tryptophan--trna ligase%29 %28trprs%29 %28tryptophan translase%29	information pathways	-	-	-	-	Identical	402.888	268.252	-0.694846	0.00525241	-0.0811957	0.71945	-0.206094	0.301686	-0.143645
Rv2372c/Mb2393c	Rv2372c	Mb2393c	0	conserved hypothetical protein	Conserved hypothetical protein	-	-	-	-	Identical	238.275	234.237	0.0703325	0.767713	-0.741182	0.0983627	0.454877	0.293086	-0.143152
Rv2172c/Mb2194c	Rv2172c	Mb2194c	0	conserved protein	Conserved hypothetical protein	-	-	-	-	Identical	796.173	722.689	-0.0226085	0.932679	-0.498126	0.0190931	0.212109	0.289656	-0.143008
Rv1026/Mb1054	Rv1026	Mb1054	0	conserved protein	virulence, detoxification,adaptation	-	-	-	-	Identical	96.9902	61.9504	-0.69372	0.000930109	-0.146268	0.224788	-0.138671	0.226801	-0.142469
Rv2504c/Mb2532c	Rv2504c	Mb2532c	scoA	probable succinyl-coa:3-ketoacid-coenzyme a transferase %28alpha subunit%29 scoa %283-oxo acid:coa transferase%29 %28oxct a%29 %28succinyl-coa:3-oxoacid-coenzyme a transferase%29	lipid metabolism	3-oxoacid CoA-transferase scoA, scoB	Amino acid degradation, Branched chain amino acids, Leucine	Amino acid metabolism	ACTAC + SUCCOA = AACCOA + SUCC	Identical	78.2915	138.443	1.06108	0.00377954	-0.318484	0.159809	0.0345355	0.882643	-0.141974
Rv3179/Mb3205	Rv3179	Mb3205	0	conserved protein	Conserved hypothetical protein	-	-	-	-	Identical	15.4266	17.2491	0.31923	0.148399	-0.224432	0.664663	-0.0569109	0.91002	-0.140671
Rv1021/Mb1049	Rv1021	Mb1049	0	conserved protein	Conserved hypothetical protein	-	-	-	-	Identical	120.917	97.3076	-0.290447	0.0121497	-0.234737	0.12301	-0.0452677	0.77163	-0.140003
Rv2942/Mb2967	Rv2942	Mb2967	mmpL7	conserved transmembrane transport protein mmpl7	cell wall and cell processes	RND permease, mmpL7 AND drrABC transporter	Synthesis of Phthiocerol and Phenolphthiocerol, phenolphthiocerol dimycocerosate (PDIM) synthesis	Lipid biosyntheis	PHDIM_CYTO = PHDIM	Identical	617.069	441.672	-0.540155	0.000862136	-0.122818	0.527208	-0.154018	0.394955	-0.138418
Rv3713/Mb3740	Rv3713	Mb3740	cobQ2	possible cobyric acid synthase cobq2	intermediate metabolism and respiration	-	-	-	-	Identical	46.2689	46.634	-0.0619158	0.783523	-0.279064	0.234887	0.00265443	0.989969	-0.138205
Rv0229c/Mb0234c	Rv0229c	Mb0234c	0	possible conserved membrane protein with pin domain	cell wall and cell processes	-	-	-	-	Identical	540.602	704.43	0.296704	0.212332	0.0778468	0.727566	-0.351342	0.078333	-0.136748
Rv2285/Mb2306	Rv2285	Mb2306	0	possible triacylglycerol synthase %28diacylglycerol acyltransferase%29	lipid metabolism	triacylglycerol synthase	triglyceride synthesis	Lipid biosyntheis	0.11 9_HEXADECENOYL_COA + 0.11 9_OCTADECENOYL_COA + 1.16 DAG + 0.11 EICOSANOYL_COA + 0.11 HEXACOSANOYL_COA + 0.22 HEXADECANOYL_COA + 0.11 NONADECANOYL_COA + 0.11 OCTADECANOYL_COA + 0.11 PENTADECANOYL_COA + 0.11 TETRACOSANOYL_COA = 1.1 COA + 1.1 PI + TAGbio	Identical	94.7781	62.4273	-0.599936	1.76972e-06	0.148836	0.326724	-0.420877	0.00616443	-0.136021
Rv0766c/Mb0789c	Rv0766c	Mb0789c	cyp123	probable cytochrome p450 123 cyp123	intermediate metabolism and respiration	-	-	-	-	Identical	41.1529	60.2683	0.657404	0.00289085	-0.198641	0.745198	-0.0733077	0.900694	-0.135974
Rv1347c/Mb1382c	Rv1347c	Mb1382c	mbtk	lysine n-acetyltransferase mbtk	lipid metabolism	-	-	-	-	Identical	83.2992	64.8918	-0.278019	0.398549	-0.45211	0.0323497	0.184998	0.361745	-0.133556
Rv2580c/Mb2611c	Rv2580c	Mb2611c	hisS	probable histidyl-trna synthetase hiss %28histidine--trna ligase%29 %28hisrs%29 %28histidine--translase%29	information pathways	-	-	-	-	Identical	128.991	73.5985	-0.850064	0.00167463	-0.0929876	0.469717	-0.171055	0.152907	-0.132021
Rv1290c/Mb1321c	Rv1290c	Mb1321c	0	conserved protein	Conserved hypothetical protein	-	-	-	-	Identical	42.2617	36.0079	-0.256835	0.149664	-0.0975888	0.782733	-0.166387	0.603786	-0.131988
Rv0927c/Mb0950c	Rv0927c	Mb0950c	0	probable short-chain type dehydrogenase/reductase	intermediate metabolism and respiration	-	-	-	-	Identical	53.2737	43.6399	-0.297478	0.213389	0.00035534	0.995977	-0.262814	0.000972555	-0.131229
Rv1044/Mb1073	Rv1044	Mb1073	0	conserved hypothetical protein	Conserved hypothetical protein	-	-	-	-	Identical	15.1481	39.437	1.33964	5.59123e-22	-0.0180394	0.976304	-0.241759	0.674113	-0.129899
Rv0199/Mb0205	Rv0199	Mb0205	0	probable conserved membrane protein	cell wall and cell processes	-	-	-	-	Identical	101.728	55.1031	-0.937959	4.6177e-05	0.191105	0.61595	-0.449937	0.19314	-0.129416
Rv1390/Mb1425	Rv1390	Mb1425	rpoZ	probable dna-directed rna polymerase %28omega chain%29 rpoz %28transcriptase omega chain%29 %28rna polymerase omega subunit%29	information pathways	-	-	-	-	Identical	1560.62	1529.52	-0.0376652	0.906586	-0.617685	0.10259	0.362411	0.320914	-0.127637
Rv1229c/Mb1261c	Rv1229c	Mb1261c	mrp	probable mrp-related protein mrp	intermediate metabolism and respiration	-	-	-	-	Identical	309.366	272.168	-0.163199	0.176604	-0.204224	0.0479944	-0.0501826	0.620513	-0.127203
Rv2526/Mb2555	Rv2526	Mb2555	vapb17	possible antitoxin vapb17	virulence, detoxification,adaptation	-	-	-	-	Identical	24.4656	36.9311	1.01438	0.0296046	0.153248	0.338136	-0.407647	0.0105431	-0.127199
Rv1982A/Mb2004A	Rv1982A	Mb2004A	vapB36	possible antitoxin vapb36	virulence, detoxification,adaptation	-	-	-	-	Identical	186.118	221.927	0.204327	0.51986	-0.0322931	0.917755	-0.221955	0.399117	-0.127124
Rv0269c/Mb0275c	Rv0269c	Mb0275c	0	conserved hypothetical protein	Conserved hypothetical protein	-	-	-	-	Identical	47.4576	42.7938	-0.197711	0.308913	0.138512	0.710034	-0.392219	0.232301	-0.126853
Rv3794/Mb3823	Rv3794	Mb3823	embA	integral membrane indolylacetylinositol arabinosyltransferase emba %28arabinosylindolylacetylinositol synthase%29	cell wall and cell processes	arabinosyl transferases embA and embB	synthesis of arabinogalactan (incomplete), ArabinofuranoseDPP Synthesis	Cell wall synthesis	70.0 ARAFDPP + ARA[1]GALACTANDPP = ARABINOGALACTANDPP + 70.0 DPP	Identical	104.008	95.6695	-0.198939	0.449297	0.0243827	0.844271	-0.276076	0.0154364	-0.125847
Rv1871c/Mb1902c	Rv1871c	Mb1902c	0	conserved protein	Conserved hypothetical protein	-	-	-	-	Identical	5507.18	4032.62	-0.431474	0.0034451	-0.0841933	0.61537	-0.167307	0.271026	-0.12575
Rv1310/Mb1342	Rv1310	Mb1342	atpD	probable atp synthase beta chain atpd	intermediate metabolism and respiration	Complex V: ATP synthase (atpABCDEFGH)	Energy metabolism	Other	ADP + 4.0 H + PI = ATP	Identical	470.171	343.854	-0.561827	0.00974439	0.130961	0.391386	-0.382205	0.0112081	-0.125622
Rv1852/Mb1883	Rv1852	Mb1883	ureG	urease accessory protein ureg	intermediate metabolism and respiration	Urease (3 subunits: alpha ureA, Beta ureB AND gamma ureC), and urease accessory proteins: ureD, ureF, ureG	Amino acid degradation, Glutamate family, Arginine	Amino acid metabolism	UREA = CO2 + NH3	Identical	35.8818	34.4848	0.0162535	0.939435	0.0292123	0.844568	-0.28027	0.0368397	-0.125529
Rv1360/Mb1395	Rv1360	Mb1395	0	probable oxidoreductase	intermediate metabolism and respiration	-	-	-	-	Identical	311.67	240.59	-0.463648	0.00143352	-0.231955	0.0224097	-0.0187742	0.855343	-0.125364
Rv1689/Mb1715	Rv1689	Mb1715	tyrS	probable tyrosyl-trna synthase tyrs %28tyrrs%29	information pathways	-	-	-	-	Identical	133.328	131.19	-0.118288	0.775673	-0.242724	0.0641638	-0.00764883	0.954606	-0.125187
Rv0225/Mb0230	Rv0225	Mb0230	0	possible conserved protein	cell wall and cell processes	-	-	-	-	Identical	226.113	179.887	-0.442174	0.0290404	-0.923175	0.10025	0.673048	0.212237	-0.125064
Rv3075c/Mb3102c	Rv3075c	Mb3102c	0	conserved protein	Conserved hypothetical protein	-	-	-	-	Identical	349.983	242.953	-0.615058	0.00734813	-0.0487536	0.641001	-0.199619	0.0394781	-0.124186
Rv0350/Mb0358	Rv0350	Mb0358	dnaK	probable chaperone protein dnak %28heat shock protein 70%29 %28heat shock 70 kda protein%29 %28hsp70%29	virulence, detoxification,adaptation	-	-	-	-	Identical	312.135	644.39	0.945565	0.00153	0.117218	0.632992	-0.365347	0.102222	-0.124064
Rv2280/Mb2301	Rv2280	Mb2301	0	probable dehydrogenase	intermediate metabolism and respiration	-	-	-	-	Identical	115.147	79.3033	-0.583732	0.0084782	-0.290099	0.277978	0.0426336	0.874745	-0.123733
Rv0526/Mb0539	Rv0526	Mb0539	0	possible thioredoxin protein %28thiol-disulfide interchange protein%29	intermediate metabolism and respiration	-	-	-	-	Identical	203.319	127.584	-0.732206	0.00383653	0.0130362	0.9506	-0.260329	0.143198	-0.123647
Rv1332/Mb1367	Rv1332	Mb1367	0	probable transcriptional regulatory protein	regulatory proteins	-	-	-	-	Identical	697.705	680.351	0.0161477	0.955875	0.173567	0.592498	-0.419983	0.15593	-0.123208
Rv1719/Mb1748	Rv1719	Mb1748	0	probable transcriptional regulatory protein	regulatory proteins	-	-	-	-	Identical	20.379	8.18222	-1.30655	4.8468e-11	-0.0215192	0.916733	-0.223379	0.193195	-0.122449
Rv0181c/Mb0187c	Rv0181c	Mb0187c	0	conserved hypothetical protein	Conserved hypothetical protein	-	-	-	-	Identical	141.508	118.399	-0.268349	0.292463	-0.0535944	0.798905	-0.190587	0.303757	-0.122091
Rv0137c/Mb0142c	Rv0137c	Mb0142c	msrA	probable peptide methionine sulfoxide reductase msra %28protein-methionine-s-oxide reductase%29 %28peptide met%28o%29 reductase%29	intermediate metabolism and respiration	-	-	-	-	Identical	235.957	282.001	0.326676	0.0349481	-0.26258	0.339785	0.0239942	0.932529	-0.119293
Rv0311/Mb0319	Rv0311	Mb0319	0	unknown protein	Conserved hypothetical protein	-	-	-	-	Identical	32.7354	35.3479	0.380472	0.221028	-0.132384	0.57857	-0.105444	0.635078	-0.118914
Rv2296/Mb2318	Rv2296	Mb2318	0	probable haloalkane dehalogenase	intermediate metabolism and respiration	-	-	-	-	Identical	185.376	146.575	-0.337384	0.0956971	0.0822375	0.525431	-0.319463	0.0111967	-0.118613
Rv2604c/Mb2636c	Rv2604c	Mb2636c	snop	probable glutamine amidotransferase snop	intermediate metabolism and respiration	-	-	-	-	Identical	102.098	74.7801	-0.407966	0.00520057	0.00448253	0.96882	-0.239855	0.0231241	-0.117686
Rv3436c/Mb3466c	Rv3436c	Mb3466c	glmS	probable glucosamine--fructose-6-phosphate aminotransferase [isomerizing] glms %28hexosephosphate aminotransferase%29 %28d-fructose-6-phosphate amidotransferase%29 %28gfat%29 %28l-glutamine-d-fructose-6-phosphate amidotransferase%29 %28glucosamine-6-phosphate synthase%29	intermediate metabolism and respiration	glutamine-fructose-6-phosphate transaminase	Peptidoglycan Synthesis, NAG and NAM biosynthesis	Cell wall synthesis	F6P + GLN = GA6P + GLU	Identical	96.1696	118.387	0.314019	0.00739134	-0.074105	0.419031	-0.160676	0.0639565	-0.11739
Rv1399c/Mb1434c	Rv1399c	Mb1434c	nlhh	probable non lipolytic carboxylesterase nlhh	intermediate metabolism and respiration	-	-	-	-	Identical	83.7065	60.8211	-0.495803	0.0132785	-0.116931	0.651697	-0.117257	0.626421	-0.117094
Rv3264c/Mb3292c	Rv3264c	Mb3292c	manC	d-alpha-d-mannose-1-phosphate guanylyltransferase manb %28d-alpha-d-heptose-1-phosphate guanylyltransferase%29	cell wall and cell processes	mannose-1-phosphate guanylyltransferase manB	C6 Compounds, mannose	Carbon metabolism (excluding central carbon metabolism)	GTP + MAN1P = GDPMAN + PI	Identical	328.353	245.175	-0.507016	0.0159613	-0.166037	0.185661	-0.0661133	0.594061	-0.116075
Rv2926c/Mb2951c	Rv2926c	Mb2951c	0	conserved protein	Conserved hypothetical protein	-	-	-	-	Identical	423.772	494.515	0.236616	0.029035	0.136835	0.647358	-0.367677	0.171658	-0.115421
Rv2447c/Mb2474c	Rv2447c	Mb2474c	folC	probable folylpolyglutamate synthase protein folc %28folylpoly-gamma-glutamate synthetase%29 %28fpgs%29	intermediate metabolism and respiration	dihydrofolate synthase	Cofactor biosynthesis, Folate biosynthesis	Cofactor biosynthesis	ATP + DHPT + GLU = ADP + DHF + PI	Identical	123.526	102.98	-0.266292	0.0781207	-0.14666	0.431681	-0.082855	0.640414	-0.114758
Rv3243c/Mb3271c	Rv3243c	Mb3271c	0	unknown protein	Conserved hypothetical protein	-	-	-	-	Identical	117.115	131.26	0.182954	0.228015	-0.0996332	0.506069	-0.127834	0.358958	-0.113734
Rv0599c/Mb0615c	Rv0599c	Mb0615c	vapb27	possible antitoxin vapb27	virulence, detoxification,adaptation	-	-	-	-	Identical	160.757	180.276	0.180678	0.522308	0.0553989	0.794831	-0.282137	0.134041	-0.113369
Rv3528c/Mb3558c	Rv3528c	Mb3558c	0	unknown protein	Conserved hypothetical protein	-	-	-	-	Identical	107.624	67.0445	-0.567123	0.00453819	-0.142542	0.488341	-0.0837229	0.670213	-0.113132
Rv2925c/Mb2950c	Rv2925c	Mb2950c	rnc	probable ribonuclease iii rnc %28rnase iii%29	information pathways	-	-	-	-	Identical	359.084	379.346	0.131283	0.55428	0.0147961	0.926757	-0.24093	0.0777492	-0.113067
Rv1211/Mb1243	Rv1211	Mb1243	0	conserved protein	Conserved hypothetical protein	-	-	-	-	Identical	2093.87	1841.44	-0.252841	0.304643	0.0762569	0.634628	-0.300388	0.0426092	-0.112065
Rv0533c/Mb0547c	Rv0533c	Mb0547c	fabH	3-oxoacyl-[acyl-carrier-protein] synthase iii fabh %28beta-ketoacyl-acp synthase iii%29 %28kas iii%29	lipid metabolism	beta-ketoacyl-ACP synthase III, fabH	lipid biosynthesis, Synthesis of mycolic acids, FASIIA module	Lipid biosyntheis	EICOSANOYL_COA + MALACP = BETA_KETO_C22_ACYL_ACP + CO2 + COA	Identical	134.427	125.576	-0.145179	0.591317	-0.105888	0.253083	-0.117945	0.179082	-0.111916
Rv2198c/Mb2221c	Rv2198c	Mb2221c	mmpS3	probable conserved membrane protein mmps3	cell wall and cell processes	-	-	-	-	Identical	215.953	161.657	-0.445636	0.0164532	-0.19069	0.163494	-0.0294072	0.836878	-0.110048
Rv1293/Mb1325	Rv1293	Mb1325	lysA	diaminopimelate decarboxylase lysa %28dap decarboxylase%29	intermediate metabolism and respiration	diaminopimelate decarboxylase lysA	Amino acid biosynthesis, The aspartate family, Lysine	Amino acid metabolism	MDAPIM = CO2 + LYS	Identical	310.616	225.203	-0.47566	0.00055051	-0.0961256	0.536443	-0.122485	0.397526	-0.109305
Rv1436/Mb1471	Rv1436	Mb1471	gap	probable glyceraldehyde 3-phosphate dehydrogenase gap %28gapdh%29	intermediate metabolism and respiration	glyceraldehyde-3-phosphate dehydrogenase	Glycolysis	Central carbon metabolism	G3P + NAD + PI = 13PDG + NADH	Identical	559.535	332.838	-0.843403	0.000410099	0.0787612	0.596477	-0.293932	0.0349712	-0.107585
Rv0654/Mb0673	Rv0654	Mb0673	0	probable dioxygenase	intermediate metabolism and respiration	-	-	-	-	Identical	65.1573	50.2954	0.064604	0.876086	-0.0275597	0.665508	-0.18753	0.00286449	-0.107545
Rv0271c/Mb0277c	Rv0271c	Mb0277c	fadE6	probable acyl-coa dehydrogenase fade6	lipid metabolism	-	-	-	-	Identical	108.752	92.6257	-0.288355	0.00560203	-0.0761089	0.48651	-0.135461	0.17901	-0.105785
Rv0780/Mb0803	Rv0780	Mb0803	purC	phosphoribosylaminoimidazole-succinocarboxamide synthase purc %28saicar synthetase%29	intermediate metabolism and respiration	phosphoribosylaminoimidazolesuccinocarboxamide synthase, purC	Nucleotide biosynthesis, Purines	Nucleotide biosynthesis	ASP + ATP + CAIR = ADP + PI + SAICAR	Identical	132.422	116.272	-0.237856	0.333428	0.0166274	0.937669	-0.223078	0.201347	-0.103225
Rv1693/Mb1719	Rv1693	Mb1719	0	conserved hypothetical protein	Conserved hypothetical protein	-	-	-	-	Identical	282.49	313.846	0.0854615	0.796037	0.221292	0.284078	-0.426907	0.0340258	-0.102807
Rv2165c/Mb2189c	Rv2165c	Mb2189c	0	conserved protein	Conserved hypothetical protein	-	-	-	-	Identical	138.868	128.476	-0.130778	0.239571	-0.0438736	0.614578	-0.161294	0.0462234	-0.102584
Rv3807c/Mb3837c	Rv3807c	Mb3837c	0	possible conserved transmembrane protein	cell wall and cell processes	-	-	-	-	Identical	433.69	299.135	-0.603103	0.00126052	-0.279578	0.199797	0.0753708	0.730723	-0.102103
Rv0502/Mb0514	Rv0502	Mb0514	0	conserved protein	Conserved hypothetical protein	-	-	-	-	Identical	319.773	526.73	0.807133	0.000110216	-0.155632	0.26704	-0.0439442	0.75538	-0.0997879
Rv3571/Mb3602	Rv3571	Mb3602	kshb	reductase component of 3-ketosteroid-9-alpha-hydroxylase kshb	intermediate metabolism and respiration	KSH, 3-ketosteroid 9a-hydroxylase comprised of KshA (oxygenase) and KshB (oxygenase-reductase)	cholesterol degradation	Other	ADD = 9OHADD	Identical	83.435	103.021	0.355087	0.0770611	0.136384	0.572928	-0.333891	0.131082	-0.0987531
Rv0897c/Mb0921c	Rv0897c	Mb0921c	0	probable oxidoreductase	intermediate metabolism and respiration	-	-	-	-	Identical	110.686	94.9844	-0.191391	0.275205	-0.190652	0.295177	-0.00520217	0.97776	-0.0979271
Rv1308/Mb1340	Rv1308	Mb1340	atpA	probable atp synthase alpha chain atpa	intermediate metabolism and respiration	Complex V: ATP synthase (atpABCDEFGH)	Energy metabolism	Other	ADP + 4.0 H + PI = ATP	Identical	545.067	385.944	-0.561759	0.00332616	0.111064	0.398521	-0.306615	0.0168412	-0.0977757
Rv3116/Mb3143	Rv3116	Mb3143	moeB2	probable molybdenum cofactor biosynthesis protein moeb2 %28mpt-synthase sulfurylase%29 %28molybdopterin synthase sulphurylase%29	intermediate metabolism and respiration	probably precursor Z biosynthesis protein complex MoaABC	Cofactor biosynthesis, molybdopterin biosynthesis	Cofactor biosynthesis	GTP = PPI + PRECURSOR_Z	Identical	188.511	205.786	0.118626	0.325686	-0.0785161	0.737337	-0.117029	0.584885	-0.0977728
Rv3610c/Mb3640c	Rv3610c	Mb3640c	ftsH	membrane-bound protease ftsh %28cell division protein%29	cell wall and cell processes	-	-	-	-	Identical	361.99	429.794	0.329896	0.120886	-0.0933488	0.438888	-0.0991209	0.379888	-0.0962348
Rv1035c/Mb1064c	Rv1035c	Mb1064c	0	probable transposase %28fragment%29	insertion seqs and phages	-	-	-	-	Identical	21.7774	20.2574	-0.14367	0.505424	0.376897	0.0749877	-0.568654	0.00830087	-0.0958781
Rv2523c/Mb2552c	Rv2523c	Mb2552c	acpS	holo-[acyl-carrier protein] synthase acps %28holo-acp synthase%29 %28coa:apo-[acp]pantetheinephosphotransferase%29 %28coa:apo-[acyl-carrier protein]pantetheinephosphotransferase%29	lipid metabolism	holo-[acyl-carrier-protein] synthase acpS OR 'hypothetical' withy 4'-phosphopantetheinyl transferase region, pptA - artificial reaction	Cofactor biosynthesis, ACP biosynthesis	Cofactor biosynthesis	COA = ACP	Identical	274.981	256.415	-0.288354	0.34919	0.0107445	0.96882	-0.202024	0.4035	-0.0956399
Rv0479c/Mb0489c	Rv0479c	Mb0489c	0	probable conserved membrane protein	cell wall and cell processes	-	-	-	-	Identical	258.254	198.505	-0.267051	0.26817	-0.0294302	0.736042	-0.161364	0.0414909	-0.0953973
Rv0865/Mb0889	Rv0865	Mb0889	mog	probable molybdopterin biosynthesis mog protein	intermediate metabolism and respiration	-	-	-	-	Identical	231.662	216.884	-0.122458	0.410269	-0.0062665	0.944219	-0.184526	0.0171957	-0.0953962
Rv3754/Mb3780	Rv3754	Mb3780	tyrA	prephenate dehydrogenase tyra %28pdh%29 %28hydroxyphenylpyruvate synthase%29	intermediate metabolism and respiration	prephenate dehydrogenase tyrA	Amino acid biosynthesis, The aromatic family, Tyrosine and phenylalanine	Amino acid metabolism	NAD + PHEN = 4HPP + CO2 + NADH	Identical	105.419	99.7531	-0.150262	0.589418	0.0182059	0.935455	-0.206887	0.263915	-0.0943407
Rv3482c/Mb3512c	Rv3482c	Mb3512c	0	probable conserved membrane protein	cell wall and cell processes	-	-	-	-	Identical	172.267	168.015	-0.0929509	0.57927	-0.254299	0.411187	0.0661046	0.831221	-0.0940971
Rv1992c/Mb2015c	Rv1992c	Mb2015c	ctpG	probable metal cation transporter p-type atpase g ctpg	cell wall and cell processes	-	-	-	-	Identical	30.5446	41.8493	0.680924	0.0112767	-0.331719	0.480782	0.14731	0.748409	-0.0922047
Rv0384c/Mb0391c	Rv0384c	Mb0391c	clpB	probable endopeptidase atp binding protein %28chain b%29 clpb %28clpb protein%29 %28heat shock protein f84.1%29	virulence, detoxification,adaptation	-	-	-	-	Identical	66.3304	142.533	1.3132	2.89069e-08	0.20365	0.176923	-0.383984	0.0119102	-0.0901667
Rv1660/Mb1688	Rv1660	Mb1688	pks10	chalcone synthase pks10	lipid metabolism	-	-	-	-	Identical	100.967	207.42	1.234	1.63874e-08	-0.015549	0.947062	-0.161798	0.415753	-0.0886734
Rv0949/Mb0974	Rv0949	Mb0974	uvrD1	probable atp-dependent dna helicase ii uvrd1	information pathways	-	-	-	-	Identical	73.7086	65.7591	-0.220682	0.264607	-0.154168	0.256768	-0.0226188	0.869369	-0.0883932
Rv2554c/Mb2584c	Rv2554c	Mb2584c	0	conserved protein	Conserved hypothetical protein	-	-	-	-	Identical	200.114	249.521	0.417257	0.13959	-0.127679	0.50284	-0.0473329	0.80276	-0.0875059
Rv2297/Mb2319	Rv2297	Mb2319	0	unknown protein	Conserved hypothetical protein	-	-	-	-	Identical	114.693	59.8696	-0.923391	0.00767968	0.188586	0.172206	-0.363579	0.00969782	-0.0874962
Rv3247c/Mb3275c	Rv3247c	Mb3275c	tmk	thymidylate kinase tmk %28dtmp kinase%29 %28thymidylic acid kinase%29 %28tmpk%29	intermediate metabolism and respiration	dTMP kinase	Nucleotide biosynthesis, de novo biosynthesis of pyrimidine deoxyribonucleotides	Nucleotide biosynthesis	ATP + DTMP = ADP + DTDP	Identical	251.51	206.156	-0.136171	0.589093	0.070885	0.795389	-0.240852	0.319397	-0.0849837
Rv0296c/Mb0304c	Rv0296c	Mb0304c	0	probable sulfatase	intermediate metabolism and respiration	-	-	-	-	Identical	50.0939	81.8148	0.795262	2.53348e-06	0.0443379	0.785329	-0.213852	0.137928	-0.0847569
Rv3537/Mb3567	Rv3537	Mb3567	kstd	probable dehydrogenase	intermediate metabolism and respiration	3-ketosteroid-delta-1-dehydrogenase, kstD	cholesterol degradation	Other	4ADSD = ADD	Identical	26.9774	47.4954	0.976259	1.58159e-07	0.15419	0.527955	-0.32125	0.153943	-0.0835299
Rv1208/Mb1240	Rv1208	Mb1240	gpgs	probable glucosyl-3-phosphoglycerate synthase gpgs	intermediate metabolism and respiration	-	-	-	-	Identical	141.608	101.508	-0.585285	2.55535e-06	0.134761	0.790024	-0.298904	0.513465	-0.0820712
Rv2676c/Mb2695c	Rv2676c	Mb2695c	0	conserved protein	Conserved hypothetical protein	-	-	-	-	Identical	240.601	285.47	0.312412	0.010651	0.0459868	0.764529	-0.210081	0.124507	-0.0820469
Rv3672c/Mb3696c	Rv3672c	Mb3696c	0	conserved hypothetical protein	Conserved hypothetical protein	-	-	-	-	Identical	206.226	151.237	-0.491057	3.84987e-05	0.174782	0.442073	-0.338471	0.110703	-0.0818444
Rv2206/Mb2229	Rv2206	Mb2229	0	probable conserved transmembrane protein	cell wall and cell processes	-	-	-	-	Identical	258.596	242.517	-0.0903732	0.586653	-0.0808665	0.652255	-0.0823079	0.621234	-0.0815872
Rv2921c/Mb2945c	Rv2921c	Mb2945c	ftsY	probable cell division protein ftsy %28srp receptor%29 %28signal recognition particle receptor%29	cell wall and cell processes	-	-	-	-	Identical	156.114	136.076	-0.200849	0.303783	0.0481839	0.729194	-0.20877	0.0925489	-0.0802929
Rv0684/Mb0703	Rv0684	Mb0703	fusA1	probable elongation factor g fusa1 %28ef-g%29	information pathways	-	-	-	-	Identical	563.527	575.986	0.0172886	0.940157	-0.329449	0.0801214	0.169843	0.351286	-0.0798028
Rv1571/Mb1598	Rv1571	Mb1598	0	conserved protein	Conserved hypothetical protein	-	-	-	-	Identical	57.255	41.981	-0.5127	0.179786	-0.0644116	0.879543	-0.0948432	0.808245	-0.0796274
Rv3485c/Mb3515c	Rv3485c	Mb3515c	0	probable short-chain type dehydrogenase/reductase	intermediate metabolism and respiration	-	-	-	-	Identical	251.834	36.195	-2.27237	3.31375e-12	-0.0557157	0.727508	-0.101397	0.479543	-0.0785561
Rv3782/Mb3811	Rv3782	Mb3811	glft1	udp-galactofuranosyl transferase glft1	cell wall and cell processes	-	-	-	-	Identical	596.333	585.174	-0.131316	0.549047	0.0467725	0.713397	-0.203845	0.0734999	-0.0785363
Rv1712/Mb1739	Rv1712	Mb1739	cmk	cytidylate kinase cmk %28cmp kinase%29 %28cytidine monophosphate kinase%29 %28ck%29	intermediate metabolism and respiration	cytidylate kinase	Nucleotide biosynthesis, de novo biosynthesis of pyrimidine ribonucleotides	Nucleotide biosynthesis	ATP + UMP = ADP + UDP	Identical	156.58	131.955	-0.343516	0.0787725	-0.0954176	0.644474	-0.0573577	0.772615	-0.0763877
Rv3422c/Mb3456c	Rv3422c	Mb3456c	0	conserved hypothetical protein	Conserved hypothetical protein	-	-	-	-	Identical	98.6701	60.6502	-0.695297	0.00313961	0.473473	0.0420962	-0.626103	0.00794014	-0.0763152
Rv0583c/Mb0598c	Rv0583c	Mb0598c	lpqN	probable conserved lipoprotein lpqn	cell wall and cell processes	-	-	-	-	Identical	33.9773	31.5364	-0.189184	0.506605	-0.366959	0.183148	0.214539	0.422799	-0.0762103
Rv1419/Mb1454	Rv1419	Mb1454	0	unknown protein	Conserved hypothetical protein	-	-	-	-	Identical	409.386	259.394	-0.587539	NA	-0.314165	0.419233	0.162364	0.66345	-0.0759005
Rv2050/Mb2076	Rv2050	Mb2076	0	conserved protein	Conserved hypothetical protein	-	-	-	-	Identical	84.436	183.076	1.16276	1.06573e-06	-0.22185	0.220148	0.0708754	0.69449	-0.0754875
Rv2678c/Mb2697c	Rv2678c	Mb2697c	hemE	probable uroporphyrinogen decarboxylase heme %28uroporphyrinogen iii decarboxylase%29 %28uro-d%29 %28upd%29	intermediate metabolism and respiration	Probable uroporphyrinogen decarboxylase, hemE	Cofactor biosynthesis, heme biosynthesis	Cofactor biosynthesis	UROPORPHYRINOGEN_III = 4.0 CO2 + COPROPORPHYRINOGEN_III	Identical	171.853	138.694	-0.338217	0.0966499	-0.0705663	0.597519	-0.0790175	0.527817	-0.0747919
Rv2008c/Mb2031c	Rv2008c	Mb2031c	0	conserved hypothetical protein	Conserved hypothetical protein	-	-	-	-	Identical	6.06212	6.11892	0.0973532	0.753104	-0.142769	0.531886	-0.00606493	0.978687	-0.0744169
Rv2224c/Mb2248c	Rv2224c	Mb2248c	caea	probable carboxylesterase caea	cell wall and cell processes	-	-	-	-	Identical	244.265	267.644	0.209505	0.363853	0.0918882	0.525431	-0.239269	0.0763838	-0.0736902
Rv1906c/Mb1941c	Rv1906c	Mb1941c	0	conserved protein	Conserved hypothetical protein	-	-	-	-	Identical	507.943	513.156	-0.0614199	0.787081	-0.0730841	0.866804	-0.0733709	0.855561	-0.0732275
Rv3259/Mb3287	Rv3259	Mb3287	0	conserved hypothetical protein	Conserved hypothetical protein	-	-	-	-	Identical	38.5933	36.1967	-0.0885135	0.747401	-0.0649841	0.90615	-0.0814617	0.868826	-0.0732229
Rv2987c/Mb3011c	Rv2987c	Mb3011c	leuD	probable 3-isopropylmalate dehydratase %28small subunit%29 leud %28isopropylmalate isomerase%29 %28alpha-ipm isomerase%29 %28ipmi%29	intermediate metabolism and respiration	3-isopropylmalate dehydratase (large subunit leuC AND small subunit leuD)	Amino acid biosynthesis, Branched chain amino acids, Leucine	Amino acid metabolism	IPPMAL = CBHCAP	Identical	181.183	240.266	0.759565	0.0402571	-0.307008	0.103286	0.1635	0.371422	-0.0717545
Rv1600/Mb1626	Rv1600	Mb1626	hisC1	probable histidinol-phosphate aminotransferase hisc1	intermediate metabolism and respiration	histidinol-phosphate transaminase hisC, hisC2	Amino acid biosynthesis, The histidine family, Histidine	Amino acid metabolism	GLU + IMACP = AKG + HISOLP	Identical	146.655	163.814	0.262737	0.105866	0.105404	0.441083	-0.245448	0.0574844	-0.0700219
Rv2905/Mb2929	Rv2905	Mb2929	lppW	probable conserved alanine rich lipoprotein lppw	cell wall and cell processes	-	-	-	-	Identical	735.697	274.188	-1.26374	5.93726e-12	0.213887	0.429412	-0.353122	0.160197	-0.0696171
Rv3791/Mb3820	Rv3791	Mb3820	dpre2	decaprenylphosphoryl-d-2-keto erythro pentose reductase	lipid metabolism	decaprenylphosphoryl-beta-D-ribose epimerase	synthesis of arabinogalactan (incomplete)	Cell wall synthesis	DPPR = ARAFDPP	Identical	101.109	102.958	-0.044099	0.843063	-0.321235	0.017201	0.184966	0.146645	-0.0681346
Rv2861c/Mb2886c	Rv2861c	Mb2886c	mapB	methionine aminopeptidase mapb %28map%29 %28peptidase m%29	intermediate metabolism and respiration	-	-	-	-	Identical	468.034	447.265	-0.143842	0.594619	0.169734	0.181334	-0.305974	0.0164291	-0.0681202
Rv3587c/Mb3618c	Rv3587c	Mb3618c	0	probable conserved membrane protein	cell wall and cell processes	-	-	-	-	Identical	407.373	682.454	0.657395	7.15016e-06	-0.305061	0.0986851	0.169157	0.3443	-0.0679522
Rv1296/Mb1328	Rv1296	Mb1328	thrB	probable homoserine kinase thrb	intermediate metabolism and respiration	homoserine kinase thrB	Amino acid biosynthesis, The aspartate family, Threonine	Amino acid metabolism	ATP + HSER = ADP + PHSER	Identical	145.835	107.149	-0.244025	0.256177	-0.234435	0.156038	0.0994491	0.542113	-0.067493
Rv3651/Mb3675	Rv3651	Mb3675	0	conserved hypothetical protein	Conserved hypothetical protein	-	-	-	-	Identical	262.912	206.417	-0.390224	0.234939	0.0651378	0.660525	-0.196175	0.142084	-0.0655186
Rv3321c/Mb3350c	Rv3321c	Mb3350c	vapb44	possible antitoxin vapb44	virulence, detoxification,adaptation	-	-	-	-	Identical	111.399	115.439	-0.028545	0.920488	0.164141	0.40296	-0.295021	0.108797	-0.0654397
Rv1063c/Mb1092c	Rv1063c	Mb1092c	0	conserved hypothetical protein	Conserved hypothetical protein	-	-	-	-	Identical	68.6624	95.1698	0.542979	0.00781096	-0.132491	0.511841	0.00222363	0.989969	-0.0651338
Rv2698/Mb2717	Rv2698	Mb2717	0	probable conserved alanine rich transmembrane protein	cell wall and cell processes	-	-	-	-	Identical	70.3626	71.0158	0.0044032	0.979556	-0.0204259	0.939259	-0.10717	0.633012	-0.0637979
Rv0451c/Mb0459c	Rv0451c	Mb0459c	mmpS4	probable conserved membrane protein mmps4	cell wall and cell processes	-	-	-	-	Identical	941.748	949.204	-0.16294	0.604974	-0.192946	0.104838	0.0678751	0.563047	-0.0625355
Rv2134c/Mb2158c	Rv2134c	Mb2158c	0	conserved protein	Conserved hypothetical protein	-	-	-	-	Identical	377.892	382.688	0.0175635	0.902793	0.124831	0.470811	-0.24983	0.119876	-0.0624992
Rv0123/Mb0128	Rv0123	Mb0128	0	unknown protein	Conserved hypothetical protein	-	-	-	-	Identical	15.91	18.7778	0.451392	0.187857	-0.292108	0.274677	0.167171	0.517777	-0.0624684
Rv1943c/Mb1978c	Rv1943c	Mb1978c	maze5	possible antitoxin maze5	virulence, detoxification,adaptation	-	-	-	-	Identical	96.1864	87.6986	-0.126217	0.537403	0.603837	0.358052	-0.726979	0.244694	-0.0615711
Rv1864c/Mb1895c	Rv1864c	Mb1895c	0	conserved protein	Conserved hypothetical protein	-	-	-	-	Identical	24.0744	20.1228	-0.188611	0.561207	-0.00142202	0.991688	-0.12172	0.377662	-0.0615708
Rv1606/Mb1632	Rv1606	Mb1632	hisI	probable phosphoribosyl-amp 1%2c6 cyclohydrolase hisi	intermediate metabolism and respiration	phosphoribosyl-AMP cyclohydrolase	Amino acid biosynthesis, The histidine family, Histidine	Amino acid metabolism	PRBAMP = PRFP	Identical	125.071	97.4185	-0.310571	0.0532312	0.074113	0.743746	-0.193873	0.263378	-0.05988
Rv0743c/Mb0764c	Rv0743c	Mb0764c	0	hypothetical protein	Conserved hypothetical protein	-	-	-	-	Identical	48.4809	67.0192	0.3777	0.0171217	-0.334109	0.190685	0.214898	0.385389	-0.0596058
Rv2739c/Mb2759c	Rv2739c	Mb2759c	0	possible alanine rich transferase	intermediate metabolism and respiration	-	-	-	-	Identical	87.3723	75.5831	-0.322618	0.324021	-0.108024	0.634734	-0.00979948	0.964435	-0.0589116
Rv0732/Mb0753	Rv0732	Mb0753	secY	probable preprotein translocase secy	cell wall and cell processes	-	-	-	-	Identical	381.133	272.246	-0.57769	0.104711	-0.0491364	0.717458	-0.0643347	0.602078	-0.0567355
Rv2215/Mb2238	Rv2215	Mb2238	dlat	dlat%2c dihydrolipoamide acyltransferase%2c e2 component of pyruvate dehydrogenase	intermediate metabolism and respiration	dihydrolipoyllysine-residue acetyltransferase pdhC, E2 component of PDH	Glycolysis	Central carbon metabolism	ADLIPO + COA = ACCOA + DLIPO	Identical	312.189	206.25	-0.664034	0.00595679	0.0442073	0.52034	-0.157114	0.0176299	-0.0564534
Rv3792/Mb3821	Rv3792	Mb3821	afta	arabinofuranosyltransferase afta	cell wall and cell processes	arabinosyl transferases aftA	synthesis of arabinogalactan (incomplete), ArabinofuranoseDPP Synthesis	Cell wall synthesis	ARAFDPP + GALACTANDPP = ARA[1]GALACTANDPP + DPP	Identical	47.8124	45.838	-0.131173	0.593727	0.142981	0.586428	-0.255668	0.286625	-0.0563437
Rv1193/Mb1225	Rv1193	Mb1225	fadD36	probable fatty-acid-coa ligase fadd36 %28fatty-acid-coa synthetase%29 %28fatty-acid-coa synthase%29	lipid metabolism	-	-	-	-	Identical	159.901	132.917	-0.152127	0.575386	-0.0167826	0.816727	-0.0899525	0.154776	-0.0533676
Rv2166c/Mb2190c	Rv2166c	Mb2190c	0	conserved protein	Conserved hypothetical protein	-	-	-	-	Identical	1482.04	1455.72	-0.0681771	0.606758	0.110259	0.581555	-0.215673	0.235678	-0.0527071
Rv1307/Mb1339	Rv1307	Mb1339	atpH	probable atp synthase delta chain atph	intermediate metabolism and respiration	Complex V: ATP synthase (atpABCDEFGH)	Energy metabolism	Other	ADP + 4.0 H + PI = ATP	Identical	576.347	394.126	-0.631366	0.00241776	0.102255	0.339785	-0.206906	0.0448429	-0.0523256
Rv2220/Mb2244	Rv2220	Mb2244	glnA1	glutamine synthetase glna1 %28glutamine synthase%29 %28gs-i%29	intermediate metabolism and respiration	glutamine synthetase glnA1, glnA3, glnA4	Amino acid biosynthesis, Glutamate family, Glutamate/glutamine	Amino acid metabolism	ATP + GLU + NH3 = ADP + GLN + PI	Identical	436.264	340.517	-0.31169	0.234939	-0.250558	0.201166	0.147804	0.437041	-0.0513769
Rv3284/Mb3312	Rv3284	Mb3312	0	conserved hypothetical protein	Conserved hypothetical protein	-	-	-	-	Identical	489.211	696.416	0.481013	0.0228057	0.130977	0.343269	-0.231586	0.0783671	-0.0503047
Rv1190/Mb1222	Rv1190	Mb1222	0	conserved hypothetical protein	Conserved hypothetical protein	-	-	-	-	Identical	14.1328	10.804	0.231333	NA	-0.655314	0.374154	0.555391	0.425691	-0.0499617
Rv1234/Mb1266	Rv1234	Mb1266	0	probable transmembrane protein	cell wall and cell processes	-	-	-	-	Identical	187.426	184.149	0.0122297	0.932679	0.10513	0.566929	-0.203722	0.223097	-0.0492964
Rv2465c/Mb2492c	Rv2465c	Mb2492c	rpib	ribose-5-phosphate isomerase	intermediate metabolism and respiration	ribose-5-phosphate isomerase, rpiB	Pentose phosphate pathway	Central carbon metabolism	RL5P = R5P	Identical	197.921	158.133	-0.170298	0.494512	0.104177	0.441943	-0.201899	0.110338	-0.0488611
Rv1699/Mb1725	Rv1699	Mb1725	pyrG	probable ctp synthase pyrg	intermediate metabolism and respiration	CTP synthase	Nucleotide biosynthesis, de novo biosynthesis of pyrimidine ribonucleotides	Nucleotide biosynthesis	ATP + GLN + UTP = ADP + CTP + GLU + PI	Identical	389.65	369.808	-0.12991	0.564798	-0.120601	0.320942	0.0232419	0.850916	-0.0486795
Rv2701c/Mb2720c	Rv2701c	Mb2720c	suhB	inositol-1-monophosphatase suhb	intermediate metabolism and respiration	myoinositol phosphatase	Inositols, MYO-INOSITOL SYNTHESIS	Carbon metabolism (excluding central carbon metabolism)	IP = MI + PI	Identical	43.1029	28.3566	-0.701372	0.00022597	-0.267161	0.320484	0.170322	0.512966	-0.0484193
Rv1227c/Mb1259c	Rv1227c	Mb1259c	0	probable transmembrane protein	cell wall and cell processes	-	-	-	-	Identical	40.4649	25.1908	-0.664886	0.0337443	-0.0657855	0.76928	-0.0244141	0.91002	-0.0450998
Rv0892/Mb0916	Rv0892	Mb0916	0	probable monooxygenase	intermediate metabolism and respiration	-	-	-	-	Identical	135.254	110.905	-0.378016	0.169968	0.255519	0.513131	-0.345031	0.341584	-0.0447561
Rv0508/Mb0520	Rv0508	Mb0520	0	conserved hypothetical protein	Conserved hypothetical protein	-	-	-	-	Identical	69.7202	84.6069	0.100691	0.690709	0.271045	0.09927	-0.360146	0.0275923	-0.0445504
Rv3670/Mb3694	Rv3670	Mb3694	ephE	possible epoxide hydrolase ephe %28epoxide hydratase%29 %28arene-oxide hydratase%29	intermediate metabolism and respiration	-	-	-	-	Identical	67.2968	61.603	-0.146013	0.559047	-0.281205	0.333027	0.192263	0.490816	-0.044471
Rv2802c/Mb2825c	Rv2802c	Mb2825c	0	hypothetical arginine and alanine rich protein	Conserved hypothetical protein	-	-	-	-	Identical	104.665	102.153	-0.0265271	0.937986	0.114423	0.759381	-0.202249	0.550139	-0.0439132
Rv1100/Mb1130	Rv1100	Mb1130	0	conserved protein	Conserved hypothetical protein	-	-	-	-	Identical	123.645	117.545	-0.0384773	0.865966	0.197217	0.0749877	-0.281202	0.0117739	-0.0419923
Rv2203/Mb2226	Rv2203	Mb2226	0	possible conserved membrane protein	cell wall and cell processes	-	-	-	-	Identical	48.9243	49.853	-0.0726275	0.826073	-0.0317471	0.904464	-0.0518631	0.826694	-0.0418051
Rv0357c/Mb0364c	Rv0357c	Mb0364c	purA	probable adenylosuccinate synthetase pura %28imp--aspartate ligase%29 %28adss%29 %28ampsase%29	intermediate metabolism and respiration	adenylosuccinate synthase	Nucleotide biosynthesis, Purines, ATP, ADP	Nucleotide biosynthesis	ASP + GTP + IMP = ASUC + GDP + PI	Identical	58.3763	53.4832	-0.23963	0.114898	0.0951017	0.442272	-0.178311	0.122198	-0.0416045
Rv2097c/Mb2124c	Rv2097c	Mb2124c	pafa	proteasome accessory factor a pafa	intermediate metabolism and respiration	-	-	-	-	Identical	293.454	346.846	0.196846	0.342618	-0.250639	0.234887	0.168084	0.407303	-0.0412774
Rv1350/Mb1385	Rv1350	Mb1385	fabG2	probable 3-oxoacyl-[acyl-carrier protein] reductase fabg2 %283-ketoacyl-acyl carrier protein reductase%29	lipid metabolism	MabA (Rv1483) known to carry out this beta-ketoacyl-ACP reductase but numerous homologues exist including FabG2, FabG3, FabG4 and FabG5.	lipid biosynthesis, Synthesis of mycolic acids, FASIIA module	Lipid biosyntheis	BETA_KETO_C22_ACYL_ACP + NADPH = D_3_HYDROXY_C22_ACYL_ACP + NADP	Identical	48.1073	28.3863	-0.740722	6.34405e-06	0.135115	0.283885	-0.216602	0.0736852	-0.0407437
Rv2047c/Mb2073c	Rv2047c	Mb2073c	0	conserved hypothetical protein	Conserved hypothetical protein	-	-	-	-	Identical	148.734	133.115	-0.254518	0.246911	-0.0324545	0.909179	-0.0487627	0.84914	-0.0406086
Rv1713/Mb1740	Rv1713	Mb1740	engA	probable gtp-binding protein enga	intermediate metabolism and respiration	-	-	-	-	Identical	191.707	142.183	-0.543189	0.00257638	-0.0630917	0.733849	-0.0177566	0.920631	-0.0404242
Rv2453c/Mb2480c	Rv2453c	Mb2480c	mobA	probable molybdopterin-guanine dinucleotide biosynthesis protein a moba	intermediate metabolism and respiration	probable molybdopterin-guanine dinucleotide biosynthesis protein MobA	Cofactor biosynthesis, molybdopterin biosynthesis	Cofactor biosynthesis	GTP + MOLYBDENUM = MOLYBDOPTERIN_GDP + PPI	Identical	120.356	106.185	0.0593866	0.869376	-0.147918	0.246475	0.0679605	0.586332	-0.0399787
Rv1141c/Mb1173c	Rv1141c	Mb1173c	echA11	probable enoyl-coa hydratase echa11 %28enoyl hydrase%29 %28unsaturated acyl-coa hydratase%29 %28crotonase%29	lipid metabolism	2-transenoyl-ACP isomerase. EchA10 and EchA11 have highest homology to S. pheumoniae FabM but many other possible candidates.	lipid biosynthesis, Synthesis of mycolic acids, FASIIA module	Lipid biosyntheis	TRANS_DELTA_2_ENOYL_C22_ACYL_ACP = CIS_DELTA_3_ENOYL_C22_ACYL_ACP	Identical	141.817	140.618	-0.028504	0.912778	0.226844	0.00284012	-0.306153	0.00017938	-0.0396544
Rv3057c/Mb3083c	Rv3057c	Mb3083c	0	probable short chain alcohol dehydrogenase/reductase	intermediate metabolism and respiration	-	-	-	-	Identical	138.299	166.833	0.27327	0.0561451	-0.0614906	0.761155	-0.0162724	0.933031	-0.0388815
Rv1747/Mb1776	Rv1747	Mb1776	0	probable conserved transmembrane atp-binding protein abc transporter	cell wall and cell processes	ABC transporters	lipid biosynthesis, Synthesis of mycolic acids, MYCOLIC ACID CONDENSATION	Lipid biosyntheis	0.48 ATP + 0.48 TREHALOSEMONOMYCOLATE(CY) = 0.48 ADP + 0.48 PI + TREHALOSEMONOMYCOLATE	Identical	328.668	258.93	-0.440137	0.0201699	0.0303822	0.638043	-0.10736	0.0705986	-0.0384888
Rv1850/Mb1881	Rv1850	Mb1881	ureC	urease alpha subunit urec %28urea amidohydrolase%29	intermediate metabolism and respiration	Urease (3 subunits: alpha ureA, Beta ureB AND gamma ureC), and urease accessory proteins: ureD, ureF, ureG	Amino acid degradation, Glutamate family, Arginine	Amino acid metabolism	UREA = CO2 + NH3	Identical	72.965	61.8777	-0.206613	0.278532	0.210884	0.361762	-0.287753	0.184192	-0.0384347
Rv0144/Mb0149	Rv0144	Mb0149	0	probable transcriptional regulatory protein %28possibly tetr-family%29	regulatory proteins	-	-	-	-	Identical	861.728	456.823	-0.815262	2.52071e-06	-0.817018	0.0319573	0.740841	0.0443995	-0.0380885
Rv2157c/Mb2181c	Rv2157c	Mb2181c	murF	probable udp-n-acetylmuramoylalanyl-d-glutamyl-2%2c 6-diaminopimelate-d-alanyl-d-alanyl ligase murf	cell wall and cell processes	UDP-N-acetylmuramoylalanyl-D-glutamate-2,6-diaminopimelate-D-alanyl-D-alanyl ligase	Peptidoglycan Synthesis, NAG and NAM biosynthesis	Cell wall synthesis	ALAALA + ATP + UDP[NAM:NGM]AGMDAPIM = ADP + PI + UDP[NAM:NGM]AGMDAPIMAA	Identical	83.9533	40.469	-1.11707	6.04728e-05	-0.152454	0.192271	0.0830101	0.465905	-0.0347219
Rv3055/Mb3081	Rv3055	Mb3081	0	possible transcriptional regulatory protein %28probably tetr-family%29	regulatory proteins	-	-	-	-	Identical	39.5919	39.176	-0.049539	0.803324	-0.172008	0.631899	0.105092	0.760262	-0.0334583
Rv3914/Mb3945	Rv3914	Mb3945	trxC	thioredoxin trxc %28trx%29 %28mpt46%29	intermediate metabolism and respiration	-	-	-	-	Identical	94.0297	97.8997	0.336571	0.354396	-0.00504186	0.961831	-0.0618549	0.503738	-0.0334484
Rv2595/Mb2626	Rv2595	Mb2626	vapb40	possible antitoxin vapb40	virulence, detoxification,adaptation	-	-	-	-	Identical	262.547	297.996	0.157528	0.483345	0.0570284	0.87467	-0.123432	0.703747	-0.0332018
Rv2498c/Mb2526c	Rv2498c	Mb2526c	citE	probable citrate %28pro-3s%29-lyase %28beta subunit%29 cite %28citrase%29 %28citratase%29 %28citritase%29 %28citridesmolase%29 %28citrase aldolase%29	intermediate metabolism and respiration	-	-	-	-	Identical	90.7622	75.2915	-0.125496	0.662884	-0.0481757	0.602864	-0.0179687	0.844173	-0.0330722
Rv3484/Mb3514	Rv3484	Mb3514	cpsA	possible conserved protein cpsa	virulence, detoxification,adaptation	-	-	-	-	Identical	373.232	188.846	-0.742422	0.0024959	0.151168	0.585901	-0.216966	0.396196	-0.0328994
Rv3035/Mb3061	Rv3035	Mb3061	0	conserved protein	Conserved hypothetical protein	-	-	-	-	Identical	60.6612	66.5954	0.124133	0.392219	-0.440942	0.156038	0.375201	0.210377	-0.0328705
Rv1167c/Mb1199c	Rv1167c	Mb1199c	0	probable transcriptional regulatory protein	regulatory proteins	-	-	-	-	Identical	226.718	258.801	0.18874	0.053396	-0.0622474	0.737151	-0.0033829	0.984698	-0.0328151
Rv3098A/Mb3125A	Rv3098A	Mb3125A	0	pemk-like protein	virulence, detoxification,adaptation	-	-	-	-	Identical	233.064	234.735	0.0563893	0.884772	0.149002	0.68786	-0.211295	0.530428	-0.0311468
Rv0383c/Mb0390c	Rv0383c	Mb0390c	0	possible conserved secreted protein	cell wall and cell processes	-	-	-	-	Identical	594.983	607.47	-0.0291375	0.870255	-0.302907	0.0858066	0.242386	0.152675	-0.0302603
Rv0643c/Mb0662c	Rv0643c	Mb0662c	mmaA3	methoxy mycolic acid synthase 3 mmaa3 %28methyl mycolic acid synthase 3%29 %28mma3%29 %28hydroxy mycolic acid synthase%29	lipid metabolism	methoxy mycolic acid synthase 2/cyclopropane synthase, mmaA2/PcaA	Lipid biosyntheis, Synthesis of mycolic acids, SYNTHESIS OF ALPHA MYCOLATE	Lipid biosyntheis	CIS_DELTA_2_19,31_ENOYL_C50_ACYL_ACP + 2.0 NADP + 2.0 SAM = CYCLOPROPYL_MEROACYL_ACP + 2.0 NADPH + 2.0 SAH	Identical	205.36	232.238	0.169594	0.450249	-0.315556	0.192466	0.255581	0.270522	-0.0299874
Rv2843/Mb2868	Rv2843	Mb2868	0	probable conserved transmembrane alanine rich protein	cell wall and cell processes	-	-	-	-	Identical	93.9612	110.026	0.360421	0.220873	0.260984	0.148664	-0.31895	0.0705543	-0.028983
Rv1676/Mb1703	Rv1676	Mb1703	0	unknown protein	Conserved hypothetical protein	-	-	-	-	Identical	347.139	218.553	-0.718562	0.00638446	-0.152665	0.275262	0.0950082	0.482395	-0.0288286
Rv1731/Mb1760	Rv1731	Mb1760	gabD2	possible succinate-semialdehyde dehydrogenase [nadp%2b] dependent %28ssdh%29 gabd2	intermediate metabolism and respiration	succinate-semialdehyde dehydrogenase gabD1, gabD2	Amino acid degradation, Glutamate family, Glutamate	Amino acid metabolism	NADP + SUCCSAL = NADPH + SUCC	Identical	131.214	75.7866	-0.759068	1.3937e-10	-0.117699	0.606568	0.0612907	0.782119	-0.0282039
Rv0091/Mb0094	Rv0091	Mb0094	mtn	probable bifunctional mta/sah nucleosidase mtn: 5'-methylthioadenosine nucleosidase %28methylthioadenosine methylthioribohydrolase%29 %2b s-adenosylhomocysteine nucleosidase %28s-adenosyl-l-homocysteine homocysteinylribohydrolase%29	intermediate metabolism and respiration	-	-	-	-	Identical	37.0124	41.5349	0.346826	0.201979	-0.0476484	0.723681	-0.00827773	0.948166	-0.0279631
Rv2110c/Mb2134c	Rv2110c	Mb2134c	prcB	proteasome beta subunit prcb%3b assembles with alpha subunit prca.	intermediate metabolism and respiration	-	-	-	-	Identical	793.991	841.093	0.107294	0.662884	0.0878807	0.304676	-0.142828	0.0804166	-0.0274737
Rv3603c/Mb3633c	Rv3603c	Mb3633c	0	conserved hypothetical alanine and leucine rich protein	Conserved hypothetical protein	-	-	-	-	Identical	302.769	261.891	-0.109142	0.620045	-0.120144	0.470811	0.0686501	0.665679	-0.0257467
Rv2151c/Mb2175c	Rv2151c	Mb2175c	ftsQ	possible cell division protein ftsq	cell wall and cell processes	-	-	-	-	Identical	157.534	156.288	-0.0909334	0.693263	0.0647783	0.666871	-0.115372	0.398294	-0.0252967
Rv2727c/Mb2746c	Rv2727c	Mb2746c	miaA	probable trna delta%282%29-isopentenylpyrophosphate transferase miaa %28ipp transferase%29 %28isopentenyl-diphosphate:trna isopentenyltransferase%29 %28iptase%29 %28ippt%29	intermediate metabolism and respiration	-	-	-	-	Identical	51.6108	54.0102	0.0458169	0.809437	-0.0377512	0.764529	-0.0122882	0.919159	-0.0250197
Rv3342/Mb3374	Rv3342	Mb3374	0	possible methyltransferase %28methylase%29	intermediate metabolism and respiration	-	-	-	-	Identical	106.86	129.951	0.349977	0.149093	-0.544038	0.00734367	0.494785	0.0123293	-0.0246268
Rv2641/Mb2674	Rv2641	Mb2674	cadI	cadmium inducible protein cadi	virulence, detoxification,adaptation	-	-	-	-	Identical	189.151	263.685	0.698748	0.0165076	0.75571	0.0178925	-0.804483	0.0111365	-0.0243869
Rv1281c/Mb1312c	Rv1281c	Mb1312c	oppD	probable oligopeptide-transport atp-binding protein abc transporter oppd	cell wall and cell processes	-	-	-	-	Identical	65.0963	59.7646	-0.13139	0.261387	0.00676697	0.941805	-0.0544367	0.487704	-0.0238349
Rv1692/Mb1718	Rv1692	Mb1718	0	probable phosphatase	intermediate metabolism and respiration	-	-	-	-	Identical	90.4318	70.5921	-0.400509	0.169575	-0.0991414	0.279511	0.0523211	0.558498	-0.0234101
Rv0406c/Mb0414c	Rv0406c	Mb0414c	0	beta lactamase like protein	Conserved hypothetical protein	-	-	-	-	Identical	48.3963	54.9771	0.393549	0.0772729	0.209689	0.204029	-0.256204	0.107762	-0.0232575
Rv3360/Mb3395	Rv3360	Mb3395	0	conserved hypothetical protein	Conserved hypothetical protein	-	-	-	-	Identical	31.2741	35.0887	0.110037	0.737589	0.324308	0.179523	-0.370017	0.112945	-0.0228543
Rv1695/Mb1721	Rv1695	Mb1721	ppnK	inorganic polyphosphate/atp-nad kinase ppnk %28poly%28p%29/atp nad kinase%29	intermediate metabolism and respiration	NAD kinase	Cofactor biosynthesis, Nicotinamide nucleotides (NAD+, NADP) biosynthesis	Cofactor biosynthesis	ATP + NAD = ADP + NADP	Identical	143.911	143.441	-0.110855	0.547025	0.0334526	0.74428	-0.0782654	0.394955	-0.0224064
Rv3708c/Mb3735c	Rv3708c	Mb3735c	asd	aspartate-semialdehyde dehydrogenase asd %28asa dehydrogenase%29 %28asadh%29 %28aspartic semialdehyde dehydrogenase%29 %28l-aspartate-beta-semialdehyde dehydrogenase%29	intermediate metabolism and respiration	aspartate-semialdehyde dehydrogenase asd	Amino acid biosynthesis, The aspartate family, Threonine	Amino acid metabolism	ASP4P + NADPH = ASPSA + NADP + PI	Identical	274.728	220.86	-0.351357	0.0746953	-0.323889	0.354107	0.27949	0.398803	-0.0221997
Rv0441c/Mb0449c	Rv0441c	Mb0449c	0	hypothetical protein	Conserved hypothetical protein	-	-	-	-	Identical	134.958	137.608	0.105197	0.686282	0.249962	0.341781	-0.293807	0.234369	-0.0219226
Rv1559/Mb1585	Rv1559	Mb1585	ilvA	probable threonine dehydratase ilva	intermediate metabolism and respiration	threonine ammonia-lyase	Amino acid biosynthesis, Branched chain amino acids, Isoleucine	Amino acid metabolism	THR = NH3 + OBUT	Identical	553.036	514.106	-0.183724	0.368583	0.370509	0.289512	-0.414208	0.210538	-0.0218497
Rv0765c/Mb0788c	Rv0765c	Mb0788c	0	probable oxidoreductase	intermediate metabolism and respiration	-	-	-	-	Identical	19.6219	25.6745	0.462888	0.0147369	0.120312	0.737151	-0.160845	0.624627	-0.0202664
Rv2784c/Mb2807c	Rv2784c	Mb2807c	lppU	probable lipoprotein lppu	cell wall and cell processes	-	-	-	-	Identical	519.101	596.606	0.209569	0.26709	0.265668	0.210067	-0.305399	0.132843	-0.0198657
Rv0135c/Mb0140c	Rv0135c	Mb0140c	0	possible transcriptional regulatory protein	regulatory proteins	-	-	-	-	Identical	162.136	202.605	0.271524	0.111918	-0.211227	0.287677	0.173097	0.363652	-0.0190651
Rv1796/Mb1824	Rv1796	Mb1824	mycp5	probable proline rich membrane-anchored mycosin mycp5 %28serine protease%29 %28subtilisin-like protease%29 %28subtilase-like%29 %28mycosin-5%29	intermediate metabolism and respiration	-	-	-	-	Identical	670.432	943.454	0.547149	0.00151409	0.0963872	0.643942	-0.132704	0.488675	-0.0181586
Rv2637/Mb2670	Rv2637	Mb2670	dedA	possible transmembrane protein deda	cell wall and cell processes	-	-	-	-	Identical	60.532	79.5275	0.35811	0.00905448	-0.472783	0.30172	0.43686	0.313711	-0.0179615
Rv2606c/Mb2638c	Rv2606c	Mb2638c	snzp	possible pyridoxine biosynthesis protein snzp	intermediate metabolism and respiration	-	-	-	-	Identical	329.67	305.277	-0.125167	0.358767	0.110327	0.0498817	-0.145944	0.0100043	-0.0178085
Rv0185/Mb0191	Rv0185	Mb0191	0	conserved hypothetical protein	Conserved hypothetical protein	-	-	-	-	Identical	206.874	163.784	-0.38871	0.018136	0.037708	0.922129	-0.0704284	0.838597	-0.0163602
Rv3068c/Mb3095c	Rv3068c	Mb3095c	pgmA	probable phosphoglucomutase pgma %28glucose phosphomutase%29 %28pgm%29	intermediate metabolism and respiration	phosphoglucomutase pgmA	Interconversion between glucose-6-phosphate and glucose-1-phosphate	Central carbon metabolism	G6P = G1P	Identical	41.943	36.1778	-0.216252	0.17854	0.18813	0.375352	-0.219196	0.268835	-0.0155331
Rv2374c/Mb2395c	Rv2374c	Mb2395c	hrcA	probable heat shock protein transcriptional repressor hrca	virulence, detoxification,adaptation	-	-	-	-	Identical	367.221	228.247	-0.598098	0.000431282	0.0828906	0.295125	-0.113798	0.130006	-0.0154536
Rv3003c/Mb3028c	Rv3003c	Mb3028c	ilvB1	acetolactate synthase %28large subunit%29 ilvb1 %28acetohydroxy-acid synthase%29	intermediate metabolism and respiration	acetolactate synthase, ilvB and ilvN	Amino acid biosynthesis, Branched chain amino acids, Valine	Amino acid metabolism	2.0 PYR + 0.001 THI = ACLAC + CO2	Identical	249.084	373.385	0.814026	NA	0.262176	0.0796373	-0.291782	0.0461611	-0.0148027
Rv3628/Mb3652	Rv3628	Mb3652	ppa	inorganic pyrophosphatase ppa %28pyrophosphate phospho-hydrolase%29 %28ppase%29 %28inorganic diphosphatase%29 %28diphosphate phospho-hydrolase%29	intermediate metabolism and respiration	Inorganic pyrophosphatase	Energy metabolism	Other	PPI = 2.0 PI	Identical	100.461	119.916	0.161356	0.692081	-0.314525	0.219765	0.285206	0.242909	-0.0146594
Rv1688/Mb1714	Rv1688	Mb1714	mpg	possible 3-methyladenine dna glycosylase mpg	information pathways	-	-	-	-	Identical	14.9456	19.4156	0.39208	0.226701	0.0694827	0.802108	-0.0971228	0.702606	-0.01382
Rv2564/Mb2593	Rv2564	Mb2593	glnQ	probable glutamine-transport atp-binding protein abc transporter glnq	cell wall and cell processes	-	-	-	-	Identical	74.5061	74.8338	-0.0809332	0.807131	-0.199824	0.0934072	0.17246	0.132586	-0.0136822
Rv0140/Mb0145	Rv0140	Mb0145	0	conserved protein	Conserved hypothetical protein	-	-	-	-	Identical	221.862	178.597	0.722156	NA	0.569829	0.0820459	-0.597063	0.0617396	-0.0136174
Rv3592/Mb3623	Rv3592	Mb3623	mhud	possible heme degrading protein mhud	intermediate metabolism and respiration	-	-	-	-	Identical	461.768	384.891	-0.329155	0.132081	-0.319618	0.324071	0.293627	0.340756	-0.0129954
Rv1327c/Mb1362c	Rv1327c	Mb1362c	glgE	probable glucanase glge	intermediate metabolism and respiration	-	-	-	-	Identical	225.246	170.325	-0.440064	0.00749707	0.00208053	0.98539	-0.0233568	0.851781	-0.0106381
Rv2548A/Mb2578A	Rv2548A	Mb2578A	0	conserved protein	Conserved hypothetical protein	-	-	-	-	Identical	238.208	285.545	0.300212	0.0664256	0.486434	0.0908968	-0.505577	0.0712337	-0.00957176
Rv1003/Mb1030	Rv1003	Mb1030	0	conserved protein	Conserved hypothetical protein	-	-	-	-	Identical	22.9565	17.8205	-0.399636	0.0169001	-0.0143054	0.947062	-0.00453927	0.98078	-0.00942233
Rv2754c/Mb2775c	Rv2754c	Mb2775c	thyx	probable thymidylate synthase thyx %28ts%29 %28tsase%29	intermediate metabolism and respiration	thymidylate synthase, thyX	Nucleotide biosynthesis, de novo biosynthesis of pyrimidine deoxyribonucleotides	Nucleotide biosynthesis	DUMP + FADH2 + METTHF = DTMP + FAD + THF	Identical	24.4054	21.6231	-0.188882	0.561399	0.222952	0.108026	-0.239166	0.0766094	-0.00810675
Rv0839/Mb0862	Rv0839	Mb0862	0	conserved hypothetical protein	Conserved hypothetical protein	-	-	-	-	Identical	131.938	218.118	1.08484	0.00256969	-0.30407	0.0935791	0.288483	0.100458	-0.0077937
Rv3105c/Mb3132c	Rv3105c	Mb3132c	prfB	probable peptide chain release factor 2 prfb %28rf-2%29	information pathways	-	-	-	-	Identical	130.327	104.29	-0.251777	0.163433	0.144543	0.276907	-0.159388	0.205035	-0.00742248
Rv1607/Mb1633	Rv1607	Mb1633	chaA	probable ionic transporter integral membrane protein chaa	cell wall and cell processes	-	-	-	-	Identical	134.183	101.858	-0.460622	0.0256307	0.139793	0.600167	-0.153404	0.542132	-0.00680554
Rv1628c/Mb1654c	Rv1628c	Mb1654c	0	conserved protein	Conserved hypothetical protein	-	-	-	-	Identical	478.625	542.894	0.195166	0.389618	0.271607	0.205237	-0.284766	0.165537	-0.00657946
Rv1126c/Mb1157c	Rv1126c	Mb1157c	0	conserved protein	Conserved hypothetical protein	-	-	-	-	Identical	119.18	111.502	-0.0301295	0.876086	0.0466035	0.717653	-0.0597596	0.610327	-0.00657804
Rv3268/Mb3296	Rv3268	Mb3296	0	conserved hypothetical protein	Conserved hypothetical protein	-	-	-	-	Identical	486.731	559.029	0.171227	0.447133	0.125338	0.439183	-0.137552	0.365866	-0.00610689
Rv1151c/Mb1182c	Rv1151c	Mb1182c	0	transcriptional regulatory protein	regulatory proteins	-	-	-	-	Identical	58.9811	72.6753	0.323979	0.00644823	-0.145186	0.267457	0.134463	0.277996	-0.00536135
Rv3465/Mb3494	Rv3465	Mb3494	rmlC	dtdp-4-dehydrorhamnose 3%2c5-epimerase rmlc %28dtdp-4-keto-6-deoxyglucose 3%2c5-epimerase%29 %28dtdp-l-rhamnose synthetase%29 %28thymidine diphospho-4-keto-rhamnose 3%2c5-epimerase%29	intermediate metabolism and respiration	dTDP-4-dehydrorhamnose 3,5-epimerase rmlC	synthesis of arabinogalactan (incomplete), dTDP-Rhamnose Synthesis	Cell wall synthesis	DTDP4DH6DGLC = DTDP4DH6DMAN	Identical	237.906	228.113	-0.179889	0.594619	-0.489781	0.159144	0.479503	0.1538	-0.00513901
Rv2613c/Mb2645c	Rv2613c	Mb2645c	0	conserved protein	lipid metabolism	-	-	-	-	Identical	178.925	94.4233	-0.956438	3.05563e-07	-0.276509	0.191541	0.266248	0.188728	-0.00513058
Rv2216/Mb2239	Rv2216	Mb2239	0	conserved protein	Conserved hypothetical protein	-	-	-	-	Identical	250.753	165.926	-0.674722	0.00172796	-0.237859	0.423144	0.228245	0.412333	-0.00480657
Rv3214/Mb3240	Rv3214	Mb3240	gpm2	possible phosphoglycerate mutase gpm2 %28phosphoglyceromutase%29 %28pgam%29 %28bpg-dependent pgam%29	intermediate metabolism and respiration	phosphoglycerate mutase gpm2, gpm1	Glycolysis	Central carbon metabolism	3PG = 2PG	Identical	169.518	155.54	-0.171797	0.318025	-0.106182	0.536443	0.0967985	0.5507	-0.00469171
Rv2420c/Mb2443c	Rv2420c	Mb2443c	0	conserved hypothetical protein	Conserved hypothetical protein	-	-	-	-	Identical	94.2508	140.233	0.586466	0.000491235	-0.498328	0.361762	0.490264	0.343881	-0.00403174
Rv1220c/Mb1252c	Rv1220c	Mb1252c	0	probable methyltransferase	intermediate metabolism and respiration	-	-	-	-	Identical	232.078	256.235	0.0341276	0.92695	0.232351	0.119302	-0.239666	0.0991004	-0.00365742
Rv0536/Mb0550	Rv0536	Mb0550	galE3	probable udp-glucose 4-epimerase gale3 %28galactowaldenase%29 %28udp-galactose 4-epimerase%29 %28uridine diphosphate galactose 4-epimerase%29 %28uridine diphospho-galactose 4-epimerase%29	intermediate metabolism and respiration	UDP-glucose 4-epimerase galE1, galE2, galE3	C6 Compounds, Galactose	Carbon metabolism (excluding central carbon metabolism)	UDPG = UDPGAL	Identical	28.4792	29.2692	0.0579523	0.851958	0.227851	0.405241	-0.232189	0.366298	-0.00216908
Rv0901/Mb0925	Rv0901	Mb0925	0	possible conserved exported or membrane protein	cell wall and cell processes	-	-	-	-	Identical	115.457	74.5725	-0.597305	6.01199e-05	-0.0946003	0.727605	0.0912165	0.715073	-0.0016919
Rv0868c/Mb0892c	Rv0868c	Mb0892c	moaD2	probable molybdenum cofactor biosynthesis protein d 2 moad2 %28molybdopterin converting factor small subunit%29 %28molybdopterin [mpt] converting factor%2c subunit 1%29	intermediate metabolism and respiration	-	-	-	-	Identical	371.807	403.316	0.10489	0.690297	-0.0206378	0.955625	0.0173105	0.959536	-0.00166366
Rv2764c/Mb2786c	Rv2764c	Mb2786c	thyA	probable thymidylate synthase thya %28ts%29 %28tsase%29	intermediate metabolism and respiration	thymidylate synthase, thyA	Nucleotide biosynthesis, de novo biosynthesis of pyrimidine deoxyribonucleotides	Nucleotide biosynthesis	DUMP + METTHF = DHF + DTMP	Identical	318.718	364.705	0.271206	0.0722593	0.0846623	0.576409	-0.0851727	0.54762	-0.000255176
Rv3198c/Mb3222c	Rv3198c	Mb3222c	uvrD2	probable atp-dependent dna helicase ii uvrd2	information pathways	-	-	-	-	Identical	119.589	150.063	0.359017	0.010651	0.0601526	0.841285	-0.058619	0.837279	0.00076678
Rv0634A/Mb0652	Rv0634A	Mb0652	0	unknown protein	Conserved hypothetical protein	-	-	-	-	Identical	338.861	208.805	-0.825704	0.00686379	0.403833	0.0371233	-0.40208	0.0335693	0.00087616
Rv2750/Mb2771	Rv2750	Mb2771	0	probable dehydrogenase	intermediate metabolism and respiration	-	-	-	-	Identical	117.148	135.637	0.149066	0.506605	0.146876	0.320484	-0.144917	0.302157	0.000979552
Rv1631/Mb1657	Rv1631	Mb1657	coaE	probable dephospho-coa kinase coae %28dephosphocoenzyme a kinase%29	intermediate metabolism and respiration	dephospho-CoA kinase	Cofactor biosynthesis, Coenzyme-A biosynthesis	Cofactor biosynthesis	ATP + DPCOA = ADP + COA	Identical	472.386	412.633	-0.260882	0.124894	0.0675183	0.584775	-0.0644375	0.577888	0.00154039
Rv1014c/Mb1042c	Rv1014c	Mb1042c	pth	probable peptidyl-trna hydrolase pth	intermediate metabolism and respiration	-	-	-	-	Identical	77.0888	100.181	0.447184	0.0164505	-1.10182	0.0794569	1.1057	0.0712899	0.00193718
Rv2589/Mb2620	Rv2589	Mb2620	gabT	4-aminobutyrate aminotransferase gabt %28gamma-amino-n-butyrate transaminase%29 %28gaba transaminase%29 %28glutamate:succinic semialdehyde transaminase%29 %28gaba aminotransferase%29 %28gaba-at%29	intermediate metabolism and respiration	4-aminobutyrate transaminase gabT	Amino acid degradation, Glutamate family, Glutamate	Amino acid metabolism	AKG + GABA = GLU + SUCCSAL	Identical	129.9	89.3528	-0.563415	7.97527e-05	0.0648536	0.628701	-0.0602346	0.628826	0.00230952
Rv0476/Mb0486	Rv0476	Mb0486	0	possible conserved transmembrane protein	cell wall and cell processes	-	-	-	-	Identical	538.973	800.688	0.588873	0.00411449	0.121651	0.447773	-0.115344	0.442819	0.00315335
Rv3780/Mb3809	Rv3780	Mb3809	0	conserved protein	Conserved hypothetical protein	-	-	-	-	Identical	274.881	300.35	0.088065	0.680235	0.2393	0.0526964	-0.232123	0.053087	0.00358846
Rv0675/Mb0694	Rv0675	Mb0694	echA5	probable enoyl-coa hydratase echa5 %28enoyl hydrase%29 %28unsaturated acyl-coa hydratase%29 %28crotonase%29	lipid metabolism	-	-	-	-	Identical	25.6293	20.2211	-0.364001	0.0833344	0.0120626	0.869205	-0.00441547	0.948166	0.00382359
Rv0455c/Mb0463c	Rv0455c	Mb0463c	0	conserved protein	Conserved hypothetical protein	-	-	-	-	Identical	873.353	789.708	-0.196069	0.358167	-0.391639	0.124943	0.400758	0.1053	0.00455967
Rv3520c/Mb3550c	Rv3520c	Mb3550c	0	possible coenzyme f420-dependent oxidoreductase	intermediate metabolism and respiration	-	-	-	-	Identical	356.107	308.501	-0.211167	0.204968	0.21025	0.0885614	-0.199927	0.0943147	0.00516125
Rv3079c/Mb3106c	Rv3079c	Mb3106c	0	conserved protein	Conserved hypothetical protein	-	-	-	-	Identical	19.2007	15.394	-0.262254	0.324021	-0.113494	0.518487	0.124243	0.448854	0.00537425
Rv2088/Mb2115	Rv2088	Mb2115	pknJ	transmembrane serine/threonine-protein kinase j pknj %28protein kinase j%29 %28stpk j%29	regulatory proteins	-	-	-	-	Identical	25.6899	25.2099	-0.0559126	0.76169	-0.238958	0.620093	0.250585	0.577821	0.00581381
Rv2438c/Mb2464c	Rv2438c	Mb2464c	nadE	glutamine-dependent nad%28%2b%29 synthetase nade %28nad%28%2b%29 synthase [glutamine-hydrolysing]%29	intermediate metabolism and respiration	NAD synthetase (NH3-dependent), nadE	Cofactor biosynthesis, Nicotinamide nucleotides (NAD+, NADP) biosynthesis	Cofactor biosynthesis	ATP + NAAD + NH3 = AMP + NAD + PPI	Identical	147.92	114.781	-0.338179	0.00926581	-0.269783	0.318352	0.281895	0.268104	0.00605609
Rv1475c/Mb1511c	Rv1475c	Mb1511c	acn	probable iron-regulated aconitate hydratase acn %28citrate hydro-lyase%29 %28aconitase%29	intermediate metabolism and respiration	Aconitase	Citrate cycle (TCA cycle)	Central carbon metabolism	CIT = CISACONITATE	Identical	241.15	184.805	-0.417606	0.196761	0.0517205	0.479643	-0.0381055	0.584337	0.0068075
Rv0787A/Mb0811	Rv0787A	Mb0811	0	conserved protein	Conserved hypothetical protein	-	-	-	-	Identical	358.022	164.916	-1.10375	0.00021607	0.285197	0.00276932	-0.271231	0.00363898	0.00698321
Rv3044/Mb3070	Rv3044	Mb3070	fecB	probable feiii-dicitrate-binding periplasmic lipoprotein fecb	cell wall and cell processes	-	-	-	-	Identical	292.706	352.016	0.21302	0.37952	-0.164365	0.306911	0.17871	0.238525	0.00717251
Rv1821/Mb1852	Rv1821	Mb1852	secA2	possible preprotein translocase atpase seca2	cell wall and cell processes	-	-	-	-	Identical	451.712	513.254	0.196875	0.0434728	0.122569	0.495574	-0.106591	0.529364	0.00798904
Rv0348/Mb0356	Rv0348	Mb0356	0	possible transcriptional regulatory protein	regulatory proteins	-	-	-	-	Identical	16.2147	17.5437	0.0855739	0.793215	-0.412716	0.175481	0.4295	0.143689	0.00839217
Rv2091c/Mb2118c	Rv2091c	Mb2118c	0	probable membrane protein	cell wall and cell processes	-	-	-	-	Identical	528.631	593.606	0.187256	0.572509	0.123075	0.434798	-0.105326	0.477894	0.0088747
Rv0724/Mb0745	Rv0724	Mb0745	sppA	possible protease iv sppa %28endopeptidase iv%29 %28signal peptide peptidase%29	cell wall and cell processes	-	-	-	-	Identical	731.705	736.015	0.0555983	0.730962	0.0563445	0.634701	-0.0375087	0.739048	0.00941791
Rv1532c/Mb1559c	Rv1532c	Mb1559c	0	conserved hypothetical protein	Conserved hypothetical protein	-	-	-	-	Identical	151.359	103.22	-0.544235	0.0157455	-0.333894	0.177017	0.354389	0.138696	0.0102475
Rv0149/Mb0154	Rv0149	Mb0154	0	possible quinone oxidoreductase %28nadph:quinone oxidoreductase%29 %28zeta-crystallin%29	intermediate metabolism and respiration	-	-	-	-	Identical	275.924	238.762	-0.0988713	0.667547	-0.226696	0.1126	0.248081	0.0753145	0.0106924
Rv0561c/Mb0576c	Rv0561c	Mb0576c	0	possible oxidoreductase	intermediate metabolism and respiration	-	-	-	-	Identical	47.0697	47.862	0.0415158	0.862826	-0.208658	0.390059	0.231266	0.309534	0.0113039
Rv2548/Mb2578	Rv2548	Mb2578	vapc19	possible toxin vapc19	virulence, detoxification,adaptation	-	-	-	-	Identical	66.1446	68.4179	0.00758483	0.970412	-0.151118	0.690623	0.179576	0.606363	0.0142289
Rv0461/Mb0470	Rv0461	Mb0470	0	probable transmembrane protein	cell wall and cell processes	-	-	-	-	Identical	136.738	164.058	0.229244	0.153745	0.075396	0.666871	-0.046834	0.779359	0.014281
Rv3255c/Mb3283c	Rv3255c	Mb3283c	manA	probable mannose-6-phosphate isomerase mana %28phosphomannose isomerase%29 %28phosphomannoisomerase%29 %28pmi%29 %28phosphohexoisomerase%29 %28phosphohexomutase%29	intermediate metabolism and respiration	mannose-6-phosphate isomerase manA	C6 Compounds, mannose	Carbon metabolism (excluding central carbon metabolism)	MAN6P = F6P	Identical	131.52	116.088	-0.247411	0.0809166	-0.102497	0.513622	0.131177	0.36992	0.0143404
Rv0808/Mb0831	Rv0808	Mb0831	purF	amidophosphoribosyltransferase purf %28glutamine phosphoribosylpyrophosphate amidotransferase%29 %28atase%29 %28gpatase%29	intermediate metabolism and respiration	amidophosphoribosyltransferase	Nucleotide biosynthesis, Purines	Nucleotide biosynthesis	GLN + PRPP = GLU + PPI + PRAM	Identical	518.125	581.058	0.204237	0.341421	0.0787692	0.63886	-0.049821	0.757383	0.0144741
Rv3318/Mb3347	Rv3318	Mb3347	sdhA	probable succinate dehydrogenase %28flavoprotein subunit%29 sdha %28succinic dehydrogenase%29 %28fumarate reductase%29 %28fumarate dehydrogenase%29 %28fumaric hydrogenase%29	intermediate metabolism and respiration	succinate dehydrogenase, sdhABCD	Energy metabolism	Central carbon metabolism	MK + SUCC = FUM + MKH2	Identical	56.0798	54.3152	-0.0795525	0.742252	0.156013	0.283361	-0.126574	0.361745	0.0147199
Rv3315c/Mb3344c	Rv3315c	Mb3344c	cdd	probable cytidine deaminase cdd %28cytidine aminohydrolase%29 %28cytidine nucleoside deaminase%29	intermediate metabolism and respiration	-	-	-	-	Identical	50.5955	32.1544	-0.562917	0.00258481	0.267358	0.314049	-0.237333	0.347205	0.0150129
Rv2185c/Mb2207c	Rv2185c	Mb2207c	TB16.3	conserved protein tb16.3	virulence, detoxification,adaptation	-	-	-	-	Identical	201.573	115.015	-0.838742	0.00116708	-0.0985299	0.47805	0.128729	0.31624	0.0150994
Rv0548c/Mb0562c	Rv0548c	Mb0562c	menB	naphthoate synthase menb %28dihydroxynaphthoic acid synthetase%29 %28dhna synthetase%29	intermediate metabolism and respiration	naphthoate synthase, menB	Cofactor biosynthesis, Menaquinone biosynthesis	Cofactor biosynthesis	OSBCOA = COA + DHN	Identical	342.627	389.017	0.204742	0.0928411	-0.361017	0.202862	0.391499	0.149792	0.0152408
Rv2051c/Mb2077c	Rv2051c	Mb2077c	ppm1	polyprenol-monophosphomannose synthase ppm1	cell wall and cell processes	polyprenol mannose synthase, Ppm1	C6 Compounds, mannose	Carbon metabolism (excluding central carbon metabolism)	DPP + GDPMAN = GDP + PPM	Identical	310.912	275.528	-0.197783	0.150566	-0.196123	0.501839	0.230483	0.397271	0.0171796
Rv1848/Mb1879	Rv1848	Mb1879	ureA	urease gamma subunit urea %28urea amidohydrolase%29	intermediate metabolism and respiration	Urease (3 subunits: alpha ureA, Beta ureB AND gamma ureC), and urease accessory proteins: ureD, ureF, ureG	Amino acid degradation, Glutamate family, Arginine	Amino acid metabolism	UREA = CO2 + NH3	Identical	61.4582	59.1402	0.0544729	0.800835	0.00527961	0.98539	0.0293256	0.925123	0.0173026
Rv0038/Mb0039	Rv0038	Mb0039	0	conserved protein	Conserved hypothetical protein	-	-	-	-	Identical	392.906	559.289	0.468917	8.84969e-05	0.081742	0.531579	-0.0460574	0.712413	0.0178423
Rv1677/Mb1704	Rv1677	Mb1704	dsbF	probable conserved lipoprotein dsbf	cell wall and cell processes	-	-	-	-	Identical	395.776	239.199	-0.751911	6.59738e-05	0.237672	0.385796	-0.200476	0.438848	0.0185978
Rv2795c/Mb2818c	Rv2795c	Mb2818c	0	conserved hypothetical protein	Conserved hypothetical protein	-	-	-	-	Identical	254.444	239.571	-0.135175	0.47954	0.0223273	0.927979	0.0152605	0.9464	0.0187939
Rv2574/Mb2604	Rv2574	Mb2604	0	conserved protein	Conserved hypothetical protein	-	-	-	-	Identical	133.729	170.543	0.35429	0.0187635	-0.136198	0.26669	0.174266	0.136504	0.0190339
Rv3411c/Mb3445c	Rv3411c	Mb3445c	guaB2	probable inosine-5'-monophosphate dehydrogenase guab2 %28imp dehydrogenase%29 %28inosinic acid dehydrogenase%29 %28inosinate dehydrogenase%29 %28imp oxidoreductase%29 %28inosine-5'-monophosphate oxidoreductase%29 %28impdh%29 %28impd%29	intermediate metabolism and respiration	IMP dehydrogenase guaB1, guaB2, guaB3	Nucleotide biosynthesis, Purines, GTP, dGTP	Nucleotide biosynthesis	IMP + NAD = NADH + XMP	Identical	282.988	342.058	0.282438	0.119366	0.257237	0.0208565	-0.218365	0.0419646	0.0194361
Rv3208/Mb3233	Rv3208	Mb3233	0	probable transcriptional regulatory protein %28probably tetr-family%29	regulatory proteins	-	-	-	-	Identical	373.607	426.938	0.137486	0.389709	0.00763345	0.943397	0.0319852	0.729329	0.0198093
Rv0437c/Mb0445c	Rv0437c	Mb0445c	psd	possible phosphatidylserine decarboxylase psd %28ps decarboxylase%29	lipid metabolism	phosphatidylserine decarboxylase	Phospholipid synthesis, Synthesis of Phosphatidylethanolamine	Lipid biosyntheis	1.23 PS = 1.23 CO2 + PE	Identical	75.596	79.1847	0.060777	0.863055	0.0156365	0.926757	0.0255365	0.866906	0.0205865
Rv0191/Mb0197	Rv0191	Mb0197	0	probable conserved integral membrane protein	cell wall and cell processes	-	-	-	-	Identical	217.787	190.163	-0.0331496	0.912639	-0.272941	0.5743	0.317909	0.480146	0.0224843
Rv0055/Mb0056	Rv0055	Mb0056	rpsR1	30s ribosomal protein s18-1 rpsr1	information pathways	-	-	-	-	Identical	271.27	226.301	-0.269255	0.270248	0.45464	0.112182	-0.407659	0.139409	0.0234904
Rv3694c/Mb3719c	Rv3694c	Mb3719c	0	possible conserved transmembrane protein	cell wall and cell processes	-	-	-	-	Identical	339.341	192.248	-0.792864	NA	0.00423783	0.981725	0.0432164	0.816462	0.0237271
Rv3581c/Mb3612c	Rv3581c	Mb3612c	ispF	probable 2c-methyl-d-erythritol 2%2c4-cyclodiphosphate synthase ispf %28mecps%29	intermediate metabolism and respiration	2-C-methyl-D-erythritol 2,4-cyclodiphosphate synthase	Polyprenoids biosynthesis	Other	2PCDPMDE = CMP + MDECPP	Identical	2135.19	662.283	-1.74929	9.05706e-17	-0.652813	0.0582969	0.701121	0.0387128	0.0241541
Rv0358/Mb0365	Rv0358	Mb0365	0	conserved protein	Conserved hypothetical protein	-	-	-	-	Identical	22.4225	21.3764	-0.193427	0.476265	0.0979765	0.702364	-0.0493692	0.840578	0.0243036
Rv3880c/Mb3910c	Rv3880c	Mb3910c	espl	esx-1 secretion-associated protein espl	cell wall and cell processes	-	-	-	-	Identical	486.426	472.131	0.0760794	0.807515	-0.0432373	0.570681	0.0923161	0.183736	0.0245394
Rv0889c/Mb0913c	Rv0889c	Mb0913c	citA	probable citrate synthase ii cita	intermediate metabolism and respiration	citrate synthasev citA, gltA1, gltA2	Citrate cycle (TCA cycle)	Central carbon metabolism	ACCOA + OA = CIT + COA	Identical	276.622	237.237	-0.250129	0.311913	0.10832	0.164329	-0.0589248	0.438619	0.0246974
Rv2392/Mb2413	Rv2392	Mb2413	cysH	probable 3'-phosphoadenosine 5'-phosphosulfate reductase cysh %28paps reductase%2c thioredoxin dep.%29 %28padops reductase%29 %283'-phosphoadenylylsulfate reductase%29 %28paps sulfotransferase%29	intermediate metabolism and respiration	3'-phosphoadenylylsulfate (PAPS) reductase cysH (thioredoxin-dependent)	Sulfate metabolism	Other	APS + RTHIO = AMP + H2SO3 + OTHIO	Identical	372.79	213.712	-0.634082	0.00273014	-0.0936302	0.553953	0.144742	0.318798	0.0255557
Rv1613/Mb1639	Rv1613	Mb1639	trpA	probable tryptophan synthase%2c alpha subunit trpa	intermediate metabolism and respiration	tryptophan synthase trpA, trpB	Amino acid biosynthesis, The aromatic family, Tryptophan biosynthesis	Amino acid metabolism	IGP + SER = G3P + TRP	Identical	409.54	188.874	-1.23662	6.90186e-05	0.229667	0.0521607	-0.177165	0.117851	0.0262513
Rv2510c/Mb2538c	Rv2510c	Mb2538c	0	conserved protein	Conserved hypothetical protein	-	-	-	-	Identical	62.0684	51.6597	-0.328562	0.0666297	0.229944	0.170585	-0.173391	0.281193	0.0282761
Rv1483/Mb1519	Rv1483	Mb1519	fabG1	3-oxoacyl-[acyl-carrier protein] reductase fabg1 %283-ketoacyl-acyl carrier protein reductase%29 %28mycolic acid biosynthesis a protein%29	lipid metabolism	MabA (Rv1483) known to carry out this beta-ketoacyl-ACP reductase but numerous homologues exist including FabG2, FabG3, FabG4 and FabG5.	lipid biosynthesis, Synthesis of mycolic acids, FASIIA module	Lipid biosyntheis	BETA_KETO_C22_ACYL_ACP + NADPH = D_3_HYDROXY_C22_ACYL_ACP + NADP	Identical	427.7	177.137	-1.31758	4.72056e-05	0.218293	0.230559	-0.160471	0.359408	0.0289106
Rv3695/Mb3720	Rv3695	Mb3720	0	possible conserved membrane protein	cell wall and cell processes	-	-	-	-	Identical	152.156	119.328	-0.336634	0.00380534	0.0326016	0.851837	0.0254229	0.876804	0.0290123
Rv1454c/Mb1489c	Rv1454c	Mb1489c	qor	probable quinone reductase qor %28nadph:quinone reductase%29 %28zeta-crystallin homolog protein%29	intermediate metabolism and respiration	-	-	-	-	Identical	103.216	121.886	0.286012	0.0931177	-0.00924462	0.955625	0.0703872	0.626238	0.0305713
Rv3869/Mb3899	Rv3869	Mb3899	eccb1	esx conserved component eccb1. esx-1 type vii secretion system protein. possible membrane protein.	cell wall and cell processes	-	-	-	-	Identical	697.518	747.541	0.0788843	0.710232	0.145799	0.427436	-0.0813305	0.641321	0.0322344
Rv1794/Mb1822	Rv1794	Mb1822	0	conserved protein	Conserved hypothetical protein	-	-	-	-	Identical	639.323	767.152	0.371415	0.245162	-0.0385769	0.798905	0.105988	0.432331	0.0337057
Rv2314c/Mb2341c	Rv2314c	Mb2341c	0	conserved protein	Conserved hypothetical protein	-	-	-	-	Identical	166.911	130.419	-0.395896	0.00313961	0.104277	0.138148	-0.0332963	0.631109	0.0354904
Rv0960/Mb0985	Rv0960	Mb0985	vapc9	possible toxin vapc9	virulence, detoxification,adaptation	-	-	-	-	Identical	126.712	144.684	0.194792	0.321753	0.440638	0.472077	-0.369458	0.523248	0.0355902
Rv0581/Mb0596	Rv0581	Mb0596	vapb26	possible antitoxin vapb26	virulence, detoxification,adaptation	-	-	-	-	Identical	156.093	246.398	0.626566	0.0204022	0.704841	0.0879757	-0.63207	0.113026	0.0363854
Rv1060/Mb1089	Rv1060	Mb1089	0	unknown protein	Conserved hypothetical protein	-	-	-	-	Identical	138.661	117.967	-0.325841	0.12967	0.232809	0.0992808	-0.159831	0.23816	0.0364892
Rv1142c/Mb1174c	Rv1142c	Mb1174c	echA10	probable enoyl-coa hydratase echa10 %28enoyl hydrase%29 %28unsaturated acyl-coa hydratase%29 %28crotonase%29	lipid metabolism	fas IIB Module: kasA/B, mabA/fabG1, fabA/fab2, fabM	lipid biosynthesis, Synthesis of mycolic acids, FASIIA module	Lipid biosyntheis	CIS_DELTA_13_ENOYL_C32_ACYL_ACP + MALACP + NADPH = ACP + CIS_DELTA_2_3,15_ENOYL_C34_ACYL_ACP + CO2 + NADP	Identical	148.502	184.583	0.218297	0.311819	0.604395	0.0886471	-0.530803	0.120747	0.0367959
Rv1455/Mb1490	Rv1455	Mb1490	0	conserved protein	Conserved hypothetical protein	-	-	-	-	Identical	14.5235	16.4447	0.202547	0.436623	-0.423083	0.269434	0.497264	0.171128	0.0370905
Rv0734/Mb0755	Rv0734	Mb0755	mapA	methionine aminopeptidase mapa %28map%29 %28peptidase m%29 %28metap%29	intermediate metabolism and respiration	-	-	-	-	Identical	260.212	220.749	-0.297162	0.26817	-0.231622	0.317946	0.306592	0.161562	0.0374853
Rv2951c/Mb2975c	Rv2951c	Mb2975c	0	possible oxidoreductase	intermediate metabolism and respiration	phthiodiolone reductase	Synthesis of Phthiocerol and Phenolphthiocerol, PTT synthesis	Lipid biosyntheis	NADPH + PHTHIODIOLONE_A = NADP + PTT	Identical	386.061	276.506	-0.564115	0.00232016	-0.173592	0.192322	0.248607	0.0567912	0.0375075
Rv1025/Mb1053	Rv1025	Mb1053	0	conserved protein	Conserved hypothetical protein	-	-	-	-	Identical	214.209	140.103	-0.663482	0.000159565	-0.337235	0.214566	0.41726	0.110666	0.0400121
Rv3781/Mb3810	Rv3781	Mb3810	rfbE	probable o-antigen/lipopolysaccharide transport atp-binding protein abc transporter rfbe	cell wall and cell processes	-	-	-	-	Identical	88.5403	61.019	-0.636389	NA	0.202352	0.213112	-0.12177	0.438848	0.0402912
Rv0849/Mb0872	Rv0849	Mb0872	0	probable conserved integral membrane transport protein	cell wall and cell processes	-	-	-	-	Identical	22.9002	15.7934	0.963153	NA	0.417771	0.189113	-0.335757	0.269884	0.0410071
Rv1865c/Mb1896c	Rv1865c	Mb1896c	0	probable short-chain type dehydrogenase	intermediate metabolism and respiration	-	-	-	-	Identical	29.1868	24.8604	-0.25848	0.118011	-0.11969	0.578693	0.202586	0.302841	0.0414478
Rv1077/Mb1106	Rv1077	Mb1106	cbs	probable cystathionine beta-synthase cbs %28serine sulfhydrase%29 %28beta-thionase%29 %28hemoprotein h-450%29	intermediate metabolism and respiration	cystathionine beta-synthase cysM2	Amino acid biosynthesis, The serine family, Cysteine	Amino acid metabolism	HCYS + SER = LLCT	Identical	162.951	145.075	-0.233419	0.0837444	0.0717703	0.509919	0.0111357	0.919147	0.041453
Rv0008c/Mb0008c	Rv0008c	Mb0008c	0	possible membrane protein	cell wall and cell processes	-	-	-	-	Identical	83.2262	111.529	0.446607	0.00188881	-0.296217	0.315789	0.380834	0.170939	0.0423085
Rv0126/Mb0131	Rv0126	Mb0131	treS	trehalose synthase tres	virulence, detoxification,adaptation	-	-	-	-	Identical	147.488	135.801	-0.0758562	0.648699	0.0659201	0.587047	0.019566	0.869183	0.042743
Rv2674/Mb2693	Rv2674	Mb2693	msrb	probable peptide methionine sulfoxide reductase msrb %28protein-methionine-r-oxide reductase%29 %28peptide met%28o%29 reductase%29	intermediate metabolism and respiration	-	-	-	-	Identical	501.033	406.417	-0.309708	0.0240154	0.16979	0.129028	-0.0832834	0.443864	0.0432534
Rv1479/Mb1515	Rv1479	Mb1515	moxR1	probable transcriptional regulatory protein moxr1	regulatory proteins	-	-	-	-	Identical	373.105	340.667	-0.185701	NA	0.117782	0.332948	-0.0297205	0.80828	0.0440306
Rv1339/Mb1374	Rv1339	Mb1374	0	conserved protein	Conserved hypothetical protein	-	-	-	-	Identical	562.576	358.673	-0.664988	7.02865e-07	-0.0965636	0.483455	0.185814	0.144846	0.044625
Rv2238c/Mb2262c	Rv2238c	Mb2262c	ahpE	probable peroxiredoxin ahpe	virulence, detoxification,adaptation	-	-	-	-	Identical	290.266	143.692	-1.1219	0.000104004	0.0951366	0.412001	-0.00537537	0.963035	0.0448806
Rv3557c/Mb3587c	Rv3557c	Mb3587c	0	transcriptional regulatory protein %28probably tetr-family%29	regulatory proteins	-	-	-	-	Identical	56.3126	66.5423	0.315536	0.313918	0.160039	0.37973	-0.0692022	0.695915	0.0454186
Rv3608c/Mb3638c	Rv3608c	Mb3638c	folP1	dihydropteroate synthase 1 folp %28dhps 1%29 %28dihydropteroate pyrophosphorylase 1%29 %28dihydropteroate diphosphorylase 1%29	intermediate metabolism and respiration	dihydropteroate synthase, DHPS or probable dihydropteroate synthase	Cofactor biosynthesis, Folate biosynthesis	Cofactor biosynthesis	AHHMD + PABA = DHPT + PPI	Identical	153.59	108.321	-0.468293	0.113106	0.161823	0.346844	-0.069832	0.676872	0.0459955
Rv0528/Mb0541	Rv0528	Mb0541	0	probable conserved transmembrane protein	cell wall and cell processes	-	-	-	-	Identical	180.102	122.822	-0.627077	0.0275181	0.0400625	0.872038	0.0561606	0.807201	0.0481115
Rv0413/Mb0421	Rv0413	Mb0421	mutT3	possible mutator protein mutt3 %287%2c8-dihydro-8-oxoguanine-triphosphatase%29 %288-oxo-dgtpase%29 %28dgtp pyrophosphohydrolase%29	information pathways	-	-	-	-	Identical	86.3507	80.2882	-0.0904199	0.742207	0.330115	0.0254041	-0.233369	0.0971838	0.048373
Rv1683/Mb1710	Rv1683	Mb1710	0	possible bifunctional enzyme%3b long-chain acyl-coa synthase and lipase.	lipid metabolism	-	-	-	-	Identical	170.017	62.7308	-1.31219	3.65986e-22	0.0569078	0.801351	0.0413361	0.848096	0.0491219
Rv3775/Mb3804	Rv3775	Mb3804	lipE	probable lipase lipe	intermediate metabolism and respiration	-	-	-	-	Identical	146.043	141.664	-0.159447	0.594619	-0.207535	0.374154	0.306996	0.160522	0.0497305
Rv0717/Mb0738	Rv0717	Mb0738	rpsN1	30s ribosomal protein s14 rpsn1	information pathways	-	-	-	-	Identical	489.281	373.159	-0.337006	0.388769	0.309558	0.25011	-0.208937	0.418769	0.0503105
Rv3834c/Mb3864c	Rv3834c	Mb3864c	serS	seryl-trna synthetase sers %28serine--trna ligase%29 %28serrs%29 %28serine translase%29	information pathways	-	-	-	-	Identical	31.1581	35.6963	0.208524	0.507934	0.1857	0.156584	-0.0849481	0.509484	0.0503759
Rv1696/Mb1722	Rv1696	Mb1722	recN	probable dna repair protein recn %28recombination protein n%29	information pathways	-	-	-	-	Identical	102.782	107.02	-0.0152888	0.947728	0.161939	0.45376	-0.0594186	0.779359	0.0512601
Rv1074c/Mb1103c	Rv1074c	Mb1103c	fadA3	probable beta-ketoacyl coa thiolase fada3	lipid metabolism	acetyl-CoA acetyltransferase fadA3	Amino acid degradation, Branched chain amino acids, Isoleucine	Amino acid metabolism	COA + MAACCOA = ACCOA + PROPIONYLCOA	Identical	403.033	394.582	-0.10186	0.594509	-0.161407	0.338136	0.264101	0.0991582	0.0513469
Rv1711/Mb1738	Rv1711	Mb1738	0	conserved hypothetical protein	Conserved hypothetical protein	-	-	-	-	Identical	159.508	119.75	-0.488736	0.00474256	0.0720956	0.553953	0.0310278	0.795111	0.0515617
Rv1825/Mb1856	Rv1825	Mb1856	0	conserved protein	Conserved hypothetical protein	-	-	-	-	Identical	133.643	109.563	-0.355748	0.0699228	0.176081	0.362014	-0.0719548	0.702606	0.0520629
Rv3102c/Mb3129c	Rv3102c	Mb3129c	ftsE	putative cell division atp-binding protein ftse %28septation component-transport atp-binding protein abc transporter%29	cell wall and cell processes	-	-	-	-	Identical	78.6732	94.7448	0.285014	0.0983945	0.122131	0.251324	-0.017486	0.870777	0.0523225
Rv2524c/Mb2553c	Rv2524c	Mb2553c	fas	probable fatty acid synthase fas %28fatty acid synthetase%29	lipid metabolism	fatty acid synthase, FAS-1	lipid biosynthesis, pathway 1	Lipid biosyntheis	ACACP + 2.0 MALACP + 4.0 NADPH = 2.0 ACP + 2.0 CO2 + HEXANOYL_ACP + 4.0 NADP	Identical	198.669	268.9	0.243547	0.446064	-0.14072	0.654795	0.248325	0.385091	0.0538024
Rv2140c/Mb2164c	Rv2140c	Mb2164c	TB18.6	conserved protein tb18.6	virulence, detoxification,adaptation	-	-	-	-	Identical	56.1044	42.0603	-0.385805	0.0502391	0.184455	0.107819	-0.0767879	0.49431	0.0538338
Rv2221c/Mb2245c	Rv2221c	Mb2245c	glnE	glutamate-ammonia-ligase adenylyltransferase glne %28glutamine-synthetase adenylyltransferase%29	intermediate metabolism and respiration	-	-	-	-	Identical	138.234	144.617	0.100755	0.481511	0.385312	0.262101	-0.276628	0.400341	0.0543419
Rv0462/Mb0471	Rv0462	Mb0471	lpd	dihydrolipoamide dehydrogenase lpdc %28lipoamide reductase %28nadh%29%29 %28lipoyl dehydrogenase%29 %28dihydrolipoyl dehydrogenase%29 %28diaphorase%29	intermediate metabolism and respiration	dihydrolipoyl dehydrogenase lpdC, E3 component of PDH	Glycolysis	Central carbon metabolism	DLIPO + NAD = LIPO + NADH	Identical	330.393	204.608	-0.772597	0.0103131	0.316656	0.0171699	-0.20768	0.0986652	0.054488
Rv2571c/Mb2601c	Rv2571c	Mb2601c	0	probable transmembrane alanine and valine and leucine rich protein	cell wall and cell processes	-	-	-	-	Identical	49.4155	57.0881	0.168091	0.482903	0.0893916	0.501627	0.0197951	0.879872	0.0545933
Rv0409/Mb0417	Rv0409	Mb0417	ackA	probable acetate kinase acka %28acetokinase%29	intermediate metabolism and respiration	acetate kinase ackA	Pyruvate metabolism	Other	AC + ATP = ACETYLP + ADP	Identical	113.248	78.8009	-0.546386	6.3423e-06	0.159431	0.470057	-0.0501206	0.818912	0.0546554
Rv2778c/Mb2800c	Rv2778c	Mb2800c	0	conserved protein	Conserved hypothetical protein	-	-	-	-	Identical	411.745	639.104	0.490703	0.015414	-0.183986	0.0574337	0.294182	0.00354444	0.0550978
Rv2887/Mb2911	Rv2887	Mb2911	0	probable transcriptional regulatory protein	regulatory proteins	-	-	-	-	Identical	302.653	283.15	-0.0544268	0.899895	-0.103074	0.509819	0.213441	0.139714	0.0551832
Rv1785c/Mb1813c	Rv1785c	Mb1813c	cyp143	probable cytochrome p450 143 cyp143	intermediate metabolism and respiration	-	-	-	-	Identical	34.966	36.0183	0.0105899	0.955616	-0.0176869	0.948697	0.129282	0.588776	0.0557976
Rv0202c/Mb0208c	Rv0202c	Mb0208c	mmpL11	probable conserved transmembrane transport protein mmpl11	cell wall and cell processes	-	-	-	-	Identical	303.245	394.514	0.415281	0.000674224	0.178748	0.475619	-0.0670179	0.785186	0.0558652
Rv0687/Mb0706	Rv0687	Mb0706	0	probable short-chain type dehydrogenase/reductase	intermediate metabolism and respiration	-	-	-	-	Identical	74.7504	62.1494	-0.204695	0.356426	0.0640418	0.471783	0.049795	0.553904	0.0569184
Rv2922A/Mb2947c	Rv2922A	Mb2947c	acyP	probable acylphosphatase acyp %28acylphosphate phosphohydrolase%29	intermediate metabolism and respiration	acylphosphatase	Pyruvate metabolism	Other	ACETYLP = AC + PI	Identical	23.5316	23.1264	-0.0617462	0.862883	0.0612198	0.702364	0.0550067	0.709395	0.0581132
Rv2212/Mb2235	Rv2212	Mb2235	0	adenylyl cyclase %28atp pyrophosphate-lyase%29 %28adenylate cyclase%29	intermediate metabolism and respiration	-	-	-	-	Identical	121.358	158.993	0.406267	0.0181705	0.172822	0.138214	-0.0550307	0.631744	0.0588955
Rv0984/Mb1010	Rv0984	Mb1010	moaB2	possible pterin-4-alpha-carbinolamine dehydratase moab2 %28phs%29 %284-alpha-hydroxy-tetrahydropterin dehydratase%29 %28pterin-4-a-carbinolamine dehydratase%29 %28phenylalanine hydroxylase-stimulating protein%29 %28phs%29 %28pterin carbinolamine dehydratase%29 %28pcd%29	intermediate metabolism and respiration	-	-	-	-	Identical	931.344	1415.33	0.69229	0.000401979	-0.00741242	0.949942	0.125348	0.207	0.0589677
Rv1236/Mb1268	Rv1236	Mb1268	sugA	probable sugar-transport integral membrane protein abc transporter suga	cell wall and cell processes	-	-	-	-	Identical	51.496	52.6428	-0.0567199	0.798683	-0.0113211	0.976704	0.132602	0.721905	0.0606404
Rv3384c/Mb3416c	Rv3384c	Mb3416c	vapc46	possible toxin vapc46. contains pin domain.	0	-	-	-	-	Identical	142.957	137.11	0.113429	0.768093	-0.265537	0.497996	0.388852	0.282844	0.0616576
Rv3863/Mb3893	Rv3863	Mb3893	0	unknown alanine rich protein	Conserved hypothetical protein	-	-	-	-	Identical	359.367	678.315	0.915135	1.16207e-07	0.359674	0.0655196	-0.23592	0.205327	0.0618769
Rv1058/Mb1087	Rv1058	Mb1087	fadD14	probable medium chain fatty-acid-coa ligase fadd14 %28fatty-acid-coa synthetase%29 %28fatty-acid-coa synthase%29	lipid metabolism	-	-	-	-	Identical	52.7794	32.0992	-0.182892	0.667547	0.126355	0.119487	-0.00209475	0.980152	0.0621301
Rv3815c/Mb3845c	Rv3815c	Mb3845c	0	possible acyltransferase	intermediate metabolism and respiration	-	-	-	-	Identical	77.0707	49.6096	-0.584821	0.000942529	0.148895	0.346844	-0.0241663	0.879626	0.0623641
Rv2723/Mb2742	Rv2723	Mb2742	0	probable conserved integral membrane protein	cell wall and cell processes	-	-	-	-	Identical	119.419	138.605	0.211186	0.0938155	-0.0988865	0.849612	0.225212	0.631752	0.0631625
Rv3625c/Mb3649c	Rv3625c	Mb3649c	mesJ	possible cell cycle protein mesj	cell wall and cell processes	-	-	-	-	Identical	94.4235	86.4718	-0.104204	0.684681	0.011488	0.969354	0.115263	0.684405	0.0633756
Rv3256c/Mb3284c	Rv3256c	Mb3284c	0	conserved protein	Conserved hypothetical protein	-	-	-	-	Identical	133.496	109.135	-0.301701	0.102258	0.215198	0.00714174	-0.088392	0.228964	0.0634031
Rv1627c/Mb1653c	Rv1627c	Mb1653c	0	probable nonspecific lipid-transfer protein	lipid metabolism	-	-	-	-	Identical	344.35	390.938	0.179632	0.402535	0.132627	0.461766	-0.00540131	0.976679	0.0636127
Rv2363/Mb2384	Rv2363	Mb2384	amiA2	probable amidase amia2 %28aminohydrolase%29	intermediate metabolism and respiration	-	-	-	-	Identical	46.9295	48.0168	-0.0182723	0.957042	0.0562322	0.753873	0.0736848	0.651456	0.0649585
Rv2728c/Mb2747c	Rv2728c	Mb2747c	0	conserved alanine rich protein	Conserved hypothetical protein	-	-	-	-	Identical	39.4813	39.9175	0.119849	0.650126	-0.152586	0.515891	0.28416	0.188728	0.0657868
Rv0501/Mb0513	Rv0501	Mb0513	galE2	possible udp-glucose 4-epimerase gale2 %28galactowaldenase%29 %28udp-galactose 4-epimerase%29 %28uridine diphosphate galactose 4-epimerase%29 %28uridine diphospho-galactose 4-epimerase%29	intermediate metabolism and respiration	UDP-glucose 4-epimerase galE1, galE2, galE3	C6 Compounds, Galactose	Carbon metabolism (excluding central carbon metabolism)	UDPG = UDPGAL	Identical	338.603	390.788	0.337927	0.113106	-0.0953681	0.688071	0.229976	0.275063	0.0673039
Rv2473/Mb2500	Rv2473	Mb2500	0	possible alanine and proline rich membrane protein	cell wall and cell processes	-	-	-	-	Identical	58.8094	54.3731	-0.0660434	0.683156	-0.24301	0.39668	0.379067	0.157225	0.0680283
Rv3071/Mb3098	Rv3071	Mb3098	0	conserved hypothetical protein	Conserved hypothetical protein	-	-	-	-	Identical	26.682	24.2453	-0.166905	0.406644	0.00414451	0.985306	0.132597	0.551378	0.0683709
Rv3039c/Mb3065c	Rv3039c	Mb3065c	echA17	probable enoyl-coa hydratase echa17 %28crotonase%29 %28unsatured acyl-coa hydratase%29 %28enoyl hydrase%29	lipid metabolism	-	-	-	-	Identical	117.757	113.651	-0.100812	0.692101	0.130413	0.290653	0.008346	0.947363	0.0693797
Rv1629/Mb1655	Rv1629	Mb1655	polA	probable dna polymerase i pola	information pathways	-	-	-	-	Identical	53.5135	48.3493	-0.2025	0.32889	0.105652	0.254304	0.0343092	0.707521	0.0699805
Rv3647c/Mb3671c	Rv3647c	Mb3671c	0	conserved hypothetical protein	Conserved hypothetical protein	-	-	-	-	Identical	202.626	221.569	0.126465	0.510634	0.124818	0.429412	0.0151622	0.924504	0.06999
Rv0597c/Mb0613c	Rv0597c	Mb0613c	0	conserved hypothetical protein	Conserved hypothetical protein	-	-	-	-	Identical	226.652	160.463	-0.549659	0.110673	0.163951	0.493634	-0.0211788	0.929806	0.0713863
Rv1098c/Mb1128c	Rv1098c	Mb1128c	fum	probable fumarase fum %28fumarate hydratase%29	intermediate metabolism and respiration	fumarate hydratase	Citrate cycle (TCA cycle)	Central carbon metabolism	FUM = MAL	Identical	182.005	120.271	-0.676877	0.00197909	-0.125399	0.551019	0.26996	0.161088	0.0722806
Rv1238/Mb1270	Rv1238	Mb1270	sugC	probable sugar-transport atp-binding protein abc transporter sugc	cell wall and cell processes	-	-	-	-	Identical	91.8295	83.9981	-0.129563	NA	0.226107	0.0170025	-0.0800169	0.371806	0.073045
Rv1187/Mb1219	Rv1187	Mb1219	rocA	probable pyrroline-5-carboxylate dehydrogenase roca	intermediate metabolism and respiration	Probable pyrroline-5-carboxylate dehydrogenase	Amino acid degradation, Glutamate family, 4-hydroxyproline	Amino acid metabolism	NAD + P5C = HYDROXYGLU + NADH	Identical	103.034	136.296	0.610296	0.0544866	0.134228	0.438996	0.0122552	0.945125	0.0732414
Rv3232c/Mb3261c	Rv3232c	Mb3261c	ppk2	polyphosphate kinase ppk2 %28polyphosphoric acid kinase%29	intermediate metabolism and respiration	-	-	-	-	Identical	197.01	206.702	0.0142257	0.921729	-0.0984869	0.549308	0.245974	0.1053	0.0737435
Rv3732/Mb3759	Rv3732	Mb3759	0	conserved protein	Conserved hypothetical protein	-	-	-	-	Identical	61.8132	49.4197	-0.300128	0.117232	0.175223	0.135425	-0.0272981	0.821501	0.0739622
Rv2607/Mb2639	Rv2607	Mb2639	pdxH	probable pyridoxamine 5'-phosphate oxidase pdxh %28pnp/pmp oxidase%29 %28pyridoxinephosphate oxidase%29 %28pnpox%29 %28pyridoxine 5'-phosphate oxidase%29	intermediate metabolism and respiration	-	-	-	-	Identical	21.7716	20.6646	-0.0565422	0.835533	-0.255607	0.190239	0.405674	0.0348115	0.0750333
Rv1331/Mb1366	Rv1331	Mb1366	0	conserved hypothetical protein	Conserved hypothetical protein	-	-	-	-	Identical	563.929	742.615	0.447074	0.145411	0.38374	0.145304	-0.233614	0.360518	0.0750631
Rv3273/Mb3301	Rv3273	Mb3301	0	probable transmembrane carbonic anhydrase %28carbonate dehydratase%29 %28carbonic dehydratase%29	intermediate metabolism and respiration	-	-	-	-	Identical	181.771	149.728	-0.338206	0.0690498	-0.273953	0.425464	0.424196	0.183559	0.0751211
Rv2493/Mb2521	Rv2493	Mb2521	vapb38	possible antitoxin vapb38	virulence, detoxification,adaptation	-	-	-	-	Identical	132.998	182.27	0.384653	0.0763602	0.243964	0.0760282	-0.0930967	0.486559	0.0754339
Rv0525/Mb0538	Rv0525	Mb0538	0	conserved protein	Conserved hypothetical protein	-	-	-	-	Identical	147.001	118.261	-0.370783	0.261529	-0.195833	0.247025	0.348506	0.0348115	0.0763364
Rv2848c/Mb2873c	Rv2848c	Mb2873c	cobB	probable cobyrinic acid a%2cc-diamide synthase cobb	intermediate metabolism and respiration	probable cobyrinicacid a,c-diamide synthase , cobB	Cofactor biosynthesis, cobalamin biosynthesis	Cofactor biosynthesis	2.0 ATP + 2.0 GLN + HYDROGENOBYRINATE = 2.0 ADP + 2.0 GLU + HYDROGENOBYRINATE_A_C_DIAMIDE + 2.0 PI	Identical	89.1897	73.7979	-0.360832	0.0149606	-0.061002	0.901056	0.214047	0.612447	0.0765224
Rv2192c/Mb2215c	Rv2192c	Mb2215c	trpD	probable anthranilate phosphoribosyltransferase trpd	intermediate metabolism and respiration	anthranilate phosphoribosyltransferase trpD	Amino acid biosynthesis, The aromatic family, Tryptophan biosynthesis	Amino acid metabolism	AN + PRPP = NPRAN + PPI	Identical	105.479	73.1686	-0.60695	0.0206384	-0.114755	0.664663	0.268513	0.257187	0.076879
Rv0731c/Mb0752c	Rv0731c	Mb0752c	0	possible s-adenosylmethionine-dependent methyltransferase	lipid metabolism	-	-	-	-	Identical	17.3021	17.6442	0.00452178	0.986386	0.010731	0.938757	0.143291	0.212476	0.0770112
Rv0577/Mb0592	Rv0577	Mb0592	TB27.3	conserved protein tb27.3	virulence, detoxification,adaptation	-	-	-	-	Identical	114.777	101.631	-0.192659	0.246131	0.0359253	0.784112	0.120421	0.297853	0.078173
Rv3285/Mb3313	Rv3285	Mb3313	accA3	probable bifunctional protein acetyl-/propionyl-coenzyme a carboxylase %28alpha chain%29 acca3: biotin carboxylase %2b biotin carboxyl carrier protein %28bccp%29	lipid metabolism	acetyl/propionyl-CoA carboxylase alpha subunit encoding both biotin carboxylase and BCCP. Three paralogues in Mtb: accA1, accA2, accA3.	Cofactor biosynthesis, biotin biosynthesis	Cofactor biosynthesis	ATP + BIOTIN_BCCP + HCO3 = ADP + BIOTIN_CO2 + PI	Identical	541.873	596.82	0.102384	0.559047	0.167249	0.100221	-0.00988935	0.925721	0.0786798
Rv1678/Mb1705	Rv1678	Mb1705	0	probable integral membrane protein	cell wall and cell processes	-	-	-	-	Identical	196.431	132.6	-0.656644	0.000363858	0.296942	0.26116	-0.138849	0.590481	0.079047
Rv2342/Mb2371	Rv2342	Mb2371	0	conserved hypothetical protein	Conserved hypothetical protein	-	-	-	-	Identical	117.959	211.989	0.767928	0.00126663	0.250855	0.0821977	-0.0892116	0.52875	0.0808217
Rv2211c/Mb2234c	Rv2211c	Mb2234c	gcvT	probable aminomethyltransferase gcvt %28glycine cleavage system t protein%29	intermediate metabolism and respiration	aminomethyltransferase gcvT	Amino acid degradation, The serine family, Glycine	Amino acid metabolism	SAP + THF = DHLIPOYLPROTEIN + METTHF + NH3	Identical	156.743	122.008	-0.449935	0.139634	-0.221993	0.25285	0.385286	0.0412198	0.0816464
Rv1561/Mb1587	Rv1561	Mb1587	vapc11	possible toxin vapc11	virulence, detoxification,adaptation	-	-	-	-	Identical	129.256	157.813	0.278797	0.156125	-0.0750078	0.655405	0.239109	0.116973	0.0820503
Rv1069c/Mb1098c	Rv1069c	Mb1098c	0	conserved protein	Conserved hypothetical protein	-	-	-	-	Identical	108.465	100.865	-0.227865	0.331613	-0.262966	0.167495	0.42778	0.0242928	0.0824072
Rv3160c/Mb3185c	Rv3160c	Mb3185c	0	possible transcriptional regulatory protein %28probably tetr-family%29	regulatory proteins	-	-	-	-	Identical	663.447	1029.25	0.629924	0.0628901	-0.0864912	0.597519	0.254177	0.0920673	0.0838429
Rv3703c/Mb3729c	Rv3703c	Mb3729c	0	conserved hypothetical protein	Conserved hypothetical protein	-	-	-	-	Identical	103.766	102.549	-0.0176127	0.943134	0.229513	0.263632	-0.0600432	0.774888	0.0847348
Rv1568/Mb1595	Rv1568	Mb1595	bioA	adenosylmethionine-8-amino-7-oxononanoate aminotransferase bioa	intermediate metabolism and respiration	probable adenosylmethionine-8-amino-7-oxononanoate amino transferase bioA	Cofactor biosynthesis, biotin biosynthesis	Cofactor biosynthesis	8_AMINO7_OXONONANOATE + SAM = 7_8_DIAMINONONANOATE + SAM_2_OXOBUTANOATE	Identical	93.8962	98.3482	0.0981379	0.70648	-0.17673	0.264489	0.346237	0.0260758	0.0847537
Rv0899/Mb0923	Rv0899	Mb0923	ompA	outer membrane protein a ompa	cell wall and cell processes	-	-	-	-	Identical	78.679	66.6276	-0.242748	0.0059874	0.0710824	0.436349	0.0990568	0.240861	0.0850696
Rv2895c/Mb2919c	Rv2895c	Mb2919c	viuB	possible mycobactin utilization protein viub	intermediate metabolism and respiration	-	-	-	-	Identical	232.316	288.162	0.377307	0.07035	-0.0172945	0.904554	0.187559	0.120173	0.085132
Rv3842c/Mb3872c	Rv3842c	Mb3872c	glpQ1	probable glycerophosphoryl diester phosphodiesterase glpq1 %28glycerophosphodiester phosphodiesterase%29	intermediate metabolism and respiration	-	-	-	-	Identical	305.762	255.569	-0.317353	0.0577901	0.230039	0.370434	-0.0594076	0.818394	0.0853158
Rv0201c/Mb0207c	Rv0201c	Mb0207c	0	conserved protein	Conserved hypothetical protein	-	-	-	-	Identical	322.462	423.185	0.404747	0.00383653	0.188968	0.47805	-0.0178073	0.946583	0.0855803
Rv0503c/Mb0515c	Rv0503c	Mb0515c	cmaA2	cyclopropane-fatty-acyl-phospholipid synthase 2 cmaa2 %28cyclopropane fatty acid synthase%29 %28cfa synthase%29 %28cyclopropane mycolic acid synthase 2%29 %28mycolic acid trans-cyclopropane synthetase%29	lipid metabolism	methoxy mycolic acid synthase 2/cyclopropane synthase, mmaA2/PcaA	Lipid biosyntheis, Synthesis of mycolic acids, SYNTHESIS OF ALPHA MYCOLATE	Lipid biosyntheis	CIS_DELTA_2_19,31_ENOYL_C50_ACYL_ACP + 2.0 NADP + 2.0 SAM = CYCLOPROPYL_MEROACYL_ACP + 2.0 NADPH + 2.0 SAH	Identical	340.944	419.647	0.227523	0.215266	0.040172	0.723681	0.13133	0.190253	0.0857512
Rv3357/Mb3392	Rv3357	Mb3392	relj	antitoxin relj	virulence, detoxification,adaptation	-	-	-	-	Identical	11.0388	18.4955	0.816345	0.00200471	-0.300799	0.58471	0.473799	0.347949	0.0865003
Rv0903c/Mb0927c	Rv0903c	Mb0927c	prrA	two component response transcriptional regulatory protein prra	regulatory proteins	-	-	-	-	Identical	261.597	383.798	0.600648	6.98441e-05	-0.345003	0.161037	0.518408	0.0339406	0.0867029
Rv0474/Mb0484	Rv0474	Mb0484	0	probable transcriptional regulatory protein	regulatory proteins	-	-	-	-	Identical	263.855	441.925	0.702868	0.00126052	0.131096	0.159809	0.0424466	0.644197	0.0867715
Rv0421c/Mb0429c	Rv0421c	Mb0429c	0	conserved hypothetical protein	Conserved hypothetical protein	-	-	-	-	Identical	252.354	204.366	-0.298896	0.220334	0.114783	0.0828813	0.064265	0.312498	0.0895239
Rv2264c/Mb2287c	Rv2264c	Mb2287c	0	conserved hypothetical proline rich protein	Conserved hypothetical protein	-	-	-	-	Identical	38.7666	53.013	0.508522	0.0179118	0.49059	0.186659	-0.310807	0.388723	0.0898916
Rv2096c/Mb2123c	Rv2096c	Mb2123c	pafb	proteasome accessory factor b pafb	intermediate metabolism and respiration	-	-	-	-	Identical	207.265	229.003	0.134432	0.234939	0.085529	0.731771	0.0964926	0.672467	0.0910108
Rv1121/Mb1152	Rv1121	Mb1152	zwf1	probable glucose-6-phosphate 1-dehydrogenase zwf1 %28g6pd%29	intermediate metabolism and respiration	glucose-6-phosphate 1-dehydrogenase zwf, zwf2	Pentose phosphate pathway	Central carbon metabolism	0.001 F420 + G6P + NADP = D6PGL + NADPH	Identical	315.652	219.086	-0.601385	0.000431282	-0.180949	0.533651	0.363573	0.17368	0.0913123
Rv1827/Mb1858	Rv1827	Mb1858	gara	conserved protein with fha domain%2c gara	virulence, detoxification,adaptation	-	-	-	-	Identical	1489.23	1478.98	-0.00596041	0.971059	0.149376	0.478075	0.0349239	0.866906	0.0921497
Rv0954/Mb0979	Rv0954	Mb0979	0	probable conserved transmembrane protein	cell wall and cell processes	-	-	-	-	Identical	524.796	419.535	-0.363724	0.0112767	0.235795	0.0867701	-0.0509094	0.710168	0.092443
Rv3539/Mb3569	Rv3539	Mb3569	PPE63	ppe family protein ppe63	PE/PPE	-	-	-	-	Identical	26.6186	34.2433	0.356527	0.0877902	0.300811	0.733338	-0.115608	0.892267	0.0926018
Rv3721c/Mb3748c	Rv3721c	Mb3748c	dnaZX	dna polymerase iii %28subunit gamma/tau%29 dnaz/x	information pathways	-	-	-	-	Identical	104.948	105.715	-0.0294803	0.820516	0.211322	0.0059808	-0.02464	0.739048	0.093341
Rv1415/Mb1450	Rv1415	Mb1450	ribA2	probable riboflavin biosynthesis protein riba2 : gtp cyclohydrolase ii %2b 3%2c4-dihydroxy-2-butanone 4-phosphate synthase %28dhbp synthase%29	intermediate metabolism and respiration	GTP cyclohydrolase II ribA2, ribA2	Cofactor biosynthesis, Riboflavin (vitamin B2), FMN and FAD biosynthesis	Cofactor biosynthesis	GTP = D6RP5P + FOR + PPI	Identical	385.43	418.427	0.129142	0.382133	-0.00447641	0.98344	0.193517	0.356584	0.0945204
Rv3215/Mb3241	Rv3215	Mb3241	entC	probable isochorismate synthase entc %28isochorismate hydroxymutase%29 %28enterochelin biosynthesis%29	intermediate metabolism and respiration	isochorismate synthase entC, mbt1	Cofactor biosynthesis, Menaquinone biosynthesis	Cofactor biosynthesis	CHOR = ICHOR	Identical	59.569	57.4391	-0.0926062	0.429329	0.0973524	0.582891	0.0930578	0.576103	0.0952051
Rv2499c/Mb2527c	Rv2499c	Mb2527c	0	possible oxidase regulatory-related protein	intermediate metabolism and respiration	-	-	-	-	Identical	115.809	109.874	0.109793	0.744555	-0.117732	0.822141	0.312809	0.506462	0.0975387
Rv1546/Mb1573	Rv1546	Mb1573	0	conserved protein	Conserved hypothetical protein	-	-	-	-	Identical	267.424	201.149	-0.339798	0.0660267	0.223354	0.175655	-0.0273925	0.870777	0.0979808
Rv1901/Mb1936	Rv1901	Mb1936	cinA	probable cina-like protein cina	virulence, detoxification,adaptation	-	-	-	-	Identical	205.749	148.178	-0.565821	0.0159586	0.21785	0.00379964	-0.0212757	0.769457	0.098287
Rv3802c/Mb3832c	Rv3802c	Mb3832c	0	probable conserved membrane protein	cell wall and cell processes	mycoyltransferase I. activity not demonstrated	lipid biosynthesis, Synthesis of mycolic acids, MYCOLIC ACID CONDENSATION	Lipid biosyntheis	C78MYCOLATE_ENZ + PPM = C78MYCOLATE_PP	Identical	425.443	607.918	0.570136	0.00205619	0.0416153	0.885924	0.155201	0.539294	0.0984081
Rv3205c/Mb3230c	Rv3205c	Mb3230c	0	conserved protein	Conserved hypothetical protein	-	-	-	-	Identical	338.611	312.003	-0.112689	0.366439	0.0646622	0.561467	0.132684	0.190302	0.0986729
Rv0613c/Mb0630c	Rv0613c	Mb0630c	0	unknown protein	Conserved hypothetical protein	-	-	-	-	Identical	175.952	138.134	-0.421469	0.228015	-0.0580068	0.782992	0.255365	0.16827	0.0986791
Rv2397c/Mb2419c	Rv2397c	Mb2419c	cysA1	sulfate-transport atp-binding protein abc transporter cysa1	cell wall and cell processes	sulfate transport via ABC system cysTWA and sulfate-binding lipoprotein, subI	Transport reactions, Osmotic shock-sensitive active transport (ABC system)	Transport reaction	ATP + SLF_xt = ADP + PI + SLF	Identical	147.115	176.743	0.282046	0.306274	0.240928	0.0764073	-0.041076	0.766237	0.0999259
Rv1144/Mb1176	Rv1144	Mb1176	0	probable short-chain type dehydrogenase/reductase	intermediate metabolism and respiration	3-hydroxyacyl-CoA dehydrogenase	Amino acid degradation, Branched chain amino acids, Isoleucine	Amino acid metabolism	HMBUTCOA + NAD = MAACCOA + NADH	Identical	51.2545	42.6993	-0.320515	0.0587312	0.235817	5.19571e-05	-0.0340215	0.473013	0.100898
Rv0505c/Mb0517c	Rv0505c	Mb0517c	serB1	possible phosphoserine phosphatase serb1 %28psp%29 %28o-phosphoserine phosphohydrolase%29 %28pspase%29	intermediate metabolism and respiration	-	-	-	-	Identical	130.519	163.142	0.282425	0.0366323	-0.364191	0.31958	0.566059	0.104091	0.100934
Rv2152c/Mb2176c	Rv2152c	Mb2176c	murC	probable udp-n-acetylmuramate-alanine ligase murc	cell wall and cell processes	UDP-N-acetylmuramate-alanine ligase	Peptidoglycan Synthesis, NAG and NAM biosynthesis	Cell wall synthesis	ALA + ATP + 0.3 UDPNAM + 0.7 UDPNGM = ADP + PI + UDP[NAM:NGM]ALA	Identical	129.197	108.63	-0.360607	0.0478674	0.182947	0.0717325	0.0202051	0.848074	0.101576
Rv2303c/Mb2325c	Rv2303c	Mb2325c	0	probable antibiotic-resistance protein	virulence, detoxification,adaptation	-	-	-	-	Identical	15.7887	15.9759	0.174083	0.515349	0.0140741	0.955625	0.18914	0.388723	0.101607
Rv0247c/Mb0253c	Rv0247c	Mb0253c	0	probable succinate dehydrogenase [iron-sulfur subunit] %28succinic dehydrogenase%29	intermediate metabolism and respiration	-	-	-	-	Identical	402.871	455.628	0.115614	0.707656	0.302502	0.00631528	-0.0961566	0.347934	0.103173
Rv1932/Mb1967	Rv1932	Mb1967	tpx	probable thiol peroxidase tpx	virulence, detoxification,adaptation	-	-	-	-	Identical	676.723	466.341	-0.612375	0.0721277	0.142288	0.051873	0.06536	0.351998	0.103824
Rv3339c/Mb3371c	Rv3339c	Mb3371c	icd1	probable isocitrate dehydrogenase [nadp] icd1 %28oxalosuccinate decarboxylase%29 %28idh%29 %28nadp%2b-specific icdh%29 %28idp%29	intermediate metabolism and respiration	isocitrate dehydrogenase (NADP), icd1, icd2	Citrate cycle (TCA cycle)	Central carbon metabolism	ICIT + NADP = AKG + CO2 + NADPH	Identical	402.497	294.877	-0.494027	0.00944958	0.199068	0.135801	0.00944912	0.9464	0.104258
Rv3499c/Mb3529c	Rv3499c	Mb3529c	mce4A	mce-family protein mce4a	0	cholesterol uptake (mce4 locus and supAB and mceG)	Transport reactions, cholesterol	Transport reaction	CHOLESTEROLxt = CHOLESTEROL	Identical	77.6342	98.5368	0.277887	0.171315	0.141772	0.251727	0.0677039	0.577646	0.104738
Rv1626/Mb1652	Rv1626	Mb1652	0	probable two-component system transcriptional regulator	regulatory proteins	-	-	-	-	Identical	602.188	427.658	-0.576458	0.000331236	-0.0430026	0.816727	0.254123	0.119063	0.10556
Rv0914c/Mb0938c	Rv0914c	Mb0938c	0	possible lipid carrier protein or keto acyl-coa thiolase	lipid metabolism	-	-	-	-	Identical	133.344	194.061	0.542117	0.016637	0.379084	0.0152885	-0.167114	0.25224	0.105985
Rv3249c/Mb3277c	Rv3249c	Mb3277c	0	possible transcriptional regulatory protein %28probably tetr-family%29	regulatory proteins	-	-	-	-	Identical	307.153	331.332	0.19856	0.564798	0.276335	0.41323	-0.0627242	0.852061	0.106806
Rv3015c/Mb3040c	Rv3015c	Mb3040c	0	conserved hypothetical protein	Conserved hypothetical protein	-	-	-	-	Identical	29.1398	22.9014	-0.344097	0.250534	0.140409	0.0674645	0.0752382	0.305673	0.107823
Rv3404c/Mb3438c	Rv3404c	Mb3438c	0	conserved hypothetical protein	Conserved hypothetical protein	-	-	-	-	Identical	176.341	191.924	0.0830568	0.65652	-0.2454	0.343674	0.464345	0.0618258	0.109472
Rv1165/Mb1197	Rv1165	Mb1197	typA	possible gtp-binding translation elongation factor typa %28tyrosine phosphorylated protein a%29 %28gtp-binding protein%29	information pathways	-	-	-	-	Identical	104.297	26.5967	-1.79741	4.72876e-27	0.094464	0.213566	0.126807	0.0836509	0.110635
Rv3856c/Mb3886c	Rv3856c	Mb3886c	0	conserved hypothetical protein	Conserved hypothetical protein	-	-	-	-	Identical	284.012	186.028	-0.65897	0.000120217	0.64282	0.0298331	-0.420012	0.134175	0.111404
Rv0559c/Mb0574c	Rv0559c	Mb0574c	0	possible conserved secreted protein	cell wall and cell processes	-	-	-	-	Identical	2076.15	1924.31	-0.108039	0.197117	-0.641129	0.101433	0.864048	0.0267125	0.11146
Rv0788/Mb0812	Rv0788	Mb0812	purQ	probable phosphoribosylformylglycinamidine synthase i purg %28fgam synthase i%29	intermediate metabolism and respiration	-	-	-	-	Identical	287.472	268.184	-0.0371726	0.865971	0.22528	0.0803083	-0.00157907	0.989806	0.111851
Rv1603/Mb1629	Rv1603	Mb1629	hisA	probable phosphoribosylformimino-5-aminoimidazole carboxamide ribotide isomerase hisa	intermediate metabolism and respiration	1-(5-phosphoribosyl)-5-[(5-phosphoribosylamino)methylideneamino]imidazole-4-carboxamide isomerase	Amino acid biosynthesis, The histidine family, Histidine	Amino acid metabolism	PRFP = PRLP	Identical	149.923	143.842	-0.0192997	0.909826	0.184301	0.0305671	0.0400392	0.629182	0.11217
Rv0391/Mb0397	Rv0391	Mb0397	metZ	probable o-succinylhomoserine sulfhydrylase metz %28osh sulfhydrylase%29	intermediate metabolism and respiration	-	-	-	-	Identical	67.3331	50.785	-0.470777	0.00296294	0.289534	0.0640459	-0.0628095	0.684829	0.113362
Rv0708/Mb0728	Rv0708	Mb0728	rplP	50s ribosomal protein l16 rplp	information pathways	-	-	-	-	Identical	550.935	538.427	-0.112886	0.692081	-0.528077	0.248797	0.755351	0.0851859	0.113637
Rv2171/Mb2193	Rv2171	Mb2193	lppM	probable conserved lipoprotein lppm	cell wall and cell processes	-	-	-	-	Identical	65.2102	77.0754	0.160292	0.611456	0.168701	0.561731	0.0585797	0.838597	0.113641
Rv1633/Mb1659	Rv1633	Mb1659	uvrB	probable excinuclease abc %28subunit b-helicase%29 uvrb	information pathways	-	-	-	-	Identical	205.721	164.711	-0.340417	NA	0.228199	0.210757	0.000388593	0.997912	0.114294
Rv3146/Mb3170	Rv3146	Mb3170	nuoB	probable nadh dehydrogenase i %28chain b%29 nuob %28nadh-ubiquinone oxidoreductase chain b%29	intermediate metabolism and respiration	type I NADH dehydrogenase, nuoA-N	Energy metabolism	Other	MK + NADH = 4.0 H + MKH2 + NAD	Identical	214.692	251.131	0.0880313	0.742529	0.118343	0.525431	0.110346	0.529899	0.114345
Rv1061/Mb1090	Rv1061	Mb1090	0	conserved protein	Conserved hypothetical protein	-	-	-	-	Identical	100.129	126.645	0.350578	0.00134445	0.03269	0.85739	0.197676	0.213774	0.115183
Rv0537c/Mb0551c	Rv0537c	Mb0551c	0	probable integral membrane protein	cell wall and cell processes	-	-	-	-	Identical	213.853	224.126	0.0374649	0.831843	-0.357558	0.478075	0.590371	0.199102	0.116407
Rv2228c/Mb2253c	Rv2228c	Mb2253c	0	multifunctional protein. has rnase h%2calpha-ribazole phosphatase%2c and acid phosphatase activities.	information pathways	-	-	-	-	Identical	83.2898	59.6735	-0.558519	0.00742152	0.309403	0.059268	-0.0762625	0.634109	0.11657
Rv2368c/Mb2389c	Rv2368c	Mb2389c	phoH1	probable phoh-like protein phoh1 %28phosphate starvation-inducible protein psih%29	intermediate metabolism and respiration	-	-	-	-	Identical	377.538	476.629	0.353512	0.0838864	0.0920615	0.359359	0.142143	0.132586	0.117102
Rv1638/Mb1664	Rv1638	Mb1664	uvrA	probable excinuclease abc %28subunit a-dna-binding atpase%29 uvra	information pathways	-	-	-	-	Identical	142.681	157.098	0.16926	0.158715	0.218248	0.0884179	0.0162073	0.903519	0.117228
Rv1911c/Mb1946c	Rv1911c	Mb1946c	lppC	probable lipoprotein lppc	cell wall and cell processes	-	-	-	-	Identical	507.79	291.637	-0.779389	1.15033e-08	-0.54348	0.43606	0.778867	0.22712	0.117694
Rv3224/Mb3251	Rv3224	Mb3251	0	possible iron-regulated short-chain dehydrogenase/reductase	intermediate metabolism and respiration	-	-	-	-	Identical	425.66	321.517	-0.519327	0.0879857	0.238406	0.12058	-0.00281289	0.985558	0.117796
Rv1874/Mb1905	Rv1874	Mb1905	0	unknown protein	Conserved hypothetical protein	-	-	-	-	Identical	63.6981	62.9583	0.153132	0.604722	0.307424	0.144696	-0.067253	0.753692	0.120085
Rv2710/Mb2729	Rv2710	Mb2729	sigB	rna polymerase sigma factor sigb	information pathways	-	-	-	-	Identical	2694.91	4055.9	0.650085	0.0245045	0.52016	0.0801214	-0.278235	0.330431	0.120963
Rv1822/Mb1853	Rv1822	Mb1853	pgsA2	probable cdp-diacylglycerol--glycerol-3-phosphate 3-phosphatidyltransferase pgsa2 %28pgp synthase%29 %28phosphatidylglycerophosphate synthase%29 %283-phosphatidyl-1'-glycerol-3'phosphate synthase%29	lipid metabolism	inositol-1-phosphate synthase, Ino1	Inositols, MYO-INOSITOL SYNTHESIS	Carbon metabolism (excluding central carbon metabolism)	bDG6P = IP	Identical	143.06	138.102	-0.029149	0.899895	-0.469571	0.0627374	0.712187	0.00705318	0.121308
Rv0028/Mb0029	Rv0028	Mb0029	0	conserved hypothetical protein	Conserved hypothetical protein	-	-	-	-	Identical	46.7662	89.0173	0.914746	0.00110588	0.124811	0.753238	0.117811	0.750177	0.121311
Rv1609/Mb1635	Rv1609	Mb1635	trpE	anthranilate synthase component i trpe %28glutamine amidotransferase%29	intermediate metabolism and respiration	anthranilate synthase trpE, trpG	Amino acid biosynthesis, The aromatic family, Tryptophan biosynthesis	Amino acid metabolism	CHOR + GLN = AN + GLU + PYR	Identical	158.872	103.537	-0.679896	4.73691e-05	0.119304	0.137318	0.123628	0.110877	0.121466
Rv0009/Mb0009	Rv0009	Mb0009	ppiA	probable iron-regulated peptidyl-prolyl cis-trans isomerase a ppia %28ppiase a%29 %28rotamase a%29	information pathways	-	-	-	-	Identical	1161.99	1019.52	-0.320829	0.462651	0.0870911	0.665508	0.157635	0.388723	0.122363
Rv0041/Mb0042	Rv0041	Mb0042	leuS	probable leucyl-trna synthetase leus %28leucine--trna ligase%29 %28leurs%29	information pathways	-	-	-	-	Identical	130.54	120.297	-0.0958308	0.261387	0.00925885	0.956178	0.242149	0.0975862	0.125704
Rv3634c/Mb3658c	Rv3634c	Mb3658c	galE1	udp-glucose 4-epimerase gale1 %28galactowaldenase%29 %28udp-galactose 4-epimerase%29 %28uridine diphosphate galactose 4-epimerase%29 %28uridine diphospho-galactose 4-epimerase%29	intermediate metabolism and respiration	UDP-glucose 4-epimerase galE1, galE2, galE3	C6 Compounds, Galactose	Carbon metabolism (excluding central carbon metabolism)	UDPG = UDPGAL	Identical	141.778	118.908	-0.319004	0.29581	-0.068375	0.720753	0.32184	0.0609096	0.126732
Rv0681/Mb0700	Rv0681	Mb0700	0	probable transcriptional regulatory protein %28possibly tetr-family%29	regulatory proteins	-	-	-	-	Identical	275.935	350.361	0.262048	0.198822	-0.0166568	0.938496	0.271567	0.127469	0.127455
Rv1072/Mb1101	Rv1072	Mb1101	0	probable conserved transmembrane protein	cell wall and cell processes	-	-	-	-	Identical	4595.46	6093.23	0.374891	0.124508	0.421075	0.055836	-0.163529	0.441362	0.128773
Rv2743c/Mb2764c	Rv2743c	Mb2764c	0	possible conserved transmembrane alanine rich protein	cell wall and cell processes	-	-	-	-	Identical	288.579	355.45	0.298872	0.0250713	-0.388582	0.146564	0.647392	0.0161607	0.129405
Rv2257c/Mb2281c	Rv2257c	Mb2281c	0	conserved protein	Conserved hypothetical protein	-	-	-	-	Identical	134.109	78.0056	-0.877709	0.000301577	-0.0317191	0.825852	0.290756	0.0281653	0.129518
Rv0803/Mb0826	Rv0803	Mb0826	purL	phosphoribosylformylglycinamidine synthase ii purl %28fgam synthase ii%29	intermediate metabolism and respiration	phosphoribosylformylglycinamidine synthase	Nucleotide biosynthesis, Purines	Nucleotide biosynthesis	ATP + FGAR + GLN = ADP + FGAM + GLU + PI	Identical	115.375	85.4459	-0.501581	0.0250503	0.14872	0.0761602	0.110422	0.168405	0.129571
Rv0956/Mb0981	Rv0956	Mb0981	purN	probable 5'-phosphoribosylglycinamide formyltransferase purn %28gart%29 %28gar transformylase%29 %285'-phosphoribosylglycinamide transformylase%29	intermediate metabolism and respiration	phosphoribosylglycinamide formyltransferase	Nucleotide biosynthesis, Purines	Nucleotide biosynthesis	FTHF + GAR = FGAR + THF	Identical	67.6149	62.8271	-0.151397	0.403354	-0.0498246	0.732287	0.311153	0.0202852	0.130664
Rv3497c/Mb3527c	Rv3497c	Mb3527c	mce4C	mce-family protein mce4c	0	cholesterol uptake (mce4 locus and supAB and mceG)	Transport reactions, cholesterol	Transport reaction	CHOLESTEROLxt = CHOLESTEROL	Identical	78.766	104.401	0.364619	0.00228536	0.283261	0.141532	-0.0217574	0.913469	0.130752
Rv0245/Mb0251	Rv0245	Mb0251	0	possible oxidoreductase	intermediate metabolism and respiration	-	-	-	-	Identical	149.416	157.86	0.155024	0.604722	-0.175274	0.358894	0.437873	0.0191626	0.1313
Rv0941c/Mb0966c	Rv0941c	Mb0966c	0	conserved hypothetical protein	Conserved hypothetical protein	-	-	-	-	Identical	102.184	93.8078	-0.0522571	0.835533	0.300798	0.0352812	-0.0379064	0.794438	0.131446
Rv3046c/Mb3072c	Rv3046c	Mb3072c	0	conserved protein	Conserved hypothetical protein	-	-	-	-	Identical	46.96	85.4332	0.993132	0.000151126	0.222254	0.00132445	0.0410313	0.510718	0.131643
Rv2697c/Mb2716c	Rv2697c	Mb2716c	dut	probable deoxyuridine 5'-triphosphate nucleotidohydrolase dut %28dutpase%29 %28dutp pyrophosphatase%29 %28deoxyuridine 5'-triphosphatase%29 %28dutp diphosphatase%29 %28deoxyuridine-triphosphatase%29	intermediate metabolism and respiration	dUTP diphosphatase	Nucleotide biosynthesis, de novo biosynthesis of pyrimidine deoxyribonucleotides	Nucleotide biosynthesis	DUTP = DUMP + PPI	Identical	387.765	337.523	-0.193535	0.250896	0.0819624	0.721899	0.183726	0.369745	0.132844
Rv3002c/Mb3027c	Rv3002c	Mb3027c	ilvN	probable acetolactate synthase %28small subunit%29 ilvn %28acetohydroxy-acid synthase%29 %28ahas%29 %28als%29	intermediate metabolism and respiration	acetolactate synthase, ilvB and ilvN	Amino acid biosynthesis, Branched chain amino acids, Valine	Amino acid metabolism	2.0 PYR + 0.001 THI = ACLAC + CO2	Identical	234.239	289.145	0.652708	0.0797218	0.252126	0.117415	0.014376	0.932529	0.133251
Rv2790c/Mb2813c	Rv2790c	Mb2813c	ltp1	probable lipid-transfer protein ltp1	cell wall and cell processes	-	-	-	-	Identical	306.328	211.563	-0.56183	0.00478184	0.130574	0.116657	0.138386	0.086876	0.13448
Rv0825c/Mb0848c	Rv0825c	Mb0848c	0	conserved protein	Conserved hypothetical protein	-	-	-	-	Identical	45.3393	71.6145	0.687864	3.2785e-05	0.192792	0.341337	0.0763096	0.701015	0.134551
Rv1838c/Mb1869c	Rv1838c	Mb1869c	vapc13	possible toxin vapc13	virulence, detoxification,adaptation	-	-	-	-	Identical	109.18	136.392	0.335604	0.0243152	0.166332	0.212344	0.103478	0.422799	0.134905
Rv0027/Mb0028	Rv0027	Mb0028	0	conserved hypothetical protein	Conserved hypothetical protein	-	-	-	-	Identical	79.9785	184.455	1.1532	7.87454e-10	0.121577	0.676606	0.149806	0.576661	0.135692
Rv3014c/Mb3039c	Rv3014c	Mb3039c	ligA	dna ligase [nad dependent] liga %28polydeoxyribonucleotide synthase [nad%2b]%29	information pathways	-	-	-	-	Identical	55.7759	84.5818	0.53521	0.0014464	0.245022	0.050165	0.0263891	0.837637	0.135705
Rv0148/Mb0153	Rv0148	Mb0153	0	probable short-chain type dehydrogenase/reductase	intermediate metabolism and respiration	-	-	-	-	Identical	328.227	262.978	-0.213501	0.300738	-0.178648	0.536136	0.450571	0.0929739	0.135961
Rv1480/Mb1516	Rv1480	Mb1516	0	conserved protein	Conserved hypothetical protein	-	-	-	-	Identical	374.055	477.587	0.364123	0.0503956	0.163221	0.0186284	0.1094	0.0966143	0.136311
Rv0131c/Mb0136c	Rv0131c	Mb0136c	fadE1	probable acyl-coa dehydrogenase fade1	lipid metabolism	-	-	-	-	Identical	41.2298	46.5873	0.204204	0.212332	0.0766716	0.604087	0.196219	0.146392	0.136445
Rv1071c/Mb1100c	Rv1071c	Mb1100c	echA9	possible enoyl-coa hydratase echa9 %28enoyl hydrase%29 %28unsaturated acyl-coa hydratase%29 %28crotonase%29	lipid metabolism	-	-	-	-	Identical	107.424	107.337	-0.0943639	0.722982	-0.292739	0.283818	0.566228	0.0334674	0.136744
Rv2460c/Mb2487c	Rv2460c	Mb2487c	clpP2	probable atp-dependent clp protease proteolytic subunit 2 clpp2 %28endopeptidase clp 2%29	intermediate metabolism and respiration	-	-	-	-	Identical	793.609	800.504	0.0429939	0.683536	-0.503734	0.303618	0.777574	0.0957995	0.13692
Rv2860c/Mb2885c	Rv2860c	Mb2885c	glnA4	probable glutamine synthetase glna4 %28glutamine synthase%29 %28gs-ii%29	intermediate metabolism and respiration	glutamine synthetase glnA1, glnA3, glnA4	Amino acid biosynthesis, Glutamate family, Glutamate/glutamine	Amino acid metabolism	ATP + GLU + NH3 = ADP + GLN + PI	Identical	124.412	111.666	-0.207756	0.119529	0.0377831	0.757996	0.237608	0.0331666	0.137696
Rv3838c/Mb3868c	Rv3838c	Mb3868c	pheA	prephenate dehydratase phea	intermediate metabolism and respiration	prephenate dehydratase	Amino acid biosynthesis, The aromatic family, Tyrosine and phenylalanine	Amino acid metabolism	PHEN = CO2 + PHPYR	Identical	133.112	141.392	0.0552909	0.823502	0.246483	0.0856894	0.0305109	0.837637	0.138497
Rv1297/Mb1329	Rv1297	Mb1329	rho	probable transcription termination factor rho homolog	information pathways	-	-	-	-	Identical	1973.02	1960.88	-0.10526	0.728927	0.0509161	0.755484	0.22614	0.119432	0.138528
Rv2470/Mb2497	Rv2470	Mb2497	glbO	globin %28oxygen-binding protein%29 glbo	intermediate metabolism and respiration	-	-	-	-	Identical	277.761	250.479	-0.136571	0.255301	0.163408	0.130517	0.113978	0.271104	0.138693
Rv2182c/Mb2204c	Rv2182c	Mb2204c	0	1-acylglycerol-3-phosphate o-acyltransferase	Conserved hypothetical protein	1-acylglycerol-3-phosphate O-acyltransferase	Phospholipid synthesis, Synthesis of Phosphatidylethanolamine	Lipid biosyntheis	0.1 9_HEXADECENOYL_COA + 0.1 9_OCTADECENOYL_COA + AGL3P + 0.1 EICOSANOYL_COA + 0.1 HEXACOSANOYL_COA + 0.2 HEXADECANOYL_COA + 0.1 NONADECANOYL_COA + 0.1 OCTADECANOYL_COA + 0.1 PENTADECANOYL_COA + 0.1 TETRACOSANOYL_COA = COA + PA	Identical	428.231	584.253	0.527814	0.00402219	0.0567416	0.68891	0.223329	0.0797515	0.140035
Rv1245c/Mb1277c	Rv1245c	Mb1277c	0	probable short-chain type dehydrogenase/reductase	intermediate metabolism and respiration	-	-	-	-	Identical	151.963	139.535	-0.163351	0.138824	0.0584065	0.699314	0.221717	0.101283	0.140062
Rv2188c/Mb2211c	Rv2188c	Mb2211c	pimb	mannosyltransferase pimb	lipid metabolism	-	-	-	-	Identical	74.7165	80.2674	0.106397	0.704589	0.224563	0.0613325	0.0573368	0.626444	0.14095
Rv3304/Mb3332	Rv3304	Mb3332	0	conserved protein	Conserved hypothetical protein	-	-	-	-	Identical	110.396	89.2234	-0.321396	0.26817	-0.314948	0.457819	0.59959	0.127512	0.142321
Rv1309/Mb1341	Rv1309	Mb1341	atpG	probable atp synthase gamma chain atpg	intermediate metabolism and respiration	Complex V: ATP synthase (atpABCDEFGH)	Energy metabolism	Other	ADP + 4.0 H + PI = ATP	Identical	434.508	328.569	-0.4579	0.0150797	0.102226	0.297372	0.183828	0.0521987	0.143027
Rv0319/Mb0327	Rv0319	Mb0327	pcp	probable pyrrolidone-carboxylate peptidase pcp %285-oxoprolyl-peptidase%29 %28pyroglutamyl-peptidase i%29 %28pgp-i%29 %28pyrase%29	intermediate metabolism and respiration	-	-	-	-	Identical	80.8175	49.965	-0.724443	0.000941968	0.471325	0.00480275	-0.184187	0.225782	0.143569
Rv1612/Mb1638	Rv1612	Mb1638	trpB	tryptophan synthase%2c beta subunit trpb	intermediate metabolism and respiration	tryptophan synthase trpA, trpB	Amino acid biosynthesis, The aromatic family, Tryptophan biosynthesis	Amino acid metabolism	IGP + SER = G3P + TRP	Identical	707.847	408.705	-0.898763	0.00121571	0.0628919	0.612555	0.225326	0.0507393	0.144109
Rv0331/Mb0338	Rv0331	Mb0338	0	possible dehydrogenase/reductase	intermediate metabolism and respiration	-	-	-	-	Identical	12.8692	20.6028	0.862175	0.000162351	0.0468725	0.89439	0.243003	0.423171	0.144938
Rv0531/Mb0544	Rv0531	Mb0544	0	possible conserved membrane protein	cell wall and cell processes	-	-	-	-	Identical	221.578	237.2	0.0692179	0.740238	0.234612	0.442073	0.0565797	0.852061	0.145596
Rv2149c/Mb2173c	Rv2149c	Mb2173c	yfiH	conserved protein yfih	virulence, detoxification,adaptation	-	-	-	-	Identical	362.578	471.081	0.271087	0.158715	0.237884	0.0292159	0.0535071	0.61516	0.145696
Rv2908c/Mb2932c	Rv2908c	Mb2932c	0	conserved hypothetical protein	Conserved hypothetical protein	-	-	-	-	Identical	114.915	74.1821	-0.701464	0.00698066	0.0762376	0.603959	0.217567	0.107135	0.146902
Rv3558/Mb3588	Rv3558	Mb3588	PPE64	ppe family protein ppe64	PE/PPE	-	-	-	-	Identical	21.0535	105.323	2.15577	9.71212e-38	0.531097	0.100141	-0.236773	0.451838	0.147162
Rv2243/Mb2267	Rv2243	Mb2267	fabD	malonyl coa-acyl carrier protein transacylase fabd %28malonyl coa:acpm acyltransferase%29 %28mct%29	lipid metabolism	transacylase fabD or fabD2 and acyl carrier protein AcpM	lipid biosynthesis, pathway 1	Lipid biosyntheis	ACCOA + ACP = ACACP + COA	Identical	452.778	498.023	0.00975524	0.979321	-0.166767	0.403462	0.461491	0.017472	0.147362
Rv3855/Mb3885	Rv3855	Mb3885	ethR	transcriptional regulatory repressor protein %28tetr-family%29 ethr	regulatory proteins	-	-	-	-	Identical	483.904	327.414	-0.637576	0.000780584	-0.294909	0.420518	0.590816	0.0871885	0.147954
Rv3262/Mb3290	Rv3262	Mb3290	fbiB	probable f420 biosynthesis protein fbib	intermediate metabolism and respiration	F420 biosynthesis proteins, Fbia AND FbiB: Coenzyme F420-0:L-glutamate ligase	Cofactor biosynthesis, F420 biosynthesis	Cofactor biosynthesis	FO + LPPG = F420_0 + GMP	Identical	59.2047	47.5817	-0.394232	0.143369	0.250785	0.00971892	0.0457243	0.623759	0.148254
Rv2826c/Mb2850c	Rv2826c	Mb2850c	0	hypothetical protein	Conserved hypothetical protein	-	-	-	-	Identical	50.1028	40.916	-0.229405	0.257657	-0.500761	0.246475	0.798543	0.0599979	0.148891
Rv0510/Mb0523	Rv0510	Mb0523	hemC	probable porphobilinogen deaminase hemc %28pbg%29 %28hydroxymethylbilane synthase%29 %28hmbs%29 %28pre-uroporphyrinogen synthase%29	intermediate metabolism and respiration	porphobilinogen deaminase, hemC	Cofactor biosynthesis, heme biosynthesis	Cofactor biosynthesis	4.0 PORPHOBILILOGIN = HYDROXYMETHYLBILANE + 4.0 NH3	Identical	652.987	403.276	-0.759165	4.63535e-06	-0.140915	0.600375	0.440752	0.0770597	0.149918
Rv3510c/Mb3540c	Rv3510c	Mb3540c	0	conserved protein	Conserved hypothetical protein	-	-	-	-	Identical	71.0152	65.8453	-0.206392	0.370285	-0.0415778	0.931174	0.342082	0.398294	0.150252
Rv0226c/Mb0231c	Rv0226c	Mb0231c	0	probable conserved transmembrane protein	cell wall and cell processes	-	-	-	-	Identical	54.3108	50.7299	-0.228435	0.450205	0.35321	0.154729	-0.0521116	0.839716	0.150549
Rv0397A/Mb0403A	Rv0397A	Mb0403A	0	conserved protein	Conserved hypothetical protein	-	-	-	-	Identical	215.785	171.659	-0.25702	0.207257	-0.126547	0.798865	0.427724	0.329192	0.150589
Rv3799c/Mb3829c	Rv3799c	Mb3829c	accD4	probable propionyl-coa carboxylase beta chain 4 accd4 %28pccase%29 %28propanoyl-coa:carbon dioxide ligase%29	lipid metabolism	acetyl-CoA/propionyl-CoA carboxylase carboxytransferase subunit: 6 paralogues in Mtb: accD1, accD2, accD3, accD4, accD5, accD6	Amino acid degradation, Branched chain amino acids, Isoleucine	Amino acid metabolism	BIOTIN_CO2 + PROPIONYLCOA = 0.999 BIOTIN + SMMALONYLCOA	Identical	643.99	476.57	-0.573374	0.0240154	-0.14934	0.536906	0.453836	0.0465027	0.152248
Rv0339c/Mb0346c	Rv0339c	Mb0346c	0	possible transcriptional regulatory protein	regulatory proteins	-	-	-	-	Identical	56.1736	60.2244	-0.0114617	0.963827	0.147401	0.663275	0.157307	0.61516	0.152354
Rv2782c/Mb2805c	Rv2782c	Mb2805c	pepR	probable zinc protease pepr	intermediate metabolism and respiration	-	-	-	-	Identical	259.788	289.091	0.0746734	0.684681	0.28193	0.0806845	0.0240782	0.884871	0.153004
Rv0161/Mb0166	Rv0161	Mb0166	0	possible oxidoreductase	intermediate metabolism and respiration	-	-	-	-	Identical	21.2095	13.7094	-0.57255	0.00454218	0.105111	0.561731	0.202541	0.219653	0.153826
Rv1665/Mb1693	Rv1665	Mb1693	pks11	chalcone synthase pks11	lipid metabolism	-	-	-	-	Identical	48.3613	79.589	0.817303	4.58754e-05	0.180157	0.398521	0.128932	0.530218	0.154544
Rv1797/Mb1825	Rv1797	Mb1825	ecce5	esx conserved component ecce5. esx-5 type vii secretion system protein. probable membrane protein.	cell wall and cell processes	-	-	-	-	Identical	673.985	658.392	-0.0435998	0.868245	0.179878	0.311671	0.130383	0.443095	0.155131
Rv2299c/Mb2321c	Rv2299c	Mb2321c	htpG	probable chaperone protein htpg %28heat shock protein%29 %28hsp90 family protein%29 %28high temperature protein g%29	virulence, detoxification,adaptation	-	-	-	-	Identical	117.41	115.69	-0.0310403	0.857415	-0.00607523	0.974778	0.316585	0.0760723	0.155255
Rv3261/Mb3289	Rv3261	Mb3289	fbiA	probable f420 biosynthesis protein fbia	intermediate metabolism and respiration	F420 biosynthesis proteins, Fbia AND FbiB: Coenzyme F420-0:L-glutamate ligase	Cofactor biosynthesis, F420 biosynthesis	Cofactor biosynthesis	FO + LPPG = F420_0 + GMP	Identical	116.789	111.237	-0.111281	0.393973	0.261144	0.0119395	0.0503808	0.613647	0.155762
Rv0904c/Mb0928c	Rv0904c	Mb0928c	accD3	putative acetyl-coenzyme a carboxylase carboxyl transferase %28subunit beta%29 accd3 %28accase beta chain%29	lipid metabolism	acetyl-CoA/propionyl-CoA carboxylase carboxytransferase subunit: 6 paralogues in Mtb: accD1, accD2, accD3, accD4, accD5, accD6	Amino acid degradation, Branched chain amino acids, Isoleucine	Amino acid metabolism	BIOTIN_CO2 + PROPIONYLCOA = 0.999 BIOTIN + SMMALONYLCOA	Identical	28.2005	24.5089	-0.204872	0.378753	0.238687	0.124045	0.0740451	0.629437	0.156366
Rv0875c/Mb0899c	Rv0875c	Mb0899c	0	possible conserved exported protein	cell wall and cell processes	-	-	-	-	Identical	98.6567	93.145	-0.121473	0.676237	0.113473	0.513622	0.199557	0.212237	0.156515
Rv3292/Mb3320	Rv3292	Mb3320	0	conserved hypothetical protein	Conserved hypothetical protein	-	-	-	-	Identical	53.4183	68.5818	0.430063	0.00737732	0.388292	0.0044031	-0.0751672	0.553803	0.156563
Rv2364c/Mb2385c	Rv2364c	Mb2385c	era	probable gtp-binding protein era	intermediate metabolism and respiration	-	-	-	-	Identical	263.202	221.344	-0.303112	0.0231225	0.157722	0.5743	0.161407	0.535278	0.159564
Rv3372/Mb3407	Rv3372	Mb3407	otsB2	trehalose 6-phosphate phosphatase otsb2 %28trehalose-phosphatase%29 %28tpp%29	0	trehalose-phosphatase otsB2	Disaccharides, Trehalose	Carbon metabolism (excluding central carbon metabolism)	TRE6P = PI + TRE	Identical	68.0391	76.6902	0.53881	0.103886	0.239769	0.143896	0.0810692	0.619403	0.160419
Rv0385/Mb0392	Rv0385	Mb0392	0	probable monooxygenase	intermediate metabolism and respiration	-	-	-	-	Identical	37.6488	67.3982	0.94603	0.000129826	0.00130326	0.997542	0.319979	0.52923	0.160641
Rv1261c/Mb1292c	Rv1261c	Mb1292c	0	conserved protein	Conserved hypothetical protein	-	-	-	-	Identical	262.231	206.87	-0.415046	0.117232	0.36153	0.00820417	-0.0369389	0.783282	0.162296
Rv3415c/Mb3449c	Rv3415c	Mb3449c	0	conserved hypothetical protein	Conserved hypothetical protein	-	-	-	-	Identical	17.5127	23.2954	0.386127	0.315614	0.273726	0.473055	0.052385	0.890865	0.163055
Rv1710/Mb1737	Rv1710	Mb1737	scpb	possible segregation and condensation protein scpb	cell wall and cell processes	-	-	-	-	Identical	194.671	176.394	-0.213151	0.224028	-0.0987815	0.697628	0.425042	0.0641284	0.16313
Rv3305c/Mb3333c	Rv3305c	Mb3333c	amiA1	possible n-acyl-l-amino acid amidohydrolase amia1 %28n-acyl-l-amino acid aminohydrolase%29	intermediate metabolism and respiration	-	-	-	-	Identical	87.3695	74.861	-0.246017	0.156264	0.352697	2.38154e-05	-0.0249122	0.712413	0.163893
Rv0504c/Mb0516c	Rv0504c	Mb0516c	0	conserved protein	Conserved hypothetical protein	-	-	-	-	Identical	73.5307	83.4295	0.138583	0.583716	0.170102	0.324742	0.158912	0.332704	0.164507
Rv3287c/Mb3315c	Rv3287c	Mb3315c	rsbW	anti-sigma factor rsbw %28sigma negative effector%29	information pathways	-	-	-	-	Identical	138.511	340.366	1.32529	1.67261e-07	0.449699	0.00958198	-0.120117	0.462077	0.164791
Rv2575/Mb2605	Rv2575	Mb2605	0	possible conserved membrane glycine rich protein	cell wall and cell processes	-	-	-	-	Identical	78.2177	75.535	-0.0430121	0.831858	0.412028	0.0517588	-0.0815092	0.698851	0.165259
Rv2194/Mb2217	Rv2194	Mb2217	qcrC	probable ubiquinol-cytochrome c reductase qcrc %28cytochrome c subunit%29	intermediate metabolism and respiration	aa3-type cytochrome c oxidase, ctaCDE AND cytochrome bc1 Or bd-type menaquinol oxidase	Energy metabolism	Other	2.0 HEME_FE3 + MKH2 = 2.0 HEME_FE2 + MK	Identical	720.167	553.517	-0.451312	0.0464096	0.482975	0.00770281	-0.152225	0.367098	0.165375
Rv0598c/Mb0614c	Rv0598c	Mb0614c	vapc27	possible toxin vapc27. contains pin domain.	virulence, detoxification,adaptation	-	-	-	-	Identical	289.352	222.91	-0.382033	0.300235	-0.052754	0.823991	0.383673	0.0712899	0.16546
Rv0034/Mb0035	Rv0034	Mb0035	0	conserved hypothetical protein	Conserved hypothetical protein	-	-	-	-	Identical	8.93453	15.4964	0.64437	0.0156782	-0.0360454	0.901056	0.367068	0.131231	0.165511
Rv3580c/Mb3611c	Rv3580c	Mb3611c	cysS1	cysteinyl-trna synthetase 1 cyss1 %28cysteine--trna ligase 1%29 %28cysrs 1%29 %28cysteine translase%29	information pathways	-	-	-	-	Identical	154.359	118.238	-0.480122	0.000168586	0.0319518	0.888593	0.300174	0.127512	0.166063
Rv0998/Mb1025	Rv0998	Mb1025	0	conserved hypothetical protein	Conserved hypothetical protein	-	-	-	-	Identical	107.895	72.9124	-0.599388	4.25435e-07	-0.0200866	0.918622	0.352711	0.036668	0.166312
Rv0264c/Mb0270c	Rv0264c	Mb0270c	0	conserved hypothetical protein	Conserved hypothetical protein	-	-	-	-	Identical	66.3932	102.62	0.786208	0.00116561	0.55497	0.00731875	-0.220883	0.244694	0.167044
Rv2731/Mb2750	Rv2731	Mb2750	0	conserved alanine and arginine rich protein	Conserved hypothetical protein	-	-	-	-	Identical	53.9638	82.6973	0.730303	0.00114583	0.334902	0.0170561	0.00413486	0.976969	0.169518
Rv2753c/Mb2774c	Rv2753c	Mb2774c	dapA	probable dihydrodipicolinate synthase dapa %28dhdps%29 %28dihydrodipicolinate synthetase%29	intermediate metabolism and respiration	dihydrodipicolinate synthase dapA	Amino acid biosynthesis, The aspartate family, Lysine	Amino acid metabolism	ASPSA + PYR = DIHYDRODIPICOLINATE	Identical	946.374	878.113	-0.103143	0.690297	-0.376454	0.319072	0.716492	0.0490604	0.170019
Rv2959c/Mb2983c	Rv2959c	Mb2983c	0	possible methyltransferase %28methylase%29	intermediate metabolism and respiration	methyltransferase	Phenolic Glycolipid synthesis	Lipid biosyntheis	PHDIMRHAM2 + SAM = MYCOSIDE_B + SAH	Identical	203.673	158.705	-0.35466	0.148497	-0.316661	0.288969	0.656909	0.0252148	0.170124
Rv1929c/Mb1964c	Rv1929c	Mb1964c	0	conserved hypothetical protein	Conserved hypothetical protein	-	-	-	-	Identical	323.271	328.769	-0.0261853	0.928812	-0.0725411	0.778365	0.413454	0.0726401	0.170456
Rv3830c/Mb3860c	Rv3830c	Mb3860c	0	transcriptional regulatory protein %28probably tetr-family%29	regulatory proteins	-	-	-	-	Identical	19.8141	27.3512	0.703731	0.0165736	0.583064	0.24795	-0.240882	0.626238	0.171091
Rv2540c/Mb2569c	Rv2540c	Mb2569c	aroF	probable chorismate synthase arof %285-enolpyruvylshikimate-3-phosphate phospholyase%29	intermediate metabolism and respiration	chorismate synthase	Amino acid biosynthesis, The aromatic family, The shikimate pathway	Amino acid metabolism	3PSME = CHOR + PI	Identical	227.914	212.547	-0.0858377	0.820516	0.260992	0.013729	0.0826756	0.407161	0.171834
Rv0813c/Mb0836c	Rv0813c	Mb0836c	0	conserved protein	Conserved hypothetical protein	-	-	-	-	Identical	216.086	259.1	0.341475	0.148399	0.237271	0.155268	0.106639	0.515646	0.171955
Rv2827c/Mb2851c	Rv2827c	Mb2851c	0	hypothetical protein	Conserved hypothetical protein	-	-	-	-	Identical	122.7	123.617	0.125629	0.633408	-0.235123	0.324071	0.581585	0.0144194	0.173231
Rv0014c/Mb0014c	Rv0014c	Mb0014c	pknB	transmembrane serine/threonine-protein kinase b pknb %28protein kinase b%29 %28stpk b%29	regulatory proteins	-	-	-	-	Identical	211.235	197.715	-0.200904	0.406506	0.322956	0.0124531	0.0249004	0.848271	0.173928
Rv1416/Mb1451	Rv1416	Mb1451	ribH	probable riboflavin synthase beta chain ribh %286%2c7-dimethyl-8-ribityllumazine synthase%29 %28dmrl synthase%29 %28lumazine synthase%29	intermediate metabolism and respiration	6,7-dimethyl-8-ribityllumazine synthase	Cofactor biosynthesis, Riboflavin (vitamin B2), FMN and FAD biosynthesis	Cofactor biosynthesis	A6RP + DB4P = D8RL + PI	Identical	263.127	272.237	-0.0315525	0.831885	0.351796	0.00126688	-0.00358214	0.972824	0.174107
Rv0382c/Mb0389c	Rv0382c	Mb0389c	pyrE	probable orotate phosphoribosyltransferase pyre %28oprt%29 %28oprtase%29	intermediate metabolism and respiration	orotate phosphoribosyltransferase	Nucleotide biosynthesis, de novo biosynthesis of pyrimidine ribonucleotides	Nucleotide biosynthesis	OROA + PRPP = OMP + PPI	Identical	328.717	319.09	-0.0660647	0.783518	0.176818	0.076138	0.171965	0.0751235	0.174392
Rv1830/Mb1861	Rv1830	Mb1861	0	conserved hypothetical protein	Conserved hypothetical protein	-	-	-	-	Identical	620.893	780.852	0.337977	0.0164796	0.236299	0.0206153	0.112587	0.240815	0.174443
Rv3907c/Mb3937c	Rv3907c	Mb3937c	pcnA	probable poly%28a%29 polymerase pcna %28polynucleotide adenylyltransferase%29 %28ntp polymerase%29 %28rna adenylating enzyme%29 %28poly%28a%29 polymerase%29	information pathways	-	-	-	-	Identical	101.562	114.768	0.0900753	0.618559	0.0727249	0.376942	0.27618	0.00135855	0.174452
Rv2511/Mb2539	Rv2511	Mb2539	orn	oligoribonuclease orn	intermediate metabolism and respiration	-	-	-	-	Identical	92.2265	99.9227	0.114888	0.657652	0.0481142	0.741111	0.301069	0.024894	0.174592
Rv0883c/Mb0907c	Rv0883c	Mb0907c	0	conserved hypothetical protein	Conserved hypothetical protein	-	-	-	-	Identical	232.817	183.485	-0.426198	0.00782237	-0.462838	0.513456	0.814931	0.212431	0.176047
Rv1674c/Mb1701c	Rv1674c	Mb1701c	0	probable transcriptional regulatory protein	regulatory proteins	-	-	-	-	Identical	6.77816	6.38622	-0.146781	0.636944	0.361155	0.470057	-0.00869632	0.985558	0.17623
Rv0337c/Mb0344c	Rv0337c	Mb0344c	aspC	probable aspartate aminotransferase aspc %28transaminase a%29 %28aspat%29	intermediate metabolism and respiration	L-Tyrosine:2-oxoglutarate aminotransferase	Amino acid degradation, The aromatic family, Tyrosine	Amino acid metabolism	AKG + TYR = 4HPP + GLU	Identical	240.018	223.014	-0.138801	0.519647	0.103825	0.512662	0.253448	0.0855151	0.178636
Rv2122c/Mb2146c	Rv2122c	Mb2146c	hisE	phosphoribosyl-amp pyrophosphatase hise	intermediate metabolism and respiration	phosphoribosyl-ATP diphosphatase	Amino acid biosynthesis, The histidine family, Histidine	Amino acid metabolism	PRBATP = PPI + PRBAMP	Identical	37.9353	17.3417	-1.03956	0.000203196	0.34331	0.0059808	0.0140869	0.91002	0.178699
Rv0414c/Mb0422c	Rv0414c	Mb0422c	thiE	thiamine-phosphate pyrophosphorylase thie %28tmp pyrophosphorylase%29 %28tmp-ppase%29 %28thiamine-phosphate synthase%29	intermediate metabolism and respiration	2-methyl-4-aminopyridine-5-methenyltransferase, thiE	Cofactor biosynthesis, Thiamine biosynthesis	Cofactor biosynthesis	MAHMPPP + MPET = PPI + THIP	Identical	31.5491	39.0335	0.240246	0.533222	0.357865	0.000194397	0.00444083	0.958875	0.181153
Rv0242c/Mb0248c	Rv0242c	Mb0248c	fabG4	probable 3-oxoacyl-[acyl-carrier protein] reductase fabg4 %283-ketoacyl-acyl carrier protein reductase%29	lipid metabolism	MabA (Rv1483) known to carry out this beta-ketoacyl-ACP reductase but numerous homologues exist including FabG2, FabG3, FabG4 and FabG5.	lipid biosynthesis, Synthesis of mycolic acids, FASIIA module	Lipid biosyntheis	BETA_KETO_C22_ACYL_ACP + NADPH = D_3_HYDROXY_C22_ACYL_ACP + NADP	Identical	378.793	281.485	-0.581907	0.00318251	-0.0350515	0.908025	0.398592	0.118867	0.18177
Rv3693/Mb3718	Rv3693	Mb3718	0	possible conserved membrane protein	cell wall and cell processes	-	-	-	-	Identical	86.6258	74.3791	-0.240388	0.286171	0.332946	0.0394249	0.0309291	0.851409	0.181937
Rv0042c/Mb0043c	Rv0042c	Mb0043c	0	possible transcriptional regulatory protein %28probably marr-family%29	regulatory proteins	-	-	-	-	Identical	341.5	215.341	-0.724628	3.55634e-06	0.407276	4.68926e-05	-0.0400101	0.626444	0.183633
Rv3464/Mb3493	Rv3464	Mb3493	rmlB1	dtdp-glucose 4%2c6-dehydratase rmlb	intermediate metabolism and respiration	dTDP-glucose-4,6-dehydratase rmlB/rmlB2/rmlB3/epiB	synthesis of arabinogalactan (incomplete), dTDP-Rhamnose Synthesis	Cell wall synthesis	DTDPGLC = DTDP4DH6DGLC	Identical	280.863	250.117	-0.264257	0.389709	0.101232	0.386318	0.268342	0.0184591	0.184787
Rv3538/Mb3568	Rv3538	Mb3568	0	probable dehydrogenase. possible 2-enoyl acyl-coa hydratase.	intermediate metabolism and respiration	degradation of C and D rings - precise pathway unclear	cholesterol degradation	Other	DOHNAA + 3 COA = 4ANDROSTENEDIONE + 2 PROPIONYLCOA + ACCOA	Identical	22.6523	35.0469	0.745193	0.00243091	0.396685	0.17094	-0.0269487	0.929326	0.184868
Rv2842c/Mb2867c	Rv2842c	Mb2867c	0	conserved protein	Conserved hypothetical protein	-	-	-	-	Identical	346.369	831.614	1.32043	9.44264e-07	0.405768	0.00113988	-0.0355918	0.759644	0.185088
Rv0487/Mb0497	Rv0487	Mb0497	0	conserved hypothetical protein	Conserved hypothetical protein	-	-	-	-	Identical	162.899	162.715	-0.0128229	0.928812	0.355994	0.0695578	0.0170135	0.933031	0.186504
Rv3419c/Mb3453c	Rv3419c	Mb3453c	gcp	probable o-sialoglycoprotein endopeptidase gcp %28glycoprotease%29	intermediate metabolism and respiration	-	-	-	-	Identical	232.764	103.249	-1.20973	1.04748e-09	0.408154	0.121173	-0.0344728	0.900217	0.186841
Rv0121c/Mb0126c	Rv0121c	Mb0126c	0	conserved protein	Conserved hypothetical protein	-	-	-	-	Identical	90.0966	139.549	0.637191	3.03085e-05	0.258863	0.188824	0.11553	0.552516	0.187196
Rv1816/Mb1846	Rv1816	Mb1846	0	possible transcriptional regulatory protein	regulatory proteins	-	-	-	-	Identical	116.662	138.202	0.123395	0.614674	0.0275115	0.83672	0.347095	0.0061832	0.187303
Rv2065/Mb2091	Rv2065	Mb2091	cobH	precorrin-8x methylmutase cobh %28aka precorrin isomerase%29	intermediate metabolism and respiration	probable precorrin isomerase, cobH	Cofactor biosynthesis, cobalamin biosynthesis	Cofactor biosynthesis	PRECORIN_8X = HYDROGENOBYRINATE	Identical	87.1383	91.4587	0.11508	0.767934	0.093085	0.818852	0.283731	0.433594	0.188408
Rv1001/Mb1028	Rv1001	Mb1028	arcA	probable arginine deiminase arca %28adi%29 %28ad%29 %28arginine dihydrolase%29	intermediate metabolism and respiration	arginine deiminase arcA	Amino acid degradation, Glutamate family, Arginine	Amino acid metabolism	ARG = CITR + NH3	Identical	180.27	213.708	0.269658	0.00781096	0.2083	0.0996742	0.168593	0.166283	0.188446
Rv1240/Mb1272	Rv1240	Mb1272	mdh	probable malate dehydrogenase mdh	intermediate metabolism and respiration	malate dehydrogenase	Citrate cycle (TCA cycle)	Central carbon metabolism	MAL + NAD = NADH + OA	Identical	216.444	176.579	-0.393364	0.246803	0.276403	0.000189564	0.101415	0.103765	0.188909
Rv3412/Mb3446	Rv3412	Mb3446	0	conserved hypothetical protein	Conserved hypothetical protein	-	-	-	-	Identical	1530.65	2298.19	0.611316	0.000482137	0.432138	0.794172	-0.0531653	0.973328	0.189486
Rv0347/Mb0355	Rv0347	Mb0355	0	probable conserved membrane protein	cell wall and cell processes	-	-	-	-	Identical	40.2818	38.2293	-0.0719947	NA	-0.120209	0.631899	0.500213	0.0321692	0.190002
Rv1938/Mb1973	Rv1938	Mb1973	ephB	probable epoxide hydrolase ephb %28epoxide hydratase%29	virulence, detoxification,adaptation	-	-	-	-	Identical	17.2387	18.3917	0.0998522	0.664736	0.101854	0.68891	0.279239	0.216888	0.190547
Rv3309c/Mb3337c	Rv3309c	Mb3337c	upp	probable uracil phosphoribosyltransferase upp %28ump pyrophosphorylase%29 %28uprtase%29 %28ump diphosphorylase%29	intermediate metabolism and respiration	uracil phosphoribosyltransferase	Nucleotide biosynthesis, Pyrimidines	Nucleotide biosynthesis	PPI + UMP = PRPP + URA	Identical	35.2501	32.7718	0.166001	0.29581	0.104473	0.521742	0.277066	0.0703109	0.19077
Rv1334/Mb1369	Rv1334	Mb1369	mec	possible hydrolase	intermediate metabolism and respiration	-	-	-	-	Identical	296.457	196.683	-0.471593	0.0875148	0.549941	0.00126368	-0.167062	0.265062	0.191439
Rv3276c/Mb3304c	Rv3276c	Mb3304c	purK	probable phosphoribosylaminoimidazole carboxylase atpase subunit purk %28air carboxylase%29 %28airc%29	intermediate metabolism and respiration	phosphoribosylaminoimidazole carboxylase	Nucleotide biosynthesis, Purines	Nucleotide biosynthesis	AIR + ATP + HCO3 = ADP + CAIR + PI	Identical	139.565	91.5711	-0.700192	0.00844015	-0.00773496	0.96882	0.390622	0.0293614	0.191444
Rv3306c/Mb3334c	Rv3306c	Mb3334c	amiB1	probable amidohydrolase amib1 %28aminohydrolase%29	intermediate metabolism and respiration	-	-	-	-	Identical	161.897	94.442	-0.848409	2.3064e-05	0.631935	0.00111327	-0.248185	0.145214	0.191875
Rv2138/Mb2162	Rv2138	Mb2162	lppL	probable conserved lipoprotein lppl	cell wall and cell processes	-	-	-	-	Identical	300.811	356.592	0.270297	0.259633	0.00610268	0.978696	0.377755	0.0833503	0.191929
Rv1780/Mb1809	Rv1780	Mb1809	0	conserved protein	Conserved hypothetical protein	-	-	-	-	Identical	198.446	171.293	-0.269181	0.0528317	-0.24782	0.501627	0.633535	0.0666064	0.192857
Rv0547c/Mb0561c	Rv0547c	Mb0561c	0	possible oxidoreductase	intermediate metabolism and respiration	-	-	-	-	Identical	98.721	95.1942	-0.102493	0.694545	0.236753	0.0958908	0.149779	0.271457	0.193266
Rv2114/Mb2138	Rv2114	Mb2138	0	conserved protein	Conserved hypothetical protein	-	-	-	-	Identical	101.828	90.8657	-0.183489	0.440268	0.0292392	0.911526	0.359839	0.106212	0.194539
Rv2989/Mb3013	Rv2989	Mb3013	0	probable transcriptional regulatory protein	regulatory proteins	-	-	-	-	Identical	346.403	544.059	0.701395	0.00698066	-0.119223	0.673809	0.511885	0.0480635	0.196331
Rv0470c/Mb0479c	Rv0470c	Mb0479c	pcaA	mycolic acid synthase pcaa %28cyclopropane synthase%29	lipid metabolism	-	-	-	-	Identical	621.632	550.078	-0.233378	0.304643	-0.525102	0.138709	0.918342	0.0108524	0.19662
Rv2169c/Mb2191c	Rv2169c	Mb2191c	0	probable conserved transmembrane protein	cell wall and cell processes	-	-	-	-	Identical	463.81	1090.5	1.32268	4.81606e-10	0.746839	0.0915109	-0.353526	0.405364	0.196656
Rv2852c/Mb2877c	Rv2852c	Mb2877c	mqo	probable malate:quinone oxidoreductase mqo %28malate dehydrogenase [acceptor]%29	intermediate metabolism and respiration	-	-	-	-	Identical	207.412	156.371	-0.471734	0.0116237	0.0483187	0.81744	0.346487	0.0639437	0.197403
Rv1079/Mb1108	Rv1079	Mb1108	metB	cystathionine gamma-synthase metb %28cgs%29 %28o-succinylhomoserine [thiol]-lyase%29	intermediate metabolism and respiration	cystathionine gamma-lyase	Amino acid degradation, The aspartate family, Threonine	Amino acid metabolism	CYS + NH3 + OBUT = LLCT	Identical	174.83	165.868	-0.132491	0.521145	0.207741	0.0268895	0.187913	0.0388731	0.197827
Rv2222c/Mb2246c	Rv2222c	Mb2246c	glnA2	probable glutamine synthetase glna2 %28glutamine synthase%29 %28gs-ii%29	intermediate metabolism and respiration	-	-	-	-	Identical	641.768	511.691	-0.236706	0.186531	0.160301	0.380235	0.236027	0.166372	0.198164
Rv0234c/Mb0239c	Rv0234c	Mb0239c	gabD1	succinate-semialdehyde dehydrogenase [nadp%2b] dependent %28ssdh%29 gabd1	intermediate metabolism and respiration	succinate-semialdehyde dehydrogenase gabD1, gabD2	Amino acid degradation, Glutamate family, Glutamate	Amino acid metabolism	NADP + SUCCSAL = NADPH + SUCC	Identical	127.697	96.5252	-0.446739	0.0625296	0.226091	0.1126	0.170312	0.213065	0.198202
Rv3286c/Mb3314c	Rv3286c	Mb3314c	sigF	alternative rna polymerase sigma factor sigf	information pathways	-	-	-	-	Identical	93.7013	144.012	0.652458	5.08766e-05	0.291171	0.197523	0.107343	0.630789	0.199257
Rv0857/Mb0880	Rv0857	Mb0880	0	conserved hypothetical protein	Conserved hypothetical protein	-	-	-	-	Identical	209.568	292.264	0.480318	1.06965e-06	0.384312	0.0613073	0.0153058	0.944074	0.199809
Rv2045c/Mb2071c	Rv2045c	Mb2071c	lipT	carboxylesterase lipt	intermediate metabolism and respiration	-	-	-	-	Identical	99.0479	122.042	0.332525	0.00519121	0.370146	0.00803079	0.0316488	0.819228	0.200898
Rv1465/Mb1500	Rv1465	Mb1500	0	possible nitrogen fixation related protein	intermediate metabolism and respiration	-	-	-	-	Identical	191.356	277.11	0.872144	0.0262269	-0.400215	0.274929	0.803392	0.0256144	0.201589
Rv2671/Mb2690	Rv2671	Mb2690	ribD	possible bifunctional enzyme riboflavin biosynthesis protein ribd: diaminohydroxyphosphoribosylaminopyrimidine deaminase %28riboflavin-specific deaminase%29 %2b 5-amino-6-%285-phosphoribosylamino%29uracil reductase %28htp reductase%29	intermediate metabolism and respiration	diaminohydroxyphosphoribosylaminopyrimidine deaminase ribD, ribG	Cofactor biosynthesis, Riboflavin (vitamin B2), FMN and FAD biosynthesis	Cofactor biosynthesis	D6RP5P = A6RP5P + NH3	Identical	40.1929	36.2488	-0.128401	0.579817	0.290241	0.131324	0.113898	0.549117	0.202069
Rv1221/Mb1253	Rv1221	Mb1253	sigE	alternative rna polymerase sigma factor sige	information pathways	-	-	-	-	Identical	1006.34	1935.77	1.10616	1.35847e-05	-0.241221	0.561731	0.646335	0.0918271	0.202557
Rv2800/Mb2823	Rv2800	Mb2823	0	possible hydrolase	intermediate metabolism and respiration	-	-	-	-	Identical	88.4824	105.301	0.227807	0.203422	0.334955	0.548654	0.071582	0.8972	0.203268
Rv1099c/Mb1129c	Rv1099c	Mb1129c	glpx	fructose 1%2c6-bisphosphatase glpx	intermediate metabolism and respiration	fructose-bisphosphatase	Gluconeogenesis	Central carbon metabolism	FDP = F6P + PI	Identical	146.94	113.428	-0.588208	0.049256	0.216567	0.00211837	0.191272	0.00486826	0.20392
Rv2249c/Mb2273c	Rv2249c	Mb2273c	glpD1	probable glycerol-3-phosphate dehydrogenase glpd1	intermediate metabolism and respiration	glycerol-3-phosphate dehydrogenase glpD1, glpD2	C3 compounds, Glycerol metabolism	Carbon metabolism (excluding central carbon metabolism)	GL3P + MK = DHAP + MKH2	Identical	8.3318	10.6927	0.399309	0.11049	0.289377	0.0921161	0.119346	0.47651	0.204361
Rv2301/Mb2323	Rv2301	Mb2323	cut2	probable cutinase cut2	cell wall and cell processes	-	-	-	-	Identical	43.3147	57.9557	0.478662	0.0386059	0.41611	0.0346178	-0.00702398	0.972824	0.204543
Rv2614c/Mb2646c	Rv2614c	Mb2646c	thrS	probable threonyl-trna synthetase thrs %28threonine-trna synthetase%29%28thrrs%29 %28threonine-trna ligase%29	information pathways	-	-	-	-	Identical	123.412	75.8825	-0.736108	0.00176259	0.129835	0.512511	0.280184	0.126123	0.205009
Rv3882c/Mb3912c	Rv3882c	Mb3912c	ecce1	esx conserved component ecce1. esx-1 type vii secretion system protein. possible membrane protein.	cell wall and cell processes	-	-	-	-	Identical	256.236	154.712	-0.765608	1.36551e-11	0.352273	0.0703638	0.0581823	0.76886	0.205228
Rv1585c/Mb1611c	Rv1585c	Mb1611c	0	possible phage phirv1 protein	insertion seqs and phages	-	-	-	-	Identical	45.21	85.9563	0.964078	3.00917e-08	-0.300675	0.489593	0.711769	0.0801888	0.205547
Rv2793c/Mb2816c	Rv2793c	Mb2816c	truB	probable trna pseudouridine synthase b trub %28trna pseudouridine 55 synthase%29 %28psi55 synthase%29 %28pseudouridylate synthase%29 %28uracil hydrolyase%29	information pathways	-	-	-	-	Identical	223.619	202.817	-0.211954	0.260214	0.267566	0.0240708	0.143737	0.198178	0.205651
Rv3690/Mb3715	Rv3690	Mb3715	0	probable conserved membrane protein	cell wall and cell processes	-	-	-	-	Identical	82.4604	66.0763	-0.303213	0.0286471	0.268073	0.137165	0.145102	0.405799	0.206588
Rv1254/Mb1286	Rv1254	Mb1286	0	probable acyltransferase	intermediate metabolism and respiration	-	-	-	-	Identical	92.0764	74.696	-0.210793	0.177007	0.180775	0.723726	0.232727	0.618409	0.206751
Rv3573c/Mb3604c	Rv3573c	Mb3604c	fadE34	probable acyl-coa dehydrogenase fade34	lipid metabolism	-	-	-	-	Identical	13.2828	14.9719	0.2355	0.327178	0.365583	0.0665184	0.0500485	0.806404	0.207816
Rv2749/Mb2770	Rv2749	Mb2770	0	conserved protein	Conserved hypothetical protein	-	-	-	-	Identical	187.187	237.542	0.253358	0.306355	-0.138647	0.586428	0.55466	0.0220439	0.208007
Rv1275/Mb1306	Rv1275	Mb1306	lprC	possible lipoprotein lprc	cell wall and cell processes	-	-	-	-	Identical	158.629	164.84	0.0405743	0.874517	0.0756526	0.420266	0.341376	0.000642062	0.208514
Rv3438/Mb3468	Rv3438	Mb3468	0	conserved protein	Conserved hypothetical protein	-	-	-	-	Identical	66.0117	97.3883	0.532698	1.79991e-05	0.058581	0.699432	0.362299	0.0108593	0.21044
Rv1426c/Mb1461c	Rv1426c	Mb1461c	lipO	probable esterase lipo	intermediate metabolism and respiration	-	-	-	-	Identical	68.5944	76.634	0.0710927	0.729085	-0.0245047	0.935916	0.446676	0.0797765	0.211085
Rv2851c/Mb2876c	Rv2851c	Mb2876c	0	gcn5-related n-acetyltransferase	intermediate metabolism and respiration	-	-	-	-	Identical	401.937	416.909	0.0930249	0.734726	0.291478	0.0166775	0.13177	0.244694	0.211624
Rv0811c/Mb0834c	Rv0811c	Mb0834c	0	conserved protein	Conserved hypothetical protein	-	-	-	-	Identical	162.759	139.508	-0.179077	0.346562	0.186687	0.322301	0.237768	0.181104	0.212228
Rv3692/Mb3717	Rv3692	Mb3717	moxR2	probable methanol dehydrogenase transcriptional regulatory protein moxr2	regulatory proteins	-	-	-	-	Identical	81.6908	70.7356	-0.18166	0.0845925	0.443653	0.00617441	-0.0191035	0.906388	0.212275
Rv2405/Mb2428	Rv2405	Mb2428	0	conserved protein	Conserved hypothetical protein	-	-	-	-	Identical	252.774	348.719	0.537248	0.000138456	0.317733	0.000423289	0.108766	0.157323	0.21325
Rv2239c/Mb2263c	Rv2239c	Mb2263c	0	conserved hypothetical protein	Conserved hypothetical protein	-	-	-	-	Identical	405.749	197.745	-1.13407	7.20786e-07	-0.0626136	0.88635	0.494491	0.188104	0.215939
Rv1246c/Mb1278c	Rv1246c	Mb1278c	rele	toxin rele	virulence, detoxification,adaptation	-	-	-	-	Identical	106.484	105.087	0.0620144	0.852548	0.217256	0.631379	0.217162	0.606363	0.217209
Rv2667/Mb2686	Rv2667	Mb2686	clpX'	possible atp-dependent protease atp-binding subunit clpc2	intermediate metabolism and respiration	-	-	-	-	Identical	6.96483	9.24604	0.442772	0.0624613	0.871602	0.00908705	-0.436411	0.158662	0.217595
Rv3819/Mb3849	Rv3819	Mb3849	0	unknown protein	Conserved hypothetical protein	-	-	-	-	Identical	129.964	111.936	-0.182135	0.402535	-0.017208	0.965025	0.452639	0.18419	0.217715
Rv3091/Mb3118	Rv3091	Mb3118	0	conserved protein	Conserved hypothetical protein	-	-	-	-	Identical	140.163	165.507	0.220723	0.362725	0.0597854	0.804657	0.377845	0.0799125	0.218815
Rv1231c/Mb1263c	Rv1231c	Mb1263c	0	probable membrane protein	cell wall and cell processes	-	-	-	-	Identical	86.7243	69.2427	-0.381819	0.149569	0.297705	0.174228	0.140569	0.512966	0.219137
Rv1311/Mb1343	Rv1311	Mb1343	atpC	probable atp synthase epsilon chain atpc	intermediate metabolism and respiration	Complex V: ATP synthase (atpABCDEFGH)	Energy metabolism	Other	ADP + 4.0 H + PI = ATP	Identical	823.166	637.033	-0.457352	0.0222092	-0.024532	0.950756	0.464281	0.171128	0.219875
Rv2986c/Mb3010c	Rv2986c	Mb3010c	hupB	dna-binding protein hu homolog hupb %28histone-like protein%29 %28hlp%29 %2821-kda laminin-2-binding protein%29	information pathways	-	-	-	-	Identical	1473.7	1108.05	-0.261747	0.345175	0.396774	0.00170273	0.0478242	0.680696	0.222299
Rv3870/Mb3900	Rv3870	Mb3900	eccca1	esx conserved component eccca1. esx-1 type vii secretion system protein. possible transmembrane protein.	cell wall and cell processes	-	-	-	-	Identical	755.624	786.557	0.0509887	0.869398	0.173535	0.153588	0.271431	0.0251467	0.222483
Rv3104c/Mb3131c	Rv3104c	Mb3131c	0	possible conserved transmembrane protein	cell wall and cell processes	-	-	-	-	Identical	223.525	195.965	-0.183185	0.228244	0.478062	0.00951614	-0.0313632	0.864312	0.22335
Rv3552/Mb3582	Rv3552	Mb3582	0	possible coa-transferase %28beta subunit%29	intermediate metabolism and respiration	-	-	-	-	Identical	27.6251	24.0232	-0.194696	0.50276	0.289572	0.270589	0.165006	0.516624	0.227289
Rv2244/Mb2268	Rv2244	Mb2268	acpM	meromycolate extension acyl carrier protein acpm	lipid metabolism	transacylase fabD or fabD2 and acyl carrier protein AcpM	lipid biosynthesis, pathway 1	Lipid biosyntheis	ACCOA + ACP = ACACP + COA	Identical	1657.8	1803.33	-0.0529338	0.913543	0.450605	0.0103315	0.0043238	0.980152	0.227464
Rv2530A/Mb2559Ac	Rv2530A	Mb2559Ac	vapb39	possible antitoxin vapb39	virulence, detoxification,adaptation	-	-	-	-	Identical	129.681	147.949	0.230969	0.282232	0.604916	0.000320072	-0.1496	0.293086	0.227658
Rv1406/Mb1441	Rv1406	Mb1441	fmt	probable methionyl-trna formyltransferase fmt	information pathways	-	-	-	-	Identical	63.7736	71.0845	0.15361	0.470847	0.10749	0.480782	0.349786	0.0174859	0.228638
Rv3226c/Mb3255c	Rv3226c	Mb3255c	0	conserved hypothetical protein	Conserved hypothetical protein	-	-	-	-	Identical	39.6227	53.6235	0.499847	0.00853378	0.2709	0.167856	0.186904	0.324014	0.228902
Rv0262c/Mb0268c	Rv0262c	Mb0268c	aac	aminoglycoside 2'-n-acetyltransferase aac %28aac%282'%29-ic%29	virulence, detoxification,adaptation	-	-	-	-	Identical	142.079	196.709	0.70917	0.0057193	-0.0230321	0.886031	0.484364	0.00155811	0.230666
Rv3591c/Mb3622c	Rv3591c	Mb3622c	0	possible hydrolase	intermediate metabolism and respiration	-	-	-	-	Identical	20.819	20.7774	-0.133819	0.666169	0.0950382	0.585901	0.366674	0.0266255	0.230856
Rv0301/Mb0309	Rv0301	Mb0309	vapc2	possible toxin vapc2	virulence, detoxification,adaptation	-	-	-	-	Identical	629.712	729.841	0.225809	0.269831	0.503762	0.196126	-0.0386303	0.924504	0.232566
Rv2775/Mb2797	Rv2775	Mb2797	0	gcn5-related n-acetyltransferase	intermediate metabolism and respiration	-	-	-	-	Identical	87.0009	59.3068	-0.579428	NA	-0.38538	0.366987	0.851198	0.0387086	0.232909
Rv2444c/Mb2471c	Rv2444c	Mb2471c	rne	possible ribonuclease e rne	information pathways	-	-	-	-	Identical	792.071	786.104	-0.0235576	0.867862	0.42073	7.54442e-06	0.0450901	0.531503	0.23291
Rv1721c/Mb1750c	Rv1721c	Mb1750c	vapb12	possible antitoxin vapb12	virulence, detoxification,adaptation	-	-	-	-	Identical	25.992	35.3425	0.894791	0.0260418	0.0680088	0.82448	0.398169	0.142586	0.233089
Rv1235/Mb1267	Rv1235	Mb1267	lpqY	probable sugar-binding lipoprotein lpqy	cell wall and cell processes	-	-	-	-	Identical	49.2333	46.6341	-0.114791	0.47954	0.391578	0.00013034	0.074671	0.381014	0.233124
Rv1427c/Mb1462c	Rv1427c	Mb1462c	fadD12	possible long-chain-fatty-acid--coa ligase fadd12 %28fatty-acid-coa synthetase%29 %28fatty-acid-coa synthase%29	lipid metabolism	-	-	-	-	Identical	83.9077	95.2577	0.106071	0.717485	0.237072	0.000589561	0.229811	0.000735474	0.233441
Rv2766c/Mb2788c	Rv2766c	Mb2788c	0	probable short-chain type dehydrogenase/reductase	intermediate metabolism and respiration	MabA (Rv1483) known to carry out this beta-ketoacyl-ACP reductase but numerous homologues exist including FabG2, FabG3, FabG4 and FabG5.	lipid biosynthesis, Synthesis of mycolic acids, FASIIA module	Lipid biosyntheis	BETA_KETO_C22_ACYL_ACP + NADPH = D_3_HYDROXY_C22_ACYL_ACP + NADP	Identical	60.0286	49.3606	-0.227416	0.257408	0.24373	0.0282048	0.223319	0.0388907	0.233525
Rv0295c/Mb0303c	Rv0295c	Mb0303c	0	conserved protein	Conserved hypothetical protein	-	-	-	-	Identical	197.918	187.578	-0.10625	0.467062	0.0554791	0.794172	0.414607	0.0318438	0.235043
Rv1279/Mb1310	Rv1279	Mb1310	0	probable dehydrogenase fad flavoprotein gmc oxidoreductase	intermediate metabolism and respiration	-	-	-	-	Identical	96.0269	110.845	0.208379	0.111671	0.250242	0.0431486	0.223012	0.0623226	0.236627
Rv0200/Mb0206	Rv0200	Mb0206	0	possible conserved transmembrane protein	cell wall and cell processes	-	-	-	-	Identical	180.68	81.4028	-1.22941	5.28888e-08	0.0799377	0.470811	0.393589	0.000760849	0.236763
Rv2345/Mb2374	Rv2345	Mb2374	0	possible conserved transmembrane protein	cell wall and cell processes	-	-	-	-	Identical	85.8144	113.616	0.496393	0.000314015	0.371296	0.0529786	0.102944	0.584509	0.23712
Rv2497c/Mb2525c	Rv2497c	Mb2525c	bkda	probable branched-chain keto acid dehydrogenase e1 component%2c alpha subunit bkda	intermediate metabolism and respiration	3-methyl-2-oxobutanoate dehydrogenase (alpha subunit AND beta subunit)	Amino acid degradation, Branched chain amino acids, Isoleucine	Amino acid metabolism	LIPO + OXOMETHYLPENTANOATE = 2MBUTLIPO + CO2	Identical	315.805	276.141	0.025354	0.950219	0.465882	2.24116e-06	0.0100399	0.89628	0.237961
Rv1207/Mb1239	Rv1207	Mb1239	folP2	dihydropteroate synthase 2 folp2 %28dhps 2%29 %28dihydropteroate pyrophosphorylase 2%29	intermediate metabolism and respiration	dihydropteroate synthase, DHPS or probable dihydropteroate synthase	Cofactor biosynthesis, Folate biosynthesis	Cofactor biosynthesis	AHHMD + PABA = DHPT + PPI	Identical	134.386	131.703	-0.0728819	0.625104	-0.192533	0.582349	0.669856	0.0403889	0.238662
Rv2327/Mb2354	Rv2327	Mb2354	0	conserved protein	Conserved hypothetical protein	-	-	-	-	Identical	744.912	959.693	0.324573	0.143369	0.270132	0.0612474	0.207347	0.134041	0.238739
Rv2156c/Mb2180c	Rv2156c	Mb2180c	murX	probable phospho-n-acetylmuramoyl-pentappeptidetransferase murx	cell wall and cell processes	Probable phospho-N-acetylmuramoyl-pentappeptidetransferase MurX (Lipid 1 formation)	Peptidoglycan Synthesis, NAG and NAM biosynthesis	Cell wall synthesis	DPP + UDP[NAM:NGM]AGMDAPIMAA = LIPID1 + UMP	Identical	204.73	106.031	-1.04442	9.70473e-06	0.414871	0.0826823	0.0652648	0.789463	0.240068
Rv1886c/Mb1918c	Rv1886c	Mb1918c	fbpB	secreted antigen 85-b fbpb %2885b%29 %28antigen 85 complex b%29 %28mycolyl transferase 85b%29 %28fibronectin-binding protein b%29 %28extracellular alpha-antigen%29	lipid metabolism	mycoyltransferase Antigen-85 complex (FbpA, FbpB, FbpC)	MAPC biosynthesis	Other	0.008 ARABINOGALACTAN_PEPTIDOGLYCAN + 0.238 TREHALOSEMONOMYCOLATE = MAPC + 0.238 TRE	Identical	330.545	364.348	0.0579878	0.861641	-0.112002	0.641001	0.593851	0.00990192	0.240925
Rv3837c/Mb3867c	Rv3837c	Mb3867c	0	probable phosphoglycerate mutase %28phosphoglyceromutase%29 %28phosphoglycerate phosphomutase%29	intermediate metabolism and respiration	-	-	-	-	Identical	228.031	238.629	0.068864	0.788211	0.21461	0.134088	0.268399	0.0540539	0.241505
Rv0873/Mb0897	Rv0873	Mb0897	fadE10	probable acyl-coa dehydrogenase fade10	lipid metabolism	-	-	-	-	Identical	183.575	190.508	0.0435807	0.88147	0.39703	0.00146358	0.0871323	0.435302	0.242081
Rv0906/Mb0930	Rv0906	Mb0930	0	conserved protein	Conserved hypothetical protein	-	-	-	-	Identical	209.337	116.487	-0.813488	0.00114131	0.0122506	0.957143	0.473219	0.0203978	0.242735
Rv1271c/Mb1302c	Rv1271c	Mb1302c	0	conserved hypothetical secreted protein	cell wall and cell processes	-	-	-	-	Identical	155.285	140.225	-0.184024	0.389618	-0.503899	0.45302	0.989753	0.113112	0.242927
Rv1366A/Mb1401A	Rv1366A	Mb1401A	0	conserved protein	Conserved hypothetical protein	-	-	-	-	Identical	98.8147	64.013	-0.503026	0.110673	-0.454696	0.513703	0.94228	0.143198	0.243792
Rv0688/Mb0707	Rv0688	Mb0707	0	putative ferredoxin reductase	intermediate metabolism and respiration	-	-	-	-	Identical	116.371	82.1615	-0.541047	0.0064778	0.157008	0.174228	0.331885	0.00544443	0.244446
Rv2900c/Mb2924c	Rv2900c	Mb2924c	fdhF	possible formate dehydrogenase h fdhf %28formate-hydrogen-lyase-linked%2c selenocysteine-containing polypeptide%29 %28formate dehydrogenase-h alpha subunit%29 %28fdh-h%29	intermediate metabolism and respiration	formate dehydrogenase fdhF	Organic Acids	Other	FOR + NAD = CO2 + NADH	Identical	208.105	151.627	-0.482221	2.12426e-06	0.200033	0.496929	0.289225	0.28487	0.244629
Rv1092c/Mb1122c	Rv1092c	Mb1122c	coaA	probable pantothenate kinase coaa %28pantothenic acid kinase%29	intermediate metabolism and respiration	pantothenate kinase	Cofactor biosynthesis, Coenzyme-A biosynthesis	Cofactor biosynthesis	ATP + PNTO = 4PPNTO + ADP	Identical	158.978	131.758	-0.370823	0.177424	0.0292425	0.879112	0.461072	0.00857678	0.245157
Rv1412/Mb1447	Rv1412	Mb1447	ribC	probable riboflavin synthase alpha chain ribc %28ribe%29	intermediate metabolism and respiration	riboflavin synthase	Cofactor biosynthesis, Riboflavin (vitamin B2), FMN and FAD biosynthesis	Cofactor biosynthesis	2.0 D8RL = A6RP + RIBFLAV	Identical	162.096	143.305	-0.139058	0.394152	0.257337	0.00930465	0.237643	0.0136348	0.24749
Rv2121c/Mb2145c	Rv2121c	Mb2145c	hisG	atp phosphoribosyltransferase hisg	intermediate metabolism and respiration	ATP phosphoribosyltransferase	Amino acid biosynthesis, The histidine family, Histidine	Amino acid metabolism	ATP + PRPP = PPI + PRBATP	Identical	20.5103	18.0152	-0.140601	0.608627	0.396305	0.00530474	0.103685	0.430457	0.249995
Rv0263c/Mb0269c	Rv0263c	Mb0269c	0	conserved hypothetical protein	Conserved hypothetical protein	-	-	-	-	Identical	92.3177	130.946	0.78645	0.00685469	0.675127	1.57032e-05	-0.174225	0.148243	0.250451
Rv0737/Mb0758	Rv0737	Mb0758	0	possible transcriptional regulatory protein	regulatory proteins	-	-	-	-	Identical	24.0522	25.6514	0.00763285	0.971059	0.276365	0.249412	0.224751	0.32586	0.250558
Rv1156/Mb1187	Rv1156	Mb1187	0	conserved protein	Conserved hypothetical protein	-	-	-	-	Identical	735.893	555.262	-0.471542	NA	-0.294147	0.506003	0.796848	0.0553726	0.251351
Rv2713/Mb2732	Rv2713	Mb2732	sthA	probable soluble pyridine nucleotide transhydrogenase stha %28sth%29 %28nad%28p%29%28%2b%29 transhydrogenase [b-specific]%29 %28nicotinamide nucleotide transhydrogenase%29	intermediate metabolism and respiration	Probable Soluble Pyrimidine Nucleotide Transhydrogenase sthA	Cofactor biosynthesis, Nicotinate and nicotinamide metabolism	Cofactor biosynthesis	NAD + NADPH = NADH + NADP	Identical	99.5424	95.1905	-0.0702559	0.624095	0.440785	0.000271198	0.0619811	0.552516	0.251383
Rv2858c/Mb2883c	Rv2858c	Mb2883c	aldC	probable aldehyde dehydrogenase aldc	intermediate metabolism and respiration	glyceraldehyde dehydrogenase aldC	C3 compounds, glyceraldehyde	Carbon metabolism (excluding central carbon metabolism)	NAD + T3 = DGLYCERATE + NADH	Identical	149.747	113.343	-0.534003	0.0177565	0.222208	0.0398755	0.287583	0.00859285	0.254896
Rv1990c/Mb2012c	Rv1990c	Mb2012c	0	probable transcriptional regulatory protein	regulatory proteins	-	-	-	-	Identical	60.4824	113.334	1.18206	0.00123172	0.119806	0.537715	0.390509	0.0340447	0.255157
Rv1496/Mb1533	Rv1496	Mb1533	0	possible transport system kinase	cell wall and cell processes	-	-	-	-	Identical	53.7169	59.3509	0.047765	0.746512	0.307742	0.00166916	0.205269	0.0229955	0.256506
Rv2315c/Mb2342c	Rv2315c	Mb2342c	0	conserved protein	Conserved hypothetical protein	-	-	-	-	Identical	121.06	97.8272	-0.354995	0.0311283	0.51245	0.00169007	0.00192916	0.989806	0.25719
Rv0182c/Mb0188c	Rv0182c	Mb0188c	sigG	probable alternative rna polymerase sigma factor sigg %28rna polymerase ecf type sigma factor%29	information pathways	-	-	-	-	Identical	211.944	214.276	-0.00380374	0.98118	-0.27728	0.407644	0.791896	0.0154785	0.257308
Rv2021c/Mb2044c	Rv2021c	Mb2044c	0	transcriptional regulatory protein	regulatory proteins	-	-	-	-	Identical	106.583	114.139	0.102385	0.715758	-0.0588174	0.833897	0.57344	0.0278164	0.257311
Rv1027c/Mb1055c	Rv1027c	Mb1055c	kdpE	probable transcriptional regulatory protein kdpe	regulatory proteins	-	-	-	-	Identical	20.4189	24.1103	0.350595	0.123342	0.0904212	0.723681	0.425779	0.066957	0.2581
Rv2679/Mb2698	Rv2679	Mb2698	echA15	probable enoyl-coa hydratase echa15 %28enoyl hydrase%29 %28unsaturated acyl-coa hydratase%29 %28crotonase%29	lipid metabolism	-	-	-	-	Identical	103.48	98.3439	-0.149533	0.537403	0.0310386	0.915358	0.485661	0.0517758	0.25835
Rv1124/Mb1155	Rv1124	Mb1155	ephC	probable epoxide hydrolase ephc %28epoxide hydratase%29	virulence, detoxification,adaptation	-	-	-	-	Identical	51.8998	46.1147	-0.181075	0.577363	-0.0780667	0.785329	0.598969	0.0231124	0.260451
Rv2857c/Mb2882c	Rv2857c	Mb2882c	0	probable short-chain type dehydrogenase/reductase	intermediate metabolism and respiration	-	-	-	-	Identical	188.535	143.32	-0.466709	0.00852517	0.238756	0.291057	0.284526	0.184192	0.261641
Rv1368/Mb1403	Rv1368	Mb1403	lprF	probable conserved lipoprotein lprf	cell wall and cell processes	-	-	-	-	Identical	278.736	316.814	0.169387	0.422688	0.24937	0.162806	0.278657	0.107321	0.264013
Rv0432/Mb0440	Rv0432	Mb0440	sodC	periplasmic superoxide dismutase [cu-zn] sodc	virulence, detoxification,adaptation	-	-	-	-	Identical	349.474	323.953	-0.210934	0.332365	-0.0966714	0.779268	0.625951	0.0440262	0.26464
Rv3536c/Mb3566c	Rv3536c	Mb3566c	hsae	probable hydratase	intermediate metabolism and respiration	degradation of 4-androstene-3,17-dione - precise pathway unclear	cholesterol degradation	Other	4ANDROSTENEDIONE + 3 COA = 3 PROPIONYLCOA + PYR	Identical	85.2551	69.329	-0.235277	0.287834	0.256668	0.0925747	0.272752	0.0669409	0.26471
Rv2488c/Mb2515c	Rv2488c	Mb2515c	0	probable transcriptional regulatory protein %28luxr-family%29	regulatory proteins	-	-	-	-	Identical	24.4009	35.8316	0.620084	9.12529e-05	0.378267	0.151717	0.152592	0.558816	0.26543
Rv3774/Mb3803	Rv3774	Mb3803	echA21	possible enoyl-coa hydratase echa21 %28enoyl hydrase%29 %28unsaturated acyl-coa hydratase%29 %28crotonase%29	lipid metabolism	3-hydroxyacyl-CoA dehydrogenase	Amino acid degradation, Branched chain amino acids, Isoleucine	Amino acid metabolism	HMBUTCOA + NAD = MAACCOA + NADH	Identical	461.554	314.921	-0.651131	0.0221187	0.196131	0.390692	0.33577	0.117885	0.26595
Rv1944c/Mb1979c	Rv1944c	Mb1979c	0	conserved protein	Conserved hypothetical protein	-	-	-	-	Identical	43.4434	37.4584	-0.247066	0.18864	-0.113793	0.763815	0.654313	0.0562863	0.27026
Rv0141c/Mb0146c	Rv0141c	Mb0146c	0	unknown protein	Conserved hypothetical protein	-	-	-	-	Identical	233.337	196.485	-0.271839	0.0324205	0.118088	0.648187	0.426174	0.0719162	0.272131
Rv1202/Mb1234	Rv1202	Mb1234	dapE	probable succinyl-diaminopimelate desuccinylase dape	intermediate metabolism and respiration	succinyl-diaminopimelate desuccinylase dapE	Amino acid biosynthesis, The aspartate family, Lysine	Amino acid metabolism	SDAPIM = DAPIM + SUCC	Identical	112.674	109.851	-0.0301193	0.826192	0.366661	0.0197799	0.178997	0.226061	0.272829
Rv2025c/Mb2050c	Rv2025c	Mb2050c	0	conserved membrane protein	cell wall and cell processes	-	-	-	-	Identical	12.8876	17.5623	1.82422	NA	0.490451	0.30629	0.0555835	0.91002	0.273017
Rv1117/Mb1148	Rv1117	Mb1148	0	conserved protein	Conserved hypothetical protein	-	-	-	-	Identical	1370.27	1219.17	-0.231303	0.20279	-0.0202519	0.947144	0.567569	0.0331307	0.273659
Rv2583c/Mb2614c	Rv2583c	Mb2614c	relA	probable gtp pyrophosphokinase rela %28atp:gtp 3'-pyrophosphotransferase%29 %28ppgpp synthetase i%29 %28%28p%29ppgpp synthetase%29 %28gtp diphosphokinase%29	intermediate metabolism and respiration	GTP diphosphokinase	Nucleotide biosynthesis, Purines	Nucleotide biosynthesis	ATP + GTP = AMP + ppGpp	Identical	291.993	293.923	0.13042	0.562637	0.6932	0.00470481	-0.143206	0.530376	0.274997
Rv2042c/Mb2068c	Rv2042c	Mb2068c	0	conserved protein	Conserved hypothetical protein	-	-	-	-	Identical	65.8328	81.5009	0.391307	0.141303	-0.0601942	0.873641	0.610777	0.0661392	0.275291
Rv3556c/Mb3586c	Rv3556c	Mb3586c	fadA6	probable acetyl-coa acetyltransferase fada6 %28acetoacetyl-coa thiolase%29	lipid metabolism	-	-	-	-	Identical	78.6941	87.2849	0.188613	0.283232	0.175656	0.19452	0.375922	0.00683935	0.275789
Rv2067c/Mb2093c	Rv2067c	Mb2093c	0	conserved protein	Conserved hypothetical protein	-	-	-	-	Identical	146.949	152.104	-0.0157319	0.935726	-0.185936	0.723681	0.738283	0.114395	0.276173
Rv2923c/Mb2948c	Rv2923c	Mb2948c	0	conserved protein	Conserved hypothetical protein	-	-	-	-	Identical	50.3486	63.5664	0.295953	0.0349481	0.246995	0.0251339	0.308075	0.00587597	0.277535
Rv3041c/Mb3067c	Rv3041c	Mb3067c	0	probable conserved atp-binding protein abc transporter	cell wall and cell processes	-	-	-	-	Identical	107.614	84.6409	-0.304681	0.0169001	0.320063	0.0197449	0.236404	0.0716674	0.278233
Rv0866/Mb0890	Rv0866	Mb0890	moaE2	probable molybdenum cofactor biosynthesis protein e2 moae2 %28molybdopterin converting factor large subunit%29 %28molybdopterin [mpt] converting factor%2c subunit 2%29	intermediate metabolism and respiration	probably molybdopterin biosynthesis protein, (moaE1 OR moaE2) large subunit 2 AND moaE3 small subunit	Cofactor biosynthesis, molybdopterin biosynthesis	Cofactor biosynthesis	MOAD_COSH + PRECURSOR_Z = MOLYBDOPTERIN + MOAD_COOH	Identical	127.225	79.5461	-0.707313	5.59059e-05	-0.211799	0.559922	0.769138	0.0252889	0.27867
Rv2901c/Mb2925c	Rv2901c	Mb2925c	0	conserved protein	Conserved hypothetical protein	-	-	-	-	Identical	1315.68	639.001	-1.02822	0.00318056	0.0588708	0.788564	0.499837	0.0142717	0.279354
Rv3221A/Mb3248c	Rv3221A	Mb3248c	rsha	anti-sigma factor rsha	information pathways	-	-	-	-	Identical	254.474	249.835	0.0234971	0.876086	0.649737	0.0030394	-0.0894941	0.660693	0.280122
Rv1898/Mb1933	Rv1898	Mb1933	0	conserved hypothetical protein	Conserved hypothetical protein	-	-	-	-	Identical	275.115	360.827	0.344064	0.144412	0.0602112	0.905408	0.500055	0.236	0.280133
Rv1170/Mb1203	Rv1170	Mb1203	mshB	n-acetyl-1-d-myo-inosityl-2-amino-2-deoxy-alpha- d-glucopyranoside deacetylase mshb %28glcnac-ins deacetylase%29	intermediate metabolism and respiration	N-acetyl-1-D-myo-inositol-2-amino-2-deoxy-?-D-glucopyranoside deacetylase, mshB	Cofactor biosynthesis, mycothiol biosynthesis	Cofactor biosynthesis	NAG_INS = AC + NG_INS	Identical	173.832	167.832	0.005759	0.972171	0.255417	0.115664	0.306936	0.0540539	0.281177
Rv3678c/Mb3702c	Rv3678c	Mb3702c	0	conserved protein	Conserved hypothetical protein	-	-	-	-	Identical	408.134	240.251	-0.814977	2.12771e-05	-0.0813812	0.631379	0.644046	0.000326146	0.281333
Rv2427c/Mb2451c	Rv2427c	Mb2451c	proA	probable gamma-glutamyl phosphate reductase protein proa %28gpr%29 %28glutamate-5-semialdehyde dehydrogenase%29 %28glutamyl-gamma-semialdehyde dehydrogenase%29	intermediate metabolism and respiration	glutamate-5-semialdehyde dehydrogenase proA	Amino acid biosynthesis, Glutamate family, Proline	Amino acid metabolism	GLUP + NADPH = GLUGSAL + NADP + PI	Identical	251.822	203.773	-0.31333	0.151903	0.492942	2.21434e-05	0.071088	0.437718	0.282015
Rv3876/Mb3906	Rv3876	Mb3906	espi	esx-1 secretion-associated protein espi. conserved proline and alanine rich protein.	cell wall and cell processes	-	-	-	-	Identical	141.869	262.522	0.930399	5.32162e-05	0.388462	0.000688417	0.177567	0.0770275	0.283014
Rv1417/Mb1452	Rv1417	Mb1452	0	possible conserved membrane protein	cell wall and cell processes	-	-	-	-	Identical	129.946	105.107	-0.339328	0.128132	0.472445	0.018839	0.0948149	0.626444	0.28363
Rv3816c/Mb3846c	Rv3816c	Mb3846c	0	possible acyltransferase	intermediate metabolism and respiration	-	-	-	-	Identical	253.784	170.88	-0.582065	0.00488337	0.259924	0.00793149	0.31034	0.00194583	0.285132
Rv3700c/Mb3726c	Rv3700c	Mb3726c	0	conserved hypothetical protein	Conserved hypothetical protein	-	-	-	-	Identical	40.6242	52.0003	0.300651	0.180068	0.353504	0.0756682	0.216794	0.253325	0.285149
Rv0349/Mb0357	Rv0349	Mb0357	0	hypothetical protein	Conserved hypothetical protein	-	-	-	-	Identical	61.7088	73.8693	0.259175	0.200815	0.129092	0.592498	0.444053	0.0482017	0.286573
Rv3871/Mb3901	Rv3871	Mb3901	ecccb1	esx conserved component ecccb1. esx-1 type vii secretion system protein.	cell wall and cell processes	-	-	-	-	Identical	560.667	561.01	-0.0247184	0.921729	0.377697	0.00197536	0.196717	0.074625	0.287207
Rv2467/Mb2494	Rv2467	Mb2494	pepN	probable aminopeptidase n pepn %28lysyl aminopeptidase%29 %28lys-ap%29 %28alanine aminopeptidase%29	intermediate metabolism and respiration	-	-	-	-	Identical	123.125	106.237	-0.241812	0.241647	0.348165	1.96692e-05	0.226475	0.00139479	0.28732
Rv1615/Mb1641	Rv1615	Mb1641	0	probable membrane protein	cell wall and cell processes	-	-	-	-	Identical	603.426	782.576	0.347486	0.00313961	0.424938	0.183395	0.15075	0.631635	0.287844
Rv2882c/Mb2906c	Rv2882c	Mb2906c	frr	ribosome recycling factor frr %28ribosome releasing factor%29 %28rrf%29	information pathways	-	-	-	-	Identical	338.84	205.314	-0.788915	0.038486	0.452435	3.26788e-08	0.123256	0.0189776	0.287845
Rv3546/Mb3576	Rv3546	Mb3576	fadA5	probable acetyl-coa acetyltransferase fada5 %28acetoacetyl-coa thiolase%29	lipid metabolism	-	-	-	-	Identical	27.736	41.092	0.797721	0.00307794	0.377483	0.00490992	0.199068	0.106575	0.288276
Rv1833c/Mb1864c	Rv1833c	Mb1864c	0	possible haloalkane dehalogenase	intermediate metabolism and respiration	-	-	-	-	Identical	34.8378	37.4964	0.116487	0.59367	0.303231	0.0183777	0.276439	0.0274709	0.289835
Rv3500c/Mb3530c	Rv3500c	Mb3530c	yrbE4B	conserved integral membrane protein yrbe4b. possible abc transporter.	0	cholesterol uptake (mce4 locus and supAB and mceG)	Transport reactions, cholesterol	Transport reaction	CHOLESTEROLxt = CHOLESTEROL	Identical	43.378	61.5747	0.483717	0.0160513	-0.10474	0.826674	0.684647	0.108449	0.289953
Rv3169/Mb3194	Rv3169	Mb3194	0	conserved protein	Conserved hypothetical protein	-	-	-	-	Identical	24.1308	27.7241	0.212151	0.270248	0.200554	0.0852591	0.380477	0.00207098	0.290515
Rv1993c/Mb2016c	Rv1993c	Mb2016c	0	conserved protein	Conserved hypothetical protein	-	-	-	-	Identical	32.4363	27.0604	0.175971	0.738895	0.181544	0.0641239	0.40004	0.000285334	0.290792
Rv1636/Mb1662	Rv1636	Mb1662	TB15.3	iron-regulated universal stress protein family protein tb15.3	virulence, detoxification,adaptation	-	-	-	-	Identical	505.106	411.057	-0.197358	0.264091	0.0585334	0.849021	0.527958	0.0549669	0.293246
Rv3150/Mb3174	Rv3150	Mb3174	nuoF	probable nadh dehydrogenase i %28chain f%29 nuof %28nadh-ubiquinone oxidoreductase chain f%29	intermediate metabolism and respiration	type I NADH dehydrogenase, nuoA-N	Energy metabolism	Other	MK + NADH = 4.0 H + MKH2 + NAD	Identical	249.9	354.916	0.370909	0.20799	0.232339	0.338694	0.356993	0.120173	0.294666
Rv1352/Mb1387	Rv1352	Mb1387	0	conserved protein	Conserved hypothetical protein	-	-	-	-	Identical	227.227	263.128	0.236443	NA	0.0373358	0.959889	0.552014	0.389152	0.294675
Rv1956/Mb1991	Rv1956	Mb1991	higa	possible antitoxin higa	virulence, detoxification,adaptation	-	-	-	-	Identical	23.8062	30.8086	0.360858	0.314956	-0.230887	0.570154	0.820483	0.0329597	0.294798
Rv0136/Mb0141	Rv0136	Mb0141	cyp138	probable cytochrome p450 138 cyp138	intermediate metabolism and respiration	-	-	-	-	Identical	23.6888	27.2892	0.24524	0.0953498	-0.362344	0.200043	0.953941	0.00154706	0.295799
Rv3152/Mb3176	Rv3152	Mb3176	nuoH	probable nadh dehydrogenase i %28chain h%29 nuoh %28nadh-ubiquinone oxidoreductase chain h%29	intermediate metabolism and respiration	type I NADH dehydrogenase, nuoA-N	Energy metabolism	Other	MK + NADH = 4.0 H + MKH2 + NAD	Identical	238.029	293.641	0.107488	0.734393	0.216038	0.564574	0.37652	0.270781	0.296279
Rv3853/Mb3883	Rv3853	Mb3883	rraa	regulator of rnase e activity a rraa	regulatory proteins	-	-	-	-	Identical	209.031	241.975	0.107183	0.705715	0.105394	0.666871	0.487453	0.0315532	0.296424
Rv2338c/Mb2366c	Rv2338c	Mb2366c	moeW	possible molybdopterin biosynthesis protein moew	intermediate metabolism and respiration	-	-	-	-	Identical	38.0673	48.6093	0.309009	0.212332	0.34999	0.0113236	0.243682	0.0624353	0.296836
Rv3547/Mb3577	Rv3547	Mb3577	ddn	deazaflavin-dependent nitroreductase ddn	intermediate metabolism and respiration	-	-	-	-	Identical	83.1435	99.1693	0.246147	NA	0.446863	4.47096e-06	0.151154	0.0399554	0.299009
Rv2500c/Mb2528c	Rv2500c	Mb2528c	fadE19	possible acyl-coa dehydrogenase fade19 %28mmgc%29	lipid metabolism	-	-	-	-	Identical	303.414	228.196	-0.26701	0.353145	0.416743	0.000354024	0.181796	0.0705986	0.299269
Rv0198c/Mb0204c	Rv0198c	Mb0204c	zmp1	probable zinc metalloprotease zmp1	intermediate metabolism and respiration	-	-	-	-	Identical	368.412	285.373	-0.390029	0.00133763	0.581119	0.000584718	0.0185239	0.907462	0.299822
Rv0422c/Mb0430c	Rv0422c	Mb0430c	thiD	probable phosphomethylpyrimidine kinase thid %28hmp-phosphate kinase%29 %28hmp-p kinase%29	intermediate metabolism and respiration	PROBABLE PHOSPHOMETHYLPYRIMIDINE KINASE THID	Cofactor biosynthesis, Thiamine biosynthesis	Cofactor biosynthesis	AHMMP + ATP = ADP + AMPMP	Identical	322.771	295.318	-0.134019	0.131691	0.242624	0.409289	0.35702	0.190775	0.299822
Rv3498c/Mb3528c	Rv3498c	Mb3528c	mce4B	mce-family protein mce4b	0	cholesterol uptake (mce4 locus and supAB and mceG)	Transport reactions, cholesterol	Transport reaction	CHOLESTEROLxt = CHOLESTEROL	Identical	70.8803	94.367	0.319373	0.0474568	0.22503	0.152489	0.376738	0.0170912	0.300884
Rv1524/Mb1551	Rv1524	Mb1551	0	probable glycosyltransferase	intermediate metabolism and respiration	-	-	-	-	Identical	40.7014	62.4676	0.478849	0.0669144	0.38313	0.0136844	0.219537	0.132758	0.301334
Rv3788/Mb3817	Rv3788	Mb3817	0	hypothetical protein	Conserved hypothetical protein	-	-	-	-	Identical	56.8053	113.788	1.07497	5.96689e-12	0.483662	9.52474e-05	0.122149	0.225218	0.302905
Rv2592c/Mb2623c	Rv2592c	Mb2623c	ruvB	probable holliday junction dna helicase ruvb	information pathways	-	-	-	-	Identical	113.302	215.118	0.70931	0.0112155	0.112144	0.578693	0.494417	0.0111694	0.303281
Rv2430c/Mb2456c	Rv2430c	Mb2456c	PPE41	ppe family protein ppe41	PE/PPE	-	-	-	-	Identical	1561.73	1702	0.0473386	0.882908	0.00915196	0.96485	0.597923	0.00246569	0.303538
Rv3867/Mb3897	Rv3867	Mb3897	esph	esx-1 secretion-associated protein esph	cell wall and cell processes	-	-	-	-	Identical	497.996	671.941	0.394815	0.171611	-0.108635	0.707337	0.717091	0.00854812	0.304228
Rv2516c/Mb2545c	Rv2516c	Mb2545c	0	hypothetical protein	Conserved hypothetical protein	-	-	-	-	Identical	63.7168	102.545	0.826933	0.0158547	0.401463	0.0620008	0.207104	0.314293	0.304284
Rv2763c/Mb2785c	Rv2763c	Mb2785c	dfrA	dihydrofolate reductase dfra %28dhfr%29 %28tetrahydrofolate dehydrogenase%29	intermediate metabolism and respiration	dihydrofolate reductase, folA (dfrA)	Cofactor biosynthesis, Folate biosynthesis	Cofactor biosynthesis	DHF + NADPH = NADP + THF	Identical	221.081	169.237	-0.417649	0.00145704	0.116528	0.717557	0.496703	0.0830279	0.306615
Rv3575c/Mb3606c	Rv3575c	Mb3606c	0	transcriptional regulatory protein %28probably laci-family%29	regulatory proteins	-	-	-	-	Identical	38.7446	27.7142	-0.548298	0.0166385	-0.0489056	0.820882	0.66255	0.00168988	0.306822
Rv2840c/Mb2865c	Rv2840c	Mb2865c	0	conserved hypothetical protein	Conserved hypothetical protein	-	-	-	-	Identical	1828.9	1835.55	-0.0827603	0.767713	0.159172	0.531161	0.455857	0.0559375	0.307515
Rv0044c/Mb0045c	Rv0044c	Mb0045c	0	possible oxidoreductase	intermediate metabolism and respiration	-	-	-	-	Identical	66.3392	61.4006	-0.147659	0.487198	0.243383	0.00292565	0.371766	5.02289e-05	0.307574
Rv2230c/Mb2255c	Rv2230c	Mb2255c	0	conserved protein	Conserved hypothetical protein	-	-	-	-	Identical	56.8645	46.9163	-0.35131	0.288785	0.548834	0.00922629	0.0678422	0.741357	0.308338
Rv1333/Mb1368	Rv1333	Mb1368	0	probable hydrolase	intermediate metabolism and respiration	-	-	-	-	Identical	243.86	195.83	-0.266348	0.244062	0.474404	3.61443e-05	0.143296	0.117005	0.30885
Rv2695/Mb2714	Rv2695	Mb2714	0	conserved hypothetical alanine rich protein	Conserved hypothetical protein	-	-	-	-	Identical	25.7427	44.6301	0.852094	0.00108706	0.309616	0.106969	0.309537	0.0966143	0.309576
Rv0208c/Mb0214c	Rv0208c	Mb0214c	0	hypothetical methlytransferase %28methylase%29	Conserved hypothetical protein	-	-	-	-	Identical	125.312	330.823	1.40172	1.39665e-12	-0.103461	0.706607	0.722857	0.00580027	0.309698
Rv1139c/Mb1171c	Rv1139c	Mb1171c	0	conserved hypothetical membrane protein	cell wall and cell processes	-	-	-	-	Identical	61.0187	40.3467	-0.570476	2.31019e-05	0.244432	0.414636	0.37507	0.176882	0.309751
Rv3916c/Mb3947c	Rv3916c	Mb3947c	0	conserved hypothetical protein	Conserved hypothetical protein	-	-	-	-	Identical	298.656	334.688	0.189546	0.528619	0.37663	0.00250189	0.243562	0.0340258	0.310096
Rv1894c/Mb1927c	Rv1894c	Mb1927c	0	conserved hypothetical protein	Conserved hypothetical protein	-	-	-	-	Identical	62.1943	82.5115	0.547285	0.032864	0.337559	0.119426	0.283699	0.172768	0.310629
Rv1429/Mb1464	Rv1429	Mb1464	0	conserved protein	Conserved hypothetical protein	-	-	-	-	Identical	24.5841	26.9562	0.0816415	0.629773	0.297434	0.000286572	0.326814	0.000101675	0.312124
Rv1411c/Mb1446c	Rv1411c	Mb1446c	lprG	conserved lipoprotein lprg	cell wall and cell processes	-	-	-	-	Identical	803.672	644.02	-0.358776	NA	0.446132	0.0135133	0.178846	0.288517	0.312489
Rv1442/Mb1477	Rv1442	Mb1477	bisC	probable biotin sulfoxide reductase bisc %28bds reductase%29 %28bso reductase%29	intermediate metabolism and respiration	-	-	-	-	Identical	155.051	179.423	0.32187	0.108609	0.225148	0.501763	0.406648	0.186737	0.315898
Rv0524/Mb0537	Rv0524	Mb0537	hemL	probable glutamate-1-semialdehyde 2%2c1-aminomutase heml %28gsa%29 %28glutamate-1-semialdehyde aminotransferase%29 %28gsa-at%29	intermediate metabolism and respiration	glutamate-1-semialdehyde 2,1-aminomutase, hemL	Cofactor biosynthesis, heme biosynthesis	Cofactor biosynthesis	GLU1SEMIALD = 5_AMINO_LEVULINATE	Identical	277.068	197.728	-0.560671	0.0438476	0.199673	0.369787	0.435901	0.0412198	0.317787
Rv0696/Mb0715	Rv0696	Mb0715	0	probable membrane sugar transferase	intermediate metabolism and respiration	-	-	-	-	Identical	58.2863	91.4331	0.612504	6.45685e-10	0.660777	0.0252193	-0.0242641	0.936269	0.318256
Rv0540/Mb0554	Rv0540	Mb0554	0	conserved hypothetical protein	Conserved hypothetical protein	-	-	-	-	Identical	26.0952	29.7944	0.0926491	0.696976	0.180259	0.50924	0.457256	0.0760723	0.318758
Rv0147/Mb0152	Rv0147	Mb0152	0	probable aldehyde dehydrogenase %28nad%2b%29 dependent	intermediate metabolism and respiration	-	-	-	-	Identical	291.298	243.234	-0.110409	0.615829	-0.00137873	0.995977	0.638936	0.0348298	0.318779
Rv0189c/Mb0195c	Rv0189c	Mb0195c	ilvD	probable dihydroxy-acid dehydratase ilvd %28dad%29	intermediate metabolism and respiration	dihydroxy-acid dehydratase ilvD	Amino acid biosynthesis, Branched chain amino acids, Valine	Amino acid metabolism	DHMVA = OMVAL	Identical	237.428	227.719	-0.0952547	0.528619	0.406606	0.00846874	0.232277	0.106372	0.319442
Rv3691/Mb3716	Rv3691	Mb3716	0	conserved protein	Conserved hypothetical protein	-	-	-	-	Identical	63.0148	59.8584	-0.0213231	0.927496	0.472491	0.000742164	0.169438	0.163766	0.320965
Rv1655/Mb1683	Rv1655	Mb1683	argD	probable acetylornithine aminotransferase argd	intermediate metabolism and respiration	acetonitrile aminotransferase	Amino acid biosynthesis, Glutamate family, Arginine	Amino acid metabolism	GLU + NAGLUS = AKG + NAORN	Identical	54.9922	33.87	0.447	NA	0.466827	0.00173533	0.176527	0.182938	0.321677
Rv0407/Mb0415	Rv0407	Mb0415	fgd1	f420-dependent glucose-6-phosphate dehydrogenase fgd1	intermediate metabolism and respiration	-	-	-	-	Identical	105.703	106.88	0.0252948	0.911072	0.305449	0.0128883	0.340447	0.0056726	0.322948
Rv2400c/Mb2422c	Rv2400c	Mb2422c	subI	probable sulfate-binding lipoprotein subi	cell wall and cell processes	sulfate transport via ABC system cysTWA and sulfate-binding lipoprotein, subI	Transport reactions, Osmotic shock-sensitive active transport (ABC system)	Transport reaction	ATP + SLF_xt = ADP + PI + SLF	Identical	132.982	146.845	0.226769	0.394152	0.0224051	0.945875	0.627283	0.0274917	0.324844
Rv3385c/Mb3417c	Rv3385c	Mb3417c	vapb46	possible antitoxin vapb46	virulence, detoxification,adaptation	-	-	-	-	Identical	340.802	361.189	0.243791	0.503016	-0.0999434	0.886031	0.751846	0.205327	0.325951
Rv3366/Mb3401	Rv3366	Mb3401	spoU	probable trna/rrna methylase spou %28trna/rrna methyltransferase%29	information pathways	-	-	-	-	Identical	83.4272	97.0704	0.102605	0.666169	0.668272	0.00021543	-0.0152825	0.925721	0.326495
Rv2716/Mb2735	Rv2716	Mb2735	0	conserved protein	Conserved hypothetical protein	-	-	-	-	Identical	232.854	170.585	-0.487657	0.0618364	0.140993	0.501627	0.512022	0.0119224	0.326507
Rv2980/Mb3004	Rv2980	Mb3004	0	possible conserved secreted protein	cell wall and cell processes	-	-	-	-	Identical	61.4039	80.1232	0.296358	0.213892	0.414333	0.0868618	0.239724	0.302445	0.327029
Rv0310c/Mb0318c	Rv0310c	Mb0318c	0	conserved protein	Conserved hypothetical protein	-	-	-	-	Identical	33.5903	28.7665	-0.232373	0.507062	0.308064	0.00715387	0.347465	0.00271588	0.327765
Rv1601/Mb1627	Rv1601	Mb1627	hisB	probable imidazole glycerol-phosphate dehydratase hisb	intermediate metabolism and respiration	imidazole glycerol-phosphate dehydratase	Amino acid biosynthesis, The histidine family, Histidine	Amino acid metabolism	DIMGP = IMACP	Identical	126.509	121.213	0.0405693	0.91168	0.315138	0.381552	0.340441	0.313196	0.32779
Rv2537c/Mb2566c	Rv2537c	Mb2566c	aroD	3-dehydroquinate dehydratase arod %28aroq%29 %283-dehydroquinase%29 %28type ii dhqase%29	intermediate metabolism and respiration	3-dehydroquinate dehydratase	Amino acid biosynthesis, The aromatic family, The shikimate pathway	Amino acid metabolism	DQT = DHSK	Identical	166.42	161.651	-0.0609193	0.725203	-0.082154	0.904098	0.74214	0.188755	0.329993
Rv0078A/Mb0081c	Rv0078A	Mb0081c	0	hypothetical protein	Conserved hypothetical protein	-	-	-	-	Identical	340.468	323.69	-0.0209045	NA	0.360903	0.000171686	0.300653	0.000905755	0.330778
Rv0563/Mb0578	Rv0563	Mb0578	htpX	probable protease transmembrane protein heat shock protein htpx	virulence, detoxification,adaptation	-	-	-	-	Identical	429.37	873.027	1.15442	4.34825e-08	0.547004	3.99161e-08	0.114584	0.0683167	0.330794
Rv0553/Mb0568	Rv0553	Mb0568	menC	probable muconate cycloisomerase menc %28cis%2ccis-muconate lactonizing enzyme%29 %28mle%29	intermediate metabolism and respiration	o-succinylbenzoate-CoA ligase	Cofactor biosynthesis, Menaquinone biosynthesis	Cofactor biosynthesis	ATP + COA + OSB = AMP + OSBCOA + PPI	Identical	33.2667	53.6907	0.709783	0.00476964	0.113972	0.587946	0.549477	0.00747031	0.331724
Rv1487/Mb1523	Rv1487	Mb1523	0	conserved membrane protein	cell wall and cell processes	-	-	-	-	Identical	290.308	242.089	-0.233865	0.342811	0.215291	0.439846	0.449598	0.0846764	0.332445
Rv3501c/Mb3531c	Rv3501c	Mb3531c	yrbE4A	conserved integral membrane protein yrbe4a. possible abc transporter.	0	cholesterol uptake (mce4 locus and supAB and mceG)	Transport reactions, cholesterol	Transport reaction	CHOLESTEROLxt = CHOLESTEROL	Identical	44.8353	75.0285	0.701687	2.00526e-06	0.404303	0.055836	0.261845	0.192552	0.333074
Rv2242/Mb2266	Rv2242	Mb2266	0	conserved hypothetical protein	Conserved hypothetical protein	-	-	-	-	Identical	151.607	127.07	-0.263874	0.00546936	0.34273	0.0605966	0.323889	0.0672877	0.333309
Rv3099c/Mb3126c	Rv3099c	Mb3126c	0	conserved protein	Conserved hypothetical protein	-	-	-	-	Identical	229.128	233.366	-0.019191	0.932679	0.207266	0.108466	0.460043	0.00104881	0.333654
Rv2878c/Mb2903c	Rv2878c	Mb2903c	mpt53	soluble secreted antigen mpt53 precursor	cell wall and cell processes	-	-	-	-	Identical	232.975	153.822	-0.716733	0.00238561	0.162908	0.557689	0.504428	0.0515321	0.333668
Rv0554/Mb0569	Rv0554	Mb0569	bpoC	possible peroxidase bpoc %28non-haem peroxidase%29	virulence, detoxification,adaptation	-	-	-	-	Identical	49.0293	52.154	0.0446191	0.861217	-0.259327	0.480342	0.930665	0.00969952	0.335669
Rv3525c/Mb3555c	Rv3525c	Mb3555c	0	possible siderophore-binding protein	intermediate metabolism and respiration	-	-	-	-	Identical	20.8853	26.2946	0.372648	0.0214651	0.179514	0.60966	0.495718	0.12275	0.337616
Rv2725c/Mb2744c	Rv2725c	Mb2744c	hflX	probable gtp-binding protein hflx	intermediate metabolism and respiration	-	-	-	-	Identical	263.994	243.434	-0.0622	0.753104	0.275509	0.237564	0.400768	0.0751235	0.338138
Rv3535c/Mb3565c	Rv3535c	Mb3565c	hsag	probable acetaldehyde dehydrogenase %28acetaldehyde dehydrogenase [acetylating]%29	intermediate metabolism and respiration	degradation of 4-androstene-3,17-dione - precise pathway unclear	cholesterol degradation	Other	4ANDROSTENEDIONE + 3 COA = 3 PROPIONYLCOA + PYR	Identical	30.4733	36.7327	0.470614	0.0845925	0.254552	0.0519096	0.42248	0.0022348	0.338516
Rv2132/Mb2156	Rv2132	Mb2156	0	conserved hypothetical protein	Conserved hypothetical protein	-	-	-	-	Identical	327.642	451.273	0.591266	0.0392566	0.315476	0.11496	0.36257	0.0640623	0.339023
Rv2783c/Mb2806c	Rv2783c	Mb2806c	gpsI	bifunctional protein polyribonucleotide nucleotidyltransferase gpsi: guanosine pentaphosphate synthetase %2b polyribonucleotide nucleotidyltransferase %28polynucleotide phosphorylase%29 %28pnpase%29	information pathways	-	-	-	-	Identical	403.329	485.446	0.194371	0.219227	0.36026	1.27864e-08	0.318222	7.8125e-08	0.339241
Rv2263/Mb2286	Rv2263	Mb2286	0	possible oxidoreductase	intermediate metabolism and respiration	-	-	-	-	Identical	51.0758	51.6959	0.0203875	0.927496	0.104541	0.635728	0.574405	0.00715107	0.339473
Rv1869c/Mb1900c	Rv1869c	Mb1900c	0	probable reductase	intermediate metabolism and respiration	-	-	-	-	Identical	797.111	603.805	-0.523774	0.00134445	0.371886	0.0106438	0.309145	0.0273056	0.340515
Rv1962c/Mb1997c	Rv1962c	Mb1997c	vapc35	possible toxin vapc35. contains pin domain.	virulence, detoxification,adaptation	-	-	-	-	Identical	47.095	42.8733	-0.109585	NA	0.78807	0.0983523	-0.106349	0.829614	0.340861
Rv3519/Mb3549	Rv3519	Mb3549	0	unknown protein	Conserved hypothetical protein	-	-	-	-	Identical	346.047	404.521	0.251792	0.27987	0.14733	0.529691	0.534963	0.0176299	0.341147
Rv0177/Mb0183	Rv0177	Mb0183	0	probable conserved mce associated protein	Conserved hypothetical protein	-	-	-	-	Identical	436.673	250.413	-0.943611	5.26158e-06	0.472676	0.000550118	0.210777	0.0769334	0.341727
Rv0496/Mb0507	Rv0496	Mb0507	0	conserved hypothetical protein	Conserved hypothetical protein	-	-	-	-	Identical	189.136	172.47	-0.212714	0.155184	-0.0432613	0.888593	0.727704	0.00992837	0.342221
Rv1338/Mb1373	Rv1338	Mb1373	murI	probable glutamate racemase muri	cell wall and cell processes	glutamate racemase, murI	Peptidoglycan Synthesis, NAG and NAM biosynthesis	Cell wall synthesis	GLU = DGLU	Identical	216.317	227.531	0.0490214	0.739159	0.253553	0.27691	0.431444	0.056059	0.342498
Rv1219c/Mb1251c	Rv1219c	Mb1251c	0	probable transcriptional regulatory protein	regulatory proteins	-	-	-	-	Identical	138.21	634.141	2.19092	1.04621e-17	0.994888	0.0805142	-0.307077	0.584509	0.343906
Rv2361c/Mb2382c	Rv2361c	Mb2382c	0	long %28c50%29 chain z-isoprenyl diphosphate synthase %28z-decaprenyl diphosphate synthase%29	cell wall and cell processes	Decaprenyl diphosphate synthase	Polyprenoids biosynthesis	Other	FPP + 7.0 IPP = DPP	Identical	190.691	245.024	0.315325	0.0175485	0.169615	0.422678	0.51843	0.0122952	0.344022
Rv2536/Mb2565	Rv2536	Mb2565	0	probable conserved transmembrane protein	cell wall and cell processes	-	-	-	-	Identical	142.581	191.952	0.362668	0.00246151	0.599394	0.00744215	0.0910434	0.66699	0.345219
Rv1329c/Mb1364c	Rv1329c	Mb1364c	dinG	probable atp-dependent helicase ding	information pathways	-	-	-	-	Identical	67.7612	66.6035	-0.0358415	0.874597	0.106125	0.730965	0.586945	0.0371461	0.346535
Rv1247c/Mb1279c	Rv1247c	Mb1279c	relb	antitoxin relb	virulence, detoxification,adaptation	-	-	-	-	Identical	119.955	191.896	0.803945	0.000203196	0.634199	0.00237248	0.0594197	0.76459	0.346809
Rv2718c/Mb2737c	Rv2718c	Mb2737c	nrdr	probable transcriptional regulatory protein nrdr	regulatory proteins	-	-	-	-	Identical	359.837	388.877	0.11175	0.653002	0.297759	0.0697312	0.395975	0.0164291	0.346867
Rv1107c/Mb1137c	Rv1107c	Mb1137c	xseB	probable exodeoxyribonuclease vii %28small subunit%29 xseb %28exonuclease vii small subunit%29	information pathways	-	-	-	-	Identical	522.323	350.749	-0.676581	0.00265359	0.462659	0.467503	0.231705	0.703747	0.347182
Rv2948c/Mb2972c	Rv2948c	Mb2972c	fadD22	p-hydroxybenzoyl-amp ligase fadd22	lipid metabolism	-	-	-	-	Identical	400.323	225.709	-0.811755	0.00680933	0.438477	0.000588038	0.256501	0.0247887	0.347489
Rv1324/Mb1359	Rv1324	Mb1359	0	possible thioredoxin	intermediate metabolism and respiration	-	-	-	-	Identical	1160.41	967.996	-0.343131	0.0919236	0.0385438	0.87467	0.65763	0.00415692	0.348087
Rv3368c/Mb3403c	Rv3368c	Mb3403c	0	possible oxidoreductase	intermediate metabolism and respiration	-	-	-	-	Identical	38.3635	32.3925	-0.218703	0.270267	0.232278	0.328795	0.464301	0.0432489	0.348289
Rv0334/Mb0341	Rv0334	Mb0341	rmlA	alpha-d-glucose-1-phosphate thymidylyltransferase rmla %28dtdp-glucose synthase%29 %28dtdp-glucose pyrophosphorylase%29	intermediate metabolism and respiration	alpha-D-glucose-1-phosphate thymidylyl-transferase rmlA	synthesis of arabinogalactan (incomplete), dTDP-Rhamnose Synthesis	Cell wall synthesis	DTTP + G1P = DTDPGLC + PPI	Identical	50.237	43.1832	-0.202351	0.442682	0.262688	0.00484004	0.434634	4.43129e-05	0.348661
Rv0937c/Mb0962c	Rv0937c	Mb0962c	mku	dna end-binding protein%2c mku	information pathways	-	-	-	-	Identical	132.629	121.318	-0.16384	0.504324	0.952515	0.00340606	-0.252838	0.394955	0.349838
Rv1608c/Mb1634c	Rv1608c	Mb1634c	bcpB	probable peroxidoxin bcpb	virulence, detoxification,adaptation	-	-	-	-	Identical	196.378	205.987	0.0437949	0.881059	0.469513	0.00948188	0.230631	0.168853	0.350072
Rv0443/Mb0451	Rv0443	Mb0451	0	conserved protein	Conserved hypothetical protein	-	-	-	-	Identical	302.181	228.137	-0.491201	0.0478986	0.104593	0.586428	0.596775	0.00210981	0.350684
Rv1614/Mb1640	Rv1614	Mb1640	lgt	possible prolipoprotein diacylglyceryl transferases lgt	cell wall and cell processes	-	-	-	-	Identical	739.681	516.393	-0.630123	0.00959836	-0.302685	0.490097	1.00479	0.0174707	0.351053
Rv2344c/Mb2373c	Rv2344c	Mb2373c	dgt	probable deoxyguanosine triphosphate triphosphohydrolase dgt %28dgtpase%29 %28dgtp triphosphohydrolase%29	intermediate metabolism and respiration	-	-	-	-	Identical	137.869	119.976	-0.255749	0.107117	0.596079	0.000297839	0.109397	0.437041	0.352738
Rv3145/Mb3169	Rv3145	Mb3169	nuoA	probable nadh dehydrogenase i %28chain a%29 nuoa %28nadh-ubiquinone oxidoreductase chain a%29	intermediate metabolism and respiration	type I NADH dehydrogenase, nuoA-N	Energy metabolism	Other	MK + NADH = 4.0 H + MKH2 + NAD	Identical	361.07	744.858	0.871497	0.000363763	0.764071	0.0100981	-0.0562049	0.849782	0.353933
Rv2752c/Mb2773c	Rv2752c	Mb2773c	0	conserved hypothetical protein	Conserved hypothetical protein	-	-	-	-	Identical	230.04	184.657	-0.37629	0.0187635	0.33319	0.00709374	0.376548	0.00264074	0.354869
Rv0595c/Mb0611c	Rv0595c	Mb0611c	vapc4	possible toxin vapc4	virulence, detoxification,adaptation	-	-	-	-	Identical	48.889	34.2271	-0.572543	0.0857107	0.500088	0.0258208	0.211927	0.318981	0.356008
Rv3644c/Mb3668c	Rv3644c	Mb3668c	0	possible dna polymerase	information pathways	-	-	-	-	Identical	112.756	124.315	0.175748	0.366439	-0.115576	0.777992	0.830915	0.0264236	0.357669
Rv1059/Mb1088	Rv1059	Mb1088	0	conserved protein	Conserved hypothetical protein	-	-	-	-	Identical	95.4611	77.8359	-0.228739	0.139484	0.457518	8.61077e-07	0.257967	0.000548875	0.357743
Rv1774/Mb1803	Rv1774	Mb1803	0	probable oxidoreductase	intermediate metabolism and respiration	-	-	-	-	Identical	58.4933	62.3081	0.161867	0.417724	0.662199	0.00500046	0.0554856	0.809574	0.358842
Rv2636/Mb2669	Rv2636	Mb2669	0	conserved hypothetical protein	Conserved hypothetical protein	-	-	-	-	Identical	30.1816	57.0197	0.955272	0.000125042	0.685933	0.151514	0.0327586	0.947363	0.359346
Rv3677c/Mb3701c	Rv3677c	Mb3701c	0	possible hydrolase	intermediate metabolism and respiration	-	-	-	-	Identical	406.524	299.829	-0.488902	0.00204712	0.415013	0.155576	0.304142	0.284954	0.359578
Rv0380c/Mb0387c	Rv0380c	Mb0387c	0	possible rna methyltransferase %28rna methylase%29	intermediate metabolism and respiration	-	-	-	-	Identical	52.4781	63.1255	0.230581	0.349108	0.530359	0.0518948	0.189599	0.472411	0.359979
Rv1443c/Mb1478c	Rv1443c	Mb1478c	0	unknown protein	Conserved hypothetical protein	-	-	-	-	Identical	190.66	281.028	0.556397	0.00144432	0.29488	0.159406	0.426252	0.039046	0.360566
Rv1445c/Mb1480c	Rv1445c	Mb1480c	devB	probable 6-phosphogluconolactonase devb %286pgl%29	intermediate metabolism and respiration	6-phosphogluconolactonase	Pentose phosphate pathway	Central carbon metabolism	D6PGL = D6PGC	Identical	192.218	234.994	0.234567	0.212002	0.26812	0.00920709	0.453884	9.51389e-05	0.361002
Rv2915c/Mb2939c	Rv2915c	Mb2939c	0	conserved protein	Conserved hypothetical protein	-	-	-	-	Identical	91.6557	104.955	0.249127	0.11049	0.492945	0.531527	0.231418	0.761886	0.362182
Rv3188/Mb3210	Rv3188	Mb3210	0	conserved hypothetical protein	Conserved hypothetical protein	-	-	-	-	Identical	49.9641	76.7084	1.10665	0.00726033	-0.155961	0.666871	0.880348	0.0104927	0.362194
Rv3854c/Mb3884c	Rv3854c	Mb3884c	ethA	monooxygenase etha	intermediate metabolism and respiration	-	-	-	-	Identical	865.042	874.224	-0.0794212	0.793215	0.460707	0.000117738	0.264642	0.010855	0.362674
Rv3496c/Mb3526c	Rv3496c	Mb3526c	mce4D	mce-family protein mce4d	0	cholesterol uptake (mce4 locus and supAB and mceG)	Transport reactions, cholesterol	Transport reaction	CHOLESTEROLxt = CHOLESTEROL	Identical	85.9155	108.497	0.267727	0.213763	0.178098	0.363527	0.548305	0.00559292	0.363202
Rv2417c/Mb2440c	Rv2417c	Mb2440c	0	conserved protein	Conserved hypothetical protein	-	-	-	-	Identical	192.908	225.858	0.218565	0.235883	0.384694	0.000371368	0.344525	0.000943208	0.364609
Rv2870c/Mb2895c	Rv2870c	Mb2895c	dxr	probable 1-deoxy-d-xylulose 5-phosphate reductoisomerase dxr %28dxp reductoisomerase%29 %281-deoxyxylulose-5-phosphate reductoisomerase%29	intermediate metabolism and respiration	1-deoxy-D-xylulose-5-phosphate reductoisomerase	Polyprenoids biosynthesis	Other	DX5P + NADPH = MDE4P + NADP	Identical	140.14	228.9	0.796133	8.09003e-05	0.491622	6.10228e-05	0.240835	0.0192324	0.366228
Rv2061c/Mb2087c	Rv2061c	Mb2087c	0	conserved protein	Conserved hypothetical protein	-	-	-	-	Identical	152.347	153.18	-0.0918433	0.722928	-0.124744	0.719977	0.858191	0.0086236	0.366723
Rv3504/Mb3534	Rv3504	Mb3534	fadE26	probable acyl-coa dehydrogenase fade26	lipid metabolism	degradation of C and D rings - precise pathway unclear	cholesterol degradation	Other	DOHNAA + 3 COA = 4ANDROSTENEDIONE + 2 PROPIONYLCOA + ACCOA	Identical	13.4865	19.0244	0.613275	0.00769007	0.0976458	0.693861	0.635842	0.00695645	0.366744
Rv2964/Mb2988	Rv2964	Mb2988	purU	probable formyltetrahydrofolate deformylase puru %28formyl-fh%284%29 hydrolase%29	intermediate metabolism and respiration	-	-	-	-	Identical	44.2691	28.1733	-0.178932	0.666983	-0.0372304	0.933939	0.77137	0.0423172	0.36707
Rv3515c/Mb3544c	Rv3515c	Mb3544c	fadD19	fatty-acid-coa ligase fadd19 %28fatty-acid-coa synthetase%29 %28fatty-acid-coa synthase%29	lipid metabolism	degradation of C and D rings - precise pathway unclear	cholesterol degradation	Other	DOHNAA + 3 COA = 4ANDROSTENEDIONE + 2 PROPIONYLCOA + ACCOA	Identical	13.9905	19.2034	0.64698	0.00814016	0.22861	0.139102	0.505538	0.00208024	0.367074
Rv1882c/Mb1914c	Rv1882c	Mb1914c	0	probable short-chain type dehydrogenase/reductase	intermediate metabolism and respiration	-	-	-	-	Identical	187.412	200.755	-0.00444012	0.983161	0.331285	1.22527e-05	0.404086	1.06196e-06	0.367686
Rv3495c/Mb3525c	Rv3495c	Mb3525c	lprN	possible mce-family lipoprotein lprn %28mce-family lipoprotein mce4e%29	cell wall and cell processes	cholesterol uptake (mce4 locus and supAB and mceG)	Transport reactions, cholesterol	Transport reaction	CHOLESTEROLxt = CHOLESTEROL	Identical	89.1518	122.055	0.430423	0.0274992	0.376685	0.00887716	0.359815	0.0106341	0.36825
Rv1725c/Mb1754c	Rv1725c	Mb1754c	0	conserved hypothetical protein	Conserved hypothetical protein	-	-	-	-	Identical	53.5283	45.5683	-0.124535	0.648996	0.311262	0.198202	0.427653	0.0728783	0.369458
Rv1458c/Mb1493c	Rv1458c	Mb1493c	0	probable unidentified antibiotic-transport atp-binding protein abc transporter	cell wall and cell processes	-	-	-	-	Identical	141.738	130.164	-0.161994	0.107256	-0.200296	0.324071	0.940171	6.93799e-05	0.369937
Rv2940c/Mb2965c	Rv2940c	Mb2965c	mas	probable multifunctional mycocerosic acid synthase membrane-associated mas	lipid metabolism	Mycocerosic acid synthase, mas	lipid biosynthesis, synthesis of branched fatty acids, synthesis of mycocerosic acid	Lipid biosyntheis	ACYL_MAS + 8.0 NADPH + 4.0 SMMALONYLCOA = 4.0 CO2 + 4.0 COA + MYCOCEROSOYL_MAS + 8.0 NADP	Identical	684.447	715.917	0.0328277	0.893244	0.377139	0.000751386	0.363692	0.000968904	0.370415
Rv0670/Mb0689	Rv0670	Mb0689	end	probable endonuclease iv end %28endodeoxyribonuclease iv%29 %28apurinase%29	information pathways	-	-	-	-	Identical	266.705	242.24	-0.0777018	0.769209	0.563333	0.000518411	0.177926	0.201106	0.37063
Rv2466c/Mb2493c	Rv2466c	Mb2493c	0	conserved protein	Conserved hypothetical protein	-	-	-	-	Identical	89.5505	51.6031	-0.0602029	NA	0.227191	0.213294	0.515024	0.00599696	0.371108
Rv2517c/Mb2546c	Rv2517c	Mb2546c	0	unknown protein	Conserved hypothetical protein	-	-	-	-	Identical	161.677	233.59	0.734581	0.00959836	0.337268	0.219933	0.409228	0.120747	0.373248
Rv2781c/Mb2804c	Rv2781c	Mb2804c	0	possible alanine rich oxidoreductase	intermediate metabolism and respiration	-	-	-	-	Identical	137.547	176.271	0.278562	0.160835	0.300035	0.0755417	0.446711	0.00923751	0.373373
Rv1019/Mb1047	Rv1019	Mb1047	0	probable transcriptional regulatory protein %28probably tetr-family%29	regulatory proteins	-	-	-	-	Identical	160.637	165.743	0.119429	0.65215	0.209091	0.285565	0.538591	0.00669785	0.373841
Rv2854/Mb2879	Rv2854	Mb2879	0	unknown protein	Conserved hypothetical protein	0	Acylglycerol catabolism, Monoacylglyceride	Lipid biosyntheis	MAG = 0.1 9_OCTADECENOATE + 0.1 EICOSANOATE + GL + 0.1 HEXACOSANOATE + 0.2 HEXADECANOATE + 0.1 NONADECANOATE + 0.1 OCTADECANOATE + 0.1 PENTADECANOATE + 0.1 TETRACOSANOATE	Identical	36.0748	517.529	3.91556	3.85788e-82	0.256164	0.483315	0.491657	0.146359	0.37391
Rv2538c/Mb2567c	Rv2538c	Mb2567c	aroB	3-dehydroquinate synthase arob	intermediate metabolism and respiration	3-dehydroquinate synthase	Amino acid biosynthesis, The aromatic family, The shikimate pathway	Amino acid metabolism	3DDAH7P = DQT + PI	Identical	140.278	148.674	0.0995965	0.641988	0.0144888	0.969354	0.734285	0.0381328	0.374387
Rv1382/Mb1417	Rv1382	Mb1417	0	probable export or membrane protein	cell wall and cell processes	-	-	-	-	Identical	24.1858	38.1484	0.558952	0.0881204	0.235732	0.414636	0.51566	0.0600949	0.375696
Rv3040c/Mb3066c	Rv3040c	Mb3066c	0	conserved protein	Conserved hypothetical protein	-	-	-	-	Identical	56.739	49.5079	-0.229328	0.071833	-0.0451817	0.907596	0.796886	0.0190009	0.375852
Rv2135c/Mb2159c	Rv2135c	Mb2159c	0	conserved protein	Conserved hypothetical protein	-	-	-	-	Identical	242.057	181.988	-0.428087	0.00117989	0.399802	0.000509772	0.351941	0.00143927	0.375871
Rv1110/Mb1140	Rv1110	Mb1140	lytB2	probable lytb-related protein lytb2	cell wall and cell processes	Probable LYTB-Related protein lytB1 & lytB2	Polyprenoids biosynthesis	Other	HMB4PP + NADH = IPP + NAD	Identical	350.015	400.429	0.251645	0.193239	0.316658	0.000550118	0.435785	1.83236e-05	0.376222
Rv0478/Mb0488	Rv0478	Mb0488	deoC	probable deoxyribose-phosphate aldolase deoc %28phosphodeoxyriboaldolase%29 %28deoxyriboaldolase%29	intermediate metabolism and respiration	deoxyribose-phosphate aldolase	Pentose phosphate pathway	Central carbon metabolism	DR5P = ACAL + G3P	Identical	159.722	182.775	0.189064	0.261183	0.327503	0.0323497	0.426223	0.00618342	0.376863
Rv2118c/Mb2142c	Rv2118c	Mb2142c	0	rna methyltransferase	intermediate metabolism and respiration	-	-	-	-	Identical	68.3894	64.5784	-0.202342	0.51264	0.628897	0.0290017	0.130617	0.64018	0.379757
Rv0627/Mb0643	Rv0627	Mb0643	vapc5	possible toxin vapc5	virulence, detoxification,adaptation	-	-	-	-	Identical	194.84	255.938	0.348528	0.206138	0.0665306	0.854779	0.693945	0.0341015	0.380238
Rv2593c/Mb2624c	Rv2593c	Mb2624c	ruvA	probable holliday junction dna helicase ruva	information pathways	-	-	-	-	Identical	89.521	195.603	0.938972	0.000282379	0.0722644	0.714875	0.691342	0.000595637	0.381803
Rv0562/Mb0577	Rv0562	Mb0577	grcC1	probable polyprenyl-diphosphate synthase grcc1 %28polyprenyl pyrophosphate synthetase%29	intermediate metabolism and respiration	trans-hexaprenyltranstransferase	Polyprenoids biosynthesis	Other	HPPP + IPP = HEPPP + PPI	Identical	295.204	243.308	-0.355452	0.0256307	0.0917864	0.735941	0.67368	0.00859285	0.382733
Rv1476/Mb1512	Rv1476	Mb1512	0	possible membrane protein	cell wall and cell processes	-	-	-	-	Identical	113.502	104.773	-0.18034	0.533222	0.514188	0.0014125	0.252326	0.0788674	0.383257
Rv2673/Mb2692	Rv2673	Mb2692	aftc	possible arabinofuranosyltransferase aftc	cell wall and cell processes	-	-	-	-	Identical	97.0055	96.0946	-0.0199438	0.910283	0.0472897	0.769727	0.719534	6.07823e-05	0.383412
Rv3722c/Mb3749c	Rv3722c	Mb3749c	0	conserved protein	Conserved hypothetical protein	-	-	-	-	Identical	413.413	355.649	-0.247847	0.150617	0.194198	0.305398	0.580693	0.0030617	0.387445
Rv1225c/Mb1257c	Rv1225c	Mb1257c	0	conserved hypothetical protein	Conserved hypothetical protein	-	-	-	-	Identical	40.4532	37.5607	-0.142899	0.595249	0.504758	0.14741	0.270257	0.424876	0.387507
Rv3307/Mb3335	Rv3307	Mb3335	deoD	probable purine nucleoside phosphorylase deod %28inosine phosphorylase%29 %28pnp%29	intermediate metabolism and respiration	purine-nucleoside phosphorylase	Nucleotide biosynthesis, Purines	Nucleotide biosynthesis	DIN + PI = DR1P + HYXN	Identical	183.462	175.915	-0.0907887	0.801743	0.221825	0.140944	0.558524	0.000736265	0.390175
Rv2093c/Mb2120c	Rv2093c	Mb2120c	tatC	sec-independent protein translocase transmembrane protein tatc	cell wall and cell processes	-	-	-	-	Identical	517.428	827.182	0.669429	3.28282e-05	0.583957	0.0319573	0.197455	0.451668	0.390706
Rv1237/Mb1269	Rv1237	Mb1269	sugB	probable sugar-transport integral membrane protein abc transporter sugb	cell wall and cell processes	-	-	-	-	Identical	55.7813	61.8222	0.162974	0.23681	0.344396	0.30041	0.438949	0.162699	0.391672
[truncated: 2,382 more rows]

## Sheet: 2
Gene											RNA				Protein
[truncated: 574 more rows]

## Sheet: 3
Gene											RNA				Protein
[truncated: 96 more rows]

## Sheet: 4
Gene											RNA				Protein
[truncated: 111 more rows]

## Sheet: 5
Gene											RNA				Protein
[truncated: 366 more rows]

[truncated: 1 more sheets: 6]
