# Supplementary material for: Comparative 'omics analyses differentiate Mycobacterium tuberculosis and Mycobacterium bovis and reveal distinct macrophage responses to infection with the human and bovine tubercle bacilli
Source: Microb Genom. 2018 Mar 20;4(3):e000163. doi: 10.1099/mgen.0.000163 (PMC5885015; doi:10.1099/mgen.0.000163)
Supplement: Supplementary File 5 [file mgen-4-163-s005.xlsx]

## Sheet: Overview
This workbook contains the RNA and protein values for the DosR regulon in M. bovis AF2122/97 and M. tuberculosis H37Rv
Gene	Gene pair	The identical/variable gene pair
	Rv tag	The M. tuberculosis H37Rv gene tag
	Mb tag	The M. bovis AF2122/97 gene tag
	Gene	The gene
	Annotation	Gene annotation
	Fxnal cat	Functional category to which the gene belongs
	Enzyme	Whether the gene product is involved in an enzymatic reaction
	Pathway	Depending on "Enzyme", what pathway the gene product is involved in
	Theme	Depending on "Pathway" what over all theme the pathway falls into
	Reaction	Depending on "Enzyme" what reaction is catalysed
	Orthology	If the gene is identical/variable
RNA	TB TPM avg	Average absolute expression values, transcripts per million (TPM) from n=6 M. tuberculosis H37Rv datasets (6hr, 24hr)
	Bov TPM avg	Average absolute expression values, transcripts per million (TPM) from n=6 M. bovis AF2122/97 datasets (6hr, 24hr)
	log2FC	Log2 fold change in relative expression at RNA level between the two species
	padj	Corrected P value for RNA log2FC
Protein	06hr_ctrl	Log2 fold change in relative expression at protein level between the two species, 6hr
	pval06hr	Corrected P value for protein log2FC, 6hr
	24hr_ctrl	Log2 fold change in relative expression at protein level between the two species, 24hr
	pval24hr	Corrected P value for protein log2FC, 24hr
	Avg	Average log2 fold change in relative expression at protein level between the two species, 24hr

## Sheet: DosR
Gene											RNA				Protein
Gene pair	Rv tag	Mb tag	Gene	Annotation	Fxnal anno	Enzyme	Pathway	Theme	Reaction	Orthology	TB TPM avg	Bov TPM avg	log2FC	padj	06hr_ctrl	pval06hr	24hr_ctrl	pval24hr	Avg
Rv0079/Mb0082	Rv0079	Mb0082	0	unknown protein	Conserved hypothetical protein	-	-	-	-	Identical	493.491	447.016	-0.131529	0.739159	-2.37233	4.89209e-13	-2.24609	1.2485e-12	-2.30921
Rv0080/Mb0083	Rv0080	Mb0083	0	CONSERVED HYPOTHETICAL PROTEIN	conserved hypotheticals	-	-	-	-	Variable	206.365	65.0158	-1.66633	0.00012559	0.210402	0.356402	-0.348499	0.106372	-0.0690485
Rv0081/Mb0084	Rv0081	Mb0084	0	probable transcriptional regulatory protein	regulatory proteins	-	-	-	-	Identical	27.3909	6.2964	-0.872113	NA	-1.02586	0.00676449	-0.178634	0.619781	-0.602246
Rv0082/Mb0085	Rv0082	Mb0085	0	probable oxidoreductase	intermediate metabolism and respiration	-	-	-	-	Identical	58.1456	16.5149	-1.39025	3.99835e-07	-1.45874	4.85458e-05	-1.67643	9.60492e-06	-1.56758
Rv0083/Mb0086	Rv0083	Mb0086	0	PROBABLE OXIDOREDUCTASE	intermediary metabolism and respiration	-	-	-	-	Variable	13.2755	4.63123	-1.5193	0.00371756	-1.35004	0.0034895	-1.53319	0.00113614	-1.44161
Rv0569/Mb0584	Rv0569	Mb0584	0	conserved protein	Conserved hypothetical protein	-	-	-	-	Identical	169.613	188.486	0.192043	0.519293	-1.82812	2.30183e-08	-1.03685	3.47566e-05	-1.43249
5' end of Rv0570/Mb0585	Rv0570	Mb0585	nrdZ	PROBABLE RIBONUCLEOSIDE-DIPHOSPHATE REDUCTASE LARGE SUBUNIT NRDZ RIBONUCLEOTIDE REDUCTASE	information pathways	ribonucleoside-diphosphate reductase, nrdZ	Nucleotide biosynthesis, de novo biosynthesis of pyrimidine ribonucleotides	Nucleotide biosynthesis	CDP + 1 RTHIO + COB_II = OTHIO + DCDP + COB_III	Variable	55.8338	40.8555	-0.450607	0.0820221	-2.91234	8.91787e-13	-2.48979	9.11237e-12	-2.70107
Rv0571c/Mb0586c	Rv0571c	Mb0586c	0	conserved protein	Conserved hypothetical protein	-	-	-	-	Identical	44.3992	57.1691	0.496642	0.0344005	-0.629067	0.00283754	-0.451151	0.0223401	-0.540109
Rv0572c/Mb0587c	Rv0572c	Mb0587c	0	HYPOTHETICAL PROTEIN	conserved hypotheticals	-	-	-	-	Variable	31.6426	19.9771	-0.663523	0.0589744	-	-	-	-	-
Rv0573c/Mb0588c	Rv0573c	Mb0588c	pncb2	nicotinic acid phosphoribosyltransferase pncb2	intermediate metabolism and respiration	nicotinate phosphoribosyltransferase	Cofactor biosynthesis, Nicotinamide nucleotides (NAD+, NADP) biosynthesis	Cofactor biosynthesis	NAC + PRPP = NACN + PPI	Identical	13.6867	11.5548	-0.185528	0.347032	-0.679976	0.121692	-1.44432	0.00202223	-1.06215
Rv0574c/Mb0589c	Rv0574c	Mb0589c	0	CONSERVED HYPOTHETICAL PROTEIN	conserved hypotheticals	-	-	-	-	Variable	38.7877	36.9567	-0.0697639	0.89221	-	-	-	-	-
Rv1733c/Mb1762c	Rv1733c	Mb1762c	0	PROBABLE CONSERVED TRANSMEMBRANE PROTEIN	cell wall and cell processes	-	-	-	-	Variable	34.7204	62.273	0.842825	0.116103	-	-	-	-	-
Rv1735c/Mb1764c	Rv1735c	Mb1764c	0	hypothetical membrane protein	cell wall and cell processes	-	-	-	-	Identical	16.9851	12.2192	-0.490406	0.146515	-	-	-	-	-
Rv1736c/Mb1765c	Rv1736c	Mb1765c	narX	Probable nitrate reductase NarX	intermediary metabolism and respiration	nitrate reductase narGHIJ, or fused narX	Nitrogen metabolism	Other	MKH2 + NO3 + 0.001 MOLYBDENUM = MK + NO2 + 2 H	Variable	37.1489	20.2362	-0.876382	0.00397494	-	-	-	-	-
Rv1737c/Mb1766c	Rv1737c	Mb1766c	narK2	possible nitrate/nitrite transporter nark2	cell wall and cell processes	0	0	0	NO3_xt + H = NO3	Identical	54.5757	13.8285	-1.75611	3.5953e-09	-0.226237	0.511764	-0.263711	0.410164	-0.244974
Rv1738/Mb1767	Rv1738	Mb1767	0	conserved protein	Conserved hypothetical protein	-	-	-	-	Identical	339.375	235.913	-0.625996	0.191467	-0.989167	4.42368e-07	-1.12654	8.39519e-08	-1.05785
Rv1812c/Mb1842c	Rv1812c	Mb1842c	0	PROBABLE DEHYDROGENASE	intermediary metabolism and respiration	-	-	-	-	Variable	72.4926	216.362	1.57754	0.000187296	1.14085	8.39605e-08	0.61271	0.000168047	0.87678
Rv1813c/Mb1843c	Rv1813c	Mb1843c	0	conserved hypothetical protein	Conserved hypothetical protein	-	-	-	-	Identical	505.507	229.683	-0.747059	0.128132	-0.382614	0.251649	-1.27128	0.00051277	-0.826945
Rv1996/Mb2019	Rv1996	Mb2019	0	universal stress protein family protein	virulence, detoxification,adaptation	-	-	-	-	Identical	126.685	459.978	1.54963	0.000268211	-1.58153	2.86385e-07	-0.918417	0.000188025	-1.24997
Rv1997/Mb2020	Rv1997	Mb2020	ctpF	probable metal cation transporter p-type atpase a ctpf	cell wall and cell processes	-	-	-	-	Identical	17.4849	22.7218	0.4312	0.0239934	-0.86662	0.00133884	-1.19429	5.46272e-05	-1.03045
Rv1998c/Mb2021c	Rv1998c	Mb2021c	0	conserved protein	conserved hypotheticals	-	-	-	-	Variable	34.2425	20.7749	-0.720949	0.0237517	1.87761	2.29317e-13	1.54354	3.96428e-12	1.71057
Rv2003c/Mb2026c	Rv2003c	Mb2026c	0	conserved hypothetical protein	Conserved hypothetical protein	-	-	-	-	Identical	50.4211	78.9118	0.584307	0.000991294	-1.19611	0.00569667	-0.334691	0.402748	-0.765402
Rv2004c/Mb2027c	Rv2004c	Mb2027c	0	conserved protein	Conserved hypothetical protein	-	-	-	-	Identical	58.3558	82.3032	0.440567	0.0104518	-0.634057	0.000360041	-0.299116	0.0520806	-0.466586
Rv2005c/Mb2028c	Rv2005c	Mb2028c	0	universal stress protein family protein	virulence, detoxification,adaptation	-	-	-	-	Identical	63.2532	73.6694	0.155405	0.444796	-1.5087	0.00153605	-0.337741	0.428527	-0.923219
Rv2006/Mb2029	Rv2006	Mb2029	otsB1	PROBABLE TREHALOSE-6-PHOSPHATE PHOSPHATASE OTSB1 TREHALOSE-PHOSPHATASE TPP	virulence, detoxification, adaptation	trehalosemonomycolatephosphate phosphatase. Possible candisdates are otsB1 and Rv3400.	lipid biosynthesis, Synthesis of mycolic acids, MYCOLIC ACID CONDENSATION	Lipid biosyntheis	TREHALOSEMONOMYCOLATE_P = PI + TREHALOSEMONOMYCOLATE(CY)	Variable	28.1893	35.7606	0.343224	0.042274	-1.3879	1.91298e-05	-1.45115	1.10048e-05	-1.41953
Rv2007c/Mb2030c	Rv2007c	Mb2030c	fdxA	ferredoxin fdxa	intermediate metabolism and respiration	-	-	-	-	Identical	322.952	197.267	-0.668847	0.00595679	-1.06124	2.85312e-06	-0.405628	0.0182688	-0.733432
Rv2027c/Mb2052c	Rv2027c	Mb2052c	dost	two component sensor histidine kinase dost	regulatory proteins	-	-	-	-	Variable	22.2885	23.5796	0.081241	0.738085	0.521921	0.30186	1.10554	0.0268614	0.813731
Rv2028c/Mb2053c	Rv2028c	Mb2053c	0	universal stress protein family protein	virulence, detoxification,adaptation	-	-	-	-	Identical	17.0909	9.93684	-0.681832	0.133638	-2.66121	1.55227e-10	-2.25283	1.83533e-09	-2.45702
Rv2029c/Mb2054c	Rv2029c	Mb2054c	pfkB	6-phosphofructokinase pfkb %28phosphohexokinase%29 %28phosphofructokinase%29	intermediate metabolism and respiration	6-phosphofructokinase, pfkA or pfkB	Glycolysis	Central carbon metabolism	ATP + F6P = ADP + FDP	Identical	35.2384	18.7713	-0.774509	0.111023	-2.69707	1.33583e-09	-2.76507	1.04389e-09	-2.73107
5' end of Rv2030c/Mb2056c	Rv2030c	Mb2056c	0	CONSERVED HYPOTHETICAL PROTEIN [FIRST PART]	conserved hypotheticals	-	-	-	-	Variable	74.3239	98.5419	0.406911	0.647309	-3.47327	0	-2.91396	1.97262e-13	-3.19362
3' end of Rv2030c/Mb2055c	Rv2030c	Mb2055c	0	CONSERVED HYPOTHETICAL PROTEIN [SECOND PART]	conserved hypotheticals	-	-	-	-	Variable	74.3239	27.2162	-1.44936	0.0383146	-3.47327	0	-2.91396	1.97262e-13	-3.19362
Rv2031c/Mb2057c	Rv2031c	Mb2057c	hspX	heat shock protein hspx %28alpha-crystallin homolog%29 %2814 kda antigen%29 %28hsp16.3%29	virulence, detoxification,adaptation	-	-	-	-	Identical	271.255	293.714	0.0747248	0.848344	-3.17646	6.69229e-11	-1.84229	1.73736e-07	-2.50937
Rv2032/Mb2058	Rv2032	Mb2058	acg	conserved protein acg	conserved hypotheticals	-	-	-	-	Variable	32.8844	42.1959	0.3597	0.37907	-1.63598	1.38005e-08	-1.40534	1.2616e-07	-1.52066
Rv2623/Mb2656	Rv2623	Mb2656	TB31.7	universal stress protein family protein tb31.7	virulence, detoxification,adaptation	-	-	-	-	Identical	146.879	300.724	0.9877	2.2605e-08	-2.4872	7.22695e-13	-2.50189	7.15915e-13	-2.49454
Rv2624c/Mb2657c	Rv2624c	Mb2657c	0	universal stress protein family protein	virulence, detoxification,adaptation	-	-	-	-	Identical	21.8715	21.3837	-0.0278518	0.956108	-1.71869	1.80452e-10	-1.76231	1.38535e-10	-1.7405
Rv2625c/Mb2658c	Rv2625c	Mb2658c	0	probable conserved transmembrane alanine and leucine rich protein	cell wall and cell processes	-	-	-	-	Identical	31.7134	35.5543	0.124838	0.79851	-1.64472	1.27534e-07	-1.06362	3.38046e-05	-1.35417
Rv2626c/Mb2659c	Rv2626c	Mb2659c	hrp1	hypoxic response protein 1 hrp1	virulence, detoxification,adaptation	-	-	-	-	Identical	83.1296	62.6067	-0.391002	0.273226	0.833509	4.40018e-06	0.621504	0.000121862	0.727506
Rv2627c/Mb2660c	Rv2627c	Mb2660c	0	conserved protein	conserved hypotheticals	-	-	-	-	Variable	70.9254	100.129	0.497487	0.272197	-1.49993	1.12202e-05	-0.7538	0.00677483	-1.12687
Rv2628/Mb2661	Rv2628	Mb2661	0	HYPOTHETICAL PROTEIN	conserved hypotheticals	-	-	-	-	Variable	79.2886	31.4342	-1.33478	0.000704166	-	-	-	-	-
Rv2629/Mb2662	Rv2629	Mb2662	0	conserved protein	Conserved hypothetical protein	-	-	-	-	Identical	638.562	516.24	-0.363175	0.0166558	-1.40543	0.000202801	-0.412681	0.19028	-0.909055
Rv2630/Mb2663	Rv2630	Mb2663	0	hypothetical protein	Conserved hypothetical protein	-	-	-	-	Identical	160.389	97.3917	-0.716472	0.000517949	-	-	-	-	-
Rv2631/Mb2664	Rv2631	Mb2664	0	conserved hypothetical protein	Conserved hypothetical protein	-	-	-	-	Identical	92.9453	61.4505	-0.555553	0.00313961	2.32785	2.18632e-11	1.7566	1.38148e-09	2.04222
Rv2830c/Mb2854c	Rv2830c	Mb2854c	vapb22	possible antitoxin vapb22	insertion seqs and phages	-	-	-	-	Variable	200.927	77.6238	-1.3721	7.86e-08	-	-	-	-	-
Rv3126c/Mb3149c	Rv3126c	Mb3149c	0	hypothetical protein	Conserved hypothetical protein	-	-	-	-	Identical	6.06843	4.27995	-0.410735	0.342811	-	-	-	-	-
Rv3127/Mb3150	Rv3127	Mb3150	0	conserved protein	conserved hypotheticals	-	-	-	-	Variable	347.226	546.249	0.653685	0.145696	-1.86819	1.50694e-12	-1.65283	9.72472e-12	-1.76051
5' end of Rv3128c/Mb3152c	Rv3128c	Mb3152c	0	CONSERVED HYPOTHETICAL PROTEIN	conserved hypotheticals	-	-	-	-	Variable	3.89736	2.28219	-0.772079	0.0163902	-	-	-	-	-
3' end of Rv3128c/Mb3151c	Rv3128c	Mb3151c	0	CONSERVED HYPOTHETICAL PROTEIN	conserved hypotheticals	-	-	-	-	Variable	3.89736	2.25326	-0.790484	0.0495022	-	-	-	-	-
Rv3129/Mb3153	Rv3129	Mb3153	0	conserved hypothetical protein	Conserved hypothetical protein	-	-	-	-	Identical	55.0924	35.1731	-0.566833	0.0333124	-	-	-	-	-
Rv3130c/Mb3154c	Rv3130c	Mb3154c	tgs1	triacylglycerol synthase %28diacylglycerol acyltransferase%29 tgs1	lipid metabolism	triacylglycerol synthase	triglyceride synthesis	Lipid biosyntheis	0.11 9_HEXADECENOYL_COA + 0.11 9_OCTADECENOYL_COA + 1.16 DAG + 0.11 EICOSANOYL_COA + 0.11 HEXACOSANOYL_COA + 0.22 HEXADECANOYL_COA + 0.11 NONADECANOYL_COA + 0.11 OCTADECANOYL_COA + 0.11 PENTADECANOYL_COA + 0.11 TETRACOSANOYL_COA = 1.1 COA + 1.1 PI + TAGbio	Identical	320.236	884.287	1.05949	0.0551083	-2.23006	6.30459e-12	-1.97168	4.07857e-11	-2.10087
Rv3131/Mb3155	Rv3131	Mb3155	0	conserved protein	Conserved hypothetical protein	-	-	-	-	Identical	722.778	2023.3	1.19731	0.00577488	-1.15224	1.83351e-08	-1.1339	2.56032e-08	-1.14307
Rv3132c/Mb3156c	Rv3132c	Mb3156c	devS	TWO COMPONENT SENSOR HISTIDINE KINASE DEVS	regulatory proteins	-	-	-	-	Variable	126.584	86.5867	-0.547875	0.00856926	-1.05238	6.41755e-10	-1.11774	3.41051e-10	-1.08506
Rv3133c/Mb3157c	Rv3133c	Mb3157c	devR	two component transcriptional regulatory protein devr %28probably luxr/uhpa-family%29	regulatory proteins	-	-	-	-	Identical	100.072	64.5464	-0.5464	0.0203996	-1.67941	4.73372e-08	-1.25756	2.41047e-06	-1.46848
Rv3134c/Mb3158c	Rv3134c	Mb3158c	0	universal stress protein family protein	virulence, detoxification,adaptation	-	-	-	-	Identical	294.466	170.875	-0.756378	0.0132145	-1.81399	2.59253e-09	-1.3576	1.62029e-07	-1.58579
Rv3841/Mb3871	Rv3841	Mb3871	bfrB	bacterioferritin bfrb	intermediate metabolism and respiration	-	-	-	-	Identical	4424.87	4748.79	0.292264	0.541213	-0.116879	0.39668	-0.864163	1.71777e-06	-0.490521
