# Supplementary material for: Comparative 'omics analyses differentiate Mycobacterium tuberculosis and Mycobacterium bovis and reveal distinct macrophage responses to infection with the human and bovine tubercle bacilli
Source: Microb Genom. 2018 Mar 20;4(3):e000163. doi: 10.1099/mgen.0.000163 (PMC5885015; doi:10.1099/mgen.0.000163)
Supplement: Supplementary File 6 [file mgen-4-163-s006.xlsx]

## Sheet: Supp_V.csv
Sample_id	Number of input reads	Uniquely mapped reads number	Uniquely mapped reads %	Average mapped length	Number of reads mapped to multiple loci	% of reads mapped to multiple loci	Number of reads mapped to too many loci	% of reads mapped to too many loci	Unmapped reads	% Unmapped reads	Assigned_uniquely_read_pairs	Unassigned_Ambiguity	Unassigned_MultiMapping	Unassigned_NoFeatures	Uniquely mapped reads number	Uniquely mapped paired reads	Assigned %	Multimap %	NOTE
N138_TB_6H	44222552	40507179	0.916	87.81	3162728	0.0715	64954	0.0015	487691	1.10281	19397547	128583	8398402	20981049	40507179	2.02536e+07	95.7734		Output from featureCounts is uniquely assigned read pairs, so the Assigned_unique = read pair number
N1864_MB_6H	51400130	47436736	0.9229	86.97	3266001	0.0635	65301	0.0013	632092	1.22975	22474585	126737	7768764	23793179	47436736	23718368	94.756
N1861_TB_6H	42009816	38816530	0.924	87.85	2741238	0.0653	59615	0.0014	392433	0.934146	17646750	115206	6884372	18801981	38816530	19408265	90.9239
N1855_TB_6H	38061152	35458700	0.9316	88.21	2232254	0.0586	36329	0.001	333869	0.877191	17250363	104789	5717970	18103548	35458700	17729350	97.2983
N98_TB_6H	30013504	27782175	0.9257	87.55	1769015	0.0589	41001	0.0014	421313	1.40374	20595175	124161	5720547	22035723	27782175	1.38911e+07	148.262
N1870_MB_24H	45920180	41543206	0.9047	87.86	3661901	0.0797	80083	0.0017	634990	1.38281	21080140	143273	8957322	22716846	41543206	20771603	101.485
N1178_MB_2H	33979008	31276545	0.9205	88.2	2211442	0.0651	59976	0.0018	431045	1.26856	14991622	107889	6360274	16177034	31276545	1.56383e+07	95.8649
N138_MB_6H	44079526	40559332	0.9201	88.14	3011990	0.0683	65664	0.0015	442540	1.00396	19376492	141536	7851977	21041304	40559332	20279666	95.5464
N138_MB_48H	32959198	30358535	0.9211	87.26	2107507	0.0639	34146	0.001	459010	1.39266	14702238	106464	5271555	15549833	30358535	1.51793e+07	96.8574
N1870_TB_24H	49355202	45073519	0.9132	88.11	3713226	0.0752	78361	0.0016	490096	0.992998	21593987	161210	9963158	23318322	45073519	2.25368e+07	95.8167
N98_MB_48H	48018522	44780754	0.9326	88.23	2657935	0.0554	52368	0.0011	527465	1.09846	22366204	124298	7177366	23661403	44780754	22390377	99.892
N1861_CN_2H	40384322	37481754	0.9281	88.61	2453579	0.0608	63635	0.0016	385354	0.954217	18121276	119592	7007564	19639666	37481754	18740877	96.6939
N98_MB_2H	49560574	46151905	0.9312	87.88	2783823	0.0562	59792	0.0012	565054	1.14013	23235096	137523	7434585	24787845	46151905	2.3076e+07	100.69
N158R_TB_2H	48519666	44870079	0.9248	87.78	3114335	0.0642	59083	0.0012	476169	0.981394	21787814	121211	7998314	22961054	44870079	2.2435e+07	97.1151
N138_TB_24H	45443050	41460870	0.9124	87.85	3347693	0.0737	62858	0.0014	571629	1.2579	19937659	139582	8964380	21383629	41460870	20730435	96.1758
N98_CN_24H	46157182	42977459	0.9311	87.18	2526440	0.0547	51936	0.0011	601347	1.30282	22176655	130516	7317923	23512711	42977459	2.14887e+07	103.201
N1855_CN_6H	44310464	41082030	0.9271	88.05	2678308	0.0604	60916	0.0014	489210	1.10405	19785372	130014	6938439	21166644	41082030	20541015	96.3213
N98_TB_24H	50921586	47720279	0.9371	88.23	2627696	0.0516	50924	0.001	522687	1.02645	21874375	123077	7040761	23310641	47720279	2.38601e+07	91.6775
N1870_MB_48H	45765852	41967094	0.917	87.82	3167889	0.0692	59577	0.0013	571292	1.24829	20765301	149581	8280663	22368415	41967094	20983547	98.9599
N121_MB_24H	43894228	40889001	0.9315	88	2451400	0.0558	47596	0.0011	506231	1.1533	19681836	123440	6359582	21083725	40889001	2.04445e+07	96.2696
N1178_TB_24H	39721270	36005984	0.9065	87.25	3132545	0.0789	62373	0.0016	520368	1.31005	17431199	118995	8500994	18455790	36005984	18002992	96.8239
N158R_MB_2H	49178506	45416357	0.9235	88.1	3168204	0.0644	57406	0.0012	536539	1.091	22109813	126057	8190138	23180487	45416357	2.27082e+07	97.365
N158R_CN_24H	48672934	45077787	0.9261	87.26	2984249	0.0613	61758	0.0013	549140	1.12822	21672723	139955	7769156	23265109	45077787	2.25389e+07	96.157
N1855_TB_48H	47551736	44288468	0.9314	87.91	2741517	0.0577	52131	0.0011	469620	0.987598	5746232	32892	1049682	854109	44288468	22144234	25.9491
N1861_MB_2H	38852434	35812106	0.9217	88.39	2651118	0.0682	61248	0.0016	327962	0.844122	16272947	92654	5141137	17198059	35812106	17906053	90.8796
N1859_CN_2H	45771324	42096413	0.9197	88.12	3075603	0.0672	66008	0.0014	533300	1.16514	22316042	161574	8155641	24069640	42096413	2.10482e+07	106.023
N98_MB_24H	51744060	48160464	0.9307	87.47	2880291	0.0557	56014	0.0011	647291	1.25095	19951565	118851	6445961	21252162	48160464	24080232	82.8545
N1178_CN_24H	40508698	37239012	0.9193	87.43	2672697	0.066	58840	0.0015	538149	1.32848	17840187	127705	7103543	19271120	37239012	18619506	95.8145
N138_CN_6H	56548118	51572982	0.912	87.29	4141821	0.0732	92307	0.0016	741008	1.3104	24654702	170851	11190917	26747429	51572982	25786491	95.6109
N98_CN_2H	88957778	82666814	0.9293	87.68	5105863	0.0574	115234	0.0013	1069867	1.20267	20708054	130463	6556124	22138942	82666814	41333407	50.1
N138_MB_2H	45708774	41318256	0.9039	86.7	3606575	0.0789	69525	0.0015	714418	1.56298	19874612	136352	9542755	21307292	41318256	20659128	96.2026
N121_MB_6H	47643012	44250323	0.9288	87.54	2779078	0.0583	52399	0.0011	561212	1.17795	21429636	121972	7051051	22698715	44250323	2.21252e+07	96.8564
N158R_TB_24H	48932270	45790302	0.9358	88.02	2685060	0.0549	43821	0.0009	413087	0.844202	22246441	119778	6696573	23424083	45790302	22895151	97.1666
N158R_CN_6H	41459186	38320049	0.9243	87.74	2643272	0.0638	51662	0.0012	444203	1.07142	18558466	109908	6784089	19651675	38320049	1.916e+07	96.8603
N1870_MB_2H	46917350	43283297	0.9225	88.06	3108280	0.0663	71266	0.0015	454507	0.96874	19966838	155139	9977817	21421229	43283297	2.16416e+07	92.2612
N158R_MB_48H	44006954	40895646	0.9293	88.03	2662056	0.0605	39677	0.0009	409575	0.930705	19922224	104558	6666788	20868864	40895646	20447823	97.4296
N1864_CN_24H	45872496	42313420	0.9224	87.93	3041747	0.0663	68546	0.0015	448783	0.978327	17354833	114541	6198309	18661235	42313420	21156710	82.0299
N138_MB_24H	46037040	41812356	0.9082	87.28	3572313	0.0776	69550	0.0015	582821	1.26598	20100130	154173	9557271	21558053	41812356	20906178	96.1445
N1870_TB_6H	46783904	42928977	0.9176	88.04	3350346	0.0716	62974	0.0013	441607	0.943929	16534818	118463	7329200	17819284	42928977	2.14645e+07	77.0334
N121_CN_48H	42992460	40186159	0.9347	87.81	2313522	0.0538	48114	0.0011	444665	1.03429	19261050	126708	6021681	20798401	40186159	2.00931e+07	95.8591
N121_TB_24H	44689626	41842530	0.9363	87.94	2410885	0.0539	43477	0.001	392734	0.878804	20131322	132210	6057822	21578998	41842530	20921265	96.2242
N1178_MB_6H	41614828	38623270	0.9281	88.06	2540024	0.061	48177	0.0012	403357	0.969263	18554933	120767	6548959	19947570	38623270	19311635	96.0816
N1864_CN_48H	47632368	43788100	0.9193	88.44	3243674	0.0681	80388	0.0017	520206	1.09213	20460317	126225	8287814	21993264	43788100	21894050	93.4515
N158R_TB_6H	55970780	52023238	0.9295	87.73	3330176	0.0595	62918	0.0011	554448	0.990603	25225252	140878	8488703	26657108	52023238	26011619	96.9769
N158R_TB_48H	39538250	36992474	0.9356	87.91	2155814	0.0545	32428	0.0008	357534	0.904274	18020853	96449	5458363	18875172	36992474	18496237	97.4298
N138_CN_48H	41260992	37699712	0.9137	87.36	3024510	0.0733	52936	0.0013	483834	1.17262	17982365	114726	7958056	19602621	37699712	18849856	95.3979
N121_CN_24H	49737006	46554002	0.936	88	2682709	0.0539	54341	0.0011	445954	0.896624	22382985	151283	6870611	24019734	46554002	23277001	96.1592
N138_TB_48H	44260872	40652778	0.9185	87.58	3055379	0.069	57328	0.0013	495387	1.11924	19652184	128583	7798586	20872011	40652778	20326389	96.6831
N1864_CN_2H	46224600	42579806	0.9212	88.26	3134861	0.0678	72562	0.0016	437371	0.946187	20205739	141274	8123119	21966407	42579806	21289903	94.9076
N1855_MB_2H	49792670	45702446	0.9179	87.18	3289936	0.0661	76119	0.0015	724169	1.45437	22147475	145256	8691030	23409715	45702446	22851223	96.9203
N138_TB_2H	40517564	37152818	0.917	88.12	2874917	0.071	58123	0.0014	431706	1.06548	17840169	125073	7597004	19187576	37152818	18576409	96.0367
N1864_MB_2H	45321468	41672234	0.9195	87.49	2908907	0.0642	72041	0.0016	668286	1.47455	20564352	122266	7349048	21904365	41672234	20836117	98.6957
N1178_TB_6H	39324536	36178488	0.92	87.39	2620731	0.0666	53980	0.0014	471337	1.19858	17385878	113345	7004929	18679265	36178488	18089244	96.1117
N98_MB_6H	48636448	45308093	0.9316	87.76	2716470	0.0559	57552	0.0012	554333	1.13975	21612942	122190	6946045	23045622	45308093	2.2654e+07	95.4043
N1864_TB_2H	37920438	34632750	0.9133	87.59	2575930	0.0679	69126	0.0018	642632	1.69469	21282696	141794	8053100	22892297	34632750	17316375	122.905
N1859_CN_6H	48257428	44438334	0.9209	88.03	3163279	0.0656	66398	0.0014	589417	1.2214	19531136	139263	7208176	20973714	44438334	22219167	87.9022
N158R_MB_6H	47364418	43696408	0.9226	87.77	3093028	0.0653	62535	0.0013	512447	1.08192	21143728	120555	8075739	22432125	43696408	21848204	96.7756
N1864_MB_24H	45874454	42590983	0.9284	88.07	2787678	0.0608	56186	0.0012	439607	0.958283	17708585	111049	6701937	19037112	42590983	2.12955e+07	83.1565
N1859_MB_6H	57329806	53004891	0.9246	87.97	3560884	0.0621	76695	0.0013	687336	1.19892	15760956	103153	5115389	16232359	53004891	2.65024e+07	59.4698
N138_CN_2H	41177584	37629829	0.9138	87.58	2983212	0.0724	64878	0.0016	499665	1.21344	18007625	127999	7901812	19494205	37629829	1.88149e+07	95.7093
N1859_CN_48H	43902278	40644113	0.9258	88	2680884	0.0611	57811	0.0013	519470	1.18324	20306347	134314	8314968	21655752	40644113	2.03221e+07	99.9227
N1864_TB_6H	48485120	44835374	0.9247	88.2	3165233	0.0653	65106	0.0013	419407	0.865022	19954339	122569	7829448	21221130	44835374	22417687	89.0116
N1855_TB_24H	46425684	43102781	0.9284	87.82	2703480	0.0582	56001	0.0012	563422	1.2136	20835293	133060	6946975	22134428	43102781	2.15514e+07	96.6773
N1178_CN_48H	39833766	37075200	0.9307	88	2323380	0.0583	44237	0.0011	390949	0.981451	17794439	117378	6039773	19163383	37075200	18537600	95.9911
N1855_CN_24H	36172164	32935557	0.9105	88.17	2778696	0.0768	53723	0.0015	404188	1.1174	15818578	111285	7344036	17005694	32935557	1.64678e+07	96.0578
N1861_CN_6H	39004334	36098420	0.9255	88.18	2504848	0.0642	57192	0.0015	343874	0.88163	18088659	121366	6578901	19271729	36098420	18049210	100.219
N1861_TB_2H	39612366	36563937	0.923	88.12	2592727	0.0655	60766	0.0015	394936	0.997002	15589787	104536	5787412	16733464	36563937	1.8282e+07	85.2741
N98_CN_6H	44362470	41322578	0.9315	87.58	2494511	0.0562	50379	0.0011	495002	1.11581	22467868	138019	6537940	23937596	41322578	20661289	108.744
N1859_TB_24H	48721638	44980172	0.9232	88.19	3208867	0.0659	62780	0.0013	469819	0.964292	25505344	167116	9404238	27332431	44980172	22490086	113.407
N1178_MB_24H	35271622	32076732	0.9094	87.88	2705652	0.0767	47528	0.0013	441710	1.25231	15545251	104743	7197969	16426738	32076732	16038366	96.9254
N1859_TB_2H	46020540	41860064	0.9096	88.01	3490161	0.0758	70179	0.0015	600136	1.30406	21709653	142098	8336810	23128421	41860064	20930032	103.725
N121_TB_6H	37324190	34641766	0.9281	87.72	2261106	0.0606	37087	0.001	384231	1.02944	16841140	93705	5643572	17706921	34641766	17320883	97.2303
N1864_CN_6H	39855934	36856746	0.9247	88.03	2549461	0.064	55498	0.0014	394229	0.989135	20914448	136372	8889285	22737280	36856746	18428373	113.49
N121_MB_2H	49720614	46432518	0.9339	88.4	2774904	0.0558	54951	0.0011	458241	0.921632	22506950	128809	7068223	23796759	46432518	23216259	96.9448
N1870_CN_6H	47996520	43940259	0.9155	87.57	3410345	0.0711	70381	0.0015	575535	1.19912	20122422	148548	15180868	21784928	43940259	2.19701e+07	91.5899
N1861_MB_6H	47699314	44050507	0.9235	87.86	3071642	0.0644	60936	0.0013	516229	1.08226	17279474	116033	6979910	18416599	44050507	2.20253e+07	78.453
N1861_MB_24H	35938488	33563660	0.9339	88.03	2044402	0.0569	34902	0.001	295524	0.822305	17383410	114104	6563095	18600906	33563660	16781830	103.585
N1870_CN_48H	47807144	42055898	0.8797	87.67	4506613	0.0943	164830	0.0034	1079803	2.25866	18956787	132554	8040461	20281701	42055898	21027949	90.1504
N1855_MB_48H	44167266	40980397	0.9278	87.92	2604517	0.059	55918	0.0013	526434	1.19191	19932429	117834	6695016	20930134	40980397	2.04902e+07	97.2779
N1855_MB_24H	45345984	42000189	0.9262	87.67	2790484	0.0615	58035	0.0013	497276	1.09663	20256069	128497	7198983	21615623	42000189	2.10001e+07	96.457
N1178_CN_2H	42343628	39323919	0.9287	88.29	2539703	0.06	55909	0.0013	424097	1.00156	15146285	102420	3142566	3210080	39323919	1.9662e+07	77.0334
N1861_TB_24H	34992266	32427787	0.9267	88.42	2242908	0.0641	47256	0.0014	274315	0.78393	21230873	145449	7917315	22674185	32427787	1.62139e+07	130.942
N1870_CN_24H	40814020	37173974	0.9108	87.96	3104742	0.0761	66048	0.0016	469256	1.14974	17200735	131010	7173485	18497791	37173974	18586987	92.5418
N121_CN_2H	46428588	43371629	0.9342	88.29	2596761	0.0559	49073	0.0011	411125	0.8855	21000534	122195	6565349	22248900	43371629	2.16858e+07	96.84
N1870_CN_2H	42994960	39371042	0.9157	87.9	2973301	0.0692	60851	0.0014	589766	1.37171	17779459	135814	8379027	19258701	39371042	19685521	90.3174
N1861_CN_24H	40971918	37880534	0.9245	88	2670529	0.0652	57383	0.0014	363472	0.887125	14381829	100393	6032583	15363806	37880534	18940267	75.9326
N98_TB_2H	50348826	46969526	0.9329	87.87	2788411	0.0554	60385	0.0012	530504	1.05366	23010682	142294	6649735	24567303	46969526	23484763	97.9813
N1870_TB_2H	41296572	38006787	0.9203	87.5	2769611	0.0671	53806	0.0013	466368	1.12931	21593987	161210	9963158	23318322	38006787	1.90034e+07	113.632
N1178_TB_48H	36406504	33903694	0.9313	88.08	2108117	0.0579	38838	0.0011	355855	0.977449	16275006	110964	5446210	17517724	33903694	16951847	96.0073
N1178_MB_48H	36231498	33682645	0.9297	87.95	2122580	0.0586	37748	0.001	388525	1.07234	16258389	138862	5407002	17285394	33682645	1.68413e+07	96.5387
N98_TB_48H	45492554	42755059	0.9398	88.12	2233948	0.0491	48801	0.0011	454746	0.999605	22786806	127298	7181690	24055422	42755059	2.13775e+07	106.592
N121_CN_6H	47183750	44046419	0.9335	88.08	2660603	0.0564	46549	0.001	430179	0.91171	21309874	123077	6680726	22613468	44046419	2.20232e+07	96.761
N98_CN_48H	49632424	46543483	0.9378	88.08	2488639	0.0501	52094	0.001	548208	1.10454	40008414	232587	13322083	42425813	46543483	2.32717e+07	171.918
N121_TB_2H	50957656	47617398	0.9345	88.05	2810700	0.0552	56069	0.0011	473489	0.929181	23079881	131720	7117124	24405797	47617398	23808699	96.9389
N1855_CN_2H	45451876	41821540	0.9201	88	3051436	0.0671	68579	0.0015	510321	1.12277	20262232	129987	7990500	21429321	41821540	20910770	96.8985
N158R_CN_2H	50425274	46321841	0.9186	87.57	3201418	0.0635	59784	0.0012	842231	1.67026	22484586	127779	8241325	23709476	46321841	2.31609e+07	97.0798
N1859_CN_24H	50197384	46547256	0.9273	88.14	3030304	0.0604	70004	0.0014	549820	1.09532	22126915	148917	8758759	23558250	46547256	23273628	95.0729
N1178_CN_6H	50674340	46269217	0.9131	85.16	3386153	0.0668	69824	0.0014	949146	1.87303	22202528	149240	8998249	23917449	46269217	2.31346e+07	95.9711
N1855_TB_2H	43036258	39517679	0.9182	88.31	2839970	0.066	57783	0.0013	620826	1.44257	19144614	123537	7397547	20249528	39517679	1.97588e+07	96.8914
N121_TB_48H	45822740	42550938	0.9286	87.1	2495089	0.0545	52310	0.0011	724403	1.58088	20389578	133210	6486846	22028150	42550938	21275469	95.8361
N158R_MB_24H	51504846	47945975	0.9309	87.66	2974086	0.0577	52329	0.001	532456	1.0338	23241874	129413	7568663	24574688	47945975	2.3973e+07	96.9503
N1855_MB_6H	38807782	35989597	0.9274	88.2	2391564	0.0616	50371	0.0013	376250	0.969522	17369448	113396	6119939	18506753	35989597	1.79948e+07	96.5248
N1859_MB_48H	34408758	32096468	0.9328	87.9	1943796	0.0565	27765	0.0008	340729	0.990239	21415392	139470	8489990	22777077	32096468	16048234	133.444
N1864_TB_24H	47860966	44316787	0.9259	88.25	3025539	0.0632	62207	0.0013	456433	0.953664	22817482	137733	8552210	24481521	44316787	2.21584e+07	102.974
N1178_TB_2H	40783910	37779606	0.9263	88.02	2542231	0.0623	54783	0.0013	407290	0.998654	18119928	126352	6661690	19533326	37779606	18889803	95.9244
N1859_TB_48H	43850418	40085772	0.9141	86.37	2874457	0.0656	53995	0.0012	836194	1.90692	20256445	130992	9500193	21472627	40085772	20042886	101.066
N1864_TB_48H	44698212	41298038	0.9239	88.13	2999155	0.0671	56355	0.0013	344664	0.771091	16768620	99880	7616719	17764250	41298038	20649019	81.2078
N1859_MB_24H	47251576	43646759	0.9237	88.14	3067338	0.0649	58505	0.0012	478974	1.01367	21373198	146347	8386069	22918789	43646759	2.18234e+07	97.9372
N121_MB_48H	45375518	42484572	0.9363	88.22	2457341	0.0542	42354	0.0009	391251	0.862251	20501697	129425	6187441	21853450	42484572	21242286	96.5136
N1864_MB_48H	49875178	46394501	0.9302	87.71	2969505	0.0595	55867	0.0011	455305	0.912889	20055597	128144	7794968	21488493	46394501	2.31973e+07	86.4568
N138_CN_24H	42100204	38262249	0.9088	88.18	3235667	0.0769	74917	0.0018	527371	1.25266	18216271	132347	9030295	19913631	38262249	1.91311e+07	95.218
N1859_MB_2H	48098380	44331939	0.9217	88.23	3173404	0.066	63035	0.0013	530002	1.10191	21044235	143949	7943385	22458575	44331939	2.2166e+07	94.9394
N1870_TB_48H	37588538	34472565	0.9171	88.52	2691131	0.0716	56279	0.0015	368563	0.98052	18290358	127607	7250697	19588822	34472565	1.72363e+07	106.115
N1855_CN_48H	38272212	35116575	0.9175	87.43	2598115	0.0679	52131	0.0014	505391	1.32052	16874651	111293	6890805	18130631	35116575	1.75583e+07	96.1065
N1859_TB_6H	46853918	43225072	0.9225	87.96	2956103	0.0631	69161	0.0015	603582	1.28822	19422277	126974	7527733	20536521	43225072	21612536	89.8658
Average	4.49042e+07	4.14779e+07	0.923558								1.9823e+07				4.14779e+07	2.07389e+07	95.5834
	22452100	20738947									9.9115e+06				20738947	1.03695e+07	95.5834
