# Supplementary material for: Comparative 'omics analyses differentiate Mycobacterium tuberculosis and Mycobacterium bovis and reveal distinct macrophage responses to infection with the human and bovine tubercle bacilli
Source: Microb Genom. 2018 Mar 20;4(3):e000163. doi: 10.1099/mgen.0.000163 (PMC5885015; doi:10.1099/mgen.0.000163)
Supplement: Supplementary File 7 [file mgen-4-163-s007.xlsx]

## Sheet: Full_DE_alv_mac.txt
Gene annotation				2hr post-infection												6hr post-infection												24hr post-infection												48hr post-infection
				M. bovis infected macrophages				M. tuberculosis macrophages				Delta comparison				M. bovis infected macrophages				M. tuberculosis macrophages				Delta comparison				M. bovis infected macrophages				M. tuberculosis macrophages				Delta comparison				M. bovis infected macrophages				M. tuberculosis macrophages				Delta comparison
Refseq#	Gene symbol	Annotation	ENSEMBL_tag	logFC_2hr	LR_2hr	PValue_2hr	FDR_2hr	logFC_2hr	LR_2hr	PValue_2hr	FDR_2hr	logFC_2hr	LR_2hr	PValue_2hr	FDR_2hr	logFC_6hr	LR_6hr	PValue_6hr	FDR_6hr	logFC_6hr	LR_6hr	PValue_6hr	FDR_6hr	logFC_6hr	LR_6hr	PValue_6hr	FDR_6hr	logFC_24hr	LR_24hr	PValue_24hr	FDR_24hr	logFC_24hr	LR_24hr	PValue_24hr	FDR_24hr	logFC_24hr	LR_24hr	PValue_24hr	FDR_24hr	logFC_48hr	LR_48hr	PValue_48hr	FDR_48hr	logFC_48hr	LR_48hr	PValue_48hr	FDR_48hr	logFC_48hr	LR_48hr
100036592	FUT7	fucosyltransferase 7 (alpha (1,3) fucosyltransferase)	ENSBTAG00000046516	-0.130054	0.427671	0.513134	0.999936	-0.0308523	0.0251975	0.873876	1	-0.160906	0.675435	0.411163	0.999615	-0.506166	7.32704	0.00679247	0.0545718	-0.558475	8.68272	0.00321241	0.025239	0.0523092	0.0699693	0.791382	0.999304	-0.192529	1.16408	0.280621	0.388569	-0.12043	0.466281	0.494703	0.63187	-0.0720994	0.159567	0.689555	0.997898	-0.437733	4.60811	0.031821	0.0512616	0.00112547	3.28e-05	0.995431	0.997156	-0.438858	4.46104
100048947	RNASEL	ribonuclease L (2',5'-oligoisoadenylate synthetase-dependent)	ENSBTAG00000009091	-0.0509135	0.083003	0.773268	0.999936	0.283988	2.57682	0.108439	1	0.233074	1.73522	0.187745	0.999615	0.324888	3.37366	0.0662463	0.22997	0.424929	5.74221	0.0165619	0.0784679	-0.100042	0.320007	0.571603	0.999304	0.636085	12.8021	0.000346236	0.00132818	0.400646	5.10764	0.0238207	0.0649974	0.235439	1.76527	0.183968	0.997898	0.932266	24.6158	7e-07	2.71e-06	0.197895	1.12298	0.289277	0.42674	0.73437	15.328
100101492	STK24	serine/threonine kinase 24	ENSBTAG00000032234	-0.00791106	0.0140378	0.905686	0.999936	-0.0402881	0.364986	0.54575	1	-0.0481992	0.522891	0.469611	0.999615	0.0359336	0.286203	0.592664	0.792338	-0.015838	0.055235	0.814192	0.90571	0.0517716	0.589294	0.442692	0.999304	-0.242278	12.9975	0.000311914	0.00121431	-0.157712	5.54011	0.0185854	0.0535005	-0.0845664	1.57567	0.209386	0.997898	-0.0829639	1.38012	0.240081	0.305691	-0.164988	5.42772	0.0198195	0.054016	0.0820244	1.32862
100124428	NCBP1	nuclear cap binding protein subunit 1, 80kDa	ENSBTAG00000009732	0.0339195	0.143564	0.704763	0.999936	-0.0138671	0.0240186	0.876838	1	0.0200524	0.0503024	0.822538	0.999615	0.315686	12.7162	0.000362495	0.00746017	0.316035	12.7244	0.000360911	0.00518927	-0.000348883	1.56e-05	0.996852	0.999304	0.153606	3.00528	0.0829937	0.143727	0.127982	2.08786	0.148474	0.266195	0.0256237	0.0837315	0.772303	0.997898	0.33717	12.9266	0.000323939	0.000796078	0.267661	8.12995	0.004354	0.0157281	0.0695093	0.548333
100124429	ZFP30	ZFP30 zinc finger protein	NA	0.066811	0.33013	0.565582	0.999936	-0.377308	10.7132	0.00106373	0.236557	-0.310497	7.30298	0.00688402	0.266804	-0.505928	19.4529	1.03e-05	0.000586345	-0.529511	21.0384	4.5e-06	0.000204125	0.0235829	0.0406801	0.840157	0.999304	-0.641941	31.9537	1.58e-08	2.03e-07	-0.467636	17.2364	3.3e-05	0.000287832	-0.174305	2.3211	0.12763	0.997898	-1.04453	73.4153	1.05e-17	2.62e-16	-0.429332	12.9897	0.000313201	0.00173618	-0.615195	24.8932
100124430	ARHGAP4	Rho GTPase activating protein 4	ENSBTAG00000047531	0.0777063	0.436729	0.508705	0.999936	0.039675	0.113838	0.735816	1	0.117381	0.997265	0.317973	0.999615	-0.207322	3.09611	0.0784798	0.254033	-0.185535	2.47657	0.115554	0.284729	-0.0217867	0.0340825	0.853531	0.999304	-0.391114	11.0199	0.000901413	0.00304161	-0.310752	6.98372	0.00822543	0.0277818	-0.0803617	0.46555	0.495041	0.997898	-0.631093	25.6083	4.18e-07	1.68e-06	-0.260208	4.39433	0.0360586	0.0867393	-0.370884	8.85509
100124497	LOC100124497	zinc finger protein LOC100124497	ENSBTAG00000038635	-0.0871835	1.12768	0.288272	0.999936	-0.0928947	1.29655	0.254844	1	-0.180078	4.85972	0.0274907	0.589538	-0.0867037	1.11929	0.290072	0.541503	-0.109777	1.77723	0.18249	0.384168	0.0230732	0.0778184	0.780276	0.999304	-0.369407	20.1917	7.01e-06	4.28e-05	-0.257253	9.9244	0.00163102	0.0074101	-0.112155	1.83327	0.175742	0.997898	-0.462093	27.4748	1.59e-07	6.91e-07	-0.304524	12.0509	0.000517687	0.00266527	-0.157568	3.07566
100124498	XPO7	exportin 7	ENSBTAG00000047628	0.0542276	0.443617	0.505382	0.999936	-0.0258401	0.100785	0.750889	1	0.0283875	0.121819	0.72707	0.999615	-0.2523	9.54053	0.00200984	0.0242491	-0.30412	13.7988	0.00020347	0.00344906	0.0518203	0.399089	0.52756	0.999304	-0.226676	7.78466	0.00526917	0.0140623	-0.156755	3.73296	0.0533489	0.121208	-0.0699208	0.739146	0.389935	0.997898	-0.303805	12.4775	0.000411886	0.000993554	-0.0627142	0.533618	0.46509	0.597014	-0.24109	7.8008
100124501	FGD1	FYVE, RhoGEF and PH domain containing 1	ENSBTAG00000015860	0.0440613	0.174755	0.67592	0.999936	-0.0188848	0.0322188	0.857548	1	0.0251765	0.0574743	0.810533	0.999615	-0.182367	3.04034	0.0812191	0.258704	-0.285363	7.33476	0.00676336	0.0413217	0.102997	0.941886	0.331793	0.999304	-0.458953	18.6135	1.6e-05	8.95e-05	-0.362044	11.753	0.000607468	0.0032542	-0.0969086	0.809566	0.368249	0.997898	-0.318762	8.27207	0.00402597	0.00796638	-0.274495	6.13485	0.0132543	0.0394387	-0.0442665	0.154067
100124502	KCTD7	potassium channel tetramerization domain containing 7	ENSBTAG00000017435	-0.140747	0.838753	0.359754	0.999936	0.31471	4.1855	0.0407711	1	0.173963	1.2704	0.259692	0.999615	0.0628515	0.160922	0.688309	0.851017	0.0687473	0.191117	0.661989	0.815105	-0.00589585	0.00139798	0.970174	0.999304	-0.240501	2.18103	0.139721	0.220801	-0.101295	0.395903	0.529213	0.661635	-0.139206	0.723089	0.395132	0.997898	0.408228	5.55445	0.0184338	0.0313673	0.0409231	0.0543506	0.815659	0.875949	0.367305	4.36431
100124505	PDE4B	phosphodiesterase 4B, cAMP-specific	ENSBTAG00000008636	0.233549	0.859835	0.353785	0.999936	0.313889	1.55193	0.212851	1	0.547438	4.70062	0.0301517	0.614138	1.35728	27.5273	1.55e-07	2.83e-05	1.29383	25.0342	5.63e-07	4.49e-05	0.0634487	0.0634281	0.801157	0.999304	2.64942	96.1197	1.08e-22	1.36e-19	2.28469	73.1951	1.17e-17	1.1e-14	0.364723	2.05415	0.151792	0.997898	3.22038	122.717	1.61e-28	3.78e-26	2.50473	78.0854	9.87e-19	2.98e-16	0.715647	7.15166
100124507	LIG1	ligase I, DNA, ATP-dependent	ENSBTAG00000014595	-0.131804	0.781223	0.376768	0.999936	-0.00293587	0.000386757	0.98431	1	-0.13474	0.818193	0.365709	0.999615	-0.0214379	0.0202257	0.886908	0.953569	-0.160971	1.13055	0.287657	0.504709	0.139533	0.847264	0.357328	0.999304	-0.728453	23.5399	1.22e-06	9.28e-06	-0.454005	9.26985	0.00232957	0.00989977	-0.274448	3.33992	0.0676181	0.997898	-0.756042	22.424	2.19e-06	7.79e-06	-0.248621	2.47754	0.115483	0.2141	-0.507422	10.0125
100124510	BAP1	BRCA1 associated protein-1 (ubiquitin carboxy-terminal hydrolase)	ENSBTAG00000045817	-0.0147555	0.0436243	0.834554	0.999936	0.0291697	0.17072	0.679472	1	0.0144142	0.0417237	0.838147	0.999615	-0.0198384	0.0786999	0.779067	0.902784	-0.0369083	0.271287	0.60247	0.773223	0.0170699	0.0578931	0.809857	0.999304	-0.115932	2.66102	0.102835	0.171495	-0.150913	4.51754	0.033549	0.0847879	0.0349805	0.241019	0.623471	0.997898	-0.0450425	0.359846	0.548592	0.615834	-0.120503	2.56263	0.109416	0.205532	0.0754603	0.994483
100124511	ZNF177	zinc finger protein 177	ENSBTAG00000039493	-0.0540702	0.290109	0.590151	0.999936	-0.126167	1.60998	0.204494	1	-0.180237	3.29234	0.0696039	0.865449	0.149487	2.41558	0.120133	0.325897	0.140793	2.12083	0.145308	0.331559	0.00869354	0.00811031	0.928242	0.999304	0.243347	6.20518	0.0127377	0.0301649	0.122203	1.56185	0.211395	0.343267	0.121144	1.54659	0.213639	0.997898	0.134302	1.62259	0.20273	0.264319	0.182971	3.0135	0.0825737	0.166093	-0.048669	0.210237
100124517	KHNYN	KH and NYN domain containing	ENSBTAG00000010666	-0.0628706	0.344493	0.557247	0.999936	-0.0106202	0.00986032	0.920901	1	-0.0734908	0.472021	0.492059	0.999615	0.0263286	0.0614692	0.804189	0.913916	-0.0951897	0.798456	0.371555	0.587234	0.121518	1.29855	0.254478	0.999304	0.266351	6.25898	0.0123565	0.0293926	0.176485	2.75005	0.0972512	0.192738	0.0898666	0.715262	0.397702	0.997898	0.438033	15.1884	9.73e-05	0.000261234	-0.00861052	0.00581194	0.939231	0.960837	0.446643	15.5608
100124518	ZNF420	zinc finger protein 420	ENSBTAG00000038050	0.0263172	0.04243	0.836802	0.999936	-0.265295	4.34397	0.0371403	1	-0.238977	3.53503	0.0600851	0.825424	-0.157031	1.47668	0.224295	0.467973	-0.079361	0.376141	0.539676	0.729185	-0.0776703	0.356474	0.550471	0.999304	-0.2485	3.6006	0.0577586	0.106569	-0.1247	0.915074	0.338772	0.483885	-0.1238	0.88669	0.346376	0.997898	-0.676479	23.3841	1.33e-06	4.9e-06	-0.247639	3.21736	0.072861	0.151	-0.42884	9.16002
100124519	NKRF	NFKB repressing factor	ENSBTAG00000045744	0.0974618	0.633402	0.42611	0.999936	-0.16659	1.87023	0.171449	1	-0.0691279	0.325665	0.568223	0.999615	-0.183908	2.4419	0.118133	0.32291	-0.200519	2.87874	0.0897563	0.241819	0.0166103	0.0194465	0.889094	0.999304	0.101246	0.734434	0.39145	0.503977	0.0284101	0.0578781	0.809882	0.877214	0.0728356	0.380413	0.537382	0.997898	-0.216007	3.0201	0.0822386	0.119345	-0.00275116	0.000496189	0.982228	0.989632	-0.213256	2.88598
100124520	GNAL	guanine nucleotide binding protein (G protein), alpha activating activity polypeptide, olfactory type	ENSBTAG00000002125	0.132056	1.27981	0.257935	0.999936	0.00756021	0.0041846	0.948422	1	0.139616	1.43398	0.231116	0.999615	-0.221497	3.56364	0.059058	0.214454	-0.148525	1.60022	0.205872	0.414402	-0.0729716	0.383499	0.535737	0.999304	-0.324702	7.74248	0.00539367	0.0143559	-0.254444	4.77833	0.02882	0.075335	-0.0702573	0.361205	0.547838	0.997898	-0.438529	12.6135	0.000382968	0.000930105	-0.303198	6.05131	0.013896	0.040979	-0.135331	1.1874
100124521	SLC25A37	solute carrier family 25, member 37	NA	0.0741124	0.42513	0.514389	0.999936	-0.0373267	0.108018	0.742412	1	0.0367857	0.105759	0.745026	0.999615	-0.383347	11.5676	0.000671105	0.0112595	-0.206993	3.38502	0.0657915	0.197759	-0.176354	2.38888	0.122201	0.999304	-0.0898033	0.661185	0.416142	0.526314	0.019484	0.0314244	0.859297	0.911385	-0.109287	0.97564	0.323278	0.997898	-0.351883	8.68779	0.00320349	0.0064624	0.110316	0.878624	0.348579	0.487701	-0.462199	14.7022
100124522	INTS8	integrator complex subunit 8	ENSBTAG00000004902	0.0331375	0.140916	0.707372	0.999936	0.0609201	0.475925	0.490274	1	0.0940576	1.13624	0.286447	0.999615	0.0174679	0.0392731	0.842909	0.933314	0.0359769	0.166208	0.683504	0.82682	-0.018509	0.0439241	0.833995	0.999304	-0.231889	7.02068	0.00805736	0.0203415	-0.149836	2.94024	0.0863977	0.17604	-0.0820532	0.876735	0.349098	0.997898	-0.390278	17.6854	2.61e-05	7.77e-05	-0.213013	5.28579	0.0215001	0.0575675	-0.177265	3.61632
100125221	UBAP2L	ubiquitin associated protein 2-like	ENSBTAG00000004271	-0.0486906	0.401567	0.526281	0.999936	0.00591388	0.00592828	0.938627	1	-0.0427767	0.310272	0.577513	0.999615	-0.0216097	0.0791928	0.778394	0.902649	-0.0489981	0.406553	0.523724	0.716847	0.0273884	0.12694	0.721626	0.999304	0.0152532	0.0394341	0.842591	0.886148	-0.00820385	0.0114111	0.91493	0.948494	0.023457	0.0932491	0.760087	0.997898	0.203249	6.29195	0.0121287	0.0214569	-0.00809799	0.00998421	0.920407	0.948785	0.211347	6.78696
100125222	RAVER1	ribonucleoprotein, PTB-binding 1	ENSBTAG00000015721	-0.00310468	0.00166487	0.967453	0.999936	0.0786651	1.06977	0.300998	1	0.0755604	0.987461	0.320364	0.999615	-0.0647017	0.719426	0.396332	0.643472	-0.280114	13.2845	0.000267606	0.0041626	0.215412	7.81841	0.00517168	0.896963	-0.0983732	1.63431	0.201109	0.296565	-0.0250523	0.106758	0.743865	0.828549	-0.0733209	0.905776	0.341238	0.997898	0.273371	11.2751	0.000785538	0.00179354	0.0199086	0.0589892	0.808101	0.869987	0.253463	9.52656
100125224	PIP5K1A	phosphatidylinositol-4-phosphate 5-kinase, type I, alpha	ENSBTAG00000006099	-0.00750608	0.00995499	0.920523	0.999936	-0.00370032	0.00242649	0.960713	1	-0.0112064	0.0222732	0.881363	0.999615	0.150518	4.09214	0.0430831	0.175947	0.108495	2.11679	0.145692	0.332119	0.0420233	0.31804	0.572788	0.999304	0.285971	14.4938	0.000140625	0.000608598	0.223208	8.84431	0.00294005	0.0119874	0.0627634	0.703002	0.401777	0.997898	0.241962	9.22684	0.00238492	0.00492863	0.224588	7.9105	0.00491487	0.0174008	0.0173736	0.047182
100125231	MAGED4B	melanoma antigen family D, 4B	ENSBTAG00000048077	-0.0394071	0.0536085	0.816899	0.999936	-0.171681	1.03334	0.309375	1	-0.211088	1.55817	0.211933	0.999615	-0.314439	3.32039	0.0684255	0.235117	-0.409087	5.55678	0.0184092	0.0841054	0.0946478	0.294333	0.587457	0.999304	-0.741437	15.4749	8.36e-05	0.000387458	-0.598266	10.4226	0.00124483	0.00590329	-0.143171	0.554149	0.456627	0.997898	-1.26162	42.3867	7.49e-11	5.55e-10	-0.983734	26.2786	2.96e-07	4.56e-06	-0.277888	1.9267
100125233	STAU2	staufen double-stranded RNA binding protein 2	ENSBTAG00000002076	-0.0214639	0.028503	0.865932	0.999936	0.0683953	0.289629	0.590458	1	0.0469314	0.136457	0.711829	0.999615	0.300409	5.75377	0.0164533	0.095359	0.324745	6.70847	0.00959561	0.0530646	-0.0243359	0.0380004	0.845442	0.999304	0.430859	11.1267	0.00085092	0.00289568	0.457632	12.599	0.000385958	0.00224903	-0.0267726	0.0437595	0.834302	0.997898	0.777091	32.5964	1.13e-08	5.95e-08	0.525311	14.7482	0.000122862	0.000792889	0.25178	3.45487
100125235	CCDC96	coiled-coil domain containing 96	ENSBTAG00000047810	0.0335274	0.0887104	0.765823	0.999936	-0.0515206	0.210477	0.646394	1	-0.0179931	0.0257101	0.87261	0.999615	-0.206867	3.46487	0.0626854	0.222901	-0.274626	6.0433	0.0139591	0.0694417	0.067759	0.363793	0.546407	0.999304	0.0790915	0.503242	0.478079	0.584921	0.132049	1.41109	0.234876	0.370072	-0.0529578	0.226314	0.63427	0.997898	0.0293159	0.061107	0.804755	0.845331	-0.0562238	0.224074	0.635953	0.742298	0.0855396	0.510687
100125236	MCPH1	microcephalin 1	ENSBTAG00000011032	-0.055355	0.45547	0.499749	0.999936	0.0193595	0.0560604	0.812835	1	-0.0359954	0.193739	0.659822	0.999615	0.0793508	0.898389	0.343214	0.591805	0.058451	0.482097	0.487474	0.688697	0.0208997	0.061594	0.803994	0.999304	-0.116034	1.91704	0.166183	0.254559	-0.138569	2.74737	0.0974146	0.192897	0.0225353	0.0714718	0.789206	0.997898	-0.0942139	1.11078	0.291911	0.361309	-0.183526	4.15044	0.0416238	0.097342	0.0893124	0.954349
100125237	PTPLAD1	protein tyrosine phosphatase-like A domain containing 1	ENSBTAG00000015155	0.00454909	0.00329209	0.954245	0.999936	0.00301229	0.00145182	0.969606	1	0.00756138	0.00916162	0.923746	0.999615	-0.151633	3.5189	0.0606726	0.218148	-0.200254	6.04606	0.0139373	0.0694364	0.0486208	0.350277	0.553956	0.999304	-0.395912	24.9764	5.8e-07	4.83e-06	-0.2442	9.67382	0.00186912	0.00829889	-0.151712	3.60437	0.0576278	0.997898	-0.301029	12.8985	0.000328846	0.000807278	-0.0844201	1.02955	0.310265	0.448967	-0.216609	6.48793
100125238	ERCC2	excision repair cross-complementation group 2	ENSBTAG00000002072	0.0264671	0.10883	0.741481	0.999936	0.00225394	0.000791641	0.977554	1	0.0287211	0.129248	0.719213	0.999615	-0.115218	2.02864	0.154359	0.378501	-0.240935	8.67648	0.00322344	0.025297	0.125716	2.32259	0.127507	0.999304	-0.0842694	1.12776	0.288254	0.397212	0.0280551	0.126694	0.721885	0.812865	-0.112325	1.99808	0.157498	0.997898	-0.260787	9.24782	0.00235776	0.00488194	-0.0619815	0.529941	0.466632	0.598498	-0.198806	5.19991
100125239	CCDC127	coiled-coil domain containing 127	ENSBTAG00000047780	0.0276894	0.201178	0.653772	0.999936	-0.00329189	0.00285074	0.957419	1	0.0243975	0.157405	0.691557	0.999615	0.126474	4.31265	0.0378299	0.162454	0.115472	3.56374	0.0590545	0.184462	0.0110013	0.0324149	0.85712	0.999304	0.0331061	0.294873	0.587114	0.682777	0.0537588	0.782127	0.376492	0.523324	-0.0206526	0.114611	0.734954	0.997898	0.135536	4.36416	0.0367025	0.0582462	0.150243	5.34892	0.0207351	0.0559728	-0.0147071	0.050562
100125264	NUP210	nucleoporin 210kDa	ENSBTAG00000003665	-0.052614	0.0301817	0.862079	0.999936	-0.138548	0.209563	0.64711	1	-0.191162	0.407272	0.523358	0.999615	-0.0962071	0.0989912	0.753044	0.889005	0.113857	0.140381	0.707903	0.844118	-0.210064	0.472612	0.491788	0.999304	-0.762972	7.23094	0.00716576	0.018453	-0.403732	2.09021	0.148245	0.265887	-0.359241	1.57832	0.209003	0.997898	-0.710711	6.27156	0.0122691	0.0216859	-0.304256	1.17146	0.279102	0.415865	-0.406456	1.99954
100125267	LIPA	lipase A, lysosomal acid, cholesterol esterase	ENSBTAG00000003636	0.124957	0.337478	0.561288	0.999936	-0.062064	0.0832595	0.772928	1	0.0628926	0.0854825	0.770001	0.999615	0.309951	2.06949	0.150272	0.372226	0.255091	1.39444	0.237657	0.452183	0.0548599	0.0644395	0.799612	0.999304	-0.0704127	0.10608	0.744652	0.810548	-0.237993	1.21964	0.269432	0.409729	0.16758	0.60481	0.436749	0.997898	0.660361	8.18817	0.00421643	0.00830655	-0.390348	2.94106	0.0863541	0.171624	1.05071	20.662
100125278	ZNF774	zinc finger protein 774	ENSBTAG00000013060	-0.116884	0.418805	0.517534	0.999936	-0.0121794	0.00460736	0.945883	1	-0.129063	0.514432	0.473227	0.999615	-0.0533868	0.0905349	0.763498	0.893869	-0.0747242	0.175798	0.675009	0.822082	0.0213374	0.0141534	0.905301	0.999304	0.0258916	0.0206668	0.88569	0.918706	0.101222	0.319927	0.571652	0.697289	-0.07533	0.176474	0.674421	0.997898	0.247771	1.696	0.192812	0.252884	0.240178	1.59025	0.207291	0.333313	0.00759313	0.00154999
100125281	TMEM26	transmembrane protein 26	ENSBTAG00000014484	0.137742	0.39371	0.530356	0.999936	-0.0778232	0.125844	0.722781	1	0.0599185	0.0747156	0.784591	0.999615	0.19855	0.820732	0.364966	0.612767	0.0911046	0.172609	0.677803	0.82352	0.107446	0.240013	0.624197	0.999304	-0.560333	6.41827	0.0112952	0.0272322	-0.355994	2.61282	0.106003	0.205965	-0.204339	0.864931	0.352362	0.997898	-0.4814	4.25916	0.0390391	0.0615882	-0.193032	0.69666	0.403908	0.541471	-0.288368	1.54778
100125282	CDHR5	cadherin-related family member 5	ENSBTAG00000047914	0.0208348	0.0034898	0.952893	0.999936	0.182729	0.24697	0.619217	1	0.203563	0.310171	0.577576	0.999615	0.231116	0.419797	0.517038	0.738601	0.120597	0.114748	0.734802	0.860916	0.110519	0.0943382	0.758733	0.999304	1.90067	23.5672	1.21e-06	9.17e-06	2.00789	26.3047	2.92e-07	5.28e-06	-0.107222	0.0907613	0.763212	0.997898	3.99291	72.9978	1.3e-17	3.19e-16	3.64193	60.3332	8.01e-15	9.66e-13	0.350975	0.861837
100125285	SNX21	sorting nexin family member 21	NA	-0.00924242	0.00344732	0.95318	0.999936	0.0392915	0.0627646	0.802179	1	0.0300491	0.0368989	0.847671	0.999615	-0.246564	2.54864	0.110389	0.308676	-0.234934	2.27422	0.131541	0.310661	-0.0116303	0.00540259	0.941406	0.999304	-0.018298	0.0143975	0.904491	0.932171	-0.0370449	0.0592328	0.807713	0.875604	0.0187469	0.0148595	0.902979	0.997898	-0.455309	7.3837	0.00658175	0.0123889	0.0733659	0.20559	0.650246	0.753543	-0.528675	9.72253
100125286	FAM177A1	family with sequence similarity 177, member A1	ENSBTAG00000009680	-0.0775525	0.231401	0.630487	0.999936	0.0516093	0.102498	0.748852	1	-0.0259432	0.0259065	0.872129	0.999615	0.443182	7.53755	0.00604262	0.0503249	0.547194	11.4583	0.000711745	0.00860232	-0.104012	0.41781	0.518032	0.999304	1.09331	44.2928	2.83e-11	7.85e-10	0.751792	21.2645	4e-06	4.79e-05	0.341523	4.42589	0.0353976	0.997898	1.50831	74.3466	6.55e-18	1.72e-16	0.704403	16.6435	4.51e-05	0.000339382	0.803905	21.7677
100125287	ATRIP	ATR interacting protein	ENSBTAG00000008399	-0.105967	0.673538	0.411821	0.999936	0.0908821	0.497379	0.480654	1	-0.0150851	0.0136929	0.906847	0.999615	0.370251	8.31292	0.00393641	0.0380081	0.446888	12.0872	0.00050769	0.00667697	-0.0766365	0.360369	0.548301	0.999304	0.274329	4.51745	0.0335507	0.0682176	0.3041	5.57053	0.0182652	0.052721	-0.0297718	0.0539176	0.816381	0.997898	0.218026	2.55803	0.109735	0.154045	0.51879	14.5785	0.000134437	0.000856044	-0.300764	4.89587
100125289	C9H6orf120	chromosome 9 open reading frame, human C6orf120	ENSBTAG00000003925	-0.0386696	0.227747	0.6332	0.999936	0.0248384	0.0940864	0.759045	1	-0.0138312	0.0291849	0.864353	0.999615	-0.0880331	1.16989	0.279424	0.530443	-0.0382583	0.22036	0.638766	0.798676	-0.0497748	0.371755	0.542049	0.999304	-0.272298	11.2551	0.000794058	0.00273456	-0.250376	9.53742	0.00201325	0.00883701	-0.0219225	0.0726683	0.787491	0.997898	-0.417971	23.6546	1.15e-06	4.29e-06	-0.207927	5.88497	0.0152707	0.0441694	-0.210044	5.92079
100125299	EME1	essential meiotic structure-specific endonuclease 1	ENSBTAG00000021723	-0.0133128	0.012644	0.91047	0.999936	0.0798257	0.45475	0.500088	1	0.0665129	0.315853	0.574111	0.999615	0.156223	1.73894	0.187273	0.423331	-0.061804	0.26911	0.603929	0.774304	0.218027	3.35298	0.0670833	0.994166	0.238169	3.92855	0.0474729	0.0907281	0.213872	3.17546	0.074752	0.157797	0.0242968	0.0411415	0.839265	0.997898	0.587087	21.2004	4.14e-06	1.41e-05	-0.0530436	0.169331	0.680707	0.776073	0.640131	24.7361
100125302	TMEM8B	transmembrane protein 8B	ENSBTAG00000011445	0.0342423	0.0146593	0.903631	0.999936	0.185438	0.414027	0.519932	1	0.219681	0.584651	0.444495	0.999615	-0.667366	5.09262	0.0240278	0.122569	-0.27569	0.911763	0.339647	0.558167	-0.391676	1.60465	0.205246	0.999304	-1.33742	25.8277	3.73e-07	3.28e-06	-0.832086	10.9818	0.00092012	0.00461223	-0.505337	3.3728	0.0662811	0.997898	-1.5507	27.4911	1.58e-07	6.86e-07	-0.690566	6.33077	0.0118661	0.0359559	-0.860135	7.60372
100125303	GRTP1	growth hormone regulated TBC protein 1	ENSBTAG00000010246	0.145724	0.706781	0.400515	0.999936	0.0344578	0.0395078	0.842446	1	0.180182	1.0834	0.297938	0.999615	-0.294596	2.88707	0.0892931	0.273751	-0.310701	3.21034	0.0731743	0.212005	0.0161046	0.00861566	0.926046	0.999304	0.150585	0.755157	0.384848	0.497324	0.115506	0.445129	0.504657	0.640574	0.0350799	0.0410519	0.839438	0.997898	0.365766	3.9889	0.0458009	0.0710597	0.0455448	0.0620984	0.80321	0.8662	0.320222	3.06026
100125304	ZNF613	zinc finger protein 613	ENSBTAG00000038487	-0.122544	0.973822	0.323729	0.999936	-0.170355	1.92549	0.165253	1	-0.292899	5.66322	0.0173243	0.46051	-0.176573	2.12503	0.14491	0.364905	0.024276	0.0403122	0.840871	0.920986	-0.200849	2.71847	0.0991931	0.999304	-0.195185	2.63242	0.104702	0.174085	-0.223054	3.44785	0.063334	0.1383	0.027869	0.0530512	0.817837	0.997898	-0.465653	12.7856	0.000349306	0.000853729	-0.132641	1.06008	0.303198	0.441295	-0.333013	6.37444
100125305	ACTR1B	ARP1 actin-related protein 1 homolog B, centractin beta (yeast)	ENSBTAG00000021067	-0.0793733	0.701265	0.402359	0.999936	0.0183611	0.0377155	0.846015	1	-0.0610122	0.416115	0.518882	0.999615	-0.0848249	0.782891	0.376258	0.624547	-0.11524	1.42978	0.231801	0.445092	0.0304156	0.0987698	0.753311	0.999304	0.0807002	0.682642	0.408678	0.519506	0.0662471	0.461778	0.496794	0.633783	0.0144531	0.0218855	0.882392	0.997898	0.430603	17.6962	2.59e-05	7.73e-05	0.0625986	0.365856	0.545272	0.670179	0.368004	12.6729
100125306	COG5	component of oligomeric golgi complex 5	ENSBTAG00000005526	0.0309305	0.205889	0.650008	0.999936	-0.0259475	0.145511	0.702863	1	0.00498296	0.00539381	0.941454	0.999615	-0.135862	3.81296	0.0508574	0.196147	-0.0367687	0.278478	0.597701	0.769642	-0.0990937	1.99208	0.158124	0.999304	-0.183781	7.28222	0.00696405	0.0179736	-0.17953	6.9949	0.00817424	0.0276383	-0.00425035	0.00383565	0.950616	0.997898	-0.379974	27.0888	1.94e-07	8.3e-07	-0.21145	8.49605	0.00355918	0.0133181	-0.168524	5.13919
100125307	METTL21B	methyltransferase like 21B	ENSBTAG00000016910	-0.0550652	0.114758	0.734791	0.999936	0.264713	2.64009	0.104197	1	0.209648	1.65758	0.197931	0.999615	0.567387	12.2523	0.000464684	0.0088743	0.557666	11.7875	0.000596297	0.00753518	0.0097206	0.00363354	0.951934	0.999304	1.13925	46.8556	7.64e-12	2.46e-10	1.12401	45.8614	1.27e-11	1.06e-09	0.0152412	0.00872832	0.925566	0.997898	1.17186	44.5717	2.45e-11	1.97e-10	0.858474	24.0691	9.29e-07	1.23e-05	0.313389	3.28917
100125308	KCTD5	potassium channel tetramerization domain containing 5	ENSBTAG00000040575	-0.114721	1.14963	0.283626	0.999936	0.00232464	0.000474683	0.982618	1	-0.112396	1.10657	0.292828	0.999615	0.278387	6.9059	0.00859118	0.0630701	0.237493	5.01161	0.0251779	0.104052	0.0408931	0.149421	0.699089	0.999304	0.570831	28.3694	1e-07	1.03e-06	0.47896	20.0403	7.58e-06	8.29e-05	0.0918709	0.747556	0.387251	0.997898	0.693003	36.9992	1.18e-09	7.22e-09	0.383578	11.2058	0.000815437	0.00392854	0.309425	7.38726
100125309	TSC22D3	TSC22 domain family, member 3	ENSBTAG00000045877	-0.203834	3.14015	0.0763867	0.999936	-0.212608	3.42023	0.0644021	1	-0.416442	13.0758	0.000299139	0.0359278	-0.480685	17.4702	2.92e-05	0.00117713	-0.601585	27.2495	1.79e-07	1.85e-05	0.1209	1.10811	0.292492	0.999304	-0.129506	1.27393	0.259031	0.364879	-0.101321	0.780128	0.377102	0.52391	-0.0281856	0.0603119	0.806004	0.997898	-0.193871	2.56257	0.109421	0.153665	-0.319395	6.93525	0.00845131	0.027302	0.125524	1.072
100125310	B3GALNT2	beta-1,3-N-acetylgalactosaminyltransferase 2	ENSBTAG00000013750	0.071888	0.557651	0.455208	0.999936	-0.0653092	0.461747	0.496808	1	0.00657875	0.00471853	0.945235	0.999615	-0.28294	8.62104	0.00332302	0.0339634	-0.174097	3.26145	0.0709266	0.207905	-0.108843	1.24058	0.26536	0.999304	0.221483	5.47214	0.019322	0.0428331	0.342375	13.2515	0.000272368	0.00168409	-0.120892	1.6582	0.197846	0.997898	0.284676	7.75141	0.00536706	0.0103299	0.418558	16.8533	4.04e-05	0.000308544	-0.133882	1.71442
100125312	UBAC2	UBA domain containing 2	ENSBTAG00000005682	0.041752	0.120073	0.728955	0.999936	0.0487344	0.1635	0.685955	1	0.0904864	0.563626	0.452803	0.999615	-0.307993	6.46317	0.0110133	0.0736078	-0.379946	9.78708	0.00175742	0.016329	0.0719529	0.351371	0.553338	0.999304	-0.166061	1.89265	0.168903	0.257786	-0.102021	0.715228	0.397714	0.543084	-0.0640399	0.281399	0.595785	0.997898	-0.440619	11.8766	0.000568446	0.00133252	-0.293692	5.29642	0.0213693	0.0573055	-0.146928	1.32014
100125314	ALG12	ALG12, alpha-1,6-mannosyltransferase	ENSBTAG00000046173	0.000640448	3.65e-05	0.995179	0.999936	0.0140495	0.0179379	0.893456	1	0.01469	0.0196751	0.888448	0.999615	-0.195927	3.46043	0.062854	0.2231	-0.260683	6.002	0.0142896	0.0707597	0.0647566	0.359332	0.548877	0.999304	-0.056247	0.30438	0.581149	0.67743	-0.017872	0.0311041	0.860008	0.911694	-0.038375	0.140837	0.70745	0.997898	-0.17264	2.4704	0.116009	0.161999	-0.19094	3.00544	0.0829854	0.166704	0.0182995	0.026311
100125317	ERO1L	ERO1-like (S. cerevisiae)	ENSBTAG00000015716	0.0540051	0.077419	0.780826	0.999936	0.017377	0.0080153	0.928662	1	0.0713821	0.135232	0.713068	0.999615	0.332588	2.92985	0.0869556	0.26919	0.28072	2.08919	0.148344	0.335716	0.0518679	0.0715523	0.78909	0.999304	0.80198	16.8057	4.14e-05	0.000208019	0.890948	20.6133	5.62e-06	6.4e-05	-0.0889673	0.209349	0.647278	0.997898	0.751362	13.3296	0.000261251	0.000652891	0.758611	13.5508	0.000232189	0.00134547	-0.00724899	0.0012561
100125318	IK	IK cytokine, down-regulator of HLA II	ENSBTAG00000015034	-0.0812963	1.22918	0.267566	0.999936	0.0951469	1.6843	0.194355	1	0.0138506	0.0356976	0.850141	0.999615	0.182889	6.21349	0.012678	0.0809373	0.175937	5.74248	0.0165594	0.0784679	0.00695215	0.00897753	0.924514	0.999304	-0.0854654	1.35429	0.244529	0.347555	-0.125646	2.92728	0.0870942	0.176976	0.0401804	0.299086	0.584456	0.997898	0.0179864	0.0539426	0.81634	0.854266	-0.178539	5.30205	0.0213003	0.057198	0.196525	6.41312
100125320	TPRN	taperin	ENSBTAG00000047715	-0.157352	1.05744	0.3038	0.999936	-0.208698	1.90972	0.166994	1	-0.36605	5.82995	0.0157556	0.439857	-0.19257	1.73377	0.18793	0.424211	-0.293137	3.9563	0.0466962	0.157873	0.100566	0.459795	0.49772	0.999304	-0.104276	0.478006	0.489327	0.595719	-0.0608535	0.165417	0.684217	0.785172	-0.0434229	0.0822313	0.774296	0.997898	-0.503621	9.87374	0.00167655	0.00357274	-0.304108	3.64318	0.0562994	0.123347	-0.199513	1.47753
100125389	MACROD2	MACRO domain containing 2	ENSBTAG00000034441	-0.253661	0.920646	0.337305	0.999936	0.118948	0.201518	0.653498	1	-0.134713	0.26013	0.610031	0.999615	0.292505	1.19867	0.273587	0.524387	0.621304	5.45816	0.0194772	0.0877136	-0.328799	1.58638	0.207844	0.999304	0.102625	0.14266	0.705651	0.779318	-0.074578	0.0744928	0.784904	0.859273	0.177203	0.418446	0.517713	0.997898	-0.137783	0.226686	0.633992	0.694015	-0.207643	0.512853	0.473906	0.605168	0.0698601	0.0566584
100125390	B4GALT2	UDP-Gal:betaGlcNAc beta 1,4- galactosyltransferase, polypeptide 2	ENSBTAG00000011879	0.0485615	0.257254	0.612013	0.999936	0.053907	0.316161	0.573924	1	0.102468	1.1466	0.284262	0.999615	-0.0661594	0.472989	0.491615	0.720596	-0.312956	10.3564	0.00129028	0.0132335	0.246796	6.39172	0.0114654	0.930303	0.302371	9.47103	0.00208742	0.00630039	0.259411	7.014	0.00808748	0.027416	0.0429594	0.193894	0.659695	0.997898	0.157662	2.23452	0.134958	0.185254	0.0568232	0.287139	0.59206	0.70787	0.100839	0.893473
100125413	ZNF705A	zinc finger protein 705A	ENSBTAG00000046204	-0.0535439	0.435188	0.509454	0.999936	0.017291	0.0455738	0.830952	1	-0.0362529	0.200215	0.654547	0.999615	0.246856	9.19755	0.0024234	0.0276746	0.276903	11.5231	0.000687367	0.00839544	-0.0300472	0.136658	0.711626	0.999304	0.154235	3.47124	0.0624443	0.113748	0.0607435	0.538546	0.463036	0.604266	0.0934917	1.27507	0.258818	0.997898	0.239799	7.32154	0.00681329	0.0127775	0.146461	2.7041	0.100091	0.192061	0.0933374	1.09004
100125414	C25H16orf54	chromosome 25 open reading frame, human C16orf54	ENSBTAG00000047448	0.0451566	0.0337363	0.854269	0.999936	-0.43046	3.09183	0.0786864	1	-0.385304	2.48085	0.11524	0.995381	-0.310703	1.63873	0.200499	0.439691	-0.296616	1.49145	0.221991	0.433872	-0.014087	0.00331321	0.954099	0.999304	0.272264	1.23767	0.26592	0.372278	0.276071	1.28301	0.25734	0.395948	-0.00380739	0.0002	0.988717	0.999067	0.323864	1.58403	0.208181	0.270562	0.145655	0.319318	0.572018	0.692408	0.17821	0.486359
100125416	ACTL6A	actin-like 6A	ENSBTAG00000002460	0.0621583	0.685036	0.407858	0.999936	-0.0555749	0.549129	0.458674	1	0.00658337	0.0077465	0.929865	0.999615	-0.0513372	0.470919	0.492565	0.720997	0.0228624	0.0931246	0.760242	0.876473	-0.0741996	0.974521	0.323555	0.999304	0.0864483	1.32451	0.249784	0.353685	0.0441357	0.346543	0.556076	0.684802	0.0423125	0.317236	0.573274	0.997898	-0.135	2.80366	0.0940491	0.134349	0.0796532	0.983408	0.321359	0.460514	-0.214653	6.96121
100125578	SUGCT	succinyl-CoA:glutarate-CoA transferase	ENSBTAG00000032121	0.0858332	0.449124	0.502751	0.999936	0.147435	1.30141	0.253955	1	0.233268	3.30726	0.0689746	0.864519	0.026789	0.0431187	0.835502	0.929335	0.125306	0.939343	0.332447	0.551165	-0.0985171	0.576478	0.447696	0.999304	-0.339825	6.34171	0.0117931	0.0282704	-0.36	7.19616	0.00730598	0.0252668	0.0201752	0.0214233	0.883632	0.997898	-0.472499	9.83264	0.00171443	0.00364227	-0.269516	3.29633	0.0694347	0.145266	-0.202983	1.68624
100125581	ZNF75D	zinc finger protein 75D	ENSBTAG00000047954	-0.00916436	0.00815439	0.928047	0.999936	0.116022	1.30231	0.253791	1	0.106858	1.10857	0.292393	0.999615	0.114938	1.22029	0.269303	0.520034	0.279467	7.23203	0.00716143	0.0432021	-0.164529	2.51185	0.112993	0.999304	0.142117	1.8235	0.176897	0.267748	-0.0456182	0.186714	0.665666	0.771302	0.187735	3.15538	0.0756769	0.997898	0.325157	8.62351	0.00331852	0.00667311	-0.14825	1.711	0.190856	0.313472	0.473407	17.4168
100125591	IRF7	interferon regulatory factor 7	ENSBTAG00000047680	-0.0377845	0.0156987	0.90029	0.999936	0.12022	0.158947	0.690127	1	0.0824353	0.0747581	0.784531	0.999615	0.757009	6.15082	0.0131351	0.0827014	0.354344	1.33972	0.247084	0.462657	0.402664	1.71403	0.190463	0.999304	1.75889	31.5615	1.93e-08	2.44e-07	1.2048	15.1347	0.000100108	0.000724943	0.554089	3.32074	0.0684112	0.997898	3.42838	95.5773	1.42e-22	9.87e-21	1.74503	27.713	1.41e-07	2.4e-06	1.68335	26.1185
100125592	RUSC1	RUN and SH3 domain containing 1	ENSBTAG00000003948	-0.0580932	0.359125	0.548992	0.999936	0.154049	2.52362	0.112153	1	0.0959559	0.979817	0.322244	0.999615	-0.105711	1.19756	0.27381	0.524587	-0.125942	1.69119	0.193444	0.398047	0.0202308	0.0434386	0.834902	0.999304	-0.0216198	0.0496725	0.823634	0.871917	0.0374345	0.149388	0.69912	0.796673	-0.0590542	0.370711	0.542617	0.997898	0.0224948	0.0473415	0.827756	0.863932	0.0242733	0.0549824	0.81461	0.875297	-0.00177845	0.000293993
100125601	TLCD1	TLC domain containing 1	ENSBTAG00000006777	-0.157071	0.595915	0.440141	0.999936	0.0937986	0.217642	0.640843	1	-0.0632722	0.0979029	0.754361	0.999615	-0.432416	5.38862	0.0202685	0.109982	-0.29264	2.46351	0.116518	0.286366	-0.139776	0.523832	0.469212	0.999304	0.00838894	0.00162975	0.967798	0.977236	0.538766	7.60709	0.00581391	0.0209527	-0.530377	7.13522	0.00755845	0.997898	0.363009	2.67769	0.101763	0.14399	0.197733	0.76895	0.380542	0.518259	0.165275	0.539735
100125760	DPP7	dipeptidyl-peptidase 7	ENSBTAG00000047958	0.0739497	0.286359	0.592563	0.999936	0.0579496	0.175767	0.675037	1	0.131899	0.912681	0.339404	0.999615	-0.105423	0.583067	0.445113	0.684466	-0.269289	3.77181	0.0521232	0.169568	0.163866	1.39538	0.237499	0.999304	-0.49239	12.6212	0.000381389	0.00144663	-0.443665	10.2846	0.00134148	0.00627546	-0.0487249	0.123469	0.725302	0.997898	-0.492657	11.4213	0.000726074	0.00166655	-0.565035	15.0215	0.000106294	0.00070297	0.0723777	0.246011
100125761	PLCXD1	phosphatidylinositol-specific phospholipase C, X domain containing 1	ENSBTAG00000035144	-0.0106189	0.00484559	0.944504	0.999936	0.0376821	0.0614709	0.804186	1	0.0270632	0.0318602	0.858335	0.999615	-0.0781113	0.261152	0.60933	0.802854	-0.220789	2.02889	0.154334	0.343942	0.142677	0.833883	0.361152	0.999304	-0.0814165	0.281459	0.595746	0.689464	-0.0866514	0.320507	0.571303	0.69701	0.00523491	0.00114818	0.972969	0.998074	-0.396474	5.96379	0.0146026	0.025425	-0.239896	2.22774	0.135552	0.242175	-0.156578	0.888237
100125763	NREP	neuronal regeneration related protein	ENSBTAG00000011338	-0.0337096	0.00683154	0.934127	0.999936	-0.0151607	0.0013218	0.970998	1	-0.0488703	0.0142919	0.904841	0.999615	-0.439836	0.984747	0.32103	0.57169	-0.582784	1.73186	0.188174	0.391834	0.142948	0.102413	0.748954	0.999304	-0.732036	3.10207	0.0781926	0.137124	-1.13583	7.31248	0.00684775	0.0239628	0.403795	0.91924	0.337674	0.997898	0.097079	0.0446618	0.832627	0.867515	-0.91038	4.34136	0.0371971	0.0888687	1.00746	5.17583
100125778	RING1	ring finger protein 1	ENSBTAG00000018884	-0.0628695	1.00671	0.315693	0.999936	0.0921902	2.17009	0.140718	1	0.0293207	0.219301	0.639573	0.999615	0.0581159	0.846535	0.357535	0.605669	0.123739	3.81882	0.05068	0.16671	-0.0656236	1.07284	0.300305	0.999304	0.0481973	0.580816	0.445993	0.5537	0.042863	0.461985	0.496698	0.633743	0.00533426	0.00710294	0.932835	0.997898	-0.130989	3.72381	0.0536419	0.0817098	0.0364195	0.290227	0.590075	0.706577	-0.167408	5.93885
100125779	PCYT1A	phosphate cytidylyltransferase 1, choline, alpha	ENSBTAG00000016979	0.0593297	0.821038	0.364877	0.999936	0.0282194	0.185618	0.666589	1	0.0875491	1.79017	0.180906	0.999615	0.0732699	1.25689	0.26224	0.511324	0.0450959	0.474712	0.490827	0.691867	0.0281741	0.185249	0.666901	0.999304	-0.224975	11.705	0.000623313	0.00221699	-0.194996	8.81907	0.00298098	0.0121222	-0.0299797	0.206784	0.6493	0.997898	-0.193033	7.70177	0.00551666	0.0105852	-0.219695	9.936	0.00162077	0.00699695	0.0266624	0.144596
100125834	STOM	stomatin	ENSBTAG00000038375	0.0574643	0.432957	0.510541	0.999936	-0.00774237	0.00786293	0.929342	1	0.049722	0.324341	0.569011	0.999615	0.00234152	0.000718484	0.978616	0.993219	0.038586	0.195088	0.658715	0.81256	-0.0362445	0.172193	0.67817	0.999304	-0.137933	2.48642	0.114832	0.188066	-0.0448153	0.262755	0.608234	0.727074	-0.0931174	1.13325	0.287083	0.997898	-0.0260951	0.0801661	0.777072	0.822354	0.139914	2.30478	0.128977	0.232954	-0.166009	3.23926
100125835	PCYOX1	prenylcysteine oxidase 1	ENSBTAG00000002783	0.0860031	0.36739	0.54443	0.999936	-0.0486059	0.117398	0.731873	1	0.0373972	0.0695032	0.792062	0.999615	-0.082317	0.337004	0.561564	0.769474	-0.0112054	0.00623663	0.937055	0.969331	-0.0711116	0.251214	0.616222	0.999304	-0.172671	1.48585	0.222862	0.322743	-0.0289451	0.0418204	0.837963	0.897609	-0.143726	1.02949	0.310278	0.997898	-0.406038	7.35864	0.00667411	0.0125394	0.0941586	0.398314	0.527961	0.654995	-0.500196	11.139
100125836	WDR5	WD repeat domain 5	ENSBTAG00000047031	0.0946401	1.59729	0.206287	0.999936	0.0321386	0.183511	0.668373	1	0.126779	2.88913	0.0891793	0.918079	0.133883	3.25379	0.0712586	0.241562	0.0313893	0.175281	0.67546	0.82222	0.102494	1.87564	0.170831	0.999304	0.193638	6.59858	0.010206	0.0249531	0.178283	5.63498	0.0176056	0.0512219	0.0153545	0.0419127	0.837786	0.997898	0.0970227	1.43028	0.231719	0.296651	0.0889841	1.19682	0.273959	0.409874	0.00803861	0.00956652
100125876	GLMP	chromosome 3 open reading frame, human C1orf85	ENSBTAG00000006364	0.0293511	0.120065	0.728964	0.999936	0.0242286	0.08184	0.774819	1	0.0535797	0.400723	0.526716	0.999615	-0.218758	6.66758	0.00981826	0.0689995	-0.280851	10.9381	0.000942092	0.0105501	0.0620932	0.532624	0.465506	0.999304	-0.138467	2.67602	0.10187	0.170166	-0.158156	3.49503	0.0615532	0.13537	0.0196889	0.0539253	0.816368	0.997898	-0.103452	1.3525	0.244842	0.310869	-0.31037	12.0999	0.000504242	0.00260475	0.206918	5.35312
100125877	POLR2M	polymerase (RNA) II (DNA directed) polypeptide M	ENSBTAG00000002194	-0.0403477	0.36037	0.548301	0.999936	0.0805278	1.43669	0.230676	1	0.04018	0.35775	0.549759	0.999615	0.00505467	0.00555472	0.940589	0.977878	0.0857357	1.59348	0.206829	0.415392	-0.080681	1.40637	0.235659	0.999304	0.0333155	0.242018	0.622753	0.712223	-0.027624	0.166657	0.6831	0.784409	0.0609394	0.806752	0.369082	0.997898	0.177912	6.19784	0.0127906	0.0225101	0.0207545	0.0834752	0.772642	0.843595	0.157157	4.75236
100125878	SSLP1	secreted seminal-vesicle Ly-6 protein 1	ENSBTAG00000046013	-0.2443	0.279237	0.597201	0.999936	0.789437	2.79621	0.0944877	1	0.545137	1.2792	0.258049	0.999615	-0.297457	0.344987	0.556965	0.766205	0.147519	0.0871779	0.767796	0.880282	-0.444976	0.737549	0.390447	0.999304	-1.08826	7.60227	0.00582948	0.0153714	-0.966268	6.00736	0.0142463	0.0434626	-0.121996	0.0906678	0.76333	0.997898	-0.020794	0.0039352	0.949981	0.961203	-0.584584	2.11761	0.145613	0.255934	0.56379	1.93444
100125879	RRP36	ribosomal RNA processing 36 homolog (S. cerevisiae)	ENSBTAG00000012746	-0.0425888	0.18516	0.666976	0.999936	-0.106321	1.16599	0.280226	1	-0.14891	2.2873	0.130437	0.999615	-0.162641	2.83739	0.0920938	0.277904	0.112248	1.35754	0.243965	0.459421	-0.274889	8.05925	0.0045272	0.872593	0.0868794	0.809702	0.368208	0.481154	0.111912	1.3495	0.245365	0.382049	-0.0250324	0.0673764	0.795196	0.997898	-0.0196991	0.0366924	0.848093	0.88039	0.039776	0.149516	0.698998	0.790046	-0.0594751	0.329094
100125880	C29H11orf68	chromosome 29 open reading frame, human C11orf68	ENSBTAG00000006195	0.120301	1.43613	0.230767	0.999936	0.0116471	0.0134098	0.90781	1	0.131948	1.74344	0.186704	0.999615	-0.262076	7.03839	0.00797805	0.0604563	-0.365453	13.3597	0.000257096	0.00404904	0.103376	1.04174	0.307417	0.999304	-0.0107276	0.0114892	0.91464	0.939004	-0.00380158	0.00144968	0.969628	0.982372	-0.00692605	0.00477278	0.944922	0.997898	-0.0569157	0.275353	0.599763	0.662291	-0.0329914	0.0925151	0.761004	0.836483	-0.0239243	0.0469197
100125881	RAB8A	RAB8A, member RAS oncogene family	ENSBTAG00000038696	-0.0624217	0.508944	0.475597	0.999936	0.0458921	0.275262	0.599824	1	-0.0165296	0.035706	0.850124	0.999615	0.0873191	0.995411	0.318423	0.569126	0.0334976	0.146193	0.7022	0.839916	0.0538215	0.377715	0.538829	0.999304	0.140552	2.57803	0.108357	0.179366	0.0844896	0.931845	0.334384	0.479776	0.0560621	0.410461	0.521736	0.997898	0.50491	29.709	5.02e-08	2.37e-07	0.125546	1.84367	0.174521	0.294147	0.379364	16.8022
100125882	AARSD1	alanyl-tRNA synthetase domain containing 1	ENSBTAG00000015136	-0.0309551	0.182535	0.669204	0.999936	-0.00912282	0.0159359	0.899544	1	-0.040078	0.30758	0.579169	0.999615	0.0109634	0.0225888	0.880531	0.949828	-0.0351068	0.22948	0.631909	0.79418	0.0460702	0.393447	0.530493	0.999304	-0.0197215	0.0733808	0.786476	0.844289	-0.102027	1.96649	0.160821	0.281025	0.082306	1.26842	0.260063	0.997898	-0.0064921	0.00704659	0.933101	0.948551	-0.075575	0.946196	0.33069	0.46997	0.0690829	0.776636
100125883	KAT8	K(lysine) acetyltransferase 8	ENSBTAG00000010511	0.0330378	0.118736	0.730409	0.999936	-0.0779042	0.66262	0.415636	1	-0.0448665	0.220435	0.638709	0.999615	-0.177296	3.41159	0.0647402	0.226943	-0.0932372	0.942856	0.331545	0.550722	-0.084059	0.758615	0.383762	0.999304	0.0972448	1.02954	0.310266	0.420282	0.0516259	0.290746	0.589743	0.712157	0.0456188	0.226739	0.633952	0.997898	0.00831686	0.00659936	0.935254	0.950207	0.0316356	0.0952897	0.757557	0.833884	-0.0233187	0.0508774
100125914	NT5DC1	5'-nucleotidase domain containing 1	ENSBTAG00000003076	0.0804993	0.46561	0.495014	0.999936	-0.105577	0.801534	0.370635	1	-0.025078	0.0453163	0.831424	0.999615	-0.137366	1.32655	0.249419	0.49573	-0.0762791	0.408587	0.522687	0.716481	-0.0610873	0.260467	0.6098	0.999304	0.0793935	0.444351	0.50503	0.610604	0.100461	0.713511	0.398281	0.543603	-0.0210672	0.0313366	0.859492	0.997898	-0.0516416	0.16671	0.683052	0.738639	0.0468995	0.137615	0.710663	0.799	-0.0985412	0.602583
100125917	RFXANK	regulatory factor X-associated ankyrin-containing protein	ENSBTAG00000001762	0.0279973	0.127107	0.721451	0.999936	0.0883652	1.26386	0.260921	1	0.116363	2.20126	0.137898	0.999615	-0.139562	3.11411	0.0776171	0.252387	0.0150752	0.0364058	0.84868	0.925083	-0.154637	3.76872	0.0522197	0.967998	0.031684	0.167103	0.682699	0.761696	0.0329967	0.182228	0.669465	0.774069	-0.00131277	0.000288106	0.986458	0.998709	0.189267	5.15052	0.0232394	0.0386257	0.136264	2.65367	0.103311	0.196712	0.0530022	0.397189
100125919	NPDC1	neural proliferation, differentiation and control, 1	ENSBTAG00000046140	-0.0761833	0.0473948	0.82766	0.999936	0.220947	0.413674	0.520111	1	0.144763	0.176579	0.67433	0.999615	-0.604317	2.83528	0.092215	0.278209	0.0509944	0.0210885	0.884538	0.943188	-0.655312	3.28123	0.0700765	0.994166	0.361097	1.08425	0.297748	0.407381	0.294001	0.719448	0.396325	0.541733	0.0670954	0.0379893	0.845465	0.997898	-0.879004	4.81849	0.0281561	0.0458958	0.533232	2.2275	0.135573	0.242175	-1.41224	12.8928
100125921	TMEM9	transmembrane protein 9	ENSBTAG00000048234	-0.139234	0.931941	0.334359	0.999936	0.206411	2.04611	0.152595	1	0.0671775	0.215977	0.642123	0.999615	-0.20802	2.0496	0.152246	0.375042	-0.433009	8.70413	0.00317489	0.0249809	0.224989	2.32318	0.127459	0.999304	-0.881815	35.3688	2.73e-09	4.4e-08	-0.699221	22.6746	1.92e-06	2.6e-05	-0.182594	1.47899	0.223933	0.997898	-0.896222	32.7101	1.07e-08	5.64e-08	-0.668894	18.5586	1.65e-05	0.000142346	-0.227328	2.02782
100125922	RER1	retention in endoplasmic reticulum sorting receptor 1	ENSBTAG00000009307	-0.0417519	0.324717	0.568786	0.999936	0.0752907	1.05705	0.30389	1	0.0335388	0.209802	0.646923	0.999615	0.040868	0.311747	0.57661	0.78147	0.141924	3.75367	0.0526918	0.170459	-0.101056	1.9012	0.167944	0.999304	0.130311	3.19587	0.0738246	0.130804	0.10692	2.1559	0.142023	0.256987	0.0233911	0.103211	0.74801	0.997898	0.322477	17.4553	2.94e-05	8.68e-05	0.187973	5.90039	0.0151375	0.0438943	0.134504	3.02017
100125923	SCO2	SCO cytochrome oxidase deficient homolog 2 (yeast)	ENSBTAG00000012609	-0.0170771	0.0150354	0.902409	0.999936	-0.133447	0.946455	0.330623	1	-0.150524	1.21324	0.270691	0.999615	-0.22687	3.02966	0.0817552	0.260113	-0.00611576	0.0022224	0.9624	0.982703	-0.220754	2.80074	0.094221	0.999304	-0.179177	1.97752	0.159652	0.246348	-0.0473805	0.14126	0.707032	0.802	-0.131796	1.05638	0.304043	0.997898	-0.435754	9.66442	0.00187871	0.00396185	-0.108433	0.624869	0.429243	0.565599	-0.327321	5.19832
100125925	FAM228B	family with sequence similarity 228, member B	ENSBTAG00000030864	0.377207	2.23491	0.134925	0.999936	-0.0552807	0.046881	0.828582	1	0.321926	1.67832	0.195148	0.999615	-0.455879	2.97295	0.0846673	0.265123	-0.293182	1.23596	0.266252	0.482067	-0.162697	0.353378	0.552207	0.999304	-0.417761	3.02167	0.0821589	0.142601	-0.185517	0.620661	0.430802	0.575025	-0.232244	0.92021	0.33742	0.997898	-1.13435	15.4938	8.28e-05	0.000224667	0.0777263	0.0877512	0.767056	0.840309	-1.21208	17.3356
100125926	TMED7	transmembrane emp24 protein transport domain containing 7	ENSBTAG00000035030	0.131576	2.17997	0.139817	0.999936	-0.0171681	0.0370947	0.847272	1	0.114408	1.65181	0.198713	0.999615	0.100347	1.26584	0.260548	0.509385	0.131227	2.15927	0.141712	0.326401	-0.0308803	0.11964	0.729425	0.999304	0.101413	1.3022	0.253811	0.358399	0.0518755	0.341018	0.559242	0.68741	0.0495373	0.310908	0.577124	0.997898	0.109207	1.35646	0.244153	0.310136	0.115205	1.50731	0.21955	0.348104	-0.00599857	0.00407414
100125927	PDCD6	programmed cell death 6	ENSBTAG00000046493	0.0951718	1.37194	0.241478	0.999936	0.0287101	0.124746	0.723943	1	0.123882	2.33196	0.126742	0.999615	-0.0773366	0.919003	0.337737	0.587304	-0.105555	1.70486	0.191653	0.396184	0.0282183	0.1214	0.727521	0.999304	-0.0974533	1.45554	0.227641	0.32826	-0.0954381	1.39869	0.236943	0.372547	-0.00201519	0.000620896	0.980121	0.998503	-0.210841	6.0584	0.0138403	0.0242131	-0.176042	4.21438	0.0400827	0.0942304	-0.0347986	0.162373
100125928	HILPDA	hypoxia inducible lipid droplet-associated	ENSBTAG00000031863	-0.0682541	0.0414803	0.838614	0.999936	-0.165637	0.255442	0.613269	1	-0.233891	0.505517	0.477086	0.999615	-0.78577	5.52158	0.0187833	0.104482	-0.599393	3.25929	0.0710201	0.208023	-0.186377	0.286883	0.592225	0.999304	-0.370547	1.25542	0.26252	0.368522	-0.357138	1.1578	0.281922	0.423784	-0.0134094	0.00176633	0.966477	0.997898	-0.503204	2.00727	0.156547	0.210535	-0.514728	2.07967	0.149273	0.261016	0.0115244	0.000735636
100125937	SNX22	sorting nexin 22	ENSBTAG00000016821	-0.0162976	0.00656561	0.935419	0.999936	0.264501	1.7216	0.189487	1	0.248204	1.51576	0.218262	0.999615	-0.0131401	0.00427302	0.947881	0.980091	0.208485	1.07301	0.300267	0.518701	-0.221626	1.21195	0.270947	0.999304	0.0465262	0.0533343	0.81736	0.867558	0.0721545	0.128451	0.720043	0.811387	-0.0256283	0.0162617	0.898528	0.997898	0.13669	0.413541	0.520177	0.589614	-0.0752629	0.125394	0.723256	0.808135	0.211953	0.990375
100125938	UBFD1	ubiquitin family domain containing 1	ENSBTAG00000046033	-0.0357893	0.0932331	0.760107	0.999936	0.00448648	0.00146683	0.969449	1	-0.0313028	0.0714924	0.789176	0.999615	0.026912	0.0531008	0.817753	0.921109	0.0375433	0.103058	0.74819	0.869151	-0.0106312	0.0082536	0.927612	0.999304	0.58245	24.7031	6.69e-07	5.47e-06	0.501311	18.3657	1.82e-05	0.000176151	0.0811392	0.486348	0.485561	0.997898	0.883754	50.8319	1.01e-12	1.01e-11	0.464972	13.9817	0.000184601	0.00111897	0.418782	11.4913
100125939	C18H16orf70	chromosome 18 open reading frame, human C16orf70	ENSBTAG00000005058	0.0576993	0.392971	0.530742	0.999936	-0.133362	2.11754	0.14562	1	-0.0756631	0.686639	0.40731	0.999615	-0.0563423	0.380909	0.537117	0.753225	-0.123635	1.80861	0.178675	0.378549	0.0672927	0.531395	0.466021	0.999304	-0.00248855	0.000733627	0.978391	0.984565	-0.0140072	0.0233889	0.87845	0.924211	0.0115187	0.0156446	0.900461	0.997898	0.342735	12.5854	0.000388779	0.000942731	-0.00759228	0.00602189	0.938146	0.960193	0.350328	12.8041
100125940	THOC6	THO complex 6 homolog (Drosophila)	ENSBTAG00000001415	0.0576225	0.648527	0.42064	0.999936	-0.118176	2.75568	0.0969098	1	-0.0605533	0.728786	0.393277	0.999615	-0.0833571	1.38585	0.239107	0.483053	-0.0358108	0.253821	0.614398	0.781501	-0.0475463	0.442629	0.505856	0.999304	0.184453	6.30003	0.0120736	0.0288134	0.097341	1.75581	0.185148	0.310979	0.0871115	1.40928	0.235176	0.997898	0.209179	7.08477	0.00777419	0.0143995	7.02e-05	8.14e-07	0.99928	0.999496	0.209109	6.82912
100125942	ATRAID	all-trans retinoic acid-induced differentiation factor	NA	0.0100728	0.00377289	0.951022	0.999936	0.112872	0.473114	0.491558	1	0.122945	0.561752	0.453555	0.999615	-0.512631	9.62573	0.0019187	0.0233936	-0.309559	3.51774	0.060715	0.187789	-0.203073	1.50544	0.219836	0.999304	-0.673686	16.7215	4.33e-05	0.000216362	-0.515851	9.85528	0.00169345	0.00765115	-0.157834	0.920865	0.337248	0.997898	-0.891079	26.0763	3.28e-07	1.34e-06	-0.46444	7.19067	0.00732837	0.0242676	-0.426639	6.00498
100125943	PLSCR1	phospholipid scramblase 1	ENSBTAG00000031306	-0.12025	0.129384	0.719071	0.999936	0.0412012	0.0160203	0.89928	1	-0.0790492	0.0565792	0.811987	0.999615	0.269854	0.680995	0.409244	0.655803	0.173404	0.278247	0.597852	0.769642	0.0964505	0.086705	0.768409	0.999304	0.164332	0.248195	0.618349	0.70829	-0.193415	0.3465	0.556101	0.684802	0.357748	1.19055	0.275218	0.997898	0.534185	2.20505	0.13756	0.18847	0.0983493	0.0706442	0.790401	0.856959	0.435836	1.43804
100125945	ELOF1	elongation factor 1 homolog (S. cerevisiae)	ENSBTAG00000038151	0.0212825	0.0545766	0.815283	0.999936	0.0441209	0.23467	0.628083	1	0.0654034	0.517118	0.472074	0.999615	-0.0785687	0.739757	0.389739	0.637316	0.0734649	0.646467	0.421379	0.63221	-0.152034	2.75052	0.0972229	0.999304	-0.0592345	0.4219	0.515991	0.620181	-0.0597885	0.431753	0.51113	0.646425	0.000554005	3.64e-05	0.995188	0.999411	-0.158331	2.65973	0.102918	0.14555	0.0757251	0.613032	0.433648	0.569833	-0.234057	5.72513
100126041	COPA	coatomer protein complex, subunit alpha	ENSBTAG00000004333	0.0477763	0.543774	0.460873	0.999936	-0.00615748	0.00903499	0.924273	1	0.0416189	0.413003	0.520449	0.999615	0.0330641	0.260421	0.609831	0.80302	-0.0905304	1.94794	0.162809	0.355967	0.123595	3.62879	0.0567882	0.970028	-0.215727	11.0936	0.000866265	0.00293802	-0.186527	8.30181	0.00396057	0.0152859	-0.0292001	0.203177	0.652169	0.997898	-0.277682	16.5	4.87e-05	0.000137763	-0.283646	17.189	3.38e-05	0.00026377	0.00596355	0.00758224
100126042	ALDH4A1	aldehyde dehydrogenase 4 family, member A1	ENSBTAG00000030335	0.00264093	0.000528007	0.981667	0.999936	0.0146161	0.0162059	0.898701	1	0.017257	0.0226231	0.880441	0.999615	-0.0836882	0.531394	0.466022	0.702145	-0.327231	8.02965	0.00460176	0.0321643	0.243543	4.4379	0.0351494	0.959606	0.0018222	0.000248434	0.987424	0.991139	0.09775	0.723333	0.395053	0.540621	-0.0959278	0.694382	0.404678	0.997898	-0.13627	1.2425	0.264989	0.332524	-0.0401842	0.108283	0.742108	0.823466	-0.0960857	0.612167
100126046	ZNF444	zinc finger protein 444	ENSBTAG00000046111	0.159936	0.730347	0.392771	0.999936	-0.236888	1.61705	0.203504	1	-0.0769516	0.174383	0.676246	0.999615	-0.102947	0.30357	0.581653	0.784853	-0.272654	2.03846	0.153365	0.342628	0.169707	0.776262	0.378287	0.999304	0.477193	6.1885	0.0128583	0.0303882	0.445872	5.42423	0.0198591	0.0563373	0.0313208	0.0277751	0.867639	0.997898	0.642866	9.44463	0.00211768	0.00442322	0.658371	9.88067	0.00167024	0.00716754	-0.0155047	0.00579833
100126047	NUDT6	nudix (nucleoside diphosphate linked moiety X)-type motif 6	ENSBTAG00000005695	-0.0659028	0.0681672	0.794024	0.999936	-0.026066	0.0107459	0.917437	1	-0.0919688	0.133322	0.715012	0.999615	-0.662464	6.50554	0.0107539	0.0725731	-0.401858	2.42372	0.119511	0.291171	-0.260605	0.981519	0.321824	0.999304	-0.187548	0.568946	0.450678	0.558318	-0.107236	0.187381	0.665105	0.770808	-0.0803114	0.104427	0.746581	0.997898	1.02941	14.983	0.000108484	0.00028902	0.682885	6.66542	0.00983012	0.0308931	0.346527	1.7778
100126049	NUDT14	nudix (nucleoside diphosphate linked moiety X)-type motif 14	ENSBTAG00000048010	-0.298703	1.16585	0.280257	0.999936	0.223754	0.672723	0.412104	1	-0.0749496	0.0719466	0.788523	0.999615	-0.226519	0.639538	0.423878	0.666966	-0.137163	0.234981	0.627855	0.791162	-0.0893567	0.0950698	0.757828	0.999304	-0.65621	5.16758	0.0230122	0.0494034	-0.0608299	0.0486502	0.825429	0.88868	-0.59538	4.1914	0.0406294	0.997898	-1.91188	31.903	1.62e-08	8.3e-08	-1.13954	13.2492	0.000272689	0.00154874	-0.772345	4.22225
100126052	TMEM234	transmembrane protein 234	ENSBTAG00000009163	0.0078188	0.00522595	0.942371	0.999936	-0.0717217	0.446334	0.504081	1	-0.0639029	0.35704	0.550155	0.999615	-0.167352	2.38514	0.122494	0.329599	-0.3164	8.24564	0.00408501	0.0296966	0.149048	1.78367	0.181699	0.999304	-0.00108314	0.000102105	0.991938	0.994737	0.0981961	0.845737	0.357761	0.503662	-0.0992793	0.853799	0.35548	0.997898	-0.0524273	0.19731	0.656901	0.714751	-0.0113279	0.00924959	0.923382	0.950651	-0.0410993	0.116429
100126055	PIN4	protein (peptidylprolyl cis/trans isomerase) NIMA-interacting, 4 (parvulin)	ENSBTAG00000047376	0.0720322	0.462297	0.496552	0.999936	-0.150581	2.034	0.153816	1	-0.0785493	0.556177	0.455805	0.999615	-0.050121	0.229162	0.632146	0.817347	0.0975281	0.867333	0.351695	0.568301	-0.147649	1.97632	0.159779	0.999304	0.0171479	0.0270208	0.869432	0.906747	0.0690796	0.44091	0.506684	0.642441	-0.0519317	0.247978	0.618502	0.997898	-0.305735	7.51195	0.0061291	0.0116383	-0.16446	2.17701	0.140087	0.248364	-0.141275	1.56532
100126076	AP1G2	adaptor-related protein complex 1, gamma 2 subunit	ENSBTAG00000007099	0.000231905	7.61e-06	0.997798	0.999936	0.0854072	1.01553	0.31358	1	0.0856391	1.02179	0.312095	0.999615	-0.158263	3.42793	0.0641025	0.225883	-0.164099	3.66454	0.0555819	0.177328	0.00583628	0.00460653	0.945888	0.999304	-0.407793	22.8905	1.72e-06	1.25e-05	-0.281203	10.9696	0.000926199	0.00463267	-0.126589	2.19232	0.1387	0.997898	-0.494238	29.8477	4.67e-08	2.22e-07	-0.34755	14.8477	0.000116552	0.000758875	-0.146688	2.58477
100126170	PHRF1	PHD and ring finger domains 1	ENSBTAG00000046359	-0.0806594	0.574899	0.448319	0.999936	-0.0185198	0.0304097	0.861564	1	-0.0991791	0.871115	0.350647	0.999615	0.0986609	0.874309	0.349765	0.598543	0.00939651	0.00791025	0.92913	0.964729	0.0892644	0.712914	0.398478	0.999304	0.342095	10.3732	0.00127859	0.00410659	0.321986	9.20255	0.00241678	0.0101831	0.0201091	0.0361072	0.849294	0.997898	0.752366	44.7048	2.29e-11	1.85e-10	0.360912	10.2693	0.00135265	0.00599808	0.391454	12.1454
100126179	ZNF75A	zinc finger protein 75a	ENSBTAG00000040381	-0.171403	2.9577	0.0854694	0.999936	-0.122836	1.55161	0.212898	1	-0.294239	8.82364	0.00297353	0.163074	-0.207098	4.7578	0.0291659	0.138028	-0.195628	4.22812	0.0397595	0.142174	-0.0114698	0.0143905	0.904514	0.999304	-0.193717	4.07655	0.0434824	0.0845102	-0.1225	1.64336	0.199865	0.329115	-0.0712168	0.547078	0.459514	0.997898	-0.253506	6.02719	0.0140871	0.0246046	-0.00849074	0.00682892	0.93414	0.957889	-0.245015	5.50144
100126182	COX19	COX19 cytochrome c oxidase assembly homolog (S. cerevisiae)	ENSBTAG00000015253	-0.0152171	0.0256756	0.872695	0.999936	-0.250972	7.22217	0.00720088	0.537162	-0.266189	8.15075	0.00430435	0.199742	-0.190725	4.54379	0.0330384	0.148641	-0.147651	2.70581	0.0999835	0.259303	-0.0430738	0.22545	0.634918	0.999304	0.126598	1.96045	0.161465	0.248769	0.111128	1.52071	0.217511	0.350307	0.0154692	0.0293422	0.863991	0.997898	0.226925	5.25566	0.0218755	0.0366219	0.256573	6.73172	0.00947132	0.0299488	-0.0296486	0.088625
100126272	CD302	CD302 molecule	ENSBTAG00000038195	0.121152	1.04241	0.307261	0.999936	-0.0489298	0.170138	0.679989	1	0.0722221	0.371441	0.54222	0.999615	0.00514288	0.00187949	0.96542	0.98816	0.150254	1.60316	0.205457	0.413926	-0.145111	1.49507	0.221432	0.999304	-0.36649	9.5847	0.00196206	0.00596746	-0.306547	6.73125	0.00947381	0.0311712	-0.0599432	0.256836	0.612302	0.997898	-0.825097	43.1568	5.05e-11	3.84e-10	-0.339161	7.40155	0.00651676	0.0219733	-0.485936	14.9736
100126443	ZNF713	zinc finger protein 713	ENSBTAG00000008175	0.343892	1.57347	0.209703	0.999936	-0.270447	0.961318	0.326855	1	0.0734456	0.0746748	0.784648	0.999615	-0.352414	1.75621	0.185098	0.420952	-0.375077	1.9517	0.162404	0.355512	0.0226631	0.0069137	0.933733	0.999304	-0.472951	3.54153	0.0598503	0.109786	-0.166828	0.463574	0.495958	0.633182	-0.306123	1.45298	0.22805	0.997898	-0.781834	7.58832	0.00587475	0.011206	-0.174892	0.41788	0.517997	0.646564	-0.606942	4.39192
100126444	PCP4L1	Purkinje cell protein 4 like 1	ENSBTAG00000040512	-0.368111	0.902845	0.34202	0.999936	0.283551	0.546036	0.459942	1	-0.0845593	0.0473526	0.827736	0.999615	0.833343	5.01536	0.0251234	0.126337	0.896543	5.74581	0.016528	0.0783821	-0.0632002	0.030191	0.862058	0.999304	0.310572	0.680492	0.409417	0.52016	0.676765	3.28129	0.0700739	0.150158	-0.366194	1.01404	0.313936	0.997898	1.02752	6.73999	0.00942749	0.0171056	1.16321	8.48776	0.00357543	0.0133609	-0.135691	0.125442
100126445	DGCR6L	DiGeorge syndrome critical region gene 6-like	ENSBTAG00000047299	0.0225932	0.0419567	0.837702	0.999936	0.0870569	0.621845	0.430363	1	0.10965	0.98856	0.320095	0.999615	-0.0694619	0.396853	0.528719	0.746968	0.0195231	0.031226	0.859737	0.930382	-0.088985	0.643699	0.422374	0.999304	-0.180491	2.74558	0.0975234	0.164236	-0.0921233	0.721616	0.395614	0.540967	-0.0883681	0.65464	0.418459	0.997898	-0.305571	6.87221	0.00875465	0.0160465	-0.127649	1.20847	0.271636	0.407234	-0.177922	2.27314
100126544	LOC100126544	uncharacterized LOC100126544	ENSBTAG00000034519	0.0838137	0.310317	0.577486	0.999936	0.020451	0.0184631	0.891917	1	0.104265	0.483333	0.486916	0.999615	-0.266829	3.26261	0.0708764	0.240678	-0.370859	6.17832	0.0129325	0.0655841	0.10403	0.475323	0.490549	0.999304	0.264644	3.15733	0.0755869	0.133329	0.151361	1.034	0.30922	0.453918	0.113283	0.581824	0.445598	0.997898	0.166824	1.12847	0.288101	0.357262	-0.174452	1.20244	0.272835	0.408653	0.341276	4.54783
100134966	PPP2R5D	protein phosphatase 2, regulatory subunit B', delta	ENSBTAG00000005533	0.0137831	0.0243366	0.876031	0.999936	0.0462895	0.274677	0.600212	1	0.0600725	0.463126	0.496167	0.999615	-0.313876	12.5868	0.000388491	0.00782339	-0.197079	4.96053	0.0259323	0.106108	-0.116797	1.72537	0.189003	0.999304	-0.130337	2.19087	0.138831	0.219644	-0.081738	0.864882	0.352376	0.497884	-0.0485988	0.30354	0.581671	0.997898	-0.349067	13.8753	0.000195345	0.000498238	-0.133731	2.05095	0.152111	0.264777	-0.215335	5.21003
100135053	ZNF771	zinc finger protein 771	ENSBTAG00000021222	0.0182032	0.0142492	0.904982	0.999936	-0.147668	0.946808	0.330533	1	-0.129465	0.72959	0.393016	0.999615	-0.457204	8.98512	0.00272187	0.029973	-0.209769	1.89999	0.168079	0.362746	-0.247436	2.58706	0.10774	0.999304	0.133877	0.763583	0.38221	0.494928	0.1196	0.611608	0.434183	0.578147	0.0142767	0.00868843	0.925735	0.997898	0.509112	9.98641	0.001577	0.00338137	0.0861129	0.281727	0.595571	0.710232	0.422999	6.81833
100135054	GTF3A	general transcription factor IIIA	ENSBTAG00000012600	-0.0192591	0.082959	0.773327	0.999936	0.0271126	0.164914	0.684672	1	0.00785344	0.0138518	0.90631	0.999615	-0.0340738	0.257757	0.611665	0.804212	0.0295963	0.193645	0.6599	0.813324	-0.0636701	0.891233	0.345143	0.999304	-0.106425	2.48378	0.115026	0.188272	-0.0468918	0.486143	0.485653	0.624276	-0.0595329	0.773114	0.379255	0.997898	-0.213198	9.02574	0.00266204	0.00544856	-0.250602	12.4145	0.000426017	0.00225696	0.0374044	0.269897
100137087	JMJD7	jumonji domain containing 7	ENSBTAG00000046607	0.0459188	0.0707952	0.790183	0.999936	-0.0762986	0.198212	0.656168	1	-0.0303798	0.0317664	0.858541	0.999615	-0.27521	2.39382	0.121815	0.328511	-0.221544	1.53257	0.215727	0.426384	-0.0536654	0.0858843	0.769476	0.999304	0.0409574	0.05401	0.816227	0.866738	0.147741	0.721311	0.395714	0.541046	-0.106784	0.370887	0.542521	0.997898	-0.0572609	0.0834824	0.772633	0.818842	0.358338	3.47823	0.0621813	0.133122	-0.415599	4.43773
100137723	GTF2H4	general transcription factor IIH, polypeptide 4, 52kDa	ENSBTAG00000046757	0.0533565	0.301742	0.582792	0.999936	-0.109874	1.29138	0.255794	1	-0.0565176	0.344211	0.557408	0.999615	-0.2446	6.26418	0.0123203	0.0792142	-0.204192	4.32506	0.037555	0.136729	-0.040408	0.165641	0.684015	0.999304	-0.227973	5.53111	0.0186813	0.0416456	-0.145328	2.27462	0.131508	0.242352	-0.0826452	0.717477	0.396973	0.997898	-0.111179	1.14358	0.284898	0.35389	-0.0137506	0.0175362	0.894649	0.931786	-0.0974281	0.851604
100137734	PILRA	paired immunoglobin-like type 2 receptor alpha	ENSBTAG00000001066	0.0424504	0.0320512	0.857915	0.999936	0.0908743	0.146865	0.701549	1	0.133325	0.316223	0.573886	0.999615	-0.32964	1.92814	0.164963	0.393072	-0.34637	2.12522	0.144892	0.330981	0.0167299	0.0049694	0.9438	0.999304	-0.419677	3.10167	0.0782119	0.13714	-0.304819	1.63824	0.200567	0.330144	-0.114858	0.234346	0.62832	0.997898	-0.802416	10.0517	0.00152207	0.00327333	-0.328287	1.71339	0.190546	0.313101	-0.474128	3.56942
100137737	PIDD1	p53-induced death domain protein 1	ENSBTAG00000019634	0.0150133	0.00493325	0.944005	0.999936	-0.0320504	0.022441	0.88092	1	-0.0170371	0.00630545	0.936709	0.999615	-0.292682	1.79901	0.179833	0.413141	-0.492655	4.87284	0.0272826	0.109565	0.199972	0.771738	0.37968	0.999304	-0.215577	1.15217	0.283095	0.391288	-0.271791	1.83804	0.17518	0.29875	0.0562137	0.0765396	0.782043	0.997898	-0.92648	16.3933	5.15e-05	0.000145022	-0.426076	3.71677	0.0538685	0.119169	-0.500404	4.46324
100137763	LOC100137763	UBAP1-MVB12-associated (UMA)-domain containing protein 1	NA	-0.000669204	4.33e-05	0.994753	0.999936	0.17922	3.08245	0.0791414	1	0.17855	3.06676	0.0799087	0.886987	0.222238	4.52766	0.0333513	0.149563	0.314144	9.01792	0.00267345	0.0220013	-0.0919066	0.777412	0.377934	0.999304	0.199329	3.78699	0.0516524	0.097282	0.120676	1.3912	0.238203	0.373876	0.078653	0.591658	0.441779	0.997898	0.222143	4.16303	0.0413153	0.0648107	0.113305	1.07214	0.300462	0.438324	0.108838	0.982286
100137803	PRDM16	PR domain containing 16	ENSBTAG00000018965	0.231831	0.54769	0.459263	0.999936	0.231853	0.523304	0.469436	1	0.463683	2.15212	0.142373	0.999615	0.54889	2.50328	0.11361	0.31458	0.12666	0.12314	0.725654	0.855506	0.42223	1.42811	0.232074	0.999304	-0.0358304	0.0113999	0.914971	0.939274	-0.0385996	0.0133668	0.907958	0.94499	0.0027692	7.03e-05	0.993309	0.999411	0.288206	0.728359	0.393416	0.465953	0.0541406	0.0253358	0.873533	0.917385	0.234065	0.452265
100137827	CHAMP1	chromosome alignment maintaining phosphoprotein 1	ENSBTAG00000020861	0.0469822	0.471283	0.492397	0.999936	0.0149716	0.047879	0.826796	1	0.0619537	0.822706	0.36439	0.999615	0.0557349	0.657448	0.417462	0.662355	-0.160127	5.33866	0.0208575	0.0919016	0.215862	9.68937	0.00185337	0.830181	-0.100854	2.12014	0.145373	0.227993	-0.0276684	0.160793	0.688427	0.788568	-0.0731859	1.11241	0.291559	0.997898	-0.104199	2.03193	0.154025	0.207586	-0.313704	18.104	2.09e-05	0.000174513	0.209505	7.9293
100137840	DLG4	discs, large homolog 4 (Drosophila)	ENSBTAG00000002564	-0.097933	0.274518	0.600317	0.999936	0.0293754	0.0251344	0.874033	1	-0.0685576	0.136321	0.711966	0.999615	-0.232836	1.39628	0.237347	0.481531	-0.292292	2.13223	0.144231	0.329742	0.0594559	0.0837787	0.772241	0.999304	-0.403368	4.63199	0.0313812	0.064439	-0.111597	0.373926	0.540872	0.672034	-0.29177	2.36734	0.123898	0.997898	-0.545949	8.2892	0.00398816	0.00789905	-0.305187	2.68375	0.101377	0.193961	-0.240762	1.52835
100137841	ZNF114	zinc finger protein 114	ENSBTAG00000047616	-0.231857	1.30159	0.253923	0.999936	-0.347513	3.06633	0.0799296	1	-0.57937	8.34704	0.00386316	0.191434	-0.27689	2.1668	0.141019	0.358162	-0.247342	1.72485	0.18907	0.39267	-0.0295484	0.0238871	0.877173	0.999304	0.245759	1.3759	0.240802	0.343666	0.230141	1.22083	0.269198	0.409463	0.015618	0.005659	0.940035	0.997898	0.926597	15.7998	7.04e-05	0.000193722	0.391178	2.6426	0.104033	0.197723	0.535418	5.20229
100137855	ZNF614	zinc finger protein 614	ENSBTAG00000003541	-0.0230019	0.0958858	0.756824	0.999936	-0.00238263	0.00103541	0.97433	1	-0.0253846	0.117354	0.731922	0.999615	0.0258423	0.111387	0.73857	0.879779	0.00235423	0.00091332	0.975891	0.989078	0.0234881	0.0906739	0.763322	0.999304	-0.289644	14.0713	0.000176005	0.000738233	-0.236526	9.47873	0.00207868	0.00905548	-0.0531177	0.464596	0.495484	0.997898	-0.345766	17.5814	2.75e-05	8.16e-05	-0.11587	2.00392	0.156893	0.270959	-0.229895	7.51814
100137872	AKT3	v-akt murine thymoma viral oncogene homolog 3	ENSBTAG00000017788	0.0682316	0.624063	0.429541	0.999936	-0.0672626	0.607801	0.435617	1	0.000968955	0.000126619	0.991022	0.999615	0.0346341	0.162536	0.686833	0.850192	-0.0019996	0.000539632	0.981467	0.991832	0.0366337	0.181067	0.670458	0.999304	-0.248441	8.19332	0.00420449	0.0115588	-0.210089	5.88574	0.015264	0.0458217	-0.0383526	0.194262	0.659393	0.997898	-0.252475	7.70036	0.00552098	0.0105908	-0.270542	8.82952	0.00296397	0.0114605	0.0180668	0.0388938
100137953	ATP8B4	ATPase, class I, type 8B, member 4	ENSBTAG00000011936	0.116654	0.375714	0.539906	0.999936	0.0329122	0.0299018	0.862713	1	0.149566	0.617615	0.431935	0.999615	-0.0214629	0.012666	0.910393	0.964622	-9.91e-05	2.61e-07	0.999592	0.999711	-0.0213639	0.0125235	0.910896	0.999304	-0.151586	0.627412	0.428306	0.537514	-0.216208	1.28571	0.25684	0.395434	0.0646219	0.115208	0.734291	0.997898	1.10849	29.4363	5.78e-08	2.7e-07	0.430875	4.57703	0.0324033	0.0799844	0.677618	11.2248
100137960	DYTN	dystrotelin	ENSBTAG00000046454	-0.536809	2.99709	0.0834144	0.999936	0.0469179	0.0243644	0.875961	1	-0.489891	2.51581	0.11271	0.987525	-0.865366	7.75706	0.0053503	0.0467772	-0.444103	2.12395	0.145012	0.331146	-0.421263	1.77939	0.182224	0.999304	-0.153897	0.245777	0.620064	0.709851	0.112692	0.13595	0.712341	0.805717	-0.266588	0.734216	0.39152	0.997898	0.556145	2.40914	0.120629	0.167842	0.843618	5.90249	0.0151195	0.0438602	-0.287473	0.66394
100138017	PTPRA	protein tyrosine phosphatase, receptor type, A	ENSBTAG00000011425	-0.0582274	0.941729	0.331834	0.999936	0.0754139	1.58178	0.208504	1	0.0171865	0.0821398	0.774418	0.999615	0.00479125	0.00635695	0.936452	0.976277	0.0599359	0.991813	0.3193	0.538178	-0.0551446	0.837843	0.360014	0.999304	-0.182648	9.27226	0.0023265	0.00691521	-0.203356	11.5126	0.000691273	0.00361667	0.0207086	0.118586	0.730573	0.997898	-0.291899	21.1131	4.33e-06	1.48e-05	-0.237317	13.9264	0.000190111	0.00114687	-0.0545818	0.725716
100138035	TMCO6	transmembrane and coiled-coil domains 6	ENSBTAG00000030589	0.0422388	0.250203	0.616932	0.999936	0.00819948	0.00943128	0.922635	1	0.0504383	0.357628	0.549827	0.999615	-0.127765	2.28546	0.130591	0.34175	-0.0735749	0.756603	0.384394	0.600683	-0.05419	0.408262	0.522853	0.999304	0.0865084	1.03925	0.307996	0.418227	0.170877	4.07188	0.0436027	0.104093	-0.0843683	0.991714	0.319324	0.997898	0.0235018	0.0678095	0.794553	0.836896	0.0145118	0.0258153	0.872352	0.916614	0.00898996	0.00979624
100138038	ARMC10	armadillo repeat containing 10	ENSBTAG00000014161	0.0486812	0.428355	0.512797	0.999936	-0.0305375	0.168795	0.681185	1	0.0181437	0.0596553	0.807042	0.999615	-0.0695797	0.867163	0.351742	0.60034	-0.0945573	1.59498	0.206617	0.415179	0.0249777	0.110999	0.73901	0.999304	-0.464553	38.7141	4.91e-10	9.56e-09	-0.389653	27.3658	1.68e-07	3.32e-06	-0.0749008	1.00259	0.316685	0.997898	-0.601939	57.8649	2.81e-14	3.67e-13	-0.449472	32.4398	1.23e-08	2.87e-07	-0.152467	3.67976
100138040	SOS2	son of sevenless homolog 2 (Drosophila)	NA	-0.00638646	0.00776179	0.929796	0.999936	-0.0715953	0.978425	0.322588	1	-0.0779817	1.16188	0.281076	0.999615	0.0775522	1.15701	0.282086	0.533029	-0.141016	3.79576	0.0513826	0.168304	0.218568	9.113	0.00253799	0.837453	-0.101804	1.98785	0.158565	0.245054	-0.0701954	0.94797	0.330237	0.475315	-0.0316087	0.191174	0.661942	0.997898	-0.0810129	1.12758	0.288292	0.357434	-0.072261	0.894909	0.344151	0.48372	-0.00875186	0.0130119
100138099	ZNF263	zinc finger protein 263	ENSBTAG00000018625	-0.428593	8.94172	0.0027873	0.999936	0.187354	1.74108	0.187002	1	-0.241238	2.82704	0.092689	0.93449	0.0897661	0.416986	0.518445	0.739988	0.162918	1.3709	0.241657	0.456749	-0.0731518	0.276368	0.599092	0.999304	0.282523	3.93506	0.0472893	0.0904272	0.140345	0.969629	0.324773	0.469864	0.142178	1.00245	0.316719	0.997898	-0.207766	1.76614	0.183861	0.242451	0.165156	1.13993	0.285668	0.422834	-0.372922	5.59136
100138100	SETDB1	SET domain, bifurcated 1	ENSBTAG00000000098	0.0706108	0.525005	0.468714	0.999936	-0.0591177	0.368547	0.543797	1	0.0114931	0.0139561	0.90596	0.999615	-0.0589445	0.369786	0.543121	0.756687	-0.187738	3.73077	0.0534189	0.171929	0.128794	1.75174	0.185658	0.999304	-0.00203738	0.000438204	0.983299	0.98807	0.0727549	0.560062	0.454235	0.595983	-0.0747923	0.590354	0.442282	0.997898	0.179605	3.06455	0.0800173	0.116524	-0.135562	1.73503	0.187769	0.309823	0.315166	9.33733
100138102	PDPK1	3-phosphoinositide dependent protein kinase 1	ENSBTAG00000034436	0.0749434	0.727722	0.393622	0.999936	-0.113744	1.67769	0.195232	1	-0.0388011	0.195649	0.658256	0.999615	0.0658078	0.563622	0.452805	0.691086	-0.109393	1.55055	0.213054	0.422881	0.175201	3.97384	0.0462122	0.959606	0.0518921	0.348068	0.555209	0.654275	0.0441242	0.251762	0.615837	0.733265	0.00776793	0.00780301	0.929611	0.997898	0.044059	0.225437	0.634928	0.694979	0.0194684	0.0439273	0.833989	0.888687	0.0245906	0.0697675
100138150	PPP2R1B	protein phosphatase 2, regulatory subunit A, beta	ENSBTAG00000020277	0.0535861	0.219194	0.639655	0.999936	-0.0268443	0.0550118	0.814561	1	0.0267418	0.0546242	0.815204	0.999615	-0.083391	0.530479	0.466406	0.702494	-0.114617	1.00157	0.31693	0.535746	0.0312255	0.0743149	0.785155	0.999304	-0.246012	4.61398	0.0317124	0.0650036	-0.135494	1.4013	0.236506	0.371994	-0.110518	0.932254	0.334278	0.997898	-0.537944	19.7349	8.9e-06	2.88e-05	-0.382797	10.026	0.00154349	0.00673034	-0.155146	1.64605
100138153	CNNM3	cyclin and CBS domain divalent metal cation transport mediator 3	ENSBTAG00000010846	0.0161068	0.0169203	0.896505	0.999936	0.0507138	0.167688	0.682175	1	0.0668206	0.29162	0.589185	0.999615	-0.576685	20.6012	5.66e-06	0.000363329	-0.552237	18.7595	1.48e-05	0.000506763	-0.0244479	0.035844	0.849838	0.999304	-0.671459	29.4586	5.71e-08	6.27e-07	-0.527944	18.4047	1.79e-05	0.000173312	-0.143515	1.33726	0.247519	0.997898	-1.15119	75.5271	3.6e-18	9.87e-17	-0.583518	20.0777	7.44e-06	7.27e-05	-0.567675	18.221
100138159	SFI1	Sfi1 homolog, spindle assembly associated (yeast)	ENSBTAG00000008996	-0.109548	0.274784	0.600141	0.999936	0.0813279	0.152219	0.696424	1	-0.0282205	0.0183057	0.892376	0.999615	-0.122668	0.351322	0.553366	0.764203	0.0810483	0.153524	0.69519	0.834422	-0.203716	0.961772	0.326741	0.999304	-0.289433	1.86801	0.171703	0.261214	-0.23138	1.21616	0.270116	0.410634	-0.0580531	0.0734767	0.78634	0.997898	0.16619	0.540692	0.462146	0.534045	0.11046	0.237193	0.626241	0.735055	0.0557301	0.0594322
100138178	UBE2Z	ubiquitin-conjugating enzyme E2Z	ENSBTAG00000018802	0.0189502	0.0814738	0.77531	0.999936	0.0226523	0.116469	0.732897	1	0.0416025	0.393238	0.530602	0.999615	0.078792	1.42016	0.233378	0.477981	0.00772277	0.0136074	0.907137	0.953488	0.0710692	1.15213	0.283103	0.999304	0.0622465	0.87877	0.348539	0.460876	0.0636517	0.920307	0.337394	0.482414	-0.00140526	0.000447593	0.983121	0.998709	0.241852	11.9119	0.000557771	0.0013106	-0.0671048	0.910418	0.340004	0.479377	0.308957	19.2277
100138193	LOC100138193	60S ribosomal protein L19 pseudogene	NA	-0.106444	0.74475	0.388144	0.999936	0.0627129	0.259527	0.610445	1	-0.0437315	0.12603	0.722585	0.999615	0.0996725	0.649406	0.420325	0.664617	0.289132	5.45722	0.0194876	0.0877321	-0.18946	2.34545	0.125649	0.999304	-0.109688	0.781284	0.376749	0.490144	-0.110737	0.798637	0.371501	0.518204	0.00104864	7.18e-05	0.993239	0.999411	-0.371295	7.96053	0.00478083	0.00931657	-0.293991	4.97525	0.0257125	0.0665103	-0.0773049	0.335958
100138230	HYPK	huntingtin interacting protein K	ENSBTAG00000017212	-0.0948625	0.713838	0.398173	0.999936	0.087573	0.608425	0.435381	1	-0.00728949	0.00421668	0.948225	0.999615	0.133656	1.42404	0.232739	0.477771	0.342943	9.34907	0.00223099	0.0193705	-0.209287	3.48907	0.0617752	0.98439	0.705636	39.0908	4.05e-10	8.08e-09	0.499587	19.696	9.08e-06	9.62e-05	0.206049	3.37112	0.0663486	0.997898	0.912826	58.3408	2.2e-14	2.92e-13	0.435291	13.3579	0.000257342	0.00147303	0.477535	16.171
100138261	C19H17orf100	chromosome 19 open reading frame, human C17orf100	NA	0.216214	0.440603	0.506832	0.999936	-0.154648	0.226855	0.633865	1	0.0615659	0.038041	0.845361	0.999615	-0.025347	0.00592997	0.938619	0.977142	0.0854942	0.0696851	0.791796	0.894202	-0.110841	0.113832	0.735823	0.999304	-1.20313	15.3776	8.8e-05	0.00040495	-0.888788	8.91325	0.00283109	0.0116011	-0.314338	0.974705	0.32351	0.997898	-2.2397	39.1185	3.99e-10	2.64e-09	-1.37052	17.4223	2.99e-05	0.000237838	-0.869182	5.13235
100138267	SENP3	SUMO1/sentrin/SMT3 specific peptidase 3	ENSBTAG00000000131	0.0631986	0.717707	0.396897	0.999936	-0.0457448	0.376831	0.539304	1	0.0174538	0.0551533	0.814327	0.999615	0.0144406	0.0383571	0.844728	0.933912	0.122376	2.75175	0.0971479	0.25452	-0.107935	2.13335	0.144125	0.999304	0.194114	6.94677	0.00839706	0.021061	0.177236	5.8124	0.0159135	0.0473109	0.0168777	0.052787	0.818283	0.997898	0.308741	15.5023	8.24e-05	0.000223882	0.336684	18.3521	1.84e-05	0.000155724	-0.0279425	0.12641
100138286	CABLES1	Cdk5 and Abl enzyme substrate 1	ENSBTAG00000008705	0.143768	0.128999	0.719472	0.999936	0.0580211	0.0214625	0.883526	1	0.201789	0.257931	0.611545	0.999615	-0.754214	3.25391	0.0712535	0.241562	-0.391119	0.857753	0.354368	0.570402	-0.363095	0.731805	0.392299	0.999304	-3.34538	58.7173	1.82e-14	1.24e-12	-2.73	41.9931	9.16e-11	5.86e-09	-0.615377	2.14314	0.143208	0.997898	-4.56078	83.3615	6.83e-20	2.68e-18	-3.1014	45.7846	1.32e-11	7.24e-10	-1.45938	9.5502
100138309	SYN3	synapsin III	ENSBTAG00000020636	-0.176103	0.332635	0.564112	0.999936	0.238072	0.615053	0.432892	1	0.0619694	0.0416416	0.838305	0.999615	0.238594	0.645315	0.421793	0.666059	0.305558	1.0568	0.303945	0.522647	-0.0669644	0.0505501	0.822109	0.999304	1.63161	28.2127	1.09e-07	1.11e-06	1.51288	24.634	6.93e-07	1.1e-05	0.118731	0.161522	0.687759	0.997898	1.32554	16.9503	3.84e-05	0.000110871	0.539302	2.86858	0.0903248	0.177541	0.786243	6.12035
100138311	PIK3AP1	phosphoinositide-3-kinase adaptor protein 1	ENSBTAG00000019872	-0.0483189	0.0979586	0.754293	0.999936	0.107051	0.480734	0.48809	1	0.0587321	0.144735	0.703619	0.999615	0.579529	13.9748	0.000185273	0.00456601	0.545325	12.3657	0.000437301	0.00600748	0.0342039	0.049084	0.824665	0.999304	1.26425	64.776	8.39e-16	8.62e-14	0.944789	36.6549	1.41e-09	5.7e-08	0.319457	4.24504	0.0393652	0.997898	1.7769	112.256	3.14e-26	4.79e-24	1.11732	45.822	1.3e-11	7.16e-10	0.659581	16.2127
100138312	ACSL3	acyl-CoA synthetase long-chain family member 3	ENSBTAG00000017258	-0.0242945	0.0566066	0.811942	0.999936	0.0198275	0.0377711	0.845904	1	-0.00446704	0.00191768	0.965071	0.999615	0.218606	4.6006	0.0319608	0.145372	0.142154	1.93785	0.163902	0.357501	0.0764523	0.562227	0.453364	0.999304	0.173302	2.85024	0.0913604	0.155575	0.195271	3.62678	0.0568566	0.127527	-0.0219689	0.0460266	0.830127	0.997898	0.361911	11.2297	0.000805	0.00183435	0.16913	2.44613	0.117815	0.21732	0.192781	3.17749
100138313	FPGT	fucose-1-phosphate guanylyltransferase	ENSBTAG00000038480	0.161878	1.09634	0.295071	0.999936	-0.181661	1.38695	0.23892	1	-0.0197827	0.016605	0.897468	0.999615	-0.449139	8.53905	0.00347607	0.0350211	-0.173759	1.28974	0.256096	0.471702	-0.27538	3.16342	0.0753054	0.994166	-0.366931	6.01155	0.0142125	0.0329818	-0.274782	3.40138	0.065142	0.141558	-0.0921485	0.377214	0.539098	0.997898	-0.352557	4.9525	0.026053	0.0428198	-0.0896782	0.323102	0.569749	0.690718	-0.262879	2.70984
100138339	SH2D7	SH2 domain containing 7	ENSBTAG00000047166	0.0876509	0.142463	0.705844	0.999936	0.0447113	0.0367973	0.847878	1	0.132362	0.325812	0.568135	0.999615	0.557988	6.04668	0.0139324	0.0855097	0.731426	10.386	0.00126978	0.0130907	-0.173438	0.604714	0.436785	0.999304	1.4456	30.0558	4.2e-08	4.78e-07	1.11218	17.5709	2.77e-05	0.000248824	0.333426	1.84901	0.173898	0.997898	1.57445	30.8059	2.85e-08	1.41e-07	0.725504	5.89458	0.0151876	0.0440008	0.84895	9.45184
100138350	ASH2L	ash2 (absent, small, or homeotic)-like (Drosophila)	ENSBTAG00000000978	0.00985362	0.0241726	0.876446	0.999936	-0.0432113	0.467564	0.49411	1	-0.0333577	0.279599	0.596964	0.999615	0.0443676	0.495037	0.481689	0.713896	0.0473825	0.560475	0.454069	0.659731	-0.0030149	0.00226199	0.962067	0.999304	-0.0446606	0.499967	0.479515	0.58609	3.11e-05	2.45e-07	0.999605	0.999822	-0.0446916	0.498568	0.48013	0.997898	0.0714942	1.13055	0.287659	0.356841	-0.0447525	0.437507	0.508328	0.637473	0.116247	2.90154
100138353	FNIP2	folliculin interacting protein 2	ENSBTAG00000011970	0.0649476	0.233728	0.628774	0.999936	-0.0203881	0.0230386	0.879357	1	0.0445596	0.110066	0.740069	0.999615	0.153595	1.30681	0.252973	0.500428	0.00987269	0.00539503	0.941447	0.97134	0.143722	1.14297	0.285026	0.999304	0.00900237	0.00446183	0.946743	0.962772	-0.182261	1.82752	0.17642	0.300433	0.191264	2.01441	0.155812	0.997898	0.436139	9.3955	0.00217518	0.00453367	-0.326944	5.29482	0.0213889	0.057347	0.763083	28.5883
100138363	LOC100138363	60S ribosomal protein L6 pseudogene	NA	0.201447	0.33371	0.563483	0.999936	0.167727	0.227114	0.633672	1	0.369174	1.11385	0.291247	0.999615	0.588348	2.88716	0.0892884	0.273751	0.536584	2.3627	0.124267	0.298985	0.0517638	0.0223291	0.881215	0.999304	1.37263	11.9264	0.000553444	0.00200035	1.06494	7.05708	0.00789526	0.0268892	0.307687	0.697106	0.403758	0.997898	2.13668	23.1503	1.5e-06	5.47e-06	1.85017	16.4485	5e-05	0.000371717	0.286505	0.525536
100138449	LOC100138449	zinc finger protein 551	NA	-0.0643193	0.64813	0.420782	0.999936	-0.0457075	0.3308	0.565188	1	-0.110027	1.91416	0.166502	0.999615	-0.116535	2.13738	0.143747	0.362877	-0.166302	4.29827	0.0381511	0.138121	0.0497672	0.380613	0.537275	0.999304	-0.238483	8.52138	0.00350997	0.00990258	-0.176232	4.70781	0.0300258	0.0778367	-0.0622508	0.571198	0.449783	0.997898	-0.381772	18.7339	1.5e-05	4.67e-05	-0.235891	7.2282	0.0071767	0.0238393	-0.145881	2.60843
100138482	ABHD12B	abhydrolase domain containing 12B	ENSBTAG00000044049	0.0744737	0.190304	0.662663	0.999936	0.159269	0.867477	0.351655	1	0.233743	1.86573	0.171965	0.999615	0.04052	0.0563391	0.812379	0.918444	-0.203181	1.41423	0.234355	0.44826	0.243701	2.03392	0.153823	0.999304	0.0292873	0.0293405	0.863995	0.90291	0.117783	0.474508	0.490921	0.628659	-0.0884957	0.268383	0.604419	0.997898	0.266885	2.1898	0.138927	0.190044	-0.0706833	0.15333	0.695373	0.787049	0.337568	3.49109
100138505	KIAA0930	KIAA0930 ortholog	ENSBTAG00000006776	0.0830851	0.839302	0.359596	0.999936	-0.0136213	0.0225569	0.880615	1	0.0694638	0.587399	0.443427	0.999615	-0.236888	6.7801	0.00921799	0.0662349	-0.399451	19.1572	1.2e-05	0.000429858	0.162563	3.16984	0.07501	0.994166	-0.245079	7.31639	0.00683284	0.0176744	-0.172227	3.62002	0.0570882	0.127965	-0.0728525	0.646346	0.421422	0.997898	-0.330604	11.9734	0.000539647	0.00127124	-0.305915	10.2443	0.00137108	0.00606624	-0.0246896	0.0665315
100138517	NUP62	nucleoporin 62kDa	ENSBTAG00000005766	-0.0523467	0.535203	0.464428	0.999936	-0.0263276	0.136456	0.71183	1	-0.0786743	1.21711	0.269928	0.999615	-0.0753914	1.14294	0.285033	0.536465	-0.0381518	0.291105	0.589513	0.764153	-0.0372396	0.275154	0.599895	0.999304	0.141467	4.02448	0.0448445	0.0867564	0.12421	3.11608	0.0775229	0.162017	0.0172571	0.0601208	0.806305	0.997898	0.361321	23.4871	1.26e-06	4.66e-06	0.171107	5.20344	0.0225422	0.0597809	0.190215	6.43073
100138541	TENM2	teneurin transmembrane protein 2	ENSBTAG00000025071	-0.201188	0.22716	0.633638	0.999936	0.19075	0.19946	0.655157	1	-0.0104381	0.000787104	0.977618	0.999615	0.509226	1.4235	0.232829	0.477777	0.935215	4.86022	0.0274829	0.110162	-0.425989	1.04039	0.307732	0.999304	0.2728	0.367984	0.544105	0.645363	-0.0946023	0.0448438	0.832291	0.893535	0.367402	0.665796	0.414521	0.997898	0.0386174	0.00693916	0.933612	0.948862	-0.78559	2.45606	0.117072	0.216266	0.824208	2.66802
100138545	PML	promyelocytic leukemia	ENSBTAG00000015779	-0.129988	0.340642	0.559459	0.999936	-0.00730344	0.00107616	0.97383	1	-0.137291	0.380035	0.537585	0.999615	0.269447	1.45619	0.227537	0.471136	-0.0222523	0.00992521	0.920642	0.960217	0.291699	1.6962	0.192786	0.999304	0.803643	12.7458	0.000356802	0.00136531	0.519564	5.36483	0.0205468	0.0578269	0.284079	1.62038	0.203039	0.997898	2.23199	82.0367	1.34e-19	4.94e-18	0.901207	14.3534	0.000151508	0.000949919	1.33078	30.6893
100138550	FIP1L1	factor interacting with PAPOLA and CPSF1	NA	0.0202272	0.110439	0.739644	0.999936	0.0198355	0.106282	0.744418	1	0.0400627	0.434076	0.509996	0.999615	-0.00016979	7.82e-06	0.997769	0.999137	0.125866	4.31031	0.037882	0.137378	-0.126036	4.31439	0.0377914	0.959606	-0.0522556	0.741635	0.389138	0.501652	-0.0650117	1.14965	0.283621	0.425432	0.0127561	0.0440885	0.833689	0.997898	-0.0579894	0.81644	0.366223	0.43779	-0.0492699	0.587714	0.443305	0.578359	-0.00871954	0.0182634
100138565	KSR1	kinase suppressor of ras 1	ENSBTAG00000006601	-0.0536326	0.112174	0.737682	0.999936	0.154844	0.934223	0.333768	1	0.101212	0.399115	0.527547	0.999615	-0.21883	1.8631	0.172267	0.403381	-0.191139	1.42015	0.233379	0.44707	-0.0276919	0.0296489	0.863289	0.999304	0.483955	9.0838	0.00257884	0.00755999	0.607765	14.3206	0.000154167	0.0010458	-0.123811	0.603045	0.437419	0.997898	0.48253	8.0996	0.0044275	0.00868783	0.713406	17.5995	2.73e-05	0.000219696	-0.230875	1.86628
100138604	PKD1L3	polycystic kidney disease 1-like 3	ENSBTAG00000019884	-0.15697	0.868577	0.35135	0.999936	0.418091	6.07613	0.0137021	0.676061	0.261122	2.36928	0.123744	0.999615	0.151046	0.827365	0.363035	0.610752	0.103541	0.38671	0.534034	0.725163	0.0475052	0.0815912	0.775153	0.999304	-0.629687	14.0692	0.000176205	0.000738625	-0.501124	8.99654	0.00270491	0.0112065	-0.128563	0.581824	0.445598	0.997898	-0.644992	12.9439	0.000320964	0.000789746	-0.490047	7.52666	0.00607925	0.0207963	-0.154945	0.73752
100138613	SRPRB	signal recognition particle receptor, B subunit	ENSBTAG00000044075	-0.0248071	0.0767169	0.781797	0.999936	0.105051	1.37532	0.240901	1	0.0802437	0.803272	0.370117	0.999615	-0.0627983	0.486841	0.48534	0.715403	0.0297592	0.109032	0.741249	0.864956	-0.0925575	1.04962	0.305595	0.999304	-0.0313355	0.123868	0.724876	0.794643	-0.0290514	0.106793	0.743825	0.828549	-0.00228405	0.000658532	0.979527	0.998503	-0.185866	3.83333	0.0502429	0.0771151	-0.0198779	0.044045	0.83377	0.888603	-0.165988	3.01702
100138621	ZNF513	zinc finger protein 513	ENSBTAG00000019518	-0.0899282	0.812031	0.367521	0.999936	0.0608854	0.374737	0.540433	1	-0.0290429	0.0850445	0.770574	0.999615	0.126718	1.68239	0.194608	0.432583	0.185227	3.5774	0.0585706	0.183612	-0.0585093	0.358079	0.549575	0.999304	0.388698	15.3809	8.79e-05	0.000404396	0.293883	8.7926	0.00302455	0.0122687	0.0948158	0.928217	0.335327	0.997898	0.481645	20.5652	5.76e-06	1.92e-05	0.323734	9.17828	0.00244904	0.00981526	0.15791	2.19674
100138632	DCAF13	DDB1 and CUL4 associated factor 13	ENSBTAG00000021449	0.126125	1.38037	0.240038	0.999936	-0.0443652	0.170748	0.679448	1	0.0817599	0.58234	0.445397	0.999615	0.135965	1.6227	0.202716	0.443187	0.207877	3.78455	0.0517278	0.168955	-0.0719126	0.453594	0.500633	0.999304	-0.0488425	0.209277	0.647335	0.73219	-0.0108935	0.0104493	0.918581	0.950129	-0.0379489	0.126134	0.722474	0.997898	-0.454062	16.0471	6.18e-05	0.000171873	-0.29826	6.94334	0.0084132	0.0272105	-0.155802	1.86199
100138653	ZNF329	zinc finger protein 329	ENSBTAG00000003465	-0.159146	2.13014	0.144428	0.999936	-0.238886	5.07436	0.0242822	0.850063	-0.398032	13.8715	0.000195745	0.0264094	-0.175205	2.90748	0.0881696	0.27158	-0.0129182	0.0158767	0.89973	0.950202	-0.162287	2.44048	0.11824	0.999304	-0.306194	8.86192	0.00291181	0.00842045	-0.21785	4.5687	0.0325614	0.0829427	-0.0883443	0.718771	0.396547	0.997898	-0.113109	1.03235	0.309608	0.379891	-0.172407	2.37427	0.123349	0.225016	0.0592981	0.267562
100138748	THOC1	THO complex 1	ENSBTAG00000019215	0.0472225	0.370085	0.542958	0.999936	-0.0265545	0.117244	0.732044	1	0.0206681	0.0711789	0.789628	0.999615	0.116835	2.30264	0.129154	0.339332	0.0876452	1.29105	0.255855	0.471383	0.02919	0.143242	0.705079	0.999304	0.0177336	0.0524447	0.818863	0.868367	0.00861982	0.0124122	0.911291	0.946632	0.00911376	0.0138257	0.906398	0.997898	0.154763	3.51997	0.0606336	0.0912365	-0.0297138	0.128886	0.71959	0.805381	0.184476	4.92959
100138783	C11H9orf114	chromosome 11 open reading frame, human C9orf114	ENSBTAG00000012485	-0.08227	0.545726	0.460069	0.999936	0.165692	2.21154	0.136982	1	0.0834224	0.560264	0.454154	0.999615	0.101642	0.860068	0.35372	0.601919	0.0751734	0.468312	0.493765	0.694061	0.0264685	0.0580327	0.809633	0.999304	0.041822	0.142645	0.705665	0.779318	0.12001	1.18213	0.276923	0.418279	-0.078188	0.500209	0.479408	0.997898	-0.249758	4.48441	0.0342054	0.0546712	-0.0189256	0.0260653	0.871741	0.916388	-0.230832	3.7835
100138828	NRDE2	NRDE-2, necessary for RNA interference, domain containing	ENSBTAG00000005427	-0.0753644	0.715849	0.397509	0.999936	-0.0724039	0.669166	0.413342	1	-0.147768	2.77956	0.0954745	0.943332	-0.0903434	0.991914	0.319275	0.569896	-0.133155	2.12466	0.144945	0.331048	0.0428119	0.216954	0.641371	0.999304	-0.265688	8.77284	0.0030575	0.00877229	-0.190157	4.54369	0.0330402	0.0838393	-0.0755309	0.699625	0.40291	0.997898	-0.0546288	0.329728	0.565819	0.631952	-0.0745199	0.607977	0.43555	0.571634	0.0198911	0.0423273
100138861	LRWD1	leucine-rich repeats and WD repeat domain containing 1	ENSBTAG00000014742	-0.108245	0.794597	0.372714	0.999936	-0.00147654	0.000151568	0.990177	1	-0.109721	0.831155	0.361939	0.999615	0.0478904	0.15134	0.697258	0.857046	0.12839	1.07716	0.299335	0.517606	-0.0804996	0.421684	0.516098	0.999304	0.37065	9.56612	0.00198201	0.00601892	0.256183	4.55723	0.03278	0.0833162	0.114467	0.935931	0.333326	0.997898	0.185176	2.06941	0.15028	0.203388	0.0540777	0.173413	0.677096	0.773188	0.131098	0.992903
100138864	LOC100138864	eukaryotic initiation factor 4A-II pseudogene	NA	-0.0338055	0.0193659	0.889323	0.999936	-0.0625124	0.0676678	0.794763	1	-0.096318	0.16062	0.688587	0.999615	-0.411589	3.08011	0.0792551	0.255143	-0.0359723	0.0241428	0.876522	0.939364	-0.375616	2.51742	0.112594	0.999304	0.463258	3.75054	0.0527906	0.0989422	0.259971	1.17276	0.278834	0.420241	0.203287	0.740773	0.389414	0.997898	0.383344	1.92599	0.165197	0.22065	0.799897	8.73541	0.00312088	0.0119191	-0.416553	2.4133
100138870	CLPX	caseinolytic mitochondrial matrix peptidase chaperone subunit	ENSBTAG00000008386	0.016565	0.0728246	0.787268	0.999936	-0.00239076	0.00151856	0.968915	1	0.0141742	0.0534564	0.817155	0.999615	0.170005	7.73841	0.00540585	0.0471145	0.222085	13.1803	0.00028291	0.00432199	-0.0520801	0.726453	0.394035	0.999304	-0.148645	5.91569	0.0150066	0.0345416	-0.0992148	2.6436	0.103968	0.202977	-0.0494303	0.652473	0.41923	0.997898	-0.152578	5.5539	0.0184395	0.0313732	-0.082237	1.61047	0.204426	0.329891	-0.070341	1.16519
100138922	LOC100138922	uncharacterized LOC100138922	NA	-0.0657724	0.0819159	0.774718	0.999936	-0.0586459	0.0656915	0.797717	1	-0.124418	0.294	0.587669	0.999615	0.155115	0.483818	0.486698	0.716644	0.264474	1.40886	0.235246	0.449531	-0.109359	0.241027	0.623465	0.999304	1.37444	36.7894	1.32e-09	2.27e-08	1.22093	29.5387	5.48e-08	1.29e-06	0.153512	0.479436	0.488678	0.997898	1.32891	30.3812	3.55e-08	1.73e-07	1.42716	34.9182	3.44e-09	9.53e-08	-0.0982509	0.175374
100138951	LOC100138951	CD33 antigen-like	ENSBTAG00000004608	-0.0954458	0.129051	0.719418	0.999936	0.422609	2.5178	0.112568	1	0.327163	1.50992	0.219152	0.999615	0.619327	5.39431	0.0202025	0.109753	0.556733	4.34647	0.0370858	0.135626	0.0625942	0.0554463	0.813844	0.999304	0.49747	3.39554	0.0653729	0.118136	0.79986	8.65635	0.00325924	0.0130548	-0.30239	1.27838	0.2582	0.997898	2.29692	59.6312	1.14e-14	1.61e-13	1.1604	16.1254	5.93e-05	0.000430429	1.13653	15.8848
100138953	BBS7	Bardet-Biedl syndrome 7	ENSBTAG00000004945	0.173029	1.80375	0.179259	0.999936	-0.0900505	0.488117	0.484768	1	0.082978	0.422376	0.515754	0.999615	-0.0178219	0.0190277	0.890287	0.954395	0.00450437	0.00120045	0.972361	0.987015	-0.0223262	0.0292545	0.864193	0.999304	-0.406253	10.745	0.00104561	0.00345754	-0.289635	5.53688	0.0186197	0.0535882	-0.116618	0.875477	0.349443	0.997898	-0.796604	34.3669	4.56e-09	2.56e-08	-0.176118	1.77122	0.183231	0.304543	-0.620485	20.291
100138954	ZNF146	zinc finger protein 146	ENSBTAG00000031687	-0.0921279	1.43721	0.230592	0.999936	-0.133441	3.04799	0.0808373	1	-0.225569	8.68796	0.00320319	0.170284	-0.00868797	0.0132948	0.908205	0.963553	0.124513	2.73042	0.0984534	0.256726	-0.133201	3.11539	0.0775559	0.994166	0.00758391	0.0100232	0.920252	0.94316	0.00437194	0.00334178	0.953901	0.971689	0.00321197	0.00179429	0.966212	0.997898	-0.192331	5.70836	0.0168843	0.0289294	0.000398181	2.44e-05	0.996058	0.99728	-0.192729	5.63625
100138962	EXOSC5	exosome component 5	ENSBTAG00000016034	-0.00460695	0.00109628	0.973587	0.999936	-0.0301758	0.0474656	0.827533	1	-0.0347827	0.0632624	0.801412	0.999615	-0.439943	10.4566	0.00122209	0.0170933	-0.464392	11.4832	0.000702297	0.00851781	0.0244482	0.0308843	0.860499	0.999304	-0.481913	12.5784	0.000390225	0.00147611	-0.261325	3.77949	0.0518844	0.118775	-0.220588	2.59737	0.107041	0.997898	-0.917743	37.9165	7.38e-10	4.66e-09	-0.488186	11.1997	0.000818096	0.00393861	-0.429557	7.88073
100138971	ZNF570	zinc finger protein 570	ENSBTAG00000000472	-0.0202585	0.0294192	0.863815	0.999936	-0.170215	2.10009	0.147291	1	-0.190473	2.63637	0.104442	0.964975	-0.0482594	0.166175	0.683534	0.848304	0.123481	1.08872	0.296755	0.515136	-0.17174	2.09111	0.148159	0.999304	-0.205248	3.01602	0.0824457	0.143027	-0.189911	2.59696	0.107069	0.207484	-0.015337	0.0166567	0.89731	0.997898	-0.590116	21.8254	2.99e-06	1.04e-05	-0.312787	6.23093	0.0125538	0.037694	-0.277329	4.64966
100139027	TVP23A	trans-golgi network vesicle protein 23 homolog A (S. cerevisiae)	ENSBTAG00000016360	0.114028	0.31153	0.576743	0.999936	-0.0611705	0.0903727	0.763704	1	0.0528577	0.0687178	0.793213	0.999615	-0.146088	0.485406	0.485984	0.715972	-0.368331	2.91144	0.0879532	0.238718	0.222243	1.02813	0.310598	0.999304	0.130548	0.372811	0.541476	0.643069	0.183089	0.754083	0.385187	0.531946	-0.0525411	0.0617408	0.803765	0.997898	0.513474	4.51993	0.0335021	0.0536831	0.383458	2.48665	0.114816	0.213091	0.130015	0.295432
100139040	JMJD8	jumonji domain containing 8	ENSBTAG00000033672	0.0071068	0.00825637	0.9276	0.999936	0.0731251	0.873969	0.349859	1	0.0802319	1.05294	0.30483	0.999615	-0.137574	3.07901	0.079309	0.255198	-0.17439	4.92595	0.0264563	0.10743	0.0368162	0.218665	0.640059	0.999304	-0.0154015	0.0388596	0.843727	0.887208	0.0383014	0.240943	0.623526	0.739163	-0.0537029	0.472366	0.491901	0.997898	0.0615943	0.557747	0.455169	0.527036	-0.0164588	0.0397291	0.842011	0.89394	0.0780532	0.889103
100139053	LIN54	lin-54 DREAM MuvB core complex component	ENSBTAG00000010546	0.0454359	0.175811	0.674998	0.999936	-0.138665	1.63897	0.200467	1	-0.0932294	0.742208	0.388955	0.999615	0.236189	4.79247	0.0285845	0.136527	0.210557	3.80447	0.051116	0.167628	0.0256316	0.0564983	0.812119	0.999304	0.288722	7.06478	0.00786141	0.0199775	0.263265	5.88926	0.0152335	0.0457585	0.0254574	0.0551401	0.814349	0.997898	0.405362	12.4177	0.000425293	0.00102305	0.369941	10.3263	0.00131145	0.00584715	0.0354211	0.0949095
100139074	PDAP1	PDGFA associated protein 1	ENSBTAG00000044040	-0.106097	1.65481	0.198306	0.999936	0.04454	0.292143	0.588851	1	-0.0615565	0.557631	0.455216	0.999615	0.0126859	0.0236922	0.877671	0.948377	0.118511	2.06419	0.150795	0.33927	-0.105826	1.6453	0.1996	0.999304	0.156196	3.58502	0.0583029	0.107459	0.0631353	0.586137	0.443917	0.587048	0.0930609	1.27279	0.259243	0.997898	0.250104	8.23275	0.00411412	0.00812345	0.11024	1.59486	0.206634	0.332526	0.139864	2.56597
100139092	GPR34	G protein-coupled receptor 34	ENSBTAG00000020144	0.103546	0.0604801	0.805739	0.999936	-0.641159	2.30089	0.1293	1	-0.537613	1.62095	0.202959	0.999615	-1.4119	10.4706	0.00121286	0.0170157	-1.19601	7.51434	0.00612096	0.0386989	-0.215884	0.255105	0.613503	0.999304	-1.85271	18.0089	2.2e-05	0.000119123	-1.57516	13.3285	0.000261406	0.00162646	-0.277552	0.426013	0.513952	0.997898	-2.19392	22.1405	2.53e-06	8.95e-06	-1.26403	7.809	0.00519865	0.0182288	-0.929889	4.27919
100139105	RAB3D	RAB3D, member RAS oncogene family	ENSBTAG00000002148	-0.049052	0.129388	0.719067	0.999936	0.0427595	0.0985496	0.753577	1	-0.00629248	0.00212956	0.963193	0.999615	-0.344949	6.58986	0.0102561	0.070606	-0.381645	8.0338	0.00459123	0.0321508	0.0366958	0.0736665	0.786071	0.999304	0.0344724	0.0662863	0.796823	0.852551	0.123241	0.849996	0.356553	0.50271	-0.0887686	0.440347	0.506955	0.997898	-0.0107539	0.00576778	0.939462	0.953132	0.065931	0.21777	0.640745	0.745771	-0.076685	0.290589
100139115	SURF1	surfeit 1	NA	-0.0713946	0.63377	0.425976	0.999936	0.0996489	1.23768	0.265919	1	0.0282543	0.0993065	0.752663	0.999615	-0.0467539	0.268285	0.604485	0.799594	-0.0722911	0.635652	0.42529	0.63512	0.0255372	0.0787686	0.778973	0.999304	-0.162647	3.25442	0.0712312	0.126943	-0.149776	2.77531	0.0957283	0.190646	-0.0128716	0.020199	0.886983	0.997898	-0.327005	11.4528	0.000713882	0.00164101	-0.20293	4.42341	0.0354491	0.0855848	-0.124075	1.59642
100139116	SGIP1	SH3-domain GRB2-like (endophilin) interacting protein 1	ENSBTAG00000011091	0.129068	0.322603	0.570047	0.999936	-0.042571	0.0350499	0.851491	1	0.0864971	0.146254	0.702141	0.999615	-0.164131	0.497788	0.480474	0.712876	-0.105005	0.201166	0.653781	0.80928	-0.059126	0.063763	0.800644	0.999304	-1.40297	36.51	1.52e-09	2.56e-08	-1.26849	30.344	3.62e-08	9.08e-07	-0.13448	0.336272	0.561989	0.997898	-0.577637	5.75681	0.0164249	0.0282223	-0.86981	12.9121	0.000326462	0.0017918	0.292173	1.4529
100139125	MCF2L2	MCF.2 cell line derived transforming sequence-like 2	ENSBTAG00000010394	0.0324542	0.0385643	0.844314	0.999936	0.213348	1.65769	0.197916	1	0.245802	2.20159	0.137869	0.999615	0.264417	2.55716	0.109796	0.307574	0.376801	5.1886	0.0227355	0.0975433	-0.112384	0.462882	0.49628	0.999304	0.769719	21.3836	3.76e-06	2.49e-05	0.602512	13.1505	0.000287446	0.00176318	0.167207	1.02294	0.311823	0.997898	1.00417	32.4265	1.24e-08	6.45e-08	0.569766	10.5059	0.00118996	0.00539038	0.434403	6.14007
100139154	XPO5	exportin 5	ENSBTAG00000018970	-0.0120041	0.0191718	0.889875	0.999936	-0.0184546	0.0455547	0.830987	1	-0.0304587	0.124498	0.724206	0.999615	-0.121945	2.13169	0.144281	0.363718	-0.230756	7.54426	0.00602014	0.0382636	0.108811	1.66119	0.197442	0.999304	-0.0295579	0.124619	0.724077	0.794007	0.000533038	4.04e-05	0.994929	0.996992	-0.0300909	0.128842	0.719635	0.997898	-0.203489	5.24331	0.0220313	0.0368384	-0.154143	3.0078	0.0828646	0.166521	-0.0493457	0.3
100139161	TIAM2	T-cell lymphoma invasion and metastasis 2	ENSBTAG00000010047	0.0746718	0.308968	0.578314	0.999936	0.120122	0.794875	0.37263	1	0.194794	2.10139	0.147165	0.999615	0.131462	0.955434	0.32834	0.578798	0.231725	2.96698	0.0849802	0.233578	-0.100263	0.555608	0.456035	0.999304	0.78524	35.5237	2.52e-09	4.08e-08	0.695347	28.0104	1.21e-07	2.53e-06	0.0898936	0.479051	0.488852	0.997898	0.81459	33.6961	6.44e-09	3.54e-08	0.679661	23.3657	1.34e-06	1.66e-05	0.134929	0.94389
100139162	FAM83G	family with sequence similarity 83, member G	ENSBTAG00000003705	0.218385	0.42876	0.512598	0.999936	-0.222879	0.454963	0.499987	1	-0.00449306	8.75e-05	0.992539	0.999719	-0.517408	2.64252	0.104038	0.297942	-0.715916	4.93111	0.0263773	0.107408	0.198508	0.372572	0.541605	0.999304	0.606983	3.40293	0.0650806	0.117705	0.234455	0.51148	0.474499	0.614389	0.372527	1.32556	0.249597	0.997898	1.35365	14.8753	0.000114854	0.000304646	0.151791	0.178775	0.672428	0.769606	1.20186	11.4303
100139170	GBA2	glucosidase, beta (bile acid) 2	ENSBTAG00000011431	-0.0475785	0.471673	0.492218	0.999936	0.0827914	1.43147	0.231525	1	0.0352129	0.258898	0.610878	0.999615	0.171006	6.22512	0.012595	0.0805326	0.0956472	1.92896	0.164872	0.358403	0.0753589	1.20234	0.272855	0.999304	0.200531	8.26061	0.00405146	0.0112069	0.255012	13.4531	0.000244599	0.00153775	-0.0544804	0.615251	0.432818	0.997898	0.0529367	0.504831	0.477385	0.549139	0.0613678	0.674804	0.411382	0.548702	-0.00843109	0.012498
100139208	SP140L	SP140 nuclear body protein-like	ENSBTAG00000037702	-0.0439197	0.0801307	0.77712	0.999936	-0.0278341	0.0322221	0.857541	1	-0.0717538	0.214322	0.6434	0.999615	0.421112	7.40966	0.00648747	0.0529804	0.447622	8.35159	0.0038535	0.0284427	-0.0265095	0.0295737	0.863461	0.999304	0.666768	18.2271	1.96e-05	0.000107361	0.491114	9.89872	0.00165394	0.00749459	0.175654	1.28277	0.257386	0.997898	1.35614	66.3418	3.79e-16	7.05e-15	0.693801	17.4955	2.88e-05	0.000230306	0.662342	16.1907
100139209	LOC100139209	leukocyte immunoglobulin-like receptor subfamily A member 6	NA	0.000329027	4.4e-06	0.998327	0.999936	-0.00730261	0.00184646	0.965725	1	-0.00697359	0.00166982	0.967405	0.999615	0.342069	4.11261	0.0425646	0.174587	0.160162	0.895537	0.343981	0.561917	0.181907	1.16256	0.280934	0.999304	1.0452	36.5159	1.51e-09	2.56e-08	0.922015	28.7039	8.43e-08	1.87e-06	0.123185	0.528994	0.46703	0.997898	1.41739	60.8713	6.09e-15	9.08e-14	0.836482	21.2014	4.13e-06	4.38e-05	0.580909	10.557
100139217	METTL23	methyltransferase like 23	ENSBTAG00000044138	0.0151227	0.0254361	0.873285	0.999936	0.0948464	0.998975	0.317559	1	0.109969	1.34683	0.245834	0.999615	0.087833	0.870252	0.350886	0.599647	0.0102258	0.0117076	0.913836	0.957262	0.0776072	0.674306	0.411554	0.999304	0.0668361	0.500285	0.479375	0.58602	0.0984083	1.08863	0.296776	0.440827	-0.0315721	0.111732	0.73818	0.997898	0.0968168	0.9162	0.338475	0.409588	0.00259028	0.000657619	0.979541	0.988231	0.0942265	0.854496
100139219	MTOR	mechanistic target of rapamycin (serine/threonine kinase)	ENSBTAG00000015325	-0.0152208	0.0286253	0.865647	0.999936	0.0168915	0.0352742	0.851022	1	0.00167077	0.000345626	0.985167	0.999615	-0.009916	0.0121332	0.91229	0.965627	-0.111296	1.52069	0.217514	0.428878	0.10138	1.25925	0.261793	0.999304	-0.284405	10.046	0.00152683	0.00477996	-0.196411	4.80667	0.0283497	0.0743156	-0.0879932	0.959851	0.327224	0.997898	-0.567448	35.4219	2.65e-09	1.55e-08	-0.291269	9.40188	0.00216763	0.00886411	-0.276179	8.32683
100139246	FYCO1	FYVE and coiled-coil domain containing 1	ENSBTAG00000015698	-0.0284917	0.093535	0.75973	0.999936	-0.109901	1.39905	0.236883	1	-0.138393	2.21988	0.136244	0.999615	-0.25259	7.33723	0.00675408	0.0544209	-0.439429	21.9276	2.83e-06	0.000145496	0.186839	3.93277	0.0473538	0.959606	-0.158014	2.92399	0.0872719	0.149789	-0.117722	1.62806	0.201971	0.331757	-0.0402923	0.189542	0.663298	0.997898	-0.0420089	0.186089	0.666192	0.723441	-0.136785	1.96347	0.161143	0.276339	0.0947758	0.935608
100139295	MSH5	mutS homolog 5	ENSBTAG00000019790	0.0692763	0.170822	0.679382	0.999936	0.0418447	0.0622772	0.802932	1	0.111121	0.440725	0.506773	0.999615	-0.026118	0.0246219	0.875313	0.947577	0.12322	0.547865	0.459191	0.663675	-0.149338	0.801336	0.370694	0.999304	0.720358	18.0618	2.14e-05	0.000116174	0.676094	15.9482	6.51e-05	0.000507735	0.0442646	0.0700657	0.791241	0.997898	1.02379	32.2019	1.39e-08	7.19e-08	0.306058	2.86234	0.0906756	0.178028	0.717737	16.0402
100139345	LOC100139345	zinc finger protein 426	ENSBTAG00000025146	-0.0148423	0.00471878	0.945234	0.999936	-0.230096	1.16633	0.280156	1	-0.244938	1.33461	0.247986	0.999615	0.0660333	0.0955815	0.757198	0.890636	-0.121441	0.306509	0.57983	0.757546	0.187474	0.728401	0.393402	0.999304	-0.0496741	0.0430442	0.835642	0.880642	0.094991	0.162597	0.686777	0.787198	-0.144665	0.362702	0.54701	0.997898	-0.45646	2.86057	0.0907756	0.130128	-0.567037	4.33072	0.0374305	0.0893579	0.110577	0.142979
100139352	DENND6B	DENN/MADD domain containing 6B	ENSBTAG00000024756	-0.101944	0.389136	0.532754	0.999936	0.209485	1.64372	0.199816	1	0.107541	0.428915	0.512522	0.999615	0.0168874	0.0113305	0.915229	0.967012	-0.038291	0.0565684	0.812004	0.904785	0.0551785	0.116039	0.733371	0.999304	-0.447105	8.15168	0.00430212	0.0117829	-0.337762	4.77926	0.0288044	0.0753225	-0.109342	0.463715	0.495893	0.997898	-0.845397	22.656	1.94e-06	6.96e-06	-0.367945	4.6937	0.0302733	0.0757926	-0.477452	6.63806
100139424	LOC100139424	uncharacterized LOC100139424	NA	-0.0436487	0.0265825	0.870486	0.999936	-0.058804	0.0494818	0.823967	1	-0.102453	0.149583	0.698934	0.999615	-0.200064	0.612834	0.433723	0.675085	-0.153868	0.357972	0.549635	0.737114	-0.0461955	0.031186	0.859826	0.999304	-0.328909	1.58355	0.20825	0.305177	0.0912425	0.130592	0.717819	0.810196	-0.420151	2.56272	0.10941	0.997898	-0.352911	1.50433	0.220007	0.28391	0.0456428	0.0269391	0.869628	0.91479	-0.398554	1.85161
100139476	GPR39	G protein-coupled receptor 39	ENSBTAG00000047036	-0.142703	0.12523	0.72343	0.999936	0.389756	0.913206	0.339265	1	0.247053	0.36622	0.545072	0.999615	-0.160844	0.130675	0.717733	0.866865	0.429453	0.99704	0.318028	0.536686	-0.590297	1.818	0.177552	0.999304	0.141634	0.142549	0.70576	0.779318	0.14119	0.14282	0.705494	0.801238	0.000443738	7.17e-07	0.999324	0.999734	0.506785	1.77439	0.18284	0.241242	0.538407	1.94338	0.163302	0.27918	-0.0316222	0.00688588
100139484	RAPGEF2	Rap guanine nucleotide exchange factor (GEF) 2	ENSBTAG00000012450	-0.019882	0.0268544	0.869831	0.999936	-0.0482444	0.158358	0.690673	1	-0.0681264	0.315859	0.574107	0.999615	0.0938447	0.601949	0.437836	0.678736	0.0293184	0.0586838	0.808589	0.903033	0.0645264	0.284268	0.593917	0.999304	-0.399429	10.7509	0.00104231	0.00344991	-0.381974	9.84859	0.00169962	0.007674	-0.0174549	0.0205183	0.886099	0.997898	-0.318007	6.14954	0.0131446	0.0230863	-0.458564	12.7479	0.000356412	0.00193559	0.140557	1.19341
100139498	MCM9	minichromosome maintenance complex component 9	ENSBTAG00000002059	0.0155708	0.0454101	0.831252	0.999936	0.0716061	0.96031	0.327109	1	0.0871769	1.42595	0.232427	0.999615	0.119161	2.65935	0.102943	0.296266	0.131799	3.2405	0.0718387	0.209536	-0.0126376	0.0298573	0.862814	0.999304	-0.0248932	0.113619	0.736061	0.802983	-0.0567486	0.591958	0.441663	0.585075	0.0318554	0.185204	0.666939	0.997898	-0.0263316	0.112178	0.737678	0.787936	-0.118097	2.24197	0.13431	0.240427	0.0917658	1.3321
100139508	NAV2	neuron navigator 2	ENSBTAG00000018431	-0.108528	0.146679	0.701729	0.999936	-0.490821	3.20516	0.0734063	1	-0.599349	4.82398	0.0280664	0.595445	-0.595372	4.19771	0.0404787	0.169522	-0.358567	1.56791	0.210511	0.419782	-0.236805	0.618796	0.431495	0.999304	-1.26479	17.7132	2.57e-05	0.00013654	-1.08978	14.0658	0.000176522	0.00117189	-0.175012	0.291732	0.589113	0.997898	-1.59063	27.6012	1.49e-07	6.51e-07	-0.864935	9.17213	0.00245729	0.00984018	-0.725698	5.03273
100139514	LOC100139514	vesicle-associated membrane protein-associated protein A pseudogene	NA	0.0181697	0.00421545	0.948233	0.999936	-0.0777352	0.0814812	0.7753	1	-0.0595656	0.0488697	0.825042	0.999615	-0.532714	3.52456	0.060466	0.217718	-0.133192	0.231365	0.630514	0.793144	-0.399522	1.90298	0.167746	0.999304	-0.314559	1.06577	0.301902	0.411969	-0.259807	0.744711	0.388156	0.534398	-0.0547524	0.0307235	0.860859	0.997898	-1.69911	18.115	2.08e-05	6.32e-05	-0.0982017	0.0900937	0.764058	0.838711	-1.60091	15.2332
100139547	CDC73	cell division cycle 73	ENSBTAG00000016703	0.0126695	0.0360258	0.849462	0.999936	-0.0304108	0.207966	0.648366	1	-0.0177413	0.0708969	0.790035	0.999615	0.147564	4.90146	0.026834	0.131007	0.116286	3.03237	0.0816189	0.227631	0.0312781	0.219741	0.639237	0.999304	-0.00238121	0.00127826	0.971479	0.979599	0.0159326	0.0573235	0.810777	0.87791	-0.0183138	0.0754662	0.783538	0.997898	0.0606005	0.744664	0.388171	0.460764	-0.056879	0.652185	0.419332	0.556131	0.117479	2.76491
100139548	LOC100139548	helicase SKI2W	ENSBTAG00000005587	-0.121794	1.89325	0.168835	0.999936	0.107827	1.49002	0.222213	1	-0.0139666	0.0249001	0.874616	0.999615	0.0301196	0.117389	0.731884	0.876049	0.00589771	0.00447478	0.946666	0.974247	0.0242219	0.0752352	0.783861	0.999304	0.0334088	0.147688	0.700754	0.775603	0.0518281	0.356972	0.550193	0.679857	-0.0184193	0.0448922	0.832202	0.997898	-0.179507	3.74723	0.0528952	0.0807128	-0.0836962	0.817063	0.36604	0.504401	-0.0958112	1.04621
100139601	PIGA	phosphatidylinositol glycan anchor biosynthesis, class A	ENSBTAG00000007646	-0.040073	0.0777605	0.780356	0.999936	-0.0728932	0.259066	0.610762	1	-0.112966	0.622939	0.429957	0.999615	0.070808	0.240624	0.623756	0.812334	0.349124	5.90159	0.0151273	0.073663	-0.278316	3.75656	0.0526006	0.967998	0.628471	18.4227	1.77e-05	9.77e-05	0.460334	9.84421	0.00170367	0.00768228	0.168137	1.35585	0.244258	0.997898	0.312553	3.95441	0.0467486	0.0723484	0.439707	7.89754	0.0049502	0.0175036	-0.127154	0.656924
100139635	PPFIA1	protein tyrosine phosphatase, receptor type, f polypeptide (PTPRF), interacting protein (liprin), alpha 1	ENSBTAG00000022188	0.062692	0.613993	0.433288	0.999936	-0.0879535	1.20984	0.271363	1	-0.0252615	0.100047	0.751773	0.999615	0.027814	0.121324	0.727603	0.873574	-0.0380076	0.225689	0.634739	0.79579	0.0658216	0.675884	0.411008	0.999304	0.121472	2.30574	0.128897	0.206336	0.0525886	0.432663	0.510685	0.646039	0.068883	0.741868	0.389063	0.997898	0.147649	3.05504	0.0804868	0.117097	0.0906511	1.14784	0.284002	0.421131	0.0569974	0.451281
100139670	IFIT1	interferon-induced protein with tetratricopeptide repeats 1	ENSBTAG00000007881	0.0402288	0.00544485	0.941178	0.999936	-0.4084	0.560794	0.453941	1	-0.368171	0.455384	0.499789	0.999615	0.965148	2.99832	0.0833511	0.263169	0.995904	2.92134	0.0874154	0.237728	-0.0307563	0.00283957	0.957503	0.999304	2.5469	18.6228	1.59e-05	8.92e-05	1.39466	5.83065	0.0157493	0.0469133	1.15224	4.23685	0.0395554	0.997898	5.62581	62.7915	2.3e-15	3.7e-14	2.33855	14.1595	0.000167945	0.00103428	3.28726	25.8369
100139697	IFT140	intraflagellar transport 140	ENSBTAG00000007245	0.193959	1.80048	0.179655	0.999936	-0.14954	1.07454	0.299922	1	0.0444187	0.0984392	0.753711	0.999615	-0.326814	5.33752	0.0208711	0.112287	-0.384549	7.16426	0.00743702	0.0444205	0.0577345	0.153968	0.694772	0.999304	-0.151191	1.18631	0.276074	0.383824	-0.134289	0.952227	0.329153	0.474256	-0.0169022	0.0144726	0.904244	0.997898	-0.443645	8.1601	0.00428219	0.00842294	0.0942138	0.398204	0.528018	0.655007	-0.537858	11.6668
100139730	COL15A1	collagen, type XV, alpha 1	ENSBTAG00000010082	0.264625	0.645886	0.421587	0.999936	0.0115588	0.00124074	0.971901	1	0.276184	0.716381	0.397333	0.999615	-0.169309	0.244655	0.620864	0.810288	0.00539091	0.000243486	0.98755	0.995297	-0.1747	0.255447	0.613266	0.999304	-0.245554	0.582504	0.445332	0.553208	-0.337732	1.099	0.294485	0.43794	0.0921777	0.0808953	0.776088	0.997898	1.16961	11.8173	0.000586821	0.00137165	0.387193	1.27533	0.25877	0.393213	0.78242	5.40477
100139739	PBX2	pre-B-cell leukemia homeobox 2	ENSBTAG00000014421	-0.0641987	0.834002	0.361118	0.999936	0.0393061	0.312909	0.5759	1	-0.0248926	0.125528	0.723114	0.999615	0.110208	2.46908	0.116106	0.319193	0.127633	3.30681	0.0689933	0.204155	-0.0174249	0.0616784	0.803863	0.999304	0.265914	14.2451	0.00016048	0.000683025	0.198472	7.943	0.00482737	0.0180102	0.0674415	0.919404	0.337631	0.997898	0.443984	35.5158	2.53e-09	1.48e-08	0.301829	16.3786	5.19e-05	0.000383416	0.142155	3.64059
100139766	LOC100139766	leukocyte immunoglobulin-like receptor subfamily B member 3	ENSBTAG00000019348	-0.107067	0.35878	0.549185	0.999936	0.227991	1.60951	0.204561	1	0.120924	0.453196	0.500821	0.999615	0.298142	2.82551	0.0927771	0.278633	0.288489	2.64494	0.10388	0.265929	0.00965323	0.00293608	0.956787	0.999304	1.06645	35.4613	2.6e-09	4.2e-08	0.795509	19.9549	7.93e-06	8.57e-05	0.270938	2.38047	0.122861	0.997898	1.12128	35.8223	2.16e-09	1.28e-08	0.697191	13.8795	0.000194917	0.00117163	0.424086	5.26778
100139799	GPSM1	G-protein signaling modulator 1	ENSBTAG00000018799	-0.0272263	0.00923124	0.923458	0.999936	0.15653	0.31586	0.574106	1	0.129304	0.214707	0.643103	0.999615	-0.0162433	0.0037455	0.9512	0.981007	0.0504126	0.0354265	0.850705	0.926057	-0.0666559	0.0615691	0.804033	0.999304	0.930304	11.9147	0.000556939	0.00201028	0.655027	5.97374	0.0145205	0.044105	0.275277	1.12295	0.289284	0.997898	0.818443	7.64868	0.0056814	0.010864	0.586373	3.87775	0.04893	0.110643	0.23207	0.650938
100139818	EFNB2	ephrin-B2	ENSBTAG00000016991	0.0618223	0.139004	0.709273	0.999936	0.320442	3.71294	0.0539923	1	0.382265	5.27538	0.021629	0.525574	0.233893	1.96466	0.161016	0.387527	0.0499293	0.08906	0.765376	0.879142	0.183963	1.21243	0.270851	0.999304	-0.0963832	0.307759	0.579059	0.675901	-0.206398	1.40502	0.235885	0.371386	0.110014	0.395622	0.529359	0.997898	0.245964	1.8814	0.170175	0.226578	-0.608334	11.125	0.000851699	0.00407494	0.854298	21.7372
100139854	ZNF862	zinc finger protein 862	ENSBTAG00000039594	-0.0191567	0.0150163	0.902471	0.999936	0.115278	0.543991	0.460783	1	0.096121	0.379278	0.53799	0.999615	-0.234396	2.75074	0.0972093	0.286974	-0.209056	2.16153	0.141504	0.326167	-0.0253401	0.0310049	0.860229	0.999304	-0.0695677	0.239301	0.624711	0.713875	-0.182378	1.64781	0.199258	0.328505	0.112811	0.61446	0.433114	0.997898	-0.148962	0.911049	0.339836	0.410877	0.000253513	3.12e-06	0.998592	0.999024	-0.149216	0.879133
100139857	RYR1	ryanodine receptor 1 (skeletal)	ENSBTAG00000006999	0.072796	0.0852607	0.770291	0.999936	0.0557924	0.0496411	0.823689	1	0.128588	0.26592	0.606082	0.999615	-0.322658	1.66094	0.197476	0.436063	-0.17795	0.507869	0.476063	0.678588	-0.144708	0.330118	0.56559	0.999304	-1.26718	25.572	4.26e-07	3.66e-06	-0.981447	15.616	7.76e-05	0.000586709	-0.285728	1.29753	0.254664	0.997898	-2.54019	83.8946	5.22e-20	2.15e-18	-1.41864	28.8448	7.84e-08	1.42e-06	-1.12155	17.0176
100139879	NUP37	nucleoporin 37kDa	ENSBTAG00000000022	-0.0747796	0.350535	0.55381	0.999936	0.027391	0.0473003	0.827829	1	-0.0473885	0.141408	0.706885	0.999615	-0.023178	0.0345253	0.852594	0.937895	0.130948	1.09964	0.294346	0.512269	-0.154126	1.51747	0.218002	0.999304	-0.0799611	0.418396	0.517739	0.621851	-0.0125355	0.0103861	0.918826	0.950129	-0.0674256	0.297243	0.585616	0.997898	-0.187797	1.98201	0.159179	0.213673	0.272285	4.22995	0.0397165	0.0935756	-0.460082	11.76
100139885	LOC100139885	lymphokine-activated killer T-cell-originated protein kinase pseudogene	ENSBTAG00000010640	0.0508513	0.0379437	0.845556	0.999936	-0.0319746	0.0149541	0.902672	1	0.0188767	0.00531972	0.941857	0.999615	-1.3411	23.7705	1.09e-06	0.000114954	-1.4935	28.4266	9.73e-08	1.18e-05	0.152401	0.287513	0.591819	0.999304	-1.40631	27.9427	1.25e-07	1.26e-06	-1.21631	21.1829	4.17e-06	4.97e-05	-0.190006	0.510603	0.474878	0.997898	-1.6581	34.9961	3.3e-09	1.89e-08	-0.97748	12.6475	0.00037606	0.00203107	-0.680624	5.97565
100139891	LOC100139891	acyl-protein thioesterase 2-like	ENSBTAG00000011625	-0.0763967	0.376593	0.539432	0.999936	-0.0737884	0.363265	0.546698	1	-0.150185	1.49999	0.220672	0.999615	0.0328874	0.0776467	0.780512	0.902843	0.16726	2.00928	0.15634	0.347074	-0.134373	1.28797	0.256422	0.999304	-0.131878	1.16404	0.280629	0.388569	-0.159559	1.72222	0.189408	0.316094	0.0276813	0.0494523	0.824019	0.997898	-0.168978	1.60314	0.205459	0.2674	0.0729414	0.310994	0.577071	0.69654	-0.241919	3.17003
100139898	BRICD5	BRICHOS domain containing 5	ENSBTAG00000009945	0.153575	0.418274	0.517799	0.999936	0.192565	0.642949	0.422645	1	0.34614	2.12317	0.145086	0.999615	0.0128194	0.00273996	0.958254	0.984001	-0.293178	1.34133	0.2468	0.462438	0.305997	1.44045	0.230066	0.999304	0.320938	1.46493	0.226147	0.326547	0.0913064	0.116498	0.732864	0.821165	0.229632	0.764143	0.382035	0.997898	0.365495	1.53962	0.214675	0.277778	-0.431992	1.83889	0.175081	0.294796	0.797487	6.32805
100139910	PRKAR2A	protein kinase, cAMP-dependent, regulatory, type II, alpha	ENSBTAG00000014205	0.126726	1.48149	0.223541	0.999936	-0.0806662	0.600699	0.438311	1	0.0460593	0.1963	0.657724	0.999615	-0.0415426	0.159387	0.689721	0.851716	0.000498985	2.31e-05	0.996162	0.998724	-0.0420416	0.162878	0.686521	0.999304	0.0653324	0.39362	0.530402	0.63392	0.0789569	0.575722	0.447994	0.59053	-0.0136244	0.0171318	0.895864	0.997898	0.0880188	0.64403	0.422255	0.494705	0.0659	0.360607	0.548169	0.672294	0.0221188	0.0405402
100139912	MAMLD1	mastermind-like domain containing 1	ENSBTAG00000021713	0.0532652	0.0920319	0.76161	0.999936	0.124503	0.502251	0.478513	1	0.177768	1.026	0.3111	0.999615	0.0214584	0.0144512	0.904314	0.961893	-0.173109	0.931984	0.334348	0.553213	0.194568	1.17186	0.279019	0.999304	0.704728	15.454	8.45e-05	0.000391373	0.727547	16.5556	4.72e-05	0.000386276	-0.0228193	0.016598	0.89749	0.997898	0.966626	26.1442	3.17e-07	1.3e-06	0.356901	3.58392	0.0583414	0.126581	0.609725	10.5057
100139916	LOC100139916	interleukin 32-like	NA	-0.113597	0.0743976	0.785038	0.999936	-0.147868	0.12763	0.720902	1	-0.261465	0.40083	0.526661	0.999615	-0.123292	0.0848946	0.770771	0.89824	0.0283678	0.00433925	0.947479	0.974741	-0.15166	0.126529	0.722058	0.999304	-0.287872	0.510849	0.474772	0.581828	-0.511468	1.51604	0.21822	0.351171	0.223597	0.279418	0.597083	0.997898	0.405906	0.902472	0.34212	0.413206	-0.513759	1.54938	0.213227	0.340284	0.919666	4.43227
100139934	ZFP90	ZFP90 zinc finger protein	ENSBTAG00000007488	-0.044114	0.0265545	0.870553	0.999936	-0.0480574	0.0325361	0.856856	1	-0.0921714	0.119902	0.729141	0.999615	-0.0337008	0.0148982	0.902853	0.960898	0.083119	0.0910999	0.762783	0.877814	-0.11682	0.176882	0.674067	0.999304	-0.0903008	0.107344	0.743189	0.809336	0.0683539	0.0630957	0.801668	0.871993	-0.158655	0.328132	0.566761	0.997898	0.00825025	0.000805209	0.977362	0.98182	0.0247831	0.00732589	0.931791	0.956198	-0.0165328	0.00315716
100139952	GFI1	growth factor independent 1 transcription repressor	ENSBTAG00000016723	0.157782	0.150999	0.697582	0.999936	-0.381084	0.90551	0.341308	1	-0.223302	0.314734	0.57479	0.999615	-0.453014	1.16135	0.281186	0.532332	-0.816874	3.53422	0.0601147	0.186563	0.36386	0.669657	0.413171	0.999304	-1.09689	7.69712	0.00553091	0.0146789	-1.1841	8.78641	0.00303483	0.012298	0.0872151	0.0448082	0.832357	0.997898	0.681898	2.8796	0.0897084	0.128811	-0.919534	4.98216	0.02561	0.066344	1.60143	14.5117
100139986	ANO3	anoctamin 3	ENSBTAG00000021855	-0.306735	0.698695	0.403222	0.999936	-0.120745	0.110738	0.739306	1	-0.42748	1.38592	0.239095	0.999615	0.400251	1.21149	0.271037	0.521298	0.623701	2.93348	0.08676	0.236664	-0.22345	0.390558	0.532006	0.999304	0.11785	0.0887341	0.765793	0.828231	0.210906	0.293998	0.58767	0.710338	-0.0930559	0.0565327	0.812063	0.997898	1.39784	13.4569	0.00024411	0.000613369	-0.22889	0.31993	0.57165	0.692055	1.62673	17.1674
100139988	RHOQ	ras homolog family member Q	ENSBTAG00000013749	0.0771453	0.92952	0.334988	0.999936	-0.0680873	0.724158	0.394783	1	0.00905799	0.0128215	0.909847	0.999615	0.159524	3.9774	0.0461146	0.183459	0.0247169	0.0954523	0.757357	0.874237	0.134807	2.841	0.0918868	0.999304	0.321691	16.0871	6.05e-05	0.00029084	0.277144	11.9483	0.000546984	0.00299621	0.0445472	0.309237	0.578149	0.997898	0.252021	8.8697	0.00289943	0.00589012	0.15076	3.17344	0.0748448	0.153962	0.101262	1.42983
100139996	LOC100139996	zinc finger protein 701-like	NA	-0.0744667	0.423837	0.515029	0.999936	-0.102044	0.803324	0.370101	1	-0.176511	2.40149	0.12122	0.999615	-0.00828752	0.00527203	0.942117	0.977888	0.190276	2.78654	0.095059	0.250654	-0.198564	3.02294	0.0820943	0.994166	-0.215263	3.50158	0.0613103	0.11205	-0.195141	2.89414	0.0889022	0.179839	-0.0201227	0.0303241	0.861757	0.997898	-0.341534	7.48797	0.00621124	0.0117782	-0.088088	0.504493	0.477533	0.608091	-0.253446	4.02845
100140016	ARHGAP6	Rho GTPase activating protein 6	ENSBTAG00000002626	0.130547	0.635379	0.425389	0.999936	-0.118297	0.521788	0.47008	1	0.0122502	0.00560655	0.940313	0.999615	0.00421454	0.000664489	0.979435	0.993668	-0.190048	1.35907	0.243699	0.459106	0.194262	1.41973	0.233448	0.999304	-0.226785	1.86676	0.171847	0.261388	-0.257101	2.4143	0.120232	0.22669	0.0303156	0.0332786	0.85525	0.997898	-0.450925	6.6585	0.00986839	0.0178426	-0.618732	12.4405	0.000420116	0.00223081	0.167807	0.907596
100140040	TMED2	transmembrane emp24 domain trafficking protein 2	ENSBTAG00000039630	0.0394299	0.194799	0.658952	0.999936	0.0174422	0.0381106	0.845221	1	0.0568721	0.405226	0.524403	0.999615	0.071719	0.644444	0.422106	0.666218	0.235439	6.9326	0.00846386	0.0487137	-0.16372	3.35353	0.0670611	0.994166	0.178442	3.9851	0.0459044	0.088339	0.15312	2.93778	0.0865293	0.176221	0.0253221	0.0804725	0.776658	0.997898	0.126906	1.81422	0.178003	0.235599	0.155324	2.71524	0.0993943	0.191156	-0.0284182	0.0908953
100140050	ITGAE	integrin, alpha E (antigen CD103, human mucosal lymphocyte antigen 1; alpha polypeptide)	ENSBTAG00000015264	-0.0263421	0.0315645	0.858987	0.999936	-0.0507834	0.117837	0.731392	1	-0.0771255	0.271948	0.602028	0.999615	-0.0299251	0.0413899	0.838787	0.930765	0.0507063	0.118773	0.730369	0.858657	-0.0806314	0.29864	0.584736	0.999304	-0.10237	0.483652	0.486773	0.592922	-0.0290436	0.0391339	0.843184	0.901601	-0.0733268	0.248129	0.618395	0.997898	-0.132216	0.711665	0.398892	0.471674	-0.0117555	0.00563773	0.940147	0.961409	-0.120461	0.583479
100140069	WDR86	WD repeat domain 86	ENSBTAG00000006232	0.182302	0.229029	0.632245	0.999936	0.893204	5.12474	0.0235871	0.834876	1.07551	7.35925	0.00667187	0.262989	1.18406	9.16959	0.0024607	0.0279821	0.995686	6.37316	0.0115859	0.060731	0.188369	0.239027	0.62491	0.999304	0.9692	4.51143	0.0336691	0.0683847	0.611142	1.72124	0.189534	0.316136	0.358058	0.653463	0.418877	0.997898	1.70839	10.6087	0.00112556	0.00249037	1.51997	8.46714	0.0036162	0.0134915	0.188416	0.14995
100140107	SCAPER	S-phase cyclin A-associated protein in the ER	ENSBTAG00000007382	-0.0249672	0.0837782	0.772241	0.999936	0.037436	0.18876	0.66395	1	0.0124689	0.020955	0.884902	0.999615	-0.0651073	0.548164	0.459069	0.696815	0.0216155	0.0602003	0.80618	0.90164	-0.0867229	0.962114	0.326655	0.999304	-0.403014	21.6397	3.29e-06	2.23e-05	-0.345025	15.9744	6.42e-05	0.000502155	-0.0579891	0.442337	0.505997	0.997898	-0.575392	39.1694	3.89e-10	2.57e-09	-0.354579	14.9973	0.000107666	0.000709404	-0.220813	5.60941
100140108	PCDH15	protocadherin-related 15	ENSBTAG00000045905	-0.843283	2.21256	0.136891	0.999936	-1.14252	2.89126	0.0890611	1	-1.98581	9.64454	0.00189915	0.118165	0.561075	0.966607	0.325528	0.575522	0.546313	0.990065	0.319726	0.538654	0.0147619	0.00066543	0.97942	0.999304	0.100002	0.0330822	0.855673	0.89617	-0.254424	0.206663	0.649395	0.75832	0.354425	0.395697	0.52932	0.997898	0.228273	0.15218	0.696461	0.75038	-0.426166	0.533819	0.465006	0.596979	0.654439	1.22806
100140137	RNASE10	ribonuclease, RNase A family, 10 (non-active)	ENSBTAG00000032869	0.0686398	0.0297285	0.863108	0.999936	-0.144705	0.132365	0.715992	1	-0.0760648	0.0360938	0.849322	0.999615	0.861103	5.26711	0.0217321	0.115485	0.996159	7.09343	0.0077367	0.0456989	-0.135056	0.136854	0.711428	0.999304	2.08589	24.2871	8.3e-07	6.6e-06	1.604	14.2558	0.000159565	0.0010784	0.481892	1.63328	0.20125	0.997898	1.19704	7.93211	0.00485653	0.00944684	0.709507	2.66625	0.102497	0.195673	0.487534	1.40291
100140173	LOC100140173	ralBP1-associated Eps domain-containing protein 1-like	NA	-0.316177	1.34531	0.246099	0.999936	0.189284	0.496694	0.480956	1	-0.126893	0.218015	0.640556	0.999615	-0.0700935	0.0659652	0.797305	0.911102	-0.160505	0.336799	0.561683	0.74606	0.0904115	0.104975	0.745939	0.999304	-0.161325	0.335328	0.562538	0.660731	-0.368926	1.71963	0.189741	0.316349	0.207601	0.526698	0.467998	0.997898	-0.0694427	0.0562803	0.812475	0.851506	-0.293532	0.969806	0.324729	0.464209	0.224089	0.53405
100140207	LOC100140207	putative protein ZNF300P1	NA	-0.109647	0.348788	0.5548	0.999936	0.223636	1.45698	0.227411	1	0.113989	0.376038	0.539731	0.999615	-0.184114	1.0818	0.298295	0.550306	-0.0702908	0.157683	0.691299	0.831842	-0.113824	0.403808	0.525129	0.999304	-0.219971	1.62636	0.202207	0.29783	-0.319599	3.43215	0.0639389	0.139402	0.0996274	0.327231	0.567294	0.997898	-0.228401	1.50687	0.219618	0.28346	-0.167031	0.821785	0.364659	0.503287	-0.0613698	0.105282
100140210	USP30	ubiquitin specific peptidase 30	ENSBTAG00000019845	-0.0871573	1.05085	0.305311	0.999936	0.0802895	0.893451	0.344544	1	-0.00686774	0.0065386	0.935552	0.999615	0.0508514	0.356285	0.550577	0.762059	0.0998403	1.36778	0.242193	0.457272	-0.048989	0.329061	0.566213	0.999304	-0.0559363	0.429905	0.512036	0.616924	-0.0262719	0.0951906	0.757679	0.839211	-0.0296644	0.120594	0.728391	0.997898	0.247045	7.53851	0.00603939	0.0114853	-0.00294953	0.00106595	0.973955	0.984814	0.249995	7.60849
100140212	ATL2	atlastin GTPase 2	ENSBTAG00000016167	-0.0333077	0.118497	0.730671	0.999936	-0.0874948	0.822841	0.364351	1	-0.120803	1.57087	0.210081	0.999615	0.0546713	0.324599	0.568857	0.7748	0.163767	2.91048	0.0880056	0.238718	-0.109096	1.29062	0.255934	0.999304	0.163756	2.95663	0.085526	0.147413	0.125272	1.73407	0.187892	0.314211	0.0384837	0.163903	0.685588	0.997898	0.239828	5.58623	0.0181022	0.030837	0.252297	6.15633	0.0130943	0.0390548	-0.0124695	0.0149669
100140276	KDM6B	lysine (K)-specific demethylase 6B	ENSBTAG00000048062	-0.206494	1.43412	0.231093	0.999936	0.661442	14.594	0.000133339	0.0637957	0.454948	6.9278	0.00848658	0.309872	0.888895	26.0653	3.3e-07	4.85e-05	0.840173	23.224	1.44e-06	9.22e-05	0.048722	0.0795874	0.777857	0.999304	0.912234	27.0405	1.99e-07	1.9e-06	0.596593	11.647	0.000643052	0.00340418	0.315641	3.28305	0.0699986	0.997898	0.935009	25.571	4.26e-07	1.71e-06	0.352048	3.65297	0.0559695	0.122798	0.582961	10.0082
100140306	LMTK3	lemur tyrosine kinase 3	ENSBTAG00000012016	-0.146584	0.290412	0.589957	0.999936	-0.145415	0.299024	0.584495	1	-0.291998	1.20648	0.272031	0.999615	-0.767297	7.89907	0.00494603	0.0444183	-0.709701	6.54925	0.0104929	0.0565831	-0.0575958	0.038204	0.845034	0.999304	-0.527534	4.2683	0.0388299	0.0769883	-0.315016	1.57984	0.208784	0.340209	-0.212518	0.661211	0.416133	0.997898	-1.16673	16.3403	5.29e-05	0.000148864	-0.364936	1.83363	0.1757	0.29571	-0.801799	7.1513
100140312	SLC26A1	solute carrier family 26 (anion exchanger), member 1	ENSBTAG00000007001	0.134801	0.410368	0.521783	0.999936	0.198993	0.873629	0.349953	1	0.333794	2.4941	0.114274	0.995322	-0.0190326	0.00833161	0.927272	0.972259	-0.172255	0.662276	0.415757	0.627875	0.153222	0.517076	0.472092	0.999304	-0.312685	2.31292	0.128303	0.205566	-0.337022	2.70202	0.100221	0.197356	0.0243369	0.0135565	0.90731	0.997898	0.000679879	9.26e-06	0.997573	0.998131	-0.159869	0.542769	0.461287	0.593836	0.160549	0.53178
100140328	SCFD1	sec1 family domain containing 1	ENSBTAG00000017565	-0.00141627	0.000233821	0.9878	0.999936	-0.027151	0.0859646	0.769371	1	-0.0285673	0.095278	0.757572	0.999615	0.0714412	0.601745	0.437913	0.678736	0.141582	2.35933	0.124536	0.299365	-0.0701404	0.578851	0.446763	0.999304	-0.0803489	0.763996	0.382081	0.494874	-0.0660645	0.517645	0.471848	0.612088	-0.0142844	0.0241061	0.876615	0.997898	0.112085	1.32656	0.249418	0.315582	-0.0462706	0.225187	0.635116	0.741645	0.158355	2.61876
100140337	SMIM13	small integral membrane protein 13	ENSBTAG00000046160	0.10289	0.750627	0.386278	0.999936	0.155067	1.69045	0.193542	1	0.257958	4.70819	0.0300193	0.614138	0.278301	5.57743	0.0181934	0.102449	0.209862	3.14744	0.0760463	0.2176	0.0684392	0.337825	0.561087	0.999304	0.340456	8.69781	0.00318592	0.00909749	0.331708	8.2947	0.00397609	0.015333	0.00874842	0.00580277	0.939279	0.997898	-0.266066	4.67233	0.0306524	0.0495517	0.0683483	0.311458	0.576787	0.696329	-0.334414	7.29944
100140338	SP100	SP100 nuclear antigen	NA	0.00370149	0.000603874	0.980395	0.999936	0.0131929	0.0076715	0.930205	1	0.0168944	0.0125824	0.910688	0.999615	0.286196	3.60075	0.0577535	0.211321	0.212878	1.9927	0.158059	0.349884	0.0733173	0.236765	0.626553	0.999304	0.507386	11.2511	0.00079577	0.0027391	0.361329	5.71827	0.0167893	0.0494274	0.146057	0.93868	0.332618	0.997898	1.38856	73.2945	1.12e-17	2.76e-16	0.721008	20.3008	6.62e-06	6.59e-05	0.667549	17.4251
100140419	ASXL2	additional sex combs like transcriptional regulator 2	ENSBTAG00000019983	-0.0313758	0.122188	0.726674	0.999936	-0.125543	1.95811	0.161716	1	-0.156918	3.05952	0.0802653	0.887396	0.0807928	0.818937	0.365491	0.613203	-0.15456	2.98902	0.083831	0.231658	0.235352	6.92618	0.00849427	0.930303	-0.0902482	1.01717	0.313192	0.423489	-0.0922002	1.06236	0.302678	0.447152	0.00195208	0.000475541	0.982602	0.998709	-0.0759788	0.648111	0.420789	0.493195	-0.0874634	0.85762	0.354406	0.493119	0.0114846	0.0147579
100140430	DDX42	DEAD (Asp-Glu-Ala-Asp) box helicase 42	ENSBTAG00000021058	-0.0212551	0.107271	0.743273	0.999936	-0.167036	6.6593	0.00986396	0.602984	-0.188291	8.46609	0.00361829	0.18245	-0.0258004	0.16012	0.689046	0.851386	-0.0667692	1.06801	0.301396	0.520069	0.0409688	0.401079	0.526533	0.999304	-0.0343308	0.283338	0.594522	0.688578	-0.0601849	0.872136	0.350365	0.495867	0.0258541	0.160297	0.688883	0.997898	0.108348	2.528	0.111842	0.156717	0.0248757	0.13246	0.715894	0.80267	0.083472	1.48262
100140431	FAM220A	family with sequence similarity 220, member A	NA	-0.0028849	0.0013887	0.970274	0.999936	-0.0372403	0.233257	0.629119	1	-0.0401252	0.271363	0.602419	0.999615	0.0463268	0.375514	0.540014	0.754855	-0.0253337	0.111098	0.738898	0.863634	0.0716605	0.887413	0.346179	0.999304	0.0823338	1.14662	0.284258	0.392524	0.0673104	0.770693	0.380003	0.526727	0.0150234	0.0381807	0.845081	0.997898	0.0980654	1.46034	0.226877	0.291501	0.0843096	1.07393	0.30006	0.437923	0.0137559	0.0282044
100140434	ZKSCAN1	zinc finger with KRAB and SCAN domains 1	ENSBTAG00000016757	-0.0146271	0.032579	0.856763	0.999936	-0.126283	2.43261	0.118835	1	-0.14091	3.03082	0.0816966	0.896079	-0.0138474	0.0291628	0.864404	0.941544	-0.0956838	1.38772	0.238791	0.453182	0.0818365	1.01352	0.314062	0.999304	-0.242508	8.94967	0.0027752	0.00807334	-0.229915	8.05893	0.00452799	0.0171562	-0.0125921	0.0240946	0.876644	0.997898	-0.212899	6.21111	0.0126951	0.0223533	-0.275314	10.3438	0.00129911	0.0058052	0.0624143	0.528934
100140477	KLF12	Kruppel-like factor 12	ENSBTAG00000044007	0.164875	1.4657	0.226025	0.999936	0.0405494	0.0884304	0.766182	1	0.205425	2.28067	0.130995	0.999615	-0.220547	2.50432	0.113535	0.31458	-0.0221118	0.0251794	0.873921	0.938413	-0.198435	2.00465	0.156818	0.999304	-0.016272	0.0144215	0.904412	0.932159	-0.0789441	0.339819	0.559934	0.688016	0.062672	0.213085	0.64436	0.997898	0.264962	3.41668	0.0645406	0.0963318	0.241226	2.8153	0.0933696	0.182241	0.0237354	0.0272131
100140488	CCL17	chemokine (C-C motif) ligand 17	ENSBTAG00000001191	0.187075	0.0329247	0.856013	0.999936	-0.044033	0.00106881	0.97392	1	0.143042	0.0243449	0.87601	0.999615	-0.447704	0.261109	0.609359	0.802854	-0.757165	0.647983	0.420835	0.631935	0.309461	0.107348	0.743184	0.999304	1.17677	1.90485	0.167537	0.256152	2.04615	5.60802	0.0178785	0.0518623	-0.869374	1.26091	0.261478	0.997898	2.09116	5.5393	0.018594	0.0316205	1.67786	3.76105	0.0524598	0.116816	0.413292	0.225512
100140494	LRMP	lymphoid-restricted membrane protein	ENSBTAG00000019711	0.0611041	0.0743203	0.785147	0.999936	0.108525	0.234145	0.628467	1	0.169629	0.571987	0.449471	0.999615	-0.27799	1.5126	0.218743	0.461932	-0.142643	0.395042	0.529661	0.720848	-0.135347	0.355745	0.550879	0.999304	-1.18519	26.927	2.11e-07	2e-06	-1.07895	22.6201	1.97e-06	2.66e-05	-0.106237	0.221874	0.637616	0.997898	-1.17413	23.7256	1.11e-06	4.15e-06	-0.888908	13.9014	0.000192653	0.00116018	-0.285219	1.43736
100140500	SAMD11	sterile alpha motif domain containing 11	ENSBTAG00000008739	-0.00453164	0.000321973	0.985684	0.999936	0.110312	0.178547	0.672625	1	0.10578	0.164845	0.684735	0.999615	-0.183318	0.479406	0.488691	0.718055	0.107529	0.165185	0.684427	0.827287	-0.290848	1.18737	0.27586	0.999304	0.351381	1.73696	0.187524	0.28045	0.0972929	0.131251	0.717139	0.809889	0.254088	0.926533	0.335766	0.997898	1.00423	12.2065	0.000476236	0.00113477	0.184654	0.400837	0.526657	0.654197	0.81958	8.13769
100140532	ANKRD63	ankyrin repeat domain 63	ENSBTAG00000046052	0.0143982	0.0040536	0.949235	0.999936	-0.227359	1.0279	0.310652	1	-0.212961	0.903447	0.341859	0.999615	-0.95347	17.2862	3.22e-05	0.00125661	-1.41087	35.9946	1.98e-09	6.86e-07	0.457398	3.69125	0.0546987	0.969874	-1.65727	50.3946	1.26e-12	5.09e-11	-1.52742	43.5509	4.13e-11	2.92e-09	-0.129851	0.299991	0.583888	0.997898	-2.25573	80.2484	3.3e-19	1.11e-17	-1.36985	32.2733	1.34e-08	3.07e-07	-0.885873	12.2918
100140537	POLR3E	polymerase (RNA) III (DNA directed) polypeptide E (80kD)	ENSBTAG00000018044	-0.0509699	0.283897	0.594158	0.999936	-0.0947971	0.992092	0.319232	1	-0.145767	2.34583	0.125618	0.999615	-0.0441338	0.220209	0.638881	0.820966	0.000126455	1.8e-06	0.998931	0.999439	-0.0442603	0.21894	0.639849	0.999304	0.204703	4.67158	0.0306657	0.0631592	0.10508	1.23187	0.267044	0.407264	0.0996232	1.11022	0.292034	0.997898	0.254434	6.35126	0.0117298	0.0208254	0.199183	3.86879	0.0491919	0.111108	0.0552515	0.295448
100140583	38595	septin 9	ENSBTAG00000002633	-0.0278684	0.0682416	0.793914	0.999936	0.0997558	0.874331	0.349759	1	0.0718873	0.454057	0.500415	0.999615	-0.361356	11.4151	0.000728477	0.0118774	-0.350579	10.738	0.00104959	0.0113952	-0.0107763	0.010158	0.91972	0.999304	-0.41969	15.421	8.6e-05	0.000396809	-0.43654	16.6778	4.43e-05	0.000366266	0.0168499	0.0249134	0.874583	0.997898	-0.462673	16.8372	4.07e-05	0.000117094	-0.460676	16.6915	4.4e-05	0.00033199	-0.00199744	0.000314242
100140586	LOC100140586	uncharacterized protein DKFZp434B061	NA	-0.0256967	0.0507825	0.821707	0.999936	-0.0111995	0.00968311	0.921612	1	-0.0368963	0.105112	0.745779	0.999615	-0.214096	3.54869	0.0595924	0.21583	-0.287662	6.35061	0.0117341	0.061299	0.073566	0.412914	0.520494	0.999304	-0.663998	33.6872	6.47e-09	9.22e-08	-0.586811	26.5111	2.62e-07	4.85e-06	-0.077187	0.450692	0.502007	0.997898	-0.969278	63.2691	1.8e-15	2.97e-14	-0.798559	43.2488	4.82e-11	2.24e-09	-0.170719	1.92982
100140614	LOC100140614	zinc finger protein 639-like	NA	0.0263566	0.00530603	0.941931	0.999936	-0.0418713	0.0137787	0.906557	1	-0.0155146	0.00199767	0.96435	0.999615	0.0685176	0.0331365	0.855556	0.938851	-0.047912	0.0149918	0.90255	0.951491	0.11643	0.0903211	0.763769	0.999304	-0.0639032	0.043491	0.834804	0.88016	-0.0572456	0.0346599	0.85231	0.907513	-0.0066576	0.000506221	0.98205	0.998709	-0.534209	2.15204	0.142381	0.19406	0.412406	1.42195	0.233083	0.363946	-0.946615	6.85763
100140639	RAD54L	RAD54-like (S. cerevisiae)	ENSBTAG00000019901	0.118575	0.258827	0.610927	0.999936	-0.0716842	0.0948727	0.758072	1	0.0468913	0.0409749	0.839586	0.999615	-0.0203475	0.00818484	0.927914	0.972384	6.9e-05	4.33e-07	0.999475	0.999691	-0.0204165	0.00817135	0.927973	0.999304	-0.820231	13.5981	0.000226419	0.000920741	-0.560423	6.48561	0.0108751	0.03484	-0.259808	1.35656	0.244134	0.997898	-0.749577	9.88301	0.00166812	0.00355587	0.096324	0.170036	0.68008	0.775741	-0.845901	12.3242
100140704	STON1	stonin 1	ENSBTAG00000004168	-0.0528335	0.13514	0.713161	0.999936	0.130296	0.81982	0.365233	1	0.0774621	0.289506	0.590537	0.999615	0.202231	1.84925	0.173871	0.404436	-0.178554	1.36736	0.242266	0.457339	0.380785	6.27685	0.0122325	0.939094	-0.476393	9.34218	0.00223939	0.00669789	-0.415556	7.23711	0.0071412	0.0247999	-0.0608368	0.144911	0.703447	0.997898	-0.598388	13.4949	0.000239211	0.00060215	-0.451135	7.81128	0.00519211	0.0182105	-0.147252	0.750482
100140713	REXO4	REX4, RNA exonuclease 4 homolog (S. cerevisiae)	ENSBTAG00000019721	-0.000247719	6.27e-06	0.998001	0.999936	-0.0669524	0.468205	0.493814	1	-0.0672001	0.474219	0.491053	0.999615	-0.00799617	0.0074935	0.931017	0.973978	-0.00655401	0.00497564	0.943765	0.972516	-0.00144216	0.000239365	0.987656	0.999304	0.275107	9.07371	0.00259311	0.0075986	0.161057	3.10642	0.0779841	0.162764	0.114051	1.57242	0.209856	0.997898	0.218034	5.05503	0.0245545	0.0405975	0.170545	3.06588	0.0799516	0.162017	0.047489	0.234893
100140740	IGSF6	immunoglobulin superfamily, member 6	ENSBTAG00000018869	-0.0237013	0.0233451	0.878563	0.999936	0.0273624	0.0311174	0.859979	1	0.00366107	0.000557064	0.98117	0.999615	0.180827	1.35727	0.244012	0.488905	0.262727	2.86205	0.0906921	0.243395	-0.0818999	0.278672	0.597573	0.999304	0.70138	20.1267	7.25e-06	4.42e-05	0.69904	20.0038	7.73e-06	8.4e-05	0.00234005	0.00022745	0.987967	0.998837	0.878282	28.3294	1.02e-07	4.61e-07	0.833006	25.5175	4.38e-07	6.36e-06	0.0452769	0.076632
100140756	ZNF10	zinc finger protein 10	ENSBTAG00000039242	-0.0770966	0.20703	0.649105	0.999936	-0.344724	4.4039	0.0358569	0.994714	-0.421821	6.58281	0.0102968	0.35073	-0.447224	9.01231	0.00268167	0.0296953	-0.278201	3.50914	0.0610311	0.18843	-0.169023	1.24407	0.264687	0.999304	-0.496274	11.1464	0.000841951	0.00287523	-0.220686	2.27805	0.131217	0.242009	-0.275588	3.38768	0.0656854	0.997898	-1.34789	67.1828	2.47e-16	4.88e-15	-0.38054	5.97633	0.0144992	0.0424625	-0.967354	33.2289
100140763	CCDC146	coiled-coil domain containing 146	ENSBTAG00000009341	0.0957417	0.0724056	0.787866	0.999936	0.231187	0.41956	0.517157	1	0.326929	0.837956	0.359982	0.999615	-0.0555054	0.0242701	0.8762	0.948007	0.103999	0.0851889	0.770385	0.882011	-0.159504	0.200584	0.65425	0.999304	-1.28826	12.3219	0.000447671	0.00166233	-0.723372	3.97738	0.0461153	0.108471	-0.564886	2.46011	0.11677	0.997898	-2.43998	37.6101	8.64e-10	5.38e-09	-0.771621	4.10561	0.0427412	0.0993524	-1.66836	18.6517
100140797	C24H18orf8	chromosome 24 open reading frame, human C18orf8	ENSBTAG00000015190	0.0126784	0.00674598	0.93454	0.999936	0.324582	4.40813	0.0357681	0.994554	0.337261	4.75954	0.0291363	0.605188	0.472626	9.31035	0.00227863	0.0265457	0.377708	5.94549	0.014755	0.0725283	0.0949182	0.3776	0.538891	0.999304	0.722556	21.4652	3.6e-06	2.4e-05	0.563949	13.1234	0.000291635	0.00178415	0.158607	1.04825	0.305911	0.997898	1.37467	67.9603	1.67e-16	3.4e-15	0.474229	8.31152	0.00393944	0.0144756	0.900444	29.7823
100140850	ZNF831	zinc finger protein 831	ENSBTAG00000011940	-0.634088	4.42301	0.0354574	0.999936	0.598596	3.99766	0.0455636	1	-0.0354922	0.0135111	0.907465	0.999615	0.126221	0.177616	0.67343	0.841567	0.278163	0.864002	0.352621	0.569108	-0.151942	0.258784	0.610956	0.999304	0.0907763	0.100153	0.751646	0.816686	-0.0957907	0.107955	0.742484	0.8276	0.186567	0.409661	0.522142	0.997898	0.220619	0.571813	0.449539	0.5213	-0.175741	0.346574	0.556059	0.678968	0.39636	1.75885
100140861	KLHL23	kelch-like 23 (Drosophila)	ENSBTAG00000001093	0.120187	0.285598	0.593055	0.999936	-0.408367	3.38336	0.0658577	1	-0.28818	1.72171	0.189473	0.999615	-0.378023	2.72374	0.0988662	0.289891	-0.395842	2.94298	0.0862517	0.235811	0.0178191	0.00568134	0.939917	0.999304	-0.650107	8.51119	0.00352969	0.00994405	-0.282643	1.67661	0.195375	0.323565	-0.367464	2.68086	0.101561	0.997898	-1.31132	28.1551	1.12e-07	5.01e-07	-0.241457	1.07749	0.29926	0.437031	-1.06986	18.2035
100140915	LOC100140915	zinc finger protein OZF	NA	-0.248143	4.37377	0.0364961	0.999936	-0.22212	3.69875	0.0544534	1	-0.470263	16.1717	5.79e-05	0.0123489	0.0326402	0.0840676	0.771859	0.899206	0.0868482	0.591407	0.441876	0.648588	-0.0542081	0.229399	0.63197	0.999304	-0.0357591	0.0974786	0.754877	0.819427	-0.0115663	0.0103116	0.919117	0.950279	-0.0241928	0.0443788	0.83315	0.997898	0.037617	0.0955673	0.757215	0.805209	0.0676248	0.308734	0.578458	0.697517	-0.0300078	0.0590803
100140945	CASP9	caspase 9, apoptosis-related cysteine peptidase	ENSBTAG00000002472	-0.0632179	0.258805	0.610942	0.999936	0.0712372	0.328929	0.56629	1	0.00801936	0.00416775	0.948526	0.999615	-0.0869556	0.489844	0.483997	0.714886	-0.201026	2.6066	0.10642	0.270385	0.11407	0.837949	0.359984	0.999304	0.0191346	0.0239438	0.877028	0.912201	0.00128718	0.000107832	0.991715	0.995108	0.0178475	0.0208682	0.885139	0.997898	0.108995	0.691691	0.40559	0.477924	0.132648	1.02348	0.311695	0.450497	-0.0236531	0.0324704
100140951	C26H10orf95	chromosome 26 open reading frame, human C10orf95	NA	-1.02272	3.88603	0.0486894	0.999936	1.73768	10.2309	0.00138111	0.245678	0.714955	1.72414	0.189161	0.999615	1.44658	6.38578	0.0115038	0.0758267	2.29321	16.0087	6.31e-05	0.0014484	-0.846624	2.52293	0.112202	0.999304	0.627928	0.999543	0.317421	0.428134	0.428998	0.457198	0.498936	0.635639	0.198929	0.130964	0.717434	0.997898	1.04534	1.89148	0.169035	0.225148	0.877277	1.44257	0.229723	0.360118	0.168058	0.056789
100140999	ZNF214	zinc finger protein 214	ENSBTAG00000020289	0.447395	1.60866	0.204681	0.999936	-0.361879	1.04178	0.307409	1	0.0855157	0.0624378	0.802684	0.999615	-0.135303	0.119952	0.729087	0.874262	0.417901	1.22327	0.26872	0.484722	-0.553203	2.1264	0.14478	0.999304	-0.0736631	0.036809	0.847854	0.890401	-0.262662	0.580929	0.445948	0.588672	0.188999	0.287271	0.591975	0.997898	-1.26611	11.5579	0.000674636	0.00155802	-0.0893463	0.0709456	0.789965	0.856577	-1.17676	9.54145
100141003	ZNF233	zinc finger protein 233	NA	-0.133375	0.351343	0.553354	0.999936	-0.120537	0.300085	0.583829	1	-0.253912	1.31542	0.251415	0.999615	-0.105389	0.236555	0.626706	0.814136	0.314967	2.17934	0.139875	0.323838	-0.420355	3.7862	0.0516768	0.967998	-0.716035	11.141	0.00084441	0.00288081	-0.188837	0.846377	0.357579	0.503662	-0.527198	5.90643	0.0150857	0.997898	-1.0429	20.0662	7.48e-06	2.45e-05	-0.397175	3.22164	0.0726708	0.150719	-0.645722	7.11194
100141021	CYFIP1	cytoplasmic FMR1 interacting protein 1	ENSBTAG00000016894	0.0703244	0.872193	0.350349	0.999936	-0.00076868	0.000104252	0.991853	1	0.0695557	0.854228	0.355359	0.999615	0.069775	0.86211	0.353149	0.601515	-0.0154404	0.0421468	0.83734	0.919008	0.0852153	1.28337	0.257274	0.999304	0.0621102	0.683596	0.408351	0.519157	0.0490654	0.42684	0.513544	0.64806	0.0130448	0.0301699	0.862105	0.997898	0.00240334	0.000917137	0.97584	0.980717	0.0435583	0.30145	0.582975	0.700995	-0.0411549	0.268632
100141038	CYTH1	cytohesin 1	ENSBTAG00000006663	-0.113586	0.875681	0.349387	0.999936	0.221302	3.32078	0.0684095	1	0.107716	0.787362	0.374899	0.999615	0.368334	9.18896	0.00243479	0.027759	0.336819	7.67088	0.00561189	0.0365563	0.0315144	0.0674381	0.795104	0.999304	0.438162	12.8715	0.000333623	0.00128691	0.18151	2.21926	0.136299	0.249182	0.256652	4.42682	0.0353784	0.997898	0.634116	24.2473	8.47e-07	3.24e-06	0.0467081	0.132005	0.716363	0.803065	0.587408	20.7242
100141064	LOC100141064	protein slowmo homolog 2 pseudogene	NA	-0.126667	0.219828	0.639171	0.999936	-0.243892	0.892042	0.344924	1	-0.370559	2.04607	0.1526	0.999615	0.451778	4.61497	0.0316941	0.144609	0.136742	0.400714	0.526721	0.718821	0.315036	2.20675	0.137408	0.999304	0.417393	3.19102	0.0740439	0.131091	0.541289	5.51456	0.0188588	0.0541059	-0.123896	0.306902	0.579588	0.997898	0.228547	0.7827	0.376317	0.448573	0.575326	5.22331	0.022286	0.0593055	-0.346779	1.86933
100141141	ZNF132	zinc finger protein 132	ENSBTAG00000003267	-0.0804419	0.585296	0.444244	0.999936	-0.212012	4.18236	0.0408467	1	-0.292454	7.933	0.00485414	0.213914	-0.123739	1.40155	0.236465	0.480655	-0.0680467	0.420854	0.516511	0.711678	-0.0556918	0.277268	0.598497	0.999304	-0.277171	7.15976	0.0074557	0.0190969	-0.298679	8.35923	0.00383734	0.0149224	0.0215087	0.0419489	0.837717	0.997898	-0.313193	7.88453	0.00498595	0.00967688	-0.219953	3.89296	0.0484888	0.109887	-0.0932405	0.662237
100141142	SYCE2	synaptonemal complex central element protein 2	ENSBTAG00000016213	0.0573079	0.204397	0.651195	0.999936	0.060535	0.227707	0.633229	1	0.117843	0.867848	0.351552	0.999615	-0.165959	1.6678	0.196554	0.434958	-0.16736	1.67829	0.195151	0.400137	0.00140045	0.000114487	0.991463	0.999304	-0.378575	8.75224	0.00309223	0.00886276	-0.239836	3.56824	0.0588946	0.131061	-0.138739	1.1577	0.281943	0.997898	-0.397201	8.22982	0.00412077	0.00813541	-0.103282	0.571811	0.44954	0.583641	-0.293919	4.38652
100141145	LOC100141145	uncharacterized LOC100141145	NA	0.115155	0.20653	0.6495	0.999936	0.11207	0.195736	0.658185	1	0.227225	0.803727	0.369981	0.999615	-0.647582	6.20573	0.0127337	0.0811206	-0.439869	2.89186	0.0890282	0.240664	-0.207713	0.667553	0.413906	0.999304	-1.43124	30.1641	3.97e-08	4.59e-07	-1.30706	25.4892	4.45e-07	7.56e-06	-0.124171	0.234261	0.628382	0.997898	-1.35928	24.8799	6.1e-07	2.38e-06	-1.26376	21.559	3.43e-06	3.72e-05	-0.0955214	0.12679
100141158	USP48	ubiquitin specific peptidase 48	ENSBTAG00000006940	-0.0178784	0.0342082	0.853265	0.999936	-0.065049	0.453779	0.500546	1	-0.0829274	0.73783	0.390357	0.999615	-0.245119	6.43363	0.0111979	0.0745544	-0.181751	3.53416	0.0601168	0.186563	-0.0633677	0.427598	0.51317	0.999304	-0.232668	5.86355	0.0154576	0.0354269	-0.192762	4.03504	0.0445647	0.105825	-0.039906	0.172163	0.678197	0.997898	-0.060271	0.353369	0.552212	0.619297	-0.0621455	0.375428	0.54006	0.666025	0.00187451	0.000337753
100141222	CATSPERG	catsper channel auxiliary subunit gamma	ENSBTAG00000000621	0.0182777	0.00753961	0.930806	0.999936	-0.06931	0.108644	0.741693	1	-0.0510323	0.0589444	0.808172	0.999615	-0.544369	6.65666	0.00987859	0.0691203	-0.31952	2.30732	0.128766	0.306453	-0.22485	1.12147	0.289602	0.999304	-0.583805	7.90185	0.00493841	0.0132766	-0.498337	5.80301	0.0159988	0.0474931	-0.0854675	0.167273	0.682547	0.997898	-1.01136	19.8072	8.57e-06	2.78e-05	-0.0589067	0.0712163	0.789574	0.856287	-0.952458	17.4859
100141258	LOC100141258	uncharacterized LOC100141258	NA	0.182998	0.416528	0.518674	0.999936	0.152187	0.287175	0.592037	1	0.335184	1.39564	0.237455	0.999615	0.407735	2.06689	0.150528	0.372542	0.311041	1.2057	0.272186	0.488688	0.0966947	0.116725	0.732614	0.999304	0.87466	9.37728	0.00219692	0.00659218	0.718921	6.24351	0.0124649	0.0390321	0.155739	0.302253	0.582473	0.997898	2.60162	66.5473	3.42e-16	6.42e-15	0.603013	3.98995	0.0457725	0.104836	1.99861	39.9134
100141266	LOC100141266	tubulin alpha-1C chain-like	ENSBTAG00000037775	0.189991	0.439579	0.507326	0.999936	0.4125	2.05436	0.151771	1	0.602491	4.37838	0.0363975	0.664991	0.930273	10.0451	0.00152757	0.0198084	1.06562	13.1315	0.000290366	0.00439829	-0.135349	0.220168	0.638912	0.999304	3.0938	88.9979	3.95e-21	2.61e-18	2.4095	56.5955	5.35e-14	9.77e-12	0.684293	5.30982	0.0212055	0.997898	2.93166	73.2432	1.15e-17	2.83e-16	2.10581	38.0753	6.81e-10	2.35e-08	0.825851	6.86151
100141289	USP13	ubiquitin specific peptidase 13 (isopeptidase T-3)	ENSBTAG00000005946	0.196449	1.0824	0.298161	0.999936	-0.158179	0.701781	0.402186	1	0.0382705	0.0418456	0.837914	0.999615	-0.0586193	0.0974158	0.754953	0.889783	0.0751418	0.160149	0.68902	0.83035	-0.133761	0.503048	0.478164	0.999304	0.374257	3.92083	0.0476914	0.0910454	0.381235	4.09847	0.0429221	0.102786	-0.00697824	0.00140094	0.970143	0.997898	0.452503	5.12396	0.0235977	0.0391509	0.315855	2.51334	0.112886	0.210496	0.136649	0.46724
100141457	DEFB10	beta-defensin 10	ENSBTAG00000035183	0.0316625	0.00641373	0.936169	0.999936	0.0331003	0.00641377	0.936169	1	0.0647628	0.0255444	0.873018	0.999615	0.132368	0.107781	0.742685	0.881945	0.547634	1.8479	0.174027	0.37171	-0.415266	1.04185	0.307391	0.999304	2.61264	36.7688	1.33e-09	2.29e-08	2.68732	38.7932	4.71e-10	2.23e-08	-0.0746756	0.036066	0.849379	0.997898	2.37006	28.0608	1.18e-07	5.23e-07	2.45028	30.0095	4.3e-08	8.38e-07	-0.0802174	0.0381776
100170902	TRNAC-GCA	transfer RNA cysteine (anticodon GCA)	NA	-0.0255081	0.0338057	0.854121	0.999936	-0.0469634	0.116448	0.732919	1	-0.0724715	0.277235	0.59852	0.999615	0.0482363	0.123678	0.725079	0.872668	0.119276	0.745952	0.387761	0.603289	-0.0710394	0.263913	0.607445	0.999304	-0.198347	2.07949	0.14929	0.23282	-0.369887	7.15275	0.00748492	0.0257253	0.17154	1.50114	0.220496	0.997898	-0.112663	0.616231	0.432451	0.50452	-0.229873	2.53871	0.111085	0.207976	0.11721	0.640228
100174923	SNHG12	small nucleolar RNA host gene 12 (non-protein coding)	ENSBTAG00000048228	0.0357982	0.0628222	0.80209	0.999936	-0.0186286	0.0170072	0.896241	1	0.0171696	0.014572	0.903917	0.999615	-0.240577	2.82988	0.0925252	0.278262	0.00614027	0.00186029	0.965597	0.983964	-0.246717	2.95033	0.0858598	0.994166	-0.760746	27.8059	1.34e-07	1.35e-06	-0.67611	22.1872	2.47e-06	3.2e-05	-0.0846361	0.339054	0.560376	0.997898	-1.24721	63.2163	1.85e-15	3.03e-14	-0.673814	19.3157	1.11e-05	0.000102076	-0.573397	13.0219
100174924	LOC100174924	uncharacterized LOC100174924	NA	0.043035	0.0424848	0.836698	0.999936	-0.0888948	0.182119	0.669559	1	-0.0458597	0.0486271	0.82547	0.999615	-0.0753034	0.132442	0.715914	0.865844	0.0690786	0.111938	0.737949	0.863107	-0.144382	0.488429	0.484629	0.999304	1.06892	25.3192	4.86e-07	4.1e-06	0.834733	15.5095	8.21e-05	0.000613695	0.234189	1.27255	0.259289	0.997898	0.415885	3.38329	0.0658604	0.0981434	0.52132	5.3698	0.0204883	0.0555116	-0.105435	0.219608
100190887	C5H12orf73	chromosome 5 open reading frame, human C12orf73	ENSBTAG00000048280	-0.00318044	0.000900751	0.976057	0.999936	0.0560011	0.27943	0.597075	1	0.0528207	0.249578	0.617372	0.999615	-0.0878014	0.69245	0.405332	0.652283	0.0277353	0.069005	0.792791	0.894777	-0.115537	1.17899	0.277561	0.999304	-0.150038	2.13304	0.144155	0.226363	-0.10232	1.00397	0.316353	0.461071	-0.0477188	0.213516	0.644026	0.997898	-0.300561	7.3052	0.00687554	0.0128829	-0.102408	0.859911	0.353764	0.492649	-0.198153	3.06799
100196897	LOC100196897	uncharacterized LOC100196897	ENSBTAG00000046121	-0.0381854	0.0239409	0.877035	0.999936	0.0456611	0.0341088	0.853476	1	0.00747574	0.000894697	0.976138	0.999615	-0.404792	2.68021	0.101602	0.294307	-0.100463	0.168395	0.681542	0.825687	-0.304329	1.50293	0.220222	0.999304	-0.413347	2.93138	0.0868731	0.149299	-0.513662	4.54315	0.0330507	0.0838505	0.100315	0.173624	0.676911	0.997898	-0.636511	6.22887	0.0125684	0.0221612	-0.218578	0.746868	0.38747	0.525065	-0.417933	2.66704
100196898	LOC100196898	uncharacterized LOC100196898	NA	-0.246163	1.5304	0.216053	0.999936	-0.103057	0.273638	0.600902	1	-0.34922	3.10941	0.077841	0.886179	0.135559	0.467169	0.494292	0.72284	0.448067	5.14453	0.0233198	0.0991608	-0.312507	2.50881	0.113211	0.999304	0.446855	5.1129	0.0237486	0.0507488	0.407146	4.27831	0.0386017	0.094531	0.0397087	0.0414999	0.838576	0.997898	0.114176	0.277021	0.598661	0.661286	0.414112	3.72951	0.053459	0.118603	-0.299936	1.91042
100196901	LOC100196901	uncharacterized LOC100196901	ENSBTAG00000043414	-0.127745	0.536396	0.46393	0.999936	0.175785	1.01741	0.313135	1	0.0480401	0.0759146	0.782912	0.999615	-0.013942	0.00640599	0.936208	0.976237	0.127232	0.535517	0.464297	0.668408	-0.141174	0.655058	0.41831	0.999304	-0.379996	4.84973	0.0276504	0.057857	-0.635689	13.4057	0.000250859	0.00157141	0.255694	2.15255	0.142333	0.997898	-0.884538	22.4826	2.12e-06	7.58e-06	-0.544597	8.71534	0.00315543	0.0120279	-0.339941	3.25307
100270684	C15H11orf96	chromosome 15 open reading frame, human C11orf96	NA	0.205489	0.896464	0.343731	0.999936	0.812411	13.7628	0.000207404	0.084639	1.0179	21.4522	3.63e-06	0.00179761	0.932871	18.1011	2.09e-05	0.000959272	0.870447	15.7227	7.33e-05	0.00162553	0.0624242	0.082748	0.773607	0.999304	0.560819	6.51375	0.0107044	0.0259815	0.212233	0.937398	0.332948	0.478281	0.348586	2.53054	0.111662	0.997898	1.32259	32.1817	1.4e-08	7.26e-08	0.03017	0.017225	0.895582	0.932128	1.29242	30.7547
100270749	ZNF389	zinc finger protein 389	ENSBTAG00000007074	-0.119299	0.254684	0.613796	0.999936	-0.538715	5.72511	0.016724	0.72778	-0.658014	8.40909	0.0037335	0.187012	-0.445288	4.66164	0.0308437	0.14232	-0.351867	2.896	0.0887995	0.240268	-0.0934203	0.195174	0.658645	0.999304	-0.54649	6.87235	0.00875393	0.0218573	-0.547107	6.98435	0.00822253	0.0277788	0.000617193	9.75e-06	0.997509	0.999734	-0.736279	9.92046	0.00163452	0.00349014	-0.249357	1.215	0.270345	0.405975	-0.486922	4.08204
100270756	C5H12orf75	chromosome 5 open reading frame, human C12orf75	ENSBTAG00000045742	-0.0625153	0.0403478	0.840802	0.999936	-0.0458292	0.0219377	0.882253	1	-0.108344	0.12177	0.727123	0.999615	0.0728018	0.0550021	0.814577	0.919658	0.194973	0.394733	0.529822	0.720997	-0.122171	0.15501	0.693792	0.999304	2.38996	50.9863	9.3e-13	3.89e-11	2.16213	43.211	4.91e-11	3.43e-09	0.227826	0.532406	0.465597	0.997898	2.13646	37.63	8.55e-10	5.34e-09	2.26967	42.5386	6.93e-11	3.1e-09	-0.133212	0.164438
100270792	COX6B1	cytochrome c oxidase subunit VIb polypeptide 1 (ubiquitous)	ENSBTAG00000023487	0.163672	1.14442	0.28472	0.999936	0.0603964	0.155193	0.693622	1	0.224068	2.15424	0.142177	0.999615	-0.406669	7.29641	0.00690925	0.0552055	-0.178683	1.41571	0.23411	0.447915	-0.227986	2.24916	0.133687	0.999304	0.22236	2.15501	0.142105	0.223855	0.317791	4.44388	0.0350265	0.0875685	-0.0954313	0.403349	0.525365	0.997898	0.189066	1.3656	0.24257	0.308459	0.140526	0.745578	0.38788	0.525416	0.0485394	0.0886285
100271720	F8	coagulation factor VIII, procoagulant component	ENSBTAG00000010726	0.0314631	0.111161	0.738826	0.999936	-0.0222884	0.0559073	0.813086	1	0.00917474	0.00949122	0.922391	0.999615	-0.0951877	1.0187	0.312829	0.565055	-0.182795	3.72676	0.0535473	0.172263	0.0876077	0.852496	0.355847	0.999304	-0.513073	29.8753	4.61e-08	5.18e-07	-0.40011	18.294	1.89e-05	0.000181019	-0.112963	1.44071	0.230024	0.997898	-0.949731	90.1475	2.21e-21	1.21e-19	-0.466929	22.282	2.35e-06	2.7e-05	-0.482803	23.1437
100271721	USP9Y	ubiquitin specific peptidase 9, Y-linked	ENSBTAG00000006242	0.111903	0.664446	0.414995	0.999936	-0.13832	1.0163	0.313399	1	-0.0264166	0.0373474	0.846759	0.999615	0.221675	2.68595	0.101237	0.293924	0.221045	2.66075	0.102852	0.264224	0.00063008	2.09e-05	0.996355	0.999304	-0.00666629	0.00243636	0.960633	0.971946	0.028757	0.045348	0.831365	0.892817	-0.0354233	0.068579	0.793417	0.997898	-0.438718	9.23324	0.00237661	0.00491584	-0.092353	0.412302	0.520803	0.649016	-0.346365	5.66153
100271757	OFD1Y	Y-linked oral-facial-digital syndrome 1 pseudogene	NA	-0.0166632	0.0257245	0.872575	0.999936	-0.151449	2.14376	0.143151	1	-0.168112	2.64556	0.103839	0.963879	0.0322641	0.096828	0.75567	0.890135	0.155144	2.24099	0.134395	0.315041	-0.12288	1.40178	0.236426	0.999304	-0.128882	1.56821	0.210468	0.307977	-0.118285	1.32802	0.249157	0.386349	-0.0105979	0.0105193	0.918309	0.997898	-0.162544	2.17653	0.14013	0.191369	-0.0152654	0.0192748	0.889582	0.928064	-0.147279	1.74384
100271839	C23H6orf141	chromosome 23 open reading frame, human C6orf141	ENSBTAG00000047591	-0.122543	0.411669	0.521124	0.999936	-0.11297	0.350946	0.553578	1	-0.235514	1.52355	0.217083	0.999615	0.0152549	0.00632892	0.936592	0.976349	0.0711447	0.137639	0.710639	0.845608	-0.0558898	0.084894	0.770772	0.999304	0.69399	12.8832	0.000331541	0.00128173	0.43794	5.15846	0.0231334	0.0635975	0.25605	1.77942	0.182221	0.997898	1.36943	44.2984	2.82e-11	2.24e-10	0.245571	1.44583	0.229199	0.359459	1.12386	30.0253
100294723	LOC100294723	killer cell lectin-like receptor subfamily F member 2	NA	0.0482358	0.0132773	0.908265	0.999936	0.291122	0.495179	0.481626	1	0.339357	0.688823	0.406565	0.999615	0.0217366	0.00300526	0.956282	0.982699	0.0400452	0.0103906	0.918809	0.959677	-0.0183086	0.00224065	0.962246	0.999304	0.0455545	0.0125123	0.910936	0.93647	0.387926	0.968303	0.325104	0.470212	-0.342372	0.755593	0.384711	0.997898	0.54069	1.83439	0.17561	0.232899	0.188235	0.219948	0.639079	0.744468	0.352455	0.730811
100294758	ZNF16	zinc finger protein 16	ENSBTAG00000016203	-0.17831	2.55038	0.110268	0.999936	-0.207756	3.60615	0.0575664	1	-0.386067	12.2741	0.00045928	0.0468567	-0.357204	11.6883	0.000628943	0.0108002	-0.381589	13.1787	0.000283149	0.00432199	0.0243852	0.0524506	0.818853	0.999304	-0.0992334	0.887743	0.34609	0.458337	-0.0947772	0.816363	0.366246	0.512884	-0.00445624	0.0017746	0.966398	0.997898	-0.294646	6.78768	0.00917893	0.0167202	-0.127406	1.28281	0.257377	0.391438	-0.16724	2.11222
100294792	LOC100294792	chromobox protein homolog 3-like	ENSBTAG00000009823	-0.00581466	0.00316337	0.955148	0.999936	-0.0644355	0.389523	0.53255	1	-0.0702502	0.463628	0.495933	0.999615	0.200154	3.74373	0.0530061	0.200146	0.295614	8.1544	0.00429568	0.0307811	-0.0954599	0.852621	0.355812	0.999304	0.228267	4.85229	0.0276094	0.0577935	0.147829	2.03842	0.153369	0.27211	0.0804382	0.605634	0.436437	0.997898	0.252665	5.3034	0.0212839	0.0357307	0.203449	3.4176	0.0645046	0.137249	0.0492166	0.199538
100294795	TULP4	tubby like protein 4	ENSBTAG00000005083	-0.0164276	0.0149748	0.902605	0.999936	-0.0954694	0.50827	0.475889	1	-0.111897	0.697814	0.403519	0.999615	0.128096	0.91658	0.338375	0.587824	0.0578203	0.185747	0.66648	0.817731	0.0702754	0.274662	0.600222	0.999304	0.152742	1.30354	0.253567	0.358128	0.0457019	0.116901	0.73242	0.821	0.10704	0.641216	0.423271	0.997898	0.120284	0.725809	0.394245	0.466736	0.100757	0.50682	0.476519	0.607539	0.0195271	0.0189373
100294941	C7H19orf38	chromosome 7 open reading frame, human C19orf38	ENSBTAG00000004224	-0.0173439	0.0205913	0.885898	0.999936	0.137547	1.29119	0.255829	1	0.120204	0.98712	0.320447	0.999615	-0.00335654	0.000774219	0.977802	0.993016	0.0107924	0.0079658	0.928882	0.964544	-0.0141489	0.0136524	0.906984	0.999304	0.256061	4.56949	0.0325463	0.066487	0.235397	3.86918	0.0491805	0.114148	0.0206643	0.0299206	0.862671	0.997898	0.394023	9.64095	0.00190287	0.00400825	0.377455	8.8639	0.00290866	0.0112762	0.0165688	0.0170831
100294952	LOC100294952	T-cell receptor beta chain T17T-22-like	NA	-0.5028	0.64686	0.421238	0.999936	0.982299	2.35761	0.124673	1	0.479499	0.591024	0.442023	0.999615	0.273672	0.172154	0.678205	0.844864	0.153189	0.0489505	0.8249	0.9112	0.120483	0.0393307	0.842795	0.999304	0.0676463	0.0132721	0.908283	0.934413	0.118913	0.0430527	0.835626	0.896352	-0.051267	0.00899973	0.924421	0.997898	0.330063	0.296508	0.58608	0.650341	-0.203369	0.107498	0.743011	0.823951	0.533431	0.787434
100294979	ARF6	ADP-ribosylation factor 6	ENSBTAG00000045980	0.0653422	0.414296	0.519797	0.999936	0.163668	2.59513	0.107193	1	0.22901	5.08181	0.0241781	0.561928	0.0978577	0.924405	0.336321	0.585944	0.0914998	0.807466	0.368871	0.584584	0.00635789	0.00390259	0.950188	0.999304	-0.075445	0.545538	0.460147	0.568093	-0.0716576	0.49293	0.482623	0.621789	-0.00378736	0.00137327	0.970439	0.997898	0.387488	12.9521	0.000319562	0.000786855	-0.122654	1.29468	0.255188	0.388835	0.510142	22.2439
100294994	LOC100294994	uncharacterized LOC100294994	NA	-0.0479216	0.0446301	0.832686	0.999936	0.24788	1.17701	0.277966	1	0.199958	0.764775	0.381838	0.999615	0.00390907	0.000337758	0.985337	0.995598	0.349689	2.67802	0.101742	0.26254	-0.34578	2.57918	0.108278	0.999304	0.0848668	0.153778	0.69495	0.771728	0.172871	0.65504	0.418317	0.563345	-0.0880045	0.169112	0.680902	0.997898	-0.0391143	0.0304138	0.861555	0.89123	-0.423157	3.355	0.0670012	0.141304	0.384043	2.64668
100295019	TMEM232	transmembrane protein 232	ENSBTAG00000030198	-0.155523	0.670088	0.413021	0.999936	0.169166	0.791302	0.373707	1	0.0136428	0.00509484	0.943097	0.999615	0.0945711	0.234526	0.628188	0.814935	0.0312431	0.0252334	0.873787	0.938374	0.0633279	0.103685	0.747452	0.999304	0.0130948	0.00494645	0.94393	0.960686	0.0794329	0.18416	0.667823	0.772568	-0.0663382	0.127398	0.721145	0.997898	-0.481536	6.14542	0.0131753	0.0231314	0.0301068	0.0243117	0.876094	0.919293	-0.511643	6.81218
100295064	MSMP	microseminoprotein, prostate associated	ENSBTAG00000038777	-0.0599824	0.153472	0.695239	0.999936	0.22787	2.20501	0.137563	1	0.167887	1.19724	0.273874	0.999615	0.0284327	0.0343948	0.85287	0.937895	0.0641674	0.17438	0.676248	0.822374	-0.0357347	0.0540438	0.81617	0.999304	0.204701	1.77516	0.182745	0.274682	0.13147	0.733006	0.391911	0.537647	0.0732312	0.227765	0.633186	0.997898	0.412423	6.44397	0.011133	0.019865	0.109688	0.454863	0.500035	0.629981	0.302736	3.45668
100295193	SFR1	SWI5-dependent recombination repair 1	ENSBTAG00000047450	0.0333276	0.0602229	0.806144	0.999936	-0.0258776	0.0364837	0.84852	1	0.00744999	0.00303215	0.956087	0.999615	-0.195052	2.10721	0.146606	0.367177	-0.00553781	0.00170695	0.967045	0.984539	-0.189514	1.96638	0.160833	0.999304	-0.0980369	0.557657	0.455206	0.563098	-0.268161	4.15853	0.0414252	0.0999609	0.170124	1.66115	0.197448	0.997898	-0.101704	0.52397	0.469153	0.540881	-0.0210631	0.0224863	0.880801	0.922139	-0.0806407	0.323094
100295209	GRIN3A	glutamate receptor, ionotropic, N-methyl-D-aspartate 3A	ENSBTAG00000018445	0.0495818	0.123887	0.724857	0.999936	0.168846	1.42517	0.232555	1	0.218428	2.39802	0.121489	0.999615	0.0753832	0.276842	0.598779	0.796096	0.169911	1.39739	0.237161	0.451539	-0.0945283	0.43272	0.510657	0.999304	0.160416	1.29392	0.255327	0.360136	0.213686	2.32516	0.127297	0.236541	-0.05327	0.144301	0.704042	0.997898	0.331856	4.98904	0.0255084	0.0420094	0.099232	0.439275	0.507472	0.63667	0.232624	2.3936
100295210	XCL2	chemokine (C motif) ligand 2	ENSBTAG00000009943	-0.280647	0.472224	0.491966	0.999936	0.0970483	0.0565197	0.812084	1	-0.183598	0.205265	0.650504	0.999615	0.624971	2.50652	0.113376	0.314367	0.52803	1.75942	0.184697	0.387056	0.0969406	0.0582336	0.80931	0.999304	0.718441	3.05182	0.0806469	0.14054	1.16014	7.98022	0.00472913	0.0177534	-0.441695	1.28932	0.256173	0.997898	1.50508	12.1029	0.000503422	0.0011933	0.975374	4.95626	0.0259964	0.0671069	0.529702	1.64474
100295228	C19H17orf89	chromosome 19 open reading frame, human C17orf89	NA	-0.178128	2.29399	0.129876	0.999936	-0.0364939	0.0992548	0.752726	1	-0.214622	3.37921	0.0660235	0.858335	-0.190671	2.73897	0.097928	0.288421	-0.110062	0.906366	0.34108	0.559132	-0.0806088	0.472252	0.491953	0.999304	0.0875371	0.592635	0.441402	0.549673	0.0811065	0.513987	0.473418	0.613402	0.00643055	0.0031935	0.954935	0.997898	0.322699	6.61661	0.0101032	0.0182102	0.282826	5.0608	0.024473	0.0639712	0.0398733	0.100108
100295268	LOC100295268	uncharacterized LOC100295268	NA	-0.171051	2.51813	0.112544	0.999936	0.136803	1.62311	0.202659	1	-0.0342488	0.100984	0.750653	0.999615	-0.0966052	0.792356	0.373389	0.622257	0.154052	2.02655	0.154571	0.344193	-0.250657	5.31014	0.0212016	0.945689	-0.262794	5.93395	0.0148519	0.0342479	-0.181682	2.85894	0.0908672	0.182881	-0.081112	0.560676	0.453988	0.997898	-0.285256	6.13024	0.0132889	0.0233043	-0.108871	0.901375	0.342413	0.481942	-0.176385	2.27953
100295316	SCRIB	scribbled planar cell polarity protein	ENSBTAG00000008421	-0.0212016	0.040421	0.84066	0.999936	-0.0386459	0.135572	0.712723	1	-0.0598474	0.325448	0.568352	0.999615	-0.0501953	0.228266	0.632813	0.817481	-0.0233371	0.0489462	0.824907	0.9112	-0.0268582	0.0642259	0.799937	0.999304	0.055685	0.284736	0.593614	0.687799	0.102498	0.973579	0.323789	0.468856	-0.0468134	0.201872	0.653214	0.997898	-0.362926	10.3795	0.00127421	0.0027884	0.0067456	0.00368719	0.95158	0.969402	-0.369671	10.4921
100295476	EREG	epiregulin	NA	-0.00614982	0.000289745	0.986419	0.999936	0.667607	3.47991	0.0621182	1	0.661457	3.41628	0.0645564	0.847115	0.54235	2.27148	0.131774	0.343439	1.02016	7.96326	0.00477365	0.0328218	-0.47781	1.78173	0.181938	0.999304	2.03873	29.6586	5.15e-08	5.72e-07	1.72473	21.9466	2.8e-06	3.55e-05	0.314001	0.771655	0.379705	0.997898	2.12719	28.3604	1.01e-07	4.54e-07	1.89393	23.5058	1.25e-06	1.56e-05	0.233268	0.372195
100295626	C23H6orf132	chromosome 23 open reading frame, human C6orf132	ENSBTAG00000048230	-0.168499	0.171815	0.678504	0.999936	0.0477459	0.0152862	0.901602	1	-0.120753	0.0883831	0.766243	0.999615	-0.19556	0.270146	0.603234	0.798652	-0.239324	0.38967	0.532473	0.723965	0.0437647	0.012165	0.912175	0.999304	1.26549	9.33851	0.00224388	0.00670844	1.67333	16.2599	5.52e-05	0.000442613	-0.407838	1.12536	0.288768	0.997898	2.57321	32.1414	1.43e-08	7.39e-08	2.21546	23.4977	1.25e-06	1.57e-05	0.357749	0.779822
100295656	C19H17orf67	chromosome 19 open reading frame, human C17orf67	ENSBTAG00000035147	0.128273	0.120065	0.728964	0.999936	0.0287359	0.0060033	0.938241	1	0.157009	0.179946	0.67142	0.999615	0.093125	0.0636009	0.800892	0.913241	0.159594	0.186617	0.665747	0.817094	-0.0664691	0.0318984	0.858251	0.999304	2.57542	40.0356	2.49e-10	5.27e-09	1.70302	19.5883	9.61e-06	0.000101352	0.872402	5.20109	0.0225728	0.997898	2.72368	38.7482	4.82e-10	3.14e-09	2.24481	28.4498	9.62e-08	1.71e-06	0.478874	1.42857
100295732	MAP2K5	mitogen-activated protein kinase kinase 5	ENSBTAG00000000218	0.0228842	0.0576663	0.810223	0.999936	0.132623	1.93161	0.164583	1	0.155507	2.66075	0.102852	0.962938	-0.105085	1.16773	0.279867	0.530921	-0.0986444	1.02236	0.31196	0.531424	-0.00644048	0.00431875	0.947603	0.999304	-0.431032	20.4316	6.18e-06	3.83e-05	-0.259652	7.50314	0.00615917	0.0219497	-0.17138	3.20631	0.0733549	0.997898	-0.419134	16.9799	3.78e-05	0.000109337	-0.170114	2.8276	0.0926566	0.181066	-0.24902	5.87178
100295775	LOC100295775	60S acidic ribosomal protein P1	NA	-0.130985	0.39122	0.531659	0.999936	0.111863	0.285982	0.592807	1	-0.0191225	0.00840346	0.92696	0.999615	-0.213044	1.02306	0.311795	0.563889	0.330388	2.4969	0.11407	0.282478	-0.543432	6.65685	0.00987756	0.930303	-0.282997	1.83476	0.175567	0.265938	-0.408509	3.8075	0.0510236	0.117249	0.125511	0.353111	0.552357	0.997898	0.244519	1.19777	0.273768	0.342056	-0.0231374	0.0109517	0.916653	0.946612	0.267657	1.41145
100295800	COX17	COX17 cytochrome c oxidase assembly homolog (S. cerevisiae)	ENSBTAG00000002182	-0.210744	2.2122	0.136923	0.999936	0.111822	0.623545	0.429733	1	-0.0989221	0.488055	0.484796	0.999615	0.120608	0.727708	0.393627	0.640926	0.399643	7.96122	0.00477901	0.0328424	-0.279035	3.89195	0.0485181	0.959606	0.61319	18.6758	1.55e-05	8.71e-05	0.488182	11.8873	0.00056519	0.0030753	0.125007	0.785339	0.375513	0.997898	1.29759	73.4042	1.06e-17	2.63e-16	0.65705	19.2021	1.18e-05	0.000107195	0.640541	18.3344
100295817	DOCK8	dedicator of cytokinesis 8	ENSBTAG00000002190	0.000708511	4.27e-05	0.994788	0.999936	0.0113718	0.0109909	0.916505	1	0.0120803	0.0124084	0.911305	0.999615	0.00111343	0.000105333	0.991811	0.99684	-0.187663	2.98676	0.0839482	0.231797	0.188776	3.02204	0.08214	0.994166	-0.248116	5.22905	0.0222126	0.0480213	-0.159824	2.17381	0.140379	0.254775	-0.0882921	0.663527	0.415317	0.997898	-0.122023	1.13773	0.286133	0.355171	-0.00319611	0.000781818	0.977693	0.986868	-0.118827	1.07673
100295902	FAM189A1	family with sequence similarity 189, member A1	ENSBTAG00000003435	0.0866165	0.124137	0.724591	0.999936	0.0192312	0.00606263	0.937937	1	0.105848	0.186424	0.66591	0.999615	0.487839	3.54722	0.0596454	0.215965	0.726649	7.9576	0.00478857	0.0328755	-0.23881	0.920247	0.33741	0.999304	0.077868	0.0863176	0.768912	0.830439	-0.117254	0.191745	0.661469	0.767445	0.195122	0.526983	0.467878	0.997898	0.0603778	0.0421986	0.837242	0.871211	-0.267315	0.773226	0.379221	0.517221	0.327693	1.11875
100295973	LOC100295973	tubulin beta-2A chain	ENSBTAG00000046886	-0.0311127	0.0807675	0.77626	0.999936	-0.0431028	0.155308	0.693514	1	-0.0742155	0.460752	0.497273	0.999615	-0.204206	3.49601	0.061517	0.220104	-0.324648	8.79166	0.00302611	0.0241445	0.120442	1.20881	0.271568	0.999304	-0.152069	1.9117	0.166775	0.255295	-0.109567	0.994752	0.318584	0.463398	-0.0425021	0.148965	0.699527	0.997898	-0.303716	6.73688	0.00944395	0.0171332	-0.34175	8.50562	0.00354051	0.013259	0.0380335	0.103843
100296050	ZNF543	zinc finger protein 543	NA	-0.0674914	0.466387	0.494654	0.999936	0.011991	0.0148396	0.903043	1	-0.0555004	0.317185	0.573304	0.999615	-0.0126193	0.0167828	0.896924	0.95784	0.0828595	0.722917	0.395189	0.609317	-0.0954789	0.9547	0.328526	0.999304	0.0561282	0.308608	0.578536	0.675458	0.0146532	0.0211038	0.884496	0.928671	0.041475	0.16809	0.681815	0.997898	-0.201884	3.37835	0.0660581	0.0983745	-0.108514	0.983412	0.321358	0.460514	-0.0933704	0.697686
100296121	LOC100296121	zinc finger protein 416	ENSBTAG00000039341	-0.0744621	0.118145	0.731055	0.999936	-0.348056	2.71075	0.0996743	1	-0.422518	3.97979	0.0460493	0.737391	-0.360403	3.12535	0.0770834	0.2513	-0.135444	0.443526	0.505426	0.702369	-0.224959	1.18314	0.276718	0.999304	-0.837234	15.7873	7.09e-05	0.000334259	-0.616461	8.89553	0.00285869	0.0117045	-0.220773	1.04053	0.307699	0.997898	-0.9654	16.882	3.98e-05	0.000114669	-0.529214	5.43098	0.0197826	0.0539366	-0.436185	3.21109
100296211	LOC100296211	uncharacterized LOC100296211	ENSBTAG00000032047	-0.316158	3.90966	0.0480094	0.999936	-0.392201	6.57124	0.010364	0.606561	-0.708359	20.6668	5.47e-06	0.00228331	-0.500164	11.4609	0.000710768	0.0116821	-0.447585	9.07256	0.00259474	0.0214738	-0.0525792	0.118762	0.730381	0.999304	0.00149264	0.000113083	0.991515	0.994454	0.0968541	0.47511	0.490646	0.628481	-0.0953614	0.455746	0.499619	0.997898	0.1094	0.515573	0.472736	0.544619	0.382015	6.38707	0.0114954	0.0350838	-0.272615	3.1929
100296216	C10H14orf119	chromosome 10 open reading frame, human C14orf119	ENSBTAG00000047027	0.0624707	0.308512	0.578595	0.999936	0.0319053	0.0804361	0.776707	1	0.0943761	0.705366	0.400987	0.999615	0.0746321	0.44408	0.50516	0.730609	0.270842	5.8405	0.0156614	0.0753734	-0.19621	3.06751	0.0798716	0.994166	0.115347	1.0585	0.303557	0.413617	0.121476	1.1736	0.278664	0.420039	-0.00612863	0.00299558	0.956352	0.997898	-0.100383	0.71374	0.398205	0.470942	-0.00595794	0.00251206	0.960026	0.975279	-0.0944253	0.625618
100296226	PMAIP1	phorbol-12-myristate-13-acetate-induced protein 1	NA	0.10928	0.302095	0.582572	0.999936	0.21282	1.14274	0.285074	1	0.322101	2.61328	0.105972	0.967575	0.569151	8.0917	0.00444684	0.0415422	0.474924	5.6367	0.0175883	0.0818095	0.094227	0.223729	0.636213	0.999304	1.1913	34.3453	4.62e-09	6.9e-08	0.78183	14.9804	0.000108634	0.000776979	0.40947	4.14	0.0418812	0.997898	1.87287	73.3323	1.1e-17	2.72e-16	0.968198	20.4216	6.21e-06	6.25e-05	0.904677	17.9072
100296237	AKAP14	A kinase (PRKA) anchor protein 14	ENSBTAG00000010881	0.124811	0.763929	0.382102	0.999936	0.0396513	0.0770001	0.781405	1	0.164462	1.33086	0.248651	0.999615	-0.340701	5.64205	0.0175347	0.0997513	-0.351013	5.91183	0.0150396	0.0734767	0.0103124	0.00499065	0.943681	0.999304	-0.343109	5.96174	0.0146196	0.0337684	-0.296126	4.47864	0.034321	0.0862846	-0.0469836	0.110283	0.739823	0.997898	-0.568429	14.1871	0.000165505	0.000426361	-0.462503	9.48474	0.00207188	0.0085423	-0.105926	0.475845
100296268	LST1	leukocyte specific transcript 1	NA	-0.0506548	0.216004	0.642102	0.999936	0.028957	0.0706754	0.790356	1	-0.0216978	0.0396697	0.842128	0.999615	-0.203153	3.4895	0.0617593	0.220569	0.0578845	0.283381	0.594494	0.767257	-0.261038	5.7452	0.0165338	0.945689	-0.258398	5.63673	0.017588	0.0395003	-0.161466	2.20815	0.137283	0.250467	-0.0969319	0.793064	0.373175	0.997898	-0.221025	3.66434	0.0555886	0.0842941	-0.194061	2.84197	0.0918314	0.179738	-0.0269644	0.0543045
100296298	LOC100296298	NEDD8 pseudogene	ENSBTAG00000021446	-0.14527	1.43953	0.230215	0.999936	0.066476	0.302522	0.582305	1	-0.0787945	0.423706	0.515094	0.999615	0.16133	1.77603	0.182637	0.417547	0.380152	9.83705	0.00171032	0.0160481	-0.218821	3.26597	0.0707312	0.994166	0.128378	1.12072	0.289765	0.398757	0.101139	0.696013	0.404127	0.549354	0.0272393	0.0506063	0.822012	0.997898	0.111601	0.757733	0.384039	0.456758	0.0756098	0.34714	0.555737	0.678891	0.0359907	0.0783619
100296324	LOC100296324	5-hydroxyisourate hydrolase	NA	0.285952	1.42868	0.231981	0.999936	0.316971	1.63391	0.201163	1	0.602923	6.16463	0.013033	0.399189	-0.0203872	0.00669159	0.934804	0.975576	-0.0840989	0.108121	0.742294	0.865485	0.0637117	0.0605724	0.805594	0.999304	-0.021554	0.00743928	0.931267	0.951707	0.123706	0.252458	0.615349	0.732984	-0.14526	0.340516	0.559531	0.997898	0.0395378	0.0192321	0.889703	0.914277	0.0924639	0.105619	0.745188	0.825705	-0.0529261	0.0328183
100296331	NR2F6	nuclear receptor subfamily 2, group F, member 6	ENSBTAG00000011136	0.0709194	0.187204	0.665254	0.999936	-0.188312	1.32635	0.249455	1	-0.117392	0.519334	0.471126	0.999615	-0.767853	22.7012	1.89e-06	0.000166189	-1.02304	39.1061	4.01e-10	1.86e-07	0.25519	2.40449	0.120988	0.999304	-0.802297	24.3756	7.93e-07	6.35e-06	-0.391418	5.96136	0.0146227	0.0443476	-0.410879	6.32793	0.0118851	0.997898	-1.24474	50.1901	1.4e-12	1.37e-11	-0.570589	11.1154	0.000856122	0.00409187	-0.674149	14.4038
100296381	OPRL1	opiate receptor-like 1	ENSBTAG00000045701	-0.0161532	0.00143291	0.969804	0.999936	-0.409045	0.847503	0.35726	1	-0.425198	0.932252	0.334278	0.999615	-0.422887	1.0177	0.313065	0.565055	-0.278214	0.461131	0.497096	0.69629	-0.144673	0.110938	0.739079	0.999304	-0.276915	0.430241	0.511871	0.616832	-0.220249	0.268672	0.604224	0.723823	-0.0566657	0.0183531	0.892237	0.997898	-0.699852	2.11442	0.145918	0.198102	-0.15183	0.105067	0.745832	0.825799	-0.548022	1.21457
100296443	RBM6	RNA binding motif protein 6	ENSBTAG00000006328	-0.079608	0.777564	0.377887	0.999936	-0.0738873	0.671885	0.412395	1	-0.153495	2.89805	0.0886865	0.916479	0.0716261	0.640219	0.423631	0.666881	0.034002	0.143956	0.704379	0.841362	0.0376241	0.176177	0.674679	0.999304	0.108824	1.46714	0.225797	0.32611	0.0406786	0.205117	0.650622	0.759178	0.0681456	0.575296	0.448162	0.997898	0.192546	4.11545	0.0424933	0.0664856	0.0862681	0.822591	0.364424	0.503122	0.106278	1.2448
100296459	C18H19orf18	chromosome 18 open reading frame, human C19orf18	NA	-0.214751	0.406265	0.523871	0.999936	-0.158345	0.230036	0.631497	1	-0.373097	1.23039	0.267332	0.999615	-0.243506	0.712021	0.398774	0.645698	-0.0865746	0.0894408	0.764889	0.879142	-0.156931	0.292407	0.588682	0.999304	0.184914	0.381283	0.536918	0.639407	0.161633	0.291911	0.588998	0.711568	0.0232819	0.00720884	0.932337	0.997898	-0.937273	6.80221	0.00910453	0.016608	-0.00118933	3.91e-05	0.99501	0.996928	-0.936083	6.75315
100296460	C19H17orf96	chromosome 19 open reading frame, human C17orf96	ENSBTAG00000048067	-0.0427291	0.0597289	0.806925	0.999936	0.466737	7.03201	0.00800654	0.561064	0.424008	5.81813	0.0158618	0.441209	0.0335856	0.0365782	0.848326	0.935952	-0.0407286	0.0535215	0.817045	0.907129	0.0743142	0.177798	0.673273	0.999304	0.161079	0.812236	0.36746	0.480402	0.396684	4.95271	0.0260499	0.0696077	-0.235606	1.75693	0.185007	0.997898	-0.445488	5.39482	0.0201967	0.0340911	0.232531	1.5119	0.21885	0.347192	-0.678019	12.3975
100296470	CHCHD8	coiled-coil-helix-coiled-coil-helix domain containing 8	NA	-0.0745079	0.358084	0.549572	0.999936	-0.0341396	0.0759999	0.782793	1	-0.108648	0.767343	0.38104	0.999615	-0.0874936	0.503576	0.477933	0.710753	0.0952921	0.596868	0.439776	0.647164	-0.182786	2.18117	0.139708	0.999304	-0.0164001	0.017883	0.893618	0.924329	-0.0575694	0.220966	0.638305	0.750041	0.0411693	0.112484	0.737334	0.997898	0.0886871	0.458483	0.498334	0.568804	0.086601	0.436238	0.508944	0.637846	0.00208611	0.000249761
100296502	ZNF461	zinc finger protein 461	NA	-0.209241	1.07656	0.299468	0.999936	-0.443292	5.20474	0.0225254	0.816948	-0.652533	11.0167	0.000902969	0.0741343	-0.445016	5.62203	0.0177361	0.100609	-0.187496	1.01289	0.314212	0.533296	-0.25752	1.82318	0.176935	0.999304	-0.864923	21.8854	2.89e-06	1.99e-05	-0.581963	10.2665	0.00135468	0.00632655	-0.282961	2.27399	0.131561	0.997898	-1.18069	34.2685	4.8e-09	2.68e-08	-0.229453	1.43056	0.231674	0.362396	-0.951235	21.678
100296545	LOC100296545	EF-hand calcium-binding domain-containing protein 10	NA	0.03804	0.0456618	0.830792	0.999936	-0.113485	0.413311	0.520294	1	-0.0754452	0.185007	0.667105	0.999615	0.0501909	0.0830493	0.773207	0.899945	-0.119362	0.45729	0.498893	0.697516	0.169553	0.917178	0.338217	0.999304	-0.177071	1.07159	0.300588	0.410376	-0.127215	0.559435	0.454488	0.596145	-0.0498561	0.0840597	0.771869	0.997898	-0.34976	3.44025	0.063626	0.0951509	-0.285458	2.3049	0.128967	0.232954	-0.0643026	0.109584
100296588	C3H1orf162	chromosome 3 open reading frame, human C1orf162	NA	-0.0143096	0.0058295	0.93914	0.999936	0.306495	2.66813	0.102376	1	0.292186	2.42596	0.11934	0.999615	0.594454	9.96474	0.00159567	0.0204431	0.798764	17.863	2.37e-05	0.000717599	-0.20431	1.18789	0.275755	0.999304	1.30662	46.5662	8.86e-12	2.77e-10	1.09473	33.1016	8.75e-09	2.75e-07	0.211889	1.26945	0.259871	0.997898	1.83456	80.7657	2.54e-19	8.68e-18	1.30484	41.9893	9.18e-11	3.96e-09	0.529715	7.11785
100296605	AMIGO3	adhesion molecule with Ig-like domain 3	ENSBTAG00000045547	-0.127862	0.779404	0.377323	0.999936	0.113333	0.615407	0.432759	1	-0.0145289	0.0100668	0.92008	0.999615	0.0939901	0.449907	0.502379	0.728695	0.0517536	0.135903	0.712388	0.846556	0.0422365	0.0902808	0.763821	0.999304	0.553188	15.2206	9.57e-05	0.000435864	0.524108	13.6994	0.000214526	0.00137548	0.0290801	0.0428209	0.836063	0.997898	0.835874	30.6493	3.09e-08	1.52e-07	0.486453	10.3098	0.00132323	0.00589212	0.349421	5.40814
100296618	LOC100296618	WAP four-disulfide core domain protein 18	ENSBTAG00000025260	-1.01749	1.00429	0.316275	0.999936	-0.382734	0.171538	0.678749	1	-1.40022	2.15837	0.141795	0.999615	0.26928	0.0847239	0.770995	0.898295	1.60489	3.87256	0.0490817	0.163429	-1.33561	3.01856	0.0823163	0.994166	3.0689	13.0095	0.00030991	0.00120854	1.93181	5.15595	0.0231668	0.063664	1.13709	2.51976	0.112428	0.997898	4.5505	21.4557	3.62e-06	1.25e-05	4.44772	21.8165	3e-06	3.32e-05	0.102776	0.00161937
100296635	USH2A	Usher syndrome 2A (autosomal recessive, mild)	ENSBTAG00000006188	-0.0225994	0.00549668	0.940899	0.999936	0.0564466	0.0357796	0.849971	1	0.0338472	0.0130955	0.908892	0.999615	0.0785215	0.0687511	0.793164	0.909415	0.146189	0.239813	0.624341	0.788314	-0.0676679	0.0523804	0.818972	0.999304	-0.31901	1.11197	0.291654	0.400743	-0.140284	0.215622	0.642396	0.753126	-0.178726	0.344041	0.557506	0.997898	0.0110181	0.0010605	0.974021	0.979386	-0.0607595	0.0330154	0.855817	0.904307	0.0717776	0.0448655
100296776	SAP25	Sin3A-associated protein, 25kDa	ENSBTAG00000039601	0.161735	0.330031	0.565641	0.999936	-0.260585	0.868394	0.3514	1	-0.0988495	0.130377	0.718042	0.999615	-0.641725	5.60986	0.0178597	0.101227	-0.487496	3.24885	0.0714736	0.20891	-0.154229	0.30301	0.582001	0.999304	0.163884	0.325615	0.568252	0.666146	0.340037	1.44637	0.229111	0.363305	-0.176153	0.390695	0.531935	0.997898	-0.83541	5.94418	0.014766	0.0256771	-0.0474865	0.022431	0.880946	0.922222	-0.787923	5.12124
100296784	ANKRD23	ankyrin repeat domain 23	ENSBTAG00000010849	-0.119568	0.245029	0.620597	0.999936	0.0604904	0.0638541	0.800505	1	-0.059078	0.0601391	0.806276	0.999615	-0.248539	1.13416	0.286889	0.537916	-0.211445	0.8097	0.368209	0.583896	-0.0370937	0.0237113	0.877622	0.999304	-0.028281	0.0165619	0.8976	0.927273	-0.288868	1.71092	0.190866	0.317804	0.260587	1.35639	0.244165	0.997898	-0.288841	1.32929	0.248932	0.315053	0.296916	1.54884	0.213306	0.340343	-0.585757	5.47781
100296883	IGBP1	immunoglobulin (CD79A) binding protein 1	ENSBTAG00000007797	-0.036594	0.218692	0.640038	0.999936	0.0748533	0.916124	0.338495	1	0.0382594	0.239392	0.624646	0.999615	-0.0421097	0.288991	0.590868	0.791076	0.0812819	1.075	0.299818	0.518247	-0.123392	2.46918	0.116098	0.999304	-0.322078	17.1479	3.46e-05	0.000176995	-0.297642	14.6746	0.000127758	0.000889431	-0.0244354	0.0983637	0.753802	0.997898	-0.340355	17.0695	3.6e-05	0.000104737	-0.272556	10.9409	0.000940637	0.0044167	-0.0677991	0.668323
100296926	ELP	early lactation protein precursor	ENSBTAG00000016127	0.0691549	0.114258	0.735348	0.999936	-0.00190368	8.14e-05	0.992803	1	0.0672512	0.110778	0.73926	0.999615	-0.21792	1.2676	0.260217	0.509169	-0.669499	11.0401	0.000891609	0.0100988	0.45158	4.85992	0.0274877	0.945689	-0.240545	1.54377	0.214058	0.312341	0.123889	0.430253	0.511865	0.646892	-0.364434	3.57474	0.0586645	0.997898	-0.429993	4.59066	0.0321466	0.051756	-0.41241	4.25977	0.0390252	0.0923074	-0.0175829	0.00726282
100296937	MAZ	MYC-associated zinc finger protein (purine-binding transcription factor)	NA	-0.0663989	0.320389	0.571374	0.999936	-0.075298	0.42033	0.516772	1	-0.141697	1.48345	0.223235	0.999615	-0.382678	10.5618	0.00115449	0.0163789	-0.484745	16.4102	5.1e-05	0.0012505	0.102066	0.699445	0.40297	0.999304	-0.410609	12.9247	0.000324272	0.00125643	-0.35977	10.053	0.00152099	0.0069903	-0.0508391	0.192851	0.660554	0.997898	-0.83109	47.5463	5.37e-12	4.75e-11	-0.539552	20.4153	6.23e-06	6.26e-05	-0.291538	5.53252
100296952	LOC100296952	60S ribosomal protein L30-like	NA	0.0452087	0.0438348	0.834161	0.999936	0.190438	0.755219	0.384829	1	0.235647	1.17567	0.278238	0.999615	0.44125	3.75716	0.0525819	0.199446	0.289445	1.53768	0.214963	0.425238	0.151805	0.448436	0.503078	0.999304	-0.0199374	0.0068225	0.934171	0.95306	0.324089	1.93107	0.164641	0.285871	-0.344026	2.0959	0.147695	0.997898	-0.202347	0.594117	0.440832	0.512917	-0.173959	0.443547	0.505415	0.634858	-0.0283879	0.0104572
100296970	PNN	pinin, desmosome associated protein	ENSBTAG00000026995	-0.00949873	0.0108941	0.916872	0.999936	-0.0562342	0.382282	0.536385	1	-0.0657329	0.522032	0.469976	0.999615	0.121409	1.79758	0.180005	0.413368	0.119123	1.72891	0.188551	0.392107	0.00228596	0.00063675	0.979868	0.999304	0.0904952	0.994318	0.318689	0.429302	0.0636283	0.491925	0.48307	0.62205	0.0268669	0.0876599	0.767173	0.997898	0.132092	1.90111	0.167954	0.223922	0.179216	3.49555	0.0615341	0.132063	-0.0471245	0.241276
100297056	LOC100297056	cytoplasmic tRNA 2-thiolation protein 1	ENSBTAG00000023365	-0.126092	0.140402	0.707882	0.999936	-0.687402	5.06278	0.0244451	0.850063	-0.813494	6.90734	0.00858427	0.310984	-0.474439	3.86561	0.0492854	0.192196	-0.834085	10.8588	0.0009833	0.0109221	0.359646	1.87562	0.170832	0.999304	-0.662863	7.95466	0.00479638	0.0129349	-0.323131	2.01318	0.155938	0.275028	-0.339732	1.99946	0.157355	0.997898	-0.869984	12.1905	0.00048033	0.00114402	-0.36295	2.30853	0.128666	0.232525	-0.507034	3.83681
100297058	NEO1	neogenin 1	ENSBTAG00000004990	-0.450972	3.39508	0.065391	0.999936	0.329644	1.85768	0.172893	1	-0.121328	0.239204	0.624782	0.999615	-0.595646	5.62703	0.0176855	0.100409	-0.452406	3.2349	0.0720845	0.209988	-0.14324	0.300025	0.583867	0.999304	0.138806	0.384277	0.535323	0.638056	0.225801	1.0309	0.309948	0.454409	-0.0869949	0.152081	0.696555	0.997898	0.0799131	0.10802	0.74241	0.791588	0.369286	2.37899	0.122977	0.224657	-0.289373	1.43807
100297073	BEAN1	brain expressed, associated with NEDD4, 1	ENSBTAG00000009762	-0.144983	0.460321	0.497474	0.999936	-0.0404356	0.0372371	0.846983	1	-0.185418	0.760469	0.383182	0.999615	0.0267223	0.0170652	0.896065	0.957797	-0.141427	0.471189	0.49244	0.693049	0.168149	0.658668	0.417031	0.999304	0.174011	0.443614	0.505383	0.610818	0.36986	2.13332	0.144129	0.260016	-0.195849	0.597038	0.43971	0.997898	0.748834	6.34055	0.0118008	0.0209408	0.701474	5.44047	0.0196754	0.0537183	0.0473592	0.0276558
100297097	LOC100297097	selenoprotein O	NA	-0.143112	1.44272	0.229699	0.999936	0.171208	2.07065	0.150158	1	0.0280963	0.0554309	0.813869	0.999615	-0.164273	1.92146	0.165696	0.393737	-0.132445	1.24225	0.265038	0.480698	-0.0318279	0.0707917	0.790188	0.999304	-0.228265	3.92765	0.0474983	0.0907493	-0.176557	2.3637	0.124188	0.232113	-0.0517079	0.200058	0.654674	0.997898	-0.538981	18.7601	1.48e-05	4.62e-05	-0.17004	1.90648	0.167355	0.284425	-0.368941	8.59296
100297121	LOC100297121	up-regulated during skeletal muscle growth protein 5 pseudogene	ENSBTAG00000045783	0.148498	0.268486	0.604349	0.999936	-0.091118	0.100638	0.751065	1	0.0573796	0.0390783	0.843294	0.999615	0.61024	4.42547	0.0354064	0.155463	0.195682	0.430658	0.511666	0.707672	0.414558	2.07224	0.150001	0.999304	0.686411	5.54689	0.0185135	0.0413581	0.174208	0.343405	0.55787	0.68621	0.512203	3.13316	0.0767151	0.997898	0.35891	1.15859	0.281758	0.35043	0.306543	0.841318	0.35902	0.497734	0.0523678	0.0243698
100297152	LOC100297152	non-specific lipid-transfer protein-like	NA	0.564998	4.52364	0.0334296	0.999936	-0.185026	0.470672	0.492678	1	0.379971	2.11608	0.145759	0.999615	-0.62153	5.00022	0.0253441	0.126812	-0.0781236	0.0845142	0.771271	0.88237	-0.543407	3.69235	0.0546625	0.969874	-1.04528	16.5388	4.77e-05	0.000236529	-1.0033	15.6688	7.55e-05	0.000573059	-0.0419727	0.0241079	0.876611	0.997898	-1.24067	19.0298	1.29e-05	4.05e-05	-0.490904	3.34754	0.0673053	0.141795	-0.749768	6.43937
100297153	FARP2	FERM, RhoGEF and pleckstrin domain protein 2	NA	0.171609	0.726491	0.394023	0.999936	-0.184916	0.848943	0.356852	1	-0.0133072	0.00453389	0.946316	0.999615	-0.350762	3.06163	0.0801613	0.256782	-0.312374	2.39828	0.121469	0.294389	-0.0383884	0.0345461	0.85255	0.999304	-0.103393	0.26147	0.609112	0.700892	-0.108963	0.293461	0.588011	0.71056	0.00557047	0.000744738	0.978229	0.998503	-0.522932	5.18056	0.0228409	0.0380454	-0.452359	3.9384	0.0471957	0.107474	-0.0705724	0.0850008
100297155	HMGA2	high mobility group AT-hook 2	ENSBTAG00000044118	0.184615	0.0658778	0.797436	0.999936	-0.0294118	0.0027046	0.958524	1	0.155203	0.0411586	0.839232	0.999615	-0.849918	1.57607	0.209327	0.451921	-0.0722563	0.0238403	0.877292	0.939738	-0.777662	1.28518	0.256937	0.999304	3.17045	14.1164	0.000171838	0.000724037	1.19463	2.08718	0.14854	0.266245	1.97582	7.48891	0.00620803	0.997898	3.74015	17.5548	2.79e-05	8.26e-05	1.37183	2.12055	0.145334	0.255643	2.36831	8.2006
100297183	ORAOV1	oral cancer overexpressed 1	ENSBTAG00000011898	-0.0627108	0.0772961	0.780996	0.999936	0.0662701	0.0863037	0.76893	1	0.0035593	0.000249487	0.987398	0.999615	0.0849707	0.142327	0.705979	0.861321	0.124342	0.304743	0.580924	0.758119	-0.0393715	0.0305621	0.861221	0.999304	1.5414	44.4228	2.65e-11	7.37e-10	1.29653	31.7515	1.75e-08	4.88e-07	0.244861	1.18049	0.277257	0.997898	1.93892	61.409	4.64e-15	7.11e-14	1.37675	31.5465	1.95e-08	4.19e-07	0.562169	5.53853
100297240	LOC100297240	calmodulin pseudogene	NA	0.186715	1.25098	0.263366	0.999936	0.00328675	0.000376249	0.984524	1	0.190001	1.30814	0.252732	0.999615	-0.0461737	0.0736574	0.786084	0.905555	-0.00922371	0.00291621	0.956934	0.979741	-0.03695	0.046068	0.830052	0.999304	-0.147263	0.826216	0.363369	0.476175	-0.011934	0.00550338	0.940863	0.963786	-0.135329	0.695652	0.404249	0.997898	-0.150963	0.697058	0.403774	0.47627	0.237809	1.78461	0.181584	0.302568	-0.388772	4.56658
100297243	CCDC30	coiled-coil domain containing 30	ENSBTAG00000004585	-0.366694	1.8684	0.171658	0.999936	0.0896936	0.11684	0.732487	1	-0.277	1.06479	0.302124	0.999615	-0.458945	3.22173	0.0726667	0.243715	-0.241032	0.89919	0.342999	0.561018	-0.217913	0.687147	0.407136	0.999304	-0.033485	0.0191727	0.889873	0.921485	0.130147	0.294892	0.587103	0.710019	-0.163632	0.45764	0.498729	0.997898	-0.610828	5.29231	0.0214198	0.0359241	0.138199	0.291565	0.58922	0.705812	-0.749028	7.97464
100297302	LOC100297302	chromosome 16 open reading frame, human C1orf21 pseudogene	NA	0.062928	0.0463319	0.829574	0.999936	0.366896	1.44093	0.229989	1	0.429824	1.97734	0.159671	0.999615	0.146297	0.222657	0.637023	0.819604	-0.233494	0.526845	0.467936	0.671243	0.37979	1.39703	0.237222	0.999304	0.287519	0.880006	0.3482	0.460648	0.503098	2.77995	0.0954509	0.190203	-0.21558	0.517941	0.471721	0.997898	-0.112362	0.115885	0.733541	0.784362	-0.201773	0.363702	0.546457	0.671041	0.0894115	0.067071
100297344	CALM2	calmodulin 2 (phosphorylase kinase, delta)	ENSBTAG00000001575	0.0495131	0.126071	0.722542	0.999936	0.000126351	8.46e-07	0.999266	1	0.0496394	0.126703	0.721876	0.999615	-0.176558	1.60237	0.205568	0.446503	0.0737221	0.279095	0.597295	0.769281	-0.25028	3.21016	0.0731825	0.994166	0.00623968	0.0019988	0.96434	0.974241	0.0675437	0.234405	0.628277	0.743059	-0.0613041	0.193386	0.660113	0.997898	-0.19782	1.79947	0.179776	0.237629	0.267087	3.29034	0.0696886	0.145688	-0.464907	9.91988
100297358	LOC100297358	uncharacterized LOC100297358	NA	0.301522	1.00804	0.315372	0.999936	-0.19223	0.408689	0.522635	1	0.109292	0.133628	0.7147	0.999615	-0.339334	1.21439	0.270464	0.520557	-0.492561	2.53218	0.111546	0.278513	0.153227	0.238613	0.62521	0.999304	0.133862	0.196314	0.657713	0.740427	0.382847	1.62844	0.201919	0.331742	-0.248985	0.696482	0.403968	0.997898	-0.250633	0.617904	0.431827	0.503962	0.331092	1.11505	0.290987	0.428425	-0.581725	3.34914
100297361	HCN2	hyperpolarization activated cyclic nucleotide-gated potassium channel 2	ENSBTAG00000015050	0.0479514	0.153083	0.695606	0.999936	0.0391966	0.102264	0.749129	1	0.0871481	0.506545	0.476639	0.999615	-0.18717	2.32425	0.127371	0.336368	-0.359891	8.51263	0.0035269	0.0268141	0.172721	1.95277	0.162289	0.999304	-0.796597	41.8756	9.73e-11	2.31e-09	-0.530006	18.7759	1.47e-05	0.000146014	-0.266591	4.6848	0.0304307	0.997898	-0.960356	54.7293	1.38e-13	1.6e-12	-0.792219	37.417	9.54e-10	3.12e-08	-0.168137	1.67173
100297368	LOC100297368	small ubiquitin-related modifier 2	NA	-0.0120725	0.0188904	0.890681	0.999936	0.0926899	1.11321	0.291385	1	0.0806173	0.842335	0.35873	0.999615	0.0968256	1.21455	0.270433	0.520557	0.266856	9.21547	0.00239979	0.0203735	-0.17003	3.75034	0.0527967	0.967998	0.229798	6.80422	0.00909425	0.0225906	0.200577	5.19151	0.0226974	0.0625681	0.0292203	0.110397	0.739692	0.997898	0.179031	3.71815	0.053824	0.0819317	0.0684744	0.542584	0.461364	0.593879	0.110557	1.41163
100297428	SMIM15	small integral membrane protein 15	ENSBTAG00000048033	0.0353553	0.155084	0.693723	0.999936	-0.10789	1.44621	0.229137	1	-0.0725348	0.654661	0.418451	0.999615	-0.0116106	0.0168391	0.896752	0.95784	0.0999546	1.24665	0.264194	0.47971	-0.111565	1.55056	0.213053	0.999304	-0.0052936	0.00350999	0.952757	0.966903	0.0175557	0.0386084	0.844226	0.902143	-0.0228493	0.0653643	0.79821	0.997898	-0.0155945	0.027215	0.868968	0.897293	0.037646	0.15846	0.690578	0.783549	-0.0532405	0.315339
100297496	CLEC2B	C-type lectin domain family 2, member B	NA	-0.133864	0.198548	0.655896	0.999936	-0.0607529	0.0411896	0.839172	1	-0.194616	0.421736	0.516072	0.999615	0.292682	0.932074	0.334324	0.58395	0.720756	5.62087	0.0177478	0.0821382	-0.428073	2.00851	0.156419	0.999304	0.119571	0.157011	0.691923	0.769697	0.133533	0.198954	0.655567	0.763056	-0.0139627	0.00231604	0.961616	0.997898	1.46817	20.7126	5.34e-06	1.79e-05	0.686689	4.78638	0.0286857	0.0726833	0.781481	6.18065
100297504	LOC100297504	brachyury protein pseudogene	NA	-0.329843	1.90303	0.167739	0.999936	0.273855	1.36195	0.243201	1	-0.055988	0.0536044	0.816906	0.999615	-0.03642	0.0300504	0.862376	0.940533	-0.546599	6.13012	0.0132898	0.066907	0.510179	5.23465	0.0221413	0.945689	-0.335115	2.15957	0.141684	0.223394	0.0967949	0.19509	0.658714	0.765388	-0.43191	3.58929	0.0581531	0.997898	-0.423362	3.15304	0.0757859	0.111038	-0.0706045	0.0920813	0.761548	0.836812	-0.352757	2.05769
100297513	LOC100297513	coiled-coil domain-containing protein 170	ENSBTAG00000013836	0.0963223	0.0787475	0.779002	0.999936	0.0617745	0.0314606	0.859217	1	0.158097	0.210234	0.646584	0.999615	-0.571573	2.72476	0.098803	0.289829	-0.523123	2.27766	0.13125	0.310449	-0.0484502	0.0175445	0.894624	0.999304	-1.21858	17.129	3.49e-05	0.00017868	-1.12777	15.1471	9.94e-05	0.000720927	-0.0908109	0.0889829	0.765474	0.997898	-1.97111	32.6702	1.09e-08	5.75e-08	-0.37846	1.50538	0.219846	0.348453	-1.59265	20.6074
100297536	C10H15orf62	chromosome 10 open reading frame, human C15orf62	ENSBTAG00000047281	-0.0757063	0.415998	0.518941	0.999936	-0.0118244	0.0101826	0.919623	1	-0.0875307	0.557453	0.455288	0.999615	-0.0992327	0.714785	0.39786	0.644745	-0.146826	1.55807	0.211948	0.421435	0.0475933	0.163111	0.686308	0.999304	0.239228	4.05193	0.0441208	0.0855115	0.298023	6.31508	0.0119715	0.0377855	-0.0587949	0.246518	0.619537	0.997898	0.321678	6.62398	0.0100614	0.0181474	0.270491	4.67076	0.0306803	0.0766454	0.051187	0.167201
100297538	SLC4A5	solute carrier family 4 (sodium bicarbonate cotransporter), member 5	ENSBTAG00000004884	-0.122292	0.265446	0.606403	0.999936	0.0466576	0.038702	0.84404	1	-0.075634	0.101654	0.749854	0.999615	-0.233897	0.967871	0.325212	0.575214	-0.181874	0.58406	0.444725	0.65159	-0.0520234	0.047714	0.82709	0.999304	-0.243976	1.00916	0.315104	0.425423	-0.134655	0.309587	0.577934	0.702605	-0.10932	0.202524	0.652691	0.997898	0.256647	0.981462	0.321838	0.392537	-0.100357	0.153115	0.695576	0.787204	0.357004	1.95987
100297600	MANSC4	MANSC domain containing 4	ENSBTAG00000030622	0.1216	0.392295	0.531096	0.999936	-0.0466589	0.0575624	0.810391	1	0.074941	0.150479	0.698078	0.999615	0.0304477	0.0231437	0.879084	0.94891	-0.32068	2.47664	0.115549	0.284729	0.351127	2.95634	0.0855412	0.994166	-0.347609	3.00185	0.0831693	0.143941	-0.310286	2.42139	0.119689	0.226035	-0.0373227	0.0339093	0.8539	0.997898	-0.888846	16.9754	3.79e-05	0.000109577	-0.516983	5.97623	0.0145	0.0424625	-0.371863	2.83959
100297610	KCTD14	potassium channel tetramerization domain containing 14	NA	-0.066216	0.0588995	0.808244	0.999936	-0.186893	0.482542	0.487273	1	-0.253109	0.880205	0.348145	0.999615	-0.85188	9.20962	0.00240746	0.0275607	-1.07867	14.1632	0.000167613	0.00300469	0.226789	0.584188	0.444675	0.999304	-0.921885	11.1296	0.000849592	0.00289315	-0.648942	5.72837	0.016693	0.0491898	-0.272944	0.94095	0.332034	0.997898	-0.732627	6.32004	0.0119381	0.0211601	-0.155433	0.297872	0.58522	0.702692	-0.577194	3.80597
100297617	LOC100297617	beta-defensin	ENSBTAG00000048249	-0.270698	0.261983	0.608761	0.999936	-0.0193384	0.00113043	0.973179	1	-0.290037	0.310448	0.577405	0.999615	0.323576	0.37464	0.540486	0.755161	1.86977	10.9282	0.0009471	0.0105893	-1.54619	7.54853	0.00600591	0.930303	1.01856	3.97356	0.04622	0.0887739	1.66914	10.6431	0.0011048	0.00534862	-0.650578	1.79987	0.179728	0.997898	1.61072	8.6107	0.00334194	0.00671163	2.62848	22.5156	2.08e-06	2.43e-05	-1.01777	3.99787
100297676	LOC100297676	C-type lectin domain family 2 member D11	ENSBTAG00000046324	0.0498895	0.198976	0.655548	0.999936	-0.0506709	0.205264	0.650505	1	-0.000781443	4.87e-05	0.99443	0.999719	0.263254	5.53128	0.0186794	0.104167	0.316984	8.0149	0.00463939	0.0322484	-0.05373	0.230753	0.630966	0.999304	0.259861	5.38992	0.0202534	0.0445138	0.203962	3.32124	0.0683901	0.147096	0.0558992	0.249864	0.617171	0.997898	0.632	28.4897	9.42e-08	4.26e-07	0.321263	7.40858	0.00649137	0.0219143	0.310736	6.92462
100297725	LOC100297725	H3 histone, family 3A-like	ENSBTAG00000045914	-0.144388	0.332555	0.564158	0.999936	0.306396	1.47962	0.223834	1	0.162008	0.408523	0.52272	0.999615	0.300091	1.56272	0.211267	0.452971	0.376784	2.43703	0.1185	0.289737	-0.0766938	0.103654	0.747488	0.999304	-0.075314	0.103445	0.747735	0.813201	-0.354302	2.22111	0.136136	0.24893	0.278988	1.33571	0.247791	0.997898	0.0522665	0.0393196	0.842817	0.876224	0.301798	1.36437	0.242782	0.37468	-0.249531	0.894106
100297734	SH3BP1	SH3-domain binding protein 1	ENSBTAG00000030257	0.0366255	0.0355913	0.850362	0.999936	0.0787831	0.164569	0.684984	1	0.115409	0.353463	0.552159	0.999615	-0.578902	8.78518	0.00303688	0.0319945	-0.589551	9.08305	0.00257989	0.0213963	0.0106488	0.00295733	0.956631	0.999304	-0.868162	19.5369	9.87e-06	5.83e-05	-0.693552	12.5694	0.000392124	0.0022755	-0.17461	0.797368	0.371881	0.997898	-1.06306	26.013	3.39e-07	1.39e-06	-0.670273	10.571	0.00114876	0.00523278	-0.392789	3.61512
100297786	IL36B	interleukin 36, beta	ENSBTAG00000002088	0.0668071	0.0793141	0.778229	0.999936	0.107646	0.203086	0.652242	1	0.174453	0.535544	0.464285	0.999615	0.342867	2.14694	0.142855	0.361444	0.505547	4.64807	0.0310884	0.11982	-0.16268	0.487071	0.485237	0.999304	2.18837	72.3478	1.8e-17	3.61e-15	1.64252	41.4057	1.24e-10	7.23e-09	0.545854	5.17163	0.0229587	0.997898	3.84784	167.327	2.84e-38	9.84e-35	2.69753	82.5859	1.01e-19	3.6e-17	1.15031	19.1272
100297795	PCBD2	pterin-4 alpha-carbinolamine dehydratase/dimerization cofactor of hepatocyte nuclear factor 1 alpha (TCF1) 2	NA	0.152642	1.15805	0.281871	0.999936	-0.0426869	0.0901097	0.764038	1	0.109955	0.610457	0.434616	0.999615	-0.0565231	0.15797	0.691032	0.852501	0.293115	4.32256	0.0376102	0.13676	-0.349638	6.06258	0.0138076	0.94415	0.284607	4.20264	0.0403612	0.079463	0.206198	2.21303	0.136849	0.249906	0.078409	0.322982	0.569821	0.997898	0.0176372	0.0134096	0.907811	0.928831	0.151046	0.992724	0.319078	0.458445	-0.133408	0.750226
100297815	IDNK	idnK, gluconokinase homolog (E. coli)	ENSBTAG00000047103	0.136534	0.944413	0.331145	0.999936	0.140665	0.992703	0.319083	1	0.277199	3.88508	0.0487171	0.751377	-0.17841	1.6037	0.20538	0.446443	-0.0142212	0.010273	0.919268	0.959677	-0.164189	1.33423	0.248054	0.999304	-0.248018	3.2501	0.071419	0.127223	-0.22328	2.65934	0.102943	0.201515	-0.024738	0.0316951	0.858698	0.997898	-0.363731	5.87189	0.0153845	0.0266325	-0.180018	1.46608	0.225965	0.355512	-0.183714	1.43775
100297854	DCDC2	doublecortin domain containing 2	ENSBTAG00000009798	-0.889689	2.19987	0.138022	0.999936	0.207274	0.142138	0.706165	1	-0.682415	1.30829	0.252704	0.999615	-0.00203753	1.89e-05	0.996535	0.998687	0.180359	0.0975702	0.754765	0.872988	-0.182396	0.100604	0.751107	0.999304	0.363358	0.466043	0.494813	0.600869	0.262513	0.248665	0.618017	0.734697	0.100845	0.034718	0.852188	0.997898	1.35957	5.41321	0.019985	0.0337707	0.740478	1.65325	0.198517	0.322645	0.619088	1.14289
100297865	ACTR5	ARP5 actin-related protein 5 homolog (yeast)	ENSBTAG00000048262	0.0298042	0.083142	0.773084	0.999936	-0.153313	2.23074	0.135289	1	-0.123508	1.45564	0.227626	0.999615	-0.087142	0.742847	0.38875	0.636225	-0.0908461	0.80018	0.37104	0.587021	0.00370414	0.00131247	0.971101	0.999304	0.173452	2.8434	0.0917502	0.156134	0.0781184	0.577534	0.44728	0.589982	0.0953338	0.86011	0.353708	0.997898	0.331453	9.26973	0.00232972	0.00483086	0.0425528	0.149336	0.699171	0.790177	0.2889	6.86074
100297889	LOC100297889	tyrosine-protein kinase RYK pseudogene	NA	0.0512056	0.0173258	0.895279	0.999936	0.0541788	0.0138049	0.906468	1	0.105384	0.0604513	0.805784	0.999615	0.382941	0.742451	0.388877	0.63632	0.0361256	0.00532702	0.941817	0.971416	0.346816	0.627735	0.428187	0.999304	0.319899	0.412798	0.520553	0.624583	0.565441	1.29176	0.255723	0.393978	-0.245542	0.254526	0.613906	0.997898	0.931816	3.15717	0.0755939	0.110792	0.332011	0.367849	0.544179	0.669191	0.599805	1.23418
100297905	NINL	ninein-like	NA	0.004359	0.000907819	0.975963	0.999936	0.0494872	0.117064	0.732241	1	0.0538462	0.13878	0.709497	0.999615	0.464103	10.4151	0.00124992	0.0173599	0.305802	4.507	0.0337565	0.127013	0.158301	1.22026	0.269309	0.999304	0.221158	2.22462	0.135826	0.215628	0.207563	1.96782	0.160679	0.280854	0.0135947	0.00846927	0.926675	0.997898	0.321004	4.1987	0.040455	0.0635905	0.374458	5.69112	0.017051	0.0480956	-0.0534541	0.116036
100297914	KIAA1109	KIAA1109 ortholog	NA	-0.0107963	0.00642714	0.936102	0.999936	-0.00164679	0.000149113	0.990257	1	-0.0124431	0.00854679	0.926341	0.999615	0.0110478	0.0067659	0.934444	0.975576	-0.0506582	0.141521	0.706773	0.843477	0.061706	0.209689	0.647011	0.999304	-0.407996	9.27259	0.00232608	0.00691521	-0.340703	6.4928	0.0108312	0.0347395	-0.067293	0.251678	0.615896	0.997898	-0.601745	18.0687	2.13e-05	6.46e-05	-0.479172	11.4488	0.000715413	0.00351127	-0.122572	0.744535
100297935	TMEM132D	transmembrane protein 132D	ENSBTAG00000002950	-0.0618166	0.0346499	0.852331	0.999936	0.39751	1.4481	0.228832	1	0.335693	1.03084	0.309962	0.999615	0.425376	1.61995	0.203099	0.443639	0.659847	3.96954	0.0463304	0.157294	-0.234471	0.522965	0.46958	0.999304	0.315187	0.686952	0.407203	0.518224	0.164645	0.184733	0.667337	0.772509	0.150542	0.162771	0.686618	0.997898	0.469407	1.28726	0.256554	0.323431	0.442376	1.13175	0.287402	0.424585	0.0270303	0.00416005
100297937	ADO	2-aminoethanethiol (cysteamine) dioxygenase	ENSBTAG00000045717	-0.085145	0.675767	0.411048	0.999936	-0.343427	11.0269	0.000897968	0.219575	-0.428572	17.1498	3.45e-05	0.00887612	-0.441112	17.966	2.25e-05	0.00100161	-0.337485	10.5116	0.0011863	0.0124254	-0.103627	0.985588	0.320823	0.999304	-0.108007	1.09292	0.295825	0.40555	-0.0268282	0.0675786	0.794896	0.866597	-0.0811788	0.616917	0.432195	0.997898	-0.236418	4.70121	0.0301414	0.0487996	-0.220047	4.08339	0.0433067	0.100331	-0.0163717	0.0224463
100297981	EGR2	early growth response 2	ENSBTAG00000046409	-0.196327	0.592298	0.441532	0.999936	0.0684576	0.0720513	0.788373	1	-0.12787	0.251594	0.615955	0.999615	-0.225787	0.780493	0.37699	0.625246	-0.0780833	0.0935058	0.759767	0.876217	-0.147703	0.333556	0.563573	0.999304	0.0549852	0.0461211	0.829956	0.876714	0.158824	0.384207	0.53536	0.667217	-0.103839	0.16474	0.68483	0.997898	0.651066	5.63174	0.0176381	0.0301111	-0.381122	1.9866	0.158697	0.273327	1.03219	14.0796
100297992	SPATA5	spermatogenesis associated 5	ENSBTAG00000000125	0.0255386	0.063584	0.800918	0.999936	-0.0509676	0.254564	0.61388	1	-0.025429	0.0637901	0.800603	0.999615	-0.0738972	0.487619	0.484991	0.715238	0.0665475	0.396536	0.528884	0.720214	-0.140445	1.73231	0.188116	0.999304	0.0702439	0.49866	0.480089	0.586635	0.0534435	0.29033	0.590009	0.712354	0.0168004	0.0284941	0.865952	0.997898	0.114482	1.14441	0.284723	0.353704	0.130018	1.46926	0.225462	0.355044	-0.0155361	0.0206295
100298192	SENP5	SUMO1/sentrin specific peptidase 5	ENSBTAG00000032674	0.0231243	0.0660017	0.79725	0.999936	-0.0917111	1.03969	0.307894	1	-0.0685868	0.582209	0.445448	0.999615	0.330618	13.4956	0.000239122	0.00550218	0.38251	18.041	2.16e-05	0.000674087	-0.0518925	0.334016	0.563304	0.999304	0.36367	16.1012	6e-05	0.000289188	0.31912	12.4084	0.000427418	0.00244403	0.0445497	0.243356	0.621793	0.997898	0.636507	43.9525	3.36e-11	2.64e-10	0.394159	16.7773	4.2e-05	0.00031957	0.242348	6.3863
100298265	CPAMD8	C3 and PZP-like, alpha-2-macroglobulin domain containing 8	ENSBTAG00000009331	-0.0300853	0.0152605	0.901685	0.999936	-0.0164154	0.00455074	0.946216	1	-0.0465007	0.0365099	0.848466	0.999615	-0.201151	0.674611	0.411449	0.65743	-0.229072	0.868445	0.351386	0.568301	0.0279206	0.0128337	0.909804	0.999304	-2.04576	63.7744	1.4e-15	1.36e-13	-1.83599	52.3249	4.7e-13	6.16e-11	-0.209771	0.70401	0.401439	0.997898	-3.29804	135.651	2.38e-31	1.06e-28	-2.56442	87.1909	9.85e-21	4.71e-18	-0.733616	7.74649
100298336	MAGI2	membrane associated guanylate kinase, WW and PDZ domain containing 2	NA	0.1226	0.18941	0.663408	0.999936	0.254333	0.792983	0.3732	1	0.376933	1.7562	0.185099	0.999615	-0.0661774	0.0572438	0.810906	0.917739	0.317021	1.3103	0.252341	0.467655	-0.383198	1.91783	0.166097	0.999304	-0.267391	0.896044	0.343845	0.456235	-0.483425	2.92164	0.0873989	0.177412	0.216034	0.571782	0.449552	0.997898	-0.563761	3.49027	0.0617305	0.0926258	-0.575052	3.65645	0.0558527	0.122561	0.011291	0.00139675
100298347	KAZN	kazrin, periplakin interacting protein	ENSBTAG00000015606	-0.29487	2.02674	0.154552	0.999936	0.1644	0.63579	0.425239	1	-0.13047	0.392761	0.530852	0.999615	-0.211961	1.08285	0.298061	0.55002	0.186176	0.859265	0.353944	0.570045	-0.398137	3.79077	0.0515358	0.967998	0.0715684	0.10795	0.74249	0.808765	-0.010508	0.00237034	0.961169	0.976723	0.0820764	0.140465	0.707819	0.997898	0.633152	7.2458	0.00710672	0.0132659	-0.228893	0.850951	0.356283	0.494987	0.862046	12.4767
100298356	LOC100298356	bone marrow stromal antigen 2	ENSBTAG00000045588	0.0611353	0.025023	0.87431	0.999936	0.0378326	0.00958551	0.922007	1	0.0989679	0.0655134	0.797985	0.999615	0.829688	4.48911	0.0341115	0.151649	0.576482	2.13673	0.143809	0.329373	0.253206	0.416837	0.518519	0.999304	2.32713	32.2944	1.32e-08	1.74e-07	1.50048	14.1147	0.000171995	0.00114732	0.826654	4.45602	0.0347785	0.997898	4.38269	86.4574	1.43e-20	6.62e-19	2.14699	24.7696	6.46e-07	8.93e-06	2.2357	26.5646
100298453	LOC100298453	myeloid-associated differentiation marker	ENSBTAG00000017054	0.366565	1.72921	0.188512	0.999936	-0.0803757	0.0805101	0.776607	1	0.286189	1.09919	0.294445	0.999615	-0.202204	0.534755	0.464615	0.701091	-0.278656	0.967963	0.325189	0.544988	0.0764522	0.0696412	0.79186	0.999304	0.301541	1.16349	0.280742	0.388675	0.12207	0.187334	0.665145	0.770808	0.179472	0.408436	0.522764	0.997898	0.832779	8.25427	0.00406562	0.00803912	0.0213202	0.00467972	0.94546	0.964649	0.811458	7.36515
100298456	WFS1	Wolfram syndrome 1 (wolframin)	ENSBTAG00000046671	0.0175644	0.0155417	0.900788	0.999936	0.125144	0.788424	0.374577	1	0.142708	1.02544	0.311232	0.999615	0.184022	1.7045	0.1917	0.429144	0.0223429	0.025137	0.874026	0.938413	0.161679	1.315	0.251491	0.999304	0.288962	4.15945	0.0414029	0.0811162	0.225862	2.55023	0.110278	0.212722	0.0631	0.199129	0.655425	0.997898	0.555018	13.7515	0.000208657	0.000529853	-0.0248214	0.0277841	0.867617	0.913368	0.57984	15.0532
100298629	MED16	mediator complex subunit 16	ENSBTAG00000047217	0.0398285	0.283957	0.594119	0.999936	-0.0564544	0.573647	0.448813	1	-0.0166259	0.0500438	0.822987	0.999615	-0.119018	2.47277	0.115834	0.318761	-0.195033	6.53115	0.0106001	0.0569585	0.0760146	0.97867	0.322527	0.999304	-0.205521	7.61911	0.00577529	0.0152458	-0.198015	7.1188	0.00762799	0.0261523	-0.00750574	0.0100156	0.920282	0.997898	-0.107737	1.86243	0.172345	0.229028	-0.125141	2.50267	0.113653	0.211398	0.0174035	0.0471064
100298642	TNIP3	TNFAIP3 interacting protein 3	ENSBTAG00000047107	-0.288785	0.972493	0.324059	0.999936	0.597794	4.13366	0.0420382	1	0.30901	1.11049	0.291974	0.999615	1.19925	16.1528	5.84e-05	0.0019432	1.62085	28.7694	8.15e-08	1.06e-05	-0.421605	2.07498	0.149732	0.999304	3.07028	92.8585	5.62e-22	5.2e-19	2.63582	70.6194	4.33e-17	3.16e-14	0.434457	2.17686	0.1401	0.997898	3.49565	105.002	1.22e-24	1.41e-22	3.12023	85.6016	2.2e-20	9.54e-18	0.375414	1.46844
100298680	PIGX	phosphatidylinositol glycan anchor biosynthesis, class X	ENSBTAG00000048195	0.12799	0.785657	0.375417	0.999936	-0.00381647	0.000697319	0.978933	1	0.124173	0.742059	0.389002	0.999615	-0.143045	0.965188	0.325883	0.57593	0.0101643	0.00487706	0.944324	0.972862	-0.153209	1.09678	0.294974	0.999304	-0.155737	1.18942	0.275446	0.383217	-0.118078	0.686424	0.407383	0.552695	-0.0376586	0.0694306	0.792168	0.997898	-0.315414	4.36686	0.0366445	0.0581608	0.0133794	0.00790193	0.929167	0.954471	-0.328793	4.70859
100298704	KDELC2	KDEL (Lys-Asp-Glu-Leu) containing 2	ENSBTAG00000008709	0.152975	1.09205	0.296017	0.999936	-0.112205	0.587823	0.443262	1	0.0407703	0.0778704	0.780204	0.999615	-0.258411	3.08487	0.0790237	0.25484	-0.264109	3.21108	0.0731412	0.211998	0.00569851	0.00148641	0.969246	0.999304	-0.456579	9.81038	0.0017353	0.00535288	-0.268452	3.4119	0.0647278	0.140746	-0.188127	1.66668	0.196704	0.997898	-0.852991	30.267	3.76e-08	1.82e-07	-0.307467	4.00576	0.0453452	0.10408	-0.545524	12.3848
100298738	SCAF8	SR-related CTD-associated factor 8	ENSBTAG00000031917	-0.0327671	0.228384	0.632724	0.999936	-0.0490844	0.513978	0.473422	1	-0.0818515	1.42999	0.231766	0.999615	0.0346727	0.255957	0.612911	0.804819	-0.0446326	0.421919	0.515981	0.711088	0.0793053	1.33072	0.248678	0.999304	-0.160209	5.40469	0.0200827	0.0442088	-0.194394	7.96695	0.00476392	0.0178695	0.0341847	0.244703	0.62083	0.997898	-0.190811	6.88038	0.00871471	0.0159837	-0.263181	13.01	0.000309838	0.00172029	0.0723699	0.972911
100298760	DCBLD1	discoidin, CUB and LCCL domain containing 1	ENSBTAG00000047338	-0.0848425	0.15431	0.69445	0.999936	0.258293	1.42861	0.231992	1	0.173451	0.644598	0.422051	0.999615	0.773664	12.634	0.000378795	0.00771829	0.804925	13.6542	0.000219744	0.00363403	-0.0312615	0.0209956	0.884791	0.999304	1.76491	61.8399	3.73e-15	3.06e-13	1.38061	39.0733	4.08e-10	1.98e-08	0.384302	3.08964	0.0787925	0.997898	2.17569	83.2431	7.26e-20	2.81e-18	1.66325	50.0828	1.47e-12	1.08e-10	0.51244	5.02596
100298789	PPP2R3B	protein phosphatase 2, regulatory subunit B'', beta	ENSBTAG00000046338	-0.416736	3.17895	0.0745929	0.999936	0.199954	0.771888	0.379634	1	-0.216782	0.852751	0.355775	0.999615	-0.143767	0.461244	0.497043	0.725105	-0.00610796	0.000897003	0.976107	0.989153	-0.137659	0.409548	0.522199	0.999304	0.0240387	0.0114997	0.914601	0.939004	-0.0418767	0.0349705	0.851658	0.907043	0.0659155	0.0848948	0.770771	0.997898	-0.51702	3.56133	0.0591403	0.0891344	0.09457	0.135774	0.712519	0.800153	-0.61159	4.81319
100298830	GTPBP6	GTP binding protein 6 (putative)	NA	0.0401128	0.16854	0.681413	0.999936	-0.0450427	0.214603	0.643183	1	-0.00492994	0.00259965	0.959336	0.999615	-0.293157	8.39309	0.00376651	0.036855	-0.233244	5.25951	0.0218271	0.0948783	-0.0599133	0.330478	0.565378	0.999304	-0.00665577	0.00464754	0.945648	0.962057	0.0249855	0.0662163	0.796928	0.868286	-0.0316413	0.104442	0.746563	0.997898	-0.50768	23.7935	1.07e-06	4.02e-06	-0.345298	11.2587	0.000792515	0.00383944	-0.162382	2.26112
100298868	LOC100298868	solute carrier family 23 member 1	ENSBTAG00000047605	0.081373	0.132972	0.715371	0.999936	0.0409544	0.0336108	0.854537	1	0.122327	0.300634	0.583486	0.999615	-0.467773	4.3257	0.037541	0.161838	-0.393983	3.05139	0.0806682	0.225842	-0.0737904	0.107024	0.743558	0.999304	-0.90432	16.1023	6e-05	0.000289187	-0.673966	9.0476	0.00263039	0.010937	-0.230354	1.05955	0.303319	0.997898	-1.21577	25.6715	4.05e-07	1.63e-06	-0.709762	8.96857	0.00274664	0.0107706	-0.506012	4.60708
100298891	LOC100298891	multidrug resistance-associated protein 4	ENSBTAG00000038698	-0.142041	0.511266	0.474592	0.999936	-0.138128	0.484442	0.486417	1	-0.280169	1.98742	0.158611	0.999615	-0.160075	0.630595	0.427137	0.670181	-0.207629	1.05	0.305506	0.524811	0.0475543	0.0549288	0.814699	0.999304	-0.24931	1.30677	0.252981	0.357517	-0.0908109	0.178226	0.672902	0.776749	-0.1585	0.526726	0.467987	0.997898	-0.120746	0.293161	0.588202	0.652303	-0.082857	0.137847	0.710431	0.798915	-0.0378893	0.0279523
100298918	ZNF385C	zinc finger protein 385C	NA	0.0942216	0.299134	0.584426	0.999936	0.00413438	0.000557038	0.98117	1	0.098356	0.326532	0.567708	0.999615	-0.35147	4.00313	0.0454157	0.182017	-0.450707	6.47425	0.0109449	0.0582509	0.0992366	0.310454	0.577402	0.999304	-0.284304	2.71295	0.0995369	0.167039	-0.347922	4.06767	0.0437115	0.104263	0.0636176	0.134958	0.713346	0.997898	-0.106647	0.34555	0.556643	0.623309	-0.284334	2.43733	0.118478	0.218253	0.177687	0.942984
100298923	LOC100298923	zinc finger protein 562-like	NA	-0.0353567	0.209077	0.647492	0.999936	-0.081298	1.11278	0.291479	1	-0.116655	2.2914	0.130093	0.999615	-0.0835023	1.18484	0.276374	0.527016	0.0332287	0.187408	0.665083	0.816766	-0.116731	2.29873	0.12948	0.999304	-0.288914	13.948	0.000187942	0.000781683	-0.237259	9.46946	0.00208921	0.00909278	-0.0516552	0.441461	0.506418	0.997898	-0.448115	29.5089	5.57e-08	2.61e-07	-0.207568	6.40271	0.0113946	0.0348392	-0.240547	8.30509
100298939	HRAS	Harvey rat sarcoma viral oncogene homolog	ENSBTAG00000046644	0.137204	1.27875	0.258131	0.999936	-0.0423669	0.121823	0.727065	1	0.0948371	0.617065	0.43214	0.999615	-0.197934	2.80269	0.0941062	0.280869	-0.139892	1.39348	0.237818	0.452264	-0.0580419	0.235911	0.627175	0.999304	0.36985	9.39446	0.00217642	0.00654057	0.28972	5.77624	0.0162442	0.0481188	0.0801295	0.448548	0.503025	0.997898	0.2962	5.19493	0.0226529	0.0377685	0.050716	0.148519	0.699954	0.790483	0.245484	3.47174
100298968	MCTP1	multiple C2 domains, transmembrane 1	NA	0.0447739	0.0287985	0.865245	0.999936	0.0812608	0.0950201	0.75789	1	0.126035	0.228767	0.632439	0.999615	0.0658293	0.0619903	0.803377	0.913916	0.0195198	0.00545192	0.94114	0.971204	0.0463094	0.0305492	0.86125	0.999304	-1.66334	37.6136	8.62e-10	1.57e-08	-1.3116	24.0492	9.39e-07	1.43e-05	-0.351736	1.7354	0.187723	0.997898	-2.08723	51.9541	5.68e-13	5.93e-12	-0.78423	7.88092	0.00499591	0.0176517	-1.303	20.9406
100298980	ZNF550	zinc finger protein 550	NA	0.0202042	0.014914	0.902802	0.999936	-0.221538	1.84372	0.174516	1	-0.201334	1.53256	0.215729	0.999615	0.0194502	0.0158409	0.899842	0.95924	0.0662474	0.182366	0.669348	0.819122	-0.0467972	0.0902389	0.763874	0.999304	-0.0916078	0.335353	0.562524	0.660731	-0.0455697	0.0846539	0.771087	0.848306	-0.0460382	0.0836235	0.772446	0.997898	-0.477825	7.74434	0.0053881	0.010366	-0.0536069	0.101519	0.750015	0.828394	-0.424218	5.8613
100299006	ACSM4	acyl-CoA synthetase medium-chain family member 4	ENSBTAG00000046098	0.187922	0.975114	0.323408	0.999936	-0.1959	1.06691	0.301645	1	-0.00797817	0.00178544	0.966296	0.999615	-0.416348	4.82325	0.0280783	0.134691	-0.571298	8.84224	0.00294337	0.0236558	0.154949	0.630413	0.427204	0.999304	-0.742306	15.8088	7.01e-05	0.00033082	-0.665337	12.8624	0.000335245	0.0020041	-0.076969	0.163854	0.685633	0.997898	-1.18827	34.4739	4.32e-09	2.43e-08	-0.859824	18.8197	1.44e-05	0.000126814	-0.328448	2.5072
100299025	LOC100299025	zinc finger protein OZF	NA	-0.220652	1.16755	0.279906	0.999936	-0.509835	6.57562	0.0103385	0.606561	-0.730487	13.2668	0.000270155	0.0331716	-0.626356	9.98347	0.00157952	0.0203112	-0.425436	4.62447	0.031519	0.120842	-0.20092	0.98548	0.32085	0.999304	-0.717388	13.5107	0.000237211	0.000958167	-0.402742	4.39401	0.0360655	0.0896325	-0.314646	2.54949	0.11033	0.997898	-1.22162	33.2231	8.22e-09	4.42e-08	-0.652673	9.97506	0.00158675	0.00687788	-0.568945	6.89641
100299038	LOC100299038	eukaryotic translation initiation factor 3 subunit M pseudogene	NA	0.0847663	0.434217	0.509927	0.999936	-0.0226169	0.0309054	0.860452	1	0.0621494	0.233987	0.628583	0.999615	0.211408	2.69813	0.100466	0.292791	0.129319	1.00681	0.315668	0.534559	0.0820889	0.406761	0.523618	0.999304	-0.0557431	0.186545	0.665808	0.747418	-0.0545401	0.179045	0.672196	0.776267	-0.00120305	8.74e-05	0.992541	0.999411	-0.251047	3.37483	0.0661996	0.098543	-0.243805	3.18038	0.0745273	0.153536	-0.00724235	0.00278379
100299045	LOC100299045	EGF-like module-containing mucin-like hormone receptor-like 2	ENSBTAG00000026148	-0.0584523	0.0301323	0.86219	0.999936	0.116304	0.124768	0.72392	1	0.0578519	0.0313314	0.859503	0.999615	0.570897	3.05418	0.0805295	0.257349	0.565097	2.98237	0.0841757	0.232241	0.00579998	0.000320042	0.985727	0.999304	1.13159	11.9235	0.000554293	0.00200229	1.09537	11.1822	0.000825859	0.00420044	0.0362282	0.0130058	0.909204	0.997898	2.10544	34.1731	5.04e-09	2.81e-08	1.47548	17.2697	3.24e-05	0.000254678	0.629957	3.35047
100299092	FEZ2	fasciculation and elongation protein zeta 2 (zygin II)	ENSBTAG00000009021	0.0435581	0.428189	0.512879	0.999936	0.0012375	0.000345834	0.985163	1	0.0447956	0.454357	0.500273	0.999615	0.0430137	0.409555	0.522195	0.742474	-0.00704462	0.0109056	0.916828	0.958835	0.0500583	0.549881	0.458366	0.999304	-0.277336	17.3031	3.19e-05	0.000165039	-0.305472	21.0293	4.52e-06	5.32e-05	0.0281362	0.176558	0.674348	0.997898	-0.336425	22.7139	1.88e-06	6.76e-06	-0.38489	29.5768	5.37e-08	1.01e-06	0.0484659	0.46109
100299135	GPR64	G protein-coupled receptor 64	ENSBTAG00000000576	0.449419	1.06279	0.302579	0.999936	-0.322136	0.550589	0.458077	1	0.127283	0.0925701	0.760935	0.999615	0.156723	0.160743	0.688474	0.851085	0.476049	1.47754	0.22416	0.436339	-0.319326	0.670629	0.412832	0.999304	1.6405	12.5349	0.000399422	0.00150518	1.71743	13.8281	0.000200316	0.00130549	-0.0769261	0.0352539	0.851065	0.997898	3.4838	47.1744	6.49e-12	5.67e-11	1.80358	11.8005	0.000592149	0.00299419	1.68022	13.7516
100299139	LOC100299139	glutamine synthetase pseudogene	ENSBTAG00000046153	0.00458197	0.000951011	0.975398	0.999936	0.0821923	0.30422	0.581249	1	0.0867743	0.339869	0.559905	0.999615	-0.0277138	0.0339777	0.853754	0.938284	-0.0338358	0.0502495	0.82263	0.910351	0.00612197	0.00163706	0.967726	0.999304	-0.773505	26.2499	3e-07	2.71e-06	-0.58179	15.0731	0.000103427	0.000744705	-0.191715	1.59895	0.206052	0.997898	-1.32112	64.0715	1.2e-15	2.05e-14	-0.551555	11.7997	0.000592407	0.0029943	-0.769562	21.2371
100299171	GINS2	GINS complex subunit 2 (Psf2 homolog)	ENSBTAG00000044006	0.0370598	0.0223981	0.881033	0.999936	0.164194	0.438272	0.507958	1	0.201253	0.658407	0.417123	0.999615	-0.267927	1.11681	0.290607	0.541836	-0.185026	0.529921	0.46664	0.670252	-0.0829009	0.104396	0.746617	0.999304	-0.392793	2.52304	0.112194	0.184574	-0.219503	0.801769	0.370565	0.517158	-0.17329	0.491904	0.483079	0.997898	-0.477614	3.26812	0.0706384	0.104356	0.263043	1.01012	0.314873	0.454192	-0.740657	7.79143
100299180	LOC100299180	multidrug resistance-associated protein 4	ENSBTAG00000046041	-0.0618745	0.122786	0.726032	0.999936	0.233494	1.73917	0.187244	1	0.171619	0.939894	0.332305	0.999615	-0.0415339	0.0529405	0.818023	0.921109	-0.0249186	0.0190706	0.890164	0.945984	-0.0166154	0.00836801	0.927114	0.999304	-0.819947	21.0974	4.37e-06	2.84e-05	-0.607278	11.8253	0.000584312	0.00316075	-0.212669	1.40496	0.235895	0.997898	-1.16293	38.2467	6.23e-10	3.98e-09	-0.742179	15.8277	6.94e-05	0.000492137	-0.42075	4.93041
100299249	IL3RA	interleukin 3 receptor, alpha (low affinity)	NA	-0.494797	1.92763	0.165018	0.999936	0.192849	0.298848	0.584605	1	-0.301949	0.719128	0.39643	0.999615	-0.00845593	0.00056501	0.981036	0.994221	0.125055	0.120101	0.728924	0.858051	-0.133511	0.13659	0.711695	0.999304	0.974145	7.13567	0.00755652	0.0193159	1.0738	8.60529	0.00335188	0.013345	-0.0996515	0.0789154	0.778773	0.997898	2.77097	49.3152	2.18e-12	2.07e-11	1.40844	13.4718	0.000242172	0.00139715	1.36253	13.4312
100299267	PDP2	pyruvate dehyrogenase phosphatase catalytic subunit 2	ENSBTAG00000046708	-0.0596803	0.238159	0.625539	0.999936	0.0380635	0.096968	0.755499	1	-0.0216168	0.0312925	0.859589	0.999615	0.490907	15.7223	7.34e-05	0.00230239	0.606056	23.8763	1.03e-06	7.02e-05	-0.115149	0.883745	0.347178	0.999304	-0.0875467	0.513682	0.473549	0.58074	-0.0678028	0.308841	0.578392	0.702916	-0.0197439	0.0260675	0.871736	0.997898	-0.156879	1.4982	0.220948	0.284886	-0.111139	0.753277	0.385441	0.523031	-0.0457392	0.126621
100299281	LOC100299281	quinone oxidoreductase-like protein 2	ENSBTAG00000046172	0.0434	0.212174	0.645069	0.999936	0.0624968	0.439895	0.507173	1	0.105897	1.26316	0.261054	0.999615	-0.0285234	0.091622	0.762125	0.893405	-0.0295385	0.0981375	0.754076	0.872628	0.00101512	0.00011581	0.991414	0.999304	-0.547213	33.5897	6.81e-09	9.63e-08	-0.385211	16.7315	4.31e-05	0.000358711	-0.162002	2.95613	0.0855524	0.997898	-0.928733	85.8991	1.89e-20	8.45e-19	-0.578234	33.6636	6.55e-09	1.65e-07	-0.350499	12.3448
100299286	SH3PXD2A	SH3 and PX domains 2A	ENSBTAG00000044153	-0.347776	1.42538	0.23252	0.999936	0.143747	0.24878	0.617935	1	-0.204029	0.485503	0.48594	0.999615	-0.524165	2.95271	0.0857337	0.267136	-0.8051	6.5518	0.0104778	0.0565304	0.280935	0.756575	0.384403	0.999304	-1.10446	13.2836	0.000267741	0.00106566	-1.14614	14.3238	0.000153903	0.00104508	0.041678	0.0167213	0.897112	0.997898	-1.50665	19.9796	7.83e-06	2.56e-05	-0.866908	7.38507	0.00657674	0.0221349	-0.639747	3.19532
100299353	RNF208	ring finger protein 208	ENSBTAG00000047357	-0.0501303	0.0385718	0.844299	0.999936	-0.101623	0.167803	0.682072	1	-0.151754	0.368138	0.544021	0.999615	-0.71829	7.36473	0.00665155	0.0539394	-0.623175	5.55735	0.0184033	0.0841054	-0.095115	0.117124	0.732174	0.999304	-0.623098	5.47867	0.0192499	0.0427075	-0.651366	6.05646	0.0138555	0.0425321	0.0282674	0.0105908	0.918033	0.997898	-1.52647	25.3983	4.66e-07	1.86e-06	-1.00605	12.2261	0.00047126	0.00245356	-0.520417	2.52444
100299402	TMEM203	transmembrane protein 203	ENSBTAG00000046215	0.0523414	0.292399	0.588687	0.999936	0.074731	0.594652	0.440626	1	0.127072	1.72535	0.189005	0.999615	-0.238155	6.05734	0.0138486	0.0851656	-0.325737	11.2289	0.000805319	0.00940035	0.0875815	0.806046	0.369292	0.999304	-0.161831	2.82818	0.0926231	0.157281	-0.0810069	0.712249	0.398698	0.543889	-0.0808245	0.70286	0.401824	0.997898	-0.44685	19.1261	1.22e-05	3.87e-05	-0.401748	15.4933	8.28e-05	0.000574671	-0.0451019	0.191481
100299558	UAP1L1	UDP-N-acetylglucosamine pyrophosphorylase 1 like 1	ENSBTAG00000048054	0.0771908	0.447177	0.503679	0.999936	-0.0306597	0.0706	0.790465	1	0.046531	0.16296	0.686446	0.999615	-0.140646	1.47951	0.223852	0.467692	-0.269563	5.40407	0.0200899	0.0895142	0.128917	1.23347	0.266734	0.999304	-0.281664	5.85125	0.015566	0.0356459	-0.297133	6.52232	0.0106529	0.0342627	0.0154685	0.0175568	0.894587	0.997898	-0.300149	6.04974	0.0139084	0.0243291	-0.400035	10.7189	0.00106045	0.00489478	0.0998858	0.666195
100299595	PACS2	phosphofurin acidic cluster sorting protein 2	ENSBTAG00000046346	-0.00216147	0.000579477	0.980795	0.999936	0.0587224	0.428631	0.512662	1	0.0565609	0.398099	0.528072	0.999615	-0.141655	2.50341	0.1136	0.31458	-0.255203	8.04753	0.00455658	0.0320156	0.113548	1.58386	0.208205	0.999304	-0.283243	10.1476	0.00144486	0.0045583	-0.166423	3.52771	0.0603512	0.133425	-0.11682	1.71937	0.189775	0.997898	-0.316211	11.3144	0.000769076	0.0017581	-0.141648	2.2827	0.130824	0.235585	-0.174563	3.40744
100299645	TEX22	testis expressed 22	NA	-0.159491	0.151293	0.697303	0.999936	-0.35032	0.800904	0.370823	1	-0.509811	1.65586	0.198163	0.999615	-0.769155	4.49737	0.0339469	0.15116	0.280276	0.652894	0.41908	0.630493	-1.04943	8.43277	0.00368518	0.837453	-0.401131	1.26573	0.260569	0.366524	-0.385895	1.20813	0.271703	0.412415	-0.0152355	0.00146644	0.969453	0.997898	-0.924044	5.1462	0.0232973	0.0387077	-0.240485	0.396277	0.529018	0.655778	-0.683559	2.70112
100299651	ABCA2	ATP-binding cassette, sub-family A (ABC1), member 2	ENSBTAG00000047254	-0.144158	0.540924	0.46205	0.999936	0.0740828	0.143806	0.704526	1	-0.0700755	0.128398	0.720099	0.999615	-0.00775058	0.00148275	0.969284	0.989902	-0.226923	1.27129	0.259525	0.475577	0.219172	1.17652	0.278066	0.999304	-0.851713	17.3957	3.04e-05	0.000158081	-0.354022	3.15901	0.0755087	0.158924	-0.497691	5.82836	0.0157698	0.997898	-1.12123	26.6641	2.42e-07	1.02e-06	-0.245086	1.3815	0.239845	0.371537	-0.876146	15.8857
100299693	PRPF38B	pre-mRNA processing factor 38B	ENSBTAG00000047874	-0.0446134	0.182106	0.669569	0.999936	0.024605	0.0554619	0.813818	1	-0.0200084	0.0366595	0.84816	0.999615	0.204025	3.85005	0.0497444	0.19328	0.250609	5.80338	0.0159954	0.0764505	-0.0465843	0.200976	0.653934	0.999304	-0.120603	1.34378	0.246369	0.349812	-0.156547	2.26436	0.132381	0.243573	0.0359437	0.119268	0.72983	0.997898	-0.228985	4.33949	0.0372381	0.058995	-0.226261	4.2323	0.0396616	0.0934622	-0.00272395	0.000611693
100299712	LOC100299712	zinc finger protein 610	NA	-0.0163827	0.0292966	0.864096	0.999936	-0.0942235	0.984466	0.321099	1	-0.110606	1.35799	0.243887	0.999615	0.0708279	0.584643	0.444498	0.683785	0.0494661	0.282309	0.595192	0.767713	0.0213618	0.052648	0.818518	0.999304	-0.0709126	0.558934	0.45469	0.562585	-0.0883415	0.873063	0.350109	0.495689	0.0174289	0.0333543	0.855087	0.997898	-0.112155	1.20063	0.273195	0.341586	-0.0584747	0.326933	0.567471	0.68922	-0.0536805	0.264676
100299770	LOC100299770	60 kDa heat shock protein, mitochondrial pseudogene	NA	0.0672289	0.522097	0.469948	0.999936	-0.0361701	0.151264	0.697331	1	0.0310588	0.11202	0.737856	0.999615	-0.0308538	0.111276	0.738697	0.879789	-0.0693137	0.558056	0.455045	0.660572	0.03846	0.171061	0.67917	0.999304	0.153492	2.72558	0.0987522	0.165902	0.127434	1.88287	0.170008	0.292554	0.026058	0.0788157	0.778909	0.997898	0.401943	16.7771	4.2e-05	0.000120712	0.052806	0.285393	0.593188	0.708703	0.349137	12.4851
100299814	CLEC17A	C-type lectin domain family 17, member A	NA	-0.0640517	0.0178981	0.893573	0.999936	0.184949	0.146764	0.701647	1	0.120897	0.0624824	0.802615	0.999615	1.48134	10.5471	0.00116369	0.0164757	1.74895	14.5176	0.000138854	0.00259602	-0.267611	0.408921	0.522518	0.999304	2.90638	31.9471	1.58e-08	2.03e-07	2.66596	27.0757	1.96e-07	3.78e-06	0.240422	0.323428	0.569555	0.997898	2.78432	29.7104	5.02e-08	2.37e-07	2.1944	18.4494	1.74e-05	0.000149068	0.589922	1.73135
100299845	LOC100299845	60S ribosomal protein L5 pseudogene	NA	-0.13076	0.347851	0.555332	0.999936	0.224709	1.02309	0.311787	1	0.0939489	0.176442	0.674449	0.999615	-0.0132646	0.00331956	0.954055	0.981874	0.318364	1.97509	0.159908	0.352235	-0.331629	2.11149	0.146197	0.999304	-0.323546	1.96977	0.160472	0.247505	-0.0522134	0.054177	0.815948	0.881853	-0.271333	1.35833	0.243827	0.997898	-0.531747	4.80579	0.0283643	0.0461919	-0.346407	2.11072	0.14627	0.256802	-0.18534	0.528355
100299906	BANK1	B-cell scaffold protein with ankyrin repeats 1	ENSBTAG00000015297	-0.101973	0.517116	0.472074	0.999936	0.0867642	0.374673	0.540468	1	-0.0152085	0.0115034	0.914588	0.999615	-0.155151	1.19496	0.274331	0.524841	-0.00308914	0.000474087	0.982629	0.992572	-0.152062	1.14599	0.284391	0.999304	0.233291	2.73618	0.0980991	0.165052	0.24748	3.08056	0.0792334	0.164699	-0.0141892	0.0101293	0.919833	0.997898	0.346833	5.38833	0.0202718	0.0341889	0.342803	5.29743	0.021357	0.0572946	0.00402944	0.000737625
100299937	P2RY8	purinergic receptor P2Y, G-protein coupled, 8	ENSBTAG00000047839	-0.034039	0.0374589	0.846534	0.999936	-0.162578	0.867482	0.351653	1	-0.196616	1.26473	0.260758	0.999615	-0.00716271	0.00172286	0.966891	0.988478	-0.400032	5.23256	0.0221679	0.0959386	0.39287	5.04875	0.0246437	0.945689	-1.21666	47.0731	6.84e-12	2.23e-10	-1.39561	61.4875	4.46e-15	1.31e-12	0.17895	0.993277	0.318943	0.997898	-1.87847	100.03	1.5e-23	1.3e-21	-1.45356	61.426	4.6e-15	5.96e-13	-0.424909	5.11045
100300012	IRS2	insulin receptor substrate 2	ENSBTAG00000012019	0.153376	1.72563	0.18897	0.999936	-0.188118	2.59777	0.107014	1	-0.0347422	0.0892167	0.765175	0.999615	-0.454904	15.131	0.000100302	0.00288731	-0.537636	20.9408	4.74e-06	0.000210658	0.0827326	0.490556	0.483679	0.999304	-0.478054	16.7979	4.16e-05	0.000208799	-0.302175	6.78378	0.00919896	0.0304547	-0.175879	2.26264	0.132528	0.997898	-0.228885	3.47543	0.0622864	0.093369	-0.0986233	0.645231	0.421823	0.55826	-0.130262	1.10736
100300021	TMEM123	transmembrane protein 123	NA	-0.0106988	0.0160499	0.899187	0.999936	-0.0303458	0.129188	0.719276	1	-0.0410446	0.236367	0.626842	0.999615	-0.00582305	0.00474974	0.945055	0.979013	-0.00121459	0.000206347	0.988539	0.995572	-0.00460846	0.00297121	0.95653	0.999304	-0.384312	20.6299	5.57e-06	3.51e-05	-0.295317	12.2035	0.000477001	0.00267842	-0.0889954	1.10745	0.292638	0.997898	-0.490395	30.1295	4.04e-08	1.95e-07	-0.255135	8.19231	0.00420684	0.0153162	-0.23526	6.93359
100300032	SH3TC1	SH3 domain and tetratricopeptide repeats 1	ENSBTAG00000047876	0.0664648	0.418956	0.517458	0.999936	-0.00670401	0.00425987	0.947961	1	0.0597608	0.341072	0.559211	0.999615	-0.437259	18.871	1.4e-05	0.000729546	-0.488265	23.2763	1.4e-06	9.01e-05	0.0510055	0.248659	0.618021	0.999304	-0.0506731	0.255745	0.613058	0.704154	-0.0548276	0.300566	0.583528	0.706866	0.00415447	0.00171112	0.967004	0.997898	-0.448114	17.1455	3.46e-05	0.000101048	-0.0963517	0.808603	0.368534	0.507081	-0.351762	10.3061
100300051	LOC100300051	EGF-like module-containing mucin-like hormone receptor-like 2	NA	-0.288673	0.573402	0.44891	0.999936	0.00492496	0.000153141	0.990126	1	-0.283748	0.545576	0.460131	0.999615	0.533131	2.21226	0.136918	0.351932	0.192065	0.286184	0.592676	0.766153	0.341066	0.904175	0.341665	0.999304	0.908289	6.51925	0.0106713	0.0259125	1.0528	8.55258	0.00345032	0.0136795	-0.144507	0.186708	0.665671	0.997898	1.47512	14.5943	0.000133317	0.000349277	0.641347	2.6332	0.10465	0.198527	0.833772	4.87282
100300164	EHBP1	EH domain binding protein 1	ENSBTAG00000044173	-0.0599124	0.167404	0.682429	0.999936	-0.0318566	0.0475612	0.827363	1	-0.091769	0.396332	0.52899	0.999615	0.00284631	0.000332351	0.985455	0.995645	0.0431101	0.0744767	0.784927	0.889413	-0.0402638	0.064233	0.799926	0.999304	-0.554332	14.5945	0.000133306	0.000581096	-0.487	11.4434	0.000717469	0.00373402	-0.0673312	0.208344	0.648069	0.997898	-0.698568	20.5935	5.68e-06	1.89e-05	-0.682808	19.6298	9.4e-06	8.89e-05	-0.0157603	0.00973376
100300346	ZNF76	zinc finger protein 76	ENSBTAG00000006170	-0.128596	2.32935	0.126955	0.999936	0.0441719	0.278058	0.597977	1	-0.0844243	1.00965	0.314987	0.999615	-0.0819166	0.939568	0.332389	0.582734	-0.0905065	1.13167	0.287419	0.504355	0.00858986	0.010062	0.920099	0.999304	-0.122217	2.10557	0.146763	0.229706	-0.086577	1.06684	0.301661	0.44608	-0.0356399	0.177412	0.673607	0.997898	-0.211393	5.46802	0.0193675	0.0328113	-0.0256681	0.0817347	0.77496	0.845395	-0.185725	4.09783
100300349	SAFB2	scaffold attachment factor B2	ENSBTAG00000001790	-0.0380204	0.1452	0.703165	0.999936	0.151042	2.28711	0.130453	1	0.113021	1.28076	0.257758	0.999615	0.251648	6.35287	0.0117192	0.0765581	0.210591	4.4394	0.0351187	0.130811	0.0410567	0.169214	0.680811	0.999304	0.0293516	0.0864936	0.768683	0.830372	0.0286593	0.0825647	0.773851	0.850201	0.000692257	4.82e-05	0.994463	0.999411	0.163375	2.40059	0.12129	0.16861	0.033925	0.103251	0.747963	0.826931	0.12945	1.49641
100300400	CLOCK	clock circadian regulator	ENSBTAG00000044044	0.00191247	0.000467591	0.982748	0.999936	-0.133931	2.29815	0.129528	1	-0.132018	2.23393	0.13501	0.999615	0.131777	2.20096	0.137925	0.353538	0.0395083	0.196918	0.65722	0.811293	0.0922685	1.07465	0.299898	0.999304	0.297602	11.1888	0.000822941	0.00282142	0.198297	4.9701	0.0257892	0.0691181	0.0993045	1.25147	0.263272	0.997898	0.134853	2.06599	0.150617	0.203798	0.104992	1.24412	0.264679	0.399306	0.0298604	0.100092
100300409	BTBD7	BTB (POZ) domain containing 7	ENSBTAG00000046185	0.0974176	1.54254	0.214241	0.999936	-0.124643	2.53244	0.111528	1	-0.0272252	0.12156	0.727349	0.999615	0.0344493	0.194599	0.659116	0.833318	-0.0965298	1.51157	0.218899	0.430507	0.130979	2.7785	0.0955377	0.999304	-0.0263338	0.113297	0.736422	0.80329	0.0224895	0.0830006	0.773272	0.849863	-0.0488233	0.388676	0.532996	0.997898	-0.0667424	0.65655	0.417781	0.490083	-0.069213	0.702185	0.40205	0.539554	0.00247061	0.000880653
100300478	SIGLEC5	sialic acid binding Ig-like lectin 5	ENSBTAG00000045880	-0.00773353	0.00185737	0.965624	0.999936	0.175768	0.942953	0.33152	1	0.168034	0.86666	0.351882	0.999615	-0.213965	1.40446	0.235977	0.480188	-0.280541	2.39218	0.121944	0.295077	0.066576	0.133716	0.71461	0.999304	-0.627503	12.5506	0.000396072	0.00149537	-0.378525	4.622	0.0315645	0.0808851	-0.248978	1.97858	0.15954	0.997898	-0.969472	26.3291	2.88e-07	1.19e-06	-0.356814	3.67059	0.0553805	0.121718	-0.612658	10.5224
100300483	LOC100300483	antimicrobial peptide NK-lysin	ENSBTAG00000047449	0.0554366	0.0128532	0.909736	0.999936	0.263167	0.286919	0.592202	1	0.318604	0.423281	0.515305	0.999615	0.413662	0.729993	0.392886	0.640146	0.309745	0.398367	0.527934	0.719627	0.103917	0.0437666	0.834288	0.999304	1.41668	8.2953	0.00397478	0.0110167	1.42007	8.55218	0.00345108	0.0136795	-0.00339256	0.00012605	0.991042	0.999325	3.32062	40.4189	2.05e-10	1.41e-09	3.05218	33.9425	5.68e-09	1.46e-07	0.268442	0.361439
100300490	ENTPD7	ectonucleoside triphosphate diphosphohydrolase 7	ENSBTAG00000047077	0.0323962	0.0315186	0.859088	0.999936	0.0523827	0.0823503	0.774137	1	0.0847788	0.215718	0.642322	0.999615	0.566925	9.57332	0.00197426	0.023903	0.589482	10.3409	0.00130112	0.0132569	-0.0225569	0.0153103	0.901525	0.999304	1.24993	45.1217	1.85e-11	5.35e-10	1.00472	29.5743	5.38e-08	1.27e-06	0.245208	1.78175	0.181934	0.997898	1.48265	56.6572	5.19e-14	6.42e-13	1.08628	30.9638	2.63e-08	5.41e-07	0.396372	4.21284
100300494	GRAMD2	GRAM domain containing 2	ENSBTAG00000046391	-0.455391	1.41961	0.233467	0.999936	0.133206	0.128236	0.720268	1	-0.322184	0.712286	0.398686	0.999615	0.779122	4.90009	0.0268553	0.131009	0.518968	2.13715	0.143769	0.32935	0.260155	0.558647	0.454806	0.999304	1.40268	13.0431	0.00030441	0.00119078	0.986184	6.42679	0.0112411	0.0358471	0.416499	1.32352	0.249961	0.997898	2.58256	39.5974	3.12e-10	2.09e-09	1.43323	11.5969	0.000660622	0.003283	1.14933	9.28085
100300510	LOC100300510	T-cell receptor beta-1 chain C region	ENSBTAG00000027204	0.293178	1.75208	0.185616	0.999936	-0.152992	0.476329	0.49009	1	0.140186	0.40655	0.523726	0.999615	0.072336	0.108983	0.741304	0.880918	0.0405974	0.0340373	0.853627	0.92712	0.0317386	0.0205349	0.886053	0.999304	-0.451418	4.25677	0.0390942	0.0774238	-0.306544	2.00408	0.156876	0.27612	-0.144875	0.424794	0.514555	0.997898	-0.499228	5.17729	0.022884	0.0381125	-0.558088	6.39165	0.0114658	0.0350184	0.0588604	0.0668337
100300550	COX7B	cytochrome c oxidase subunit VIIb	ENSBTAG00000047768	-0.0470375	0.0829096	0.773392	0.999936	0.0252973	0.0242314	0.876298	1	-0.0217401	0.0179015	0.893563	0.999615	0.0749965	0.221677	0.637765	0.820176	0.141127	0.780721	0.376921	0.59309	-0.0661305	0.1713	0.678959	0.999304	0.271222	2.69555	0.100629	0.168602	0.317263	3.7388	0.0531627	0.120943	-0.0460415	0.0797144	0.777685	0.997898	0.156469	0.729851	0.392932	0.465579	0.416575	5.35618	0.020649	0.055838	-0.260106	2.03149
100300568	CBWD2	COBW domain containing 5	ENSBTAG00000000269	0.029568	0.0942525	0.758839	0.999936	0.0159082	0.0273023	0.86876	1	0.0454762	0.223771	0.636181	0.999615	-0.144484	2.27129	0.13179	0.343439	0.0618143	0.416854	0.518511	0.713234	-0.206299	4.60445	0.0318892	0.953449	0.0191791	0.0412294	0.839096	0.883343	0.0181481	0.0370025	0.84746	0.904222	0.00103098	0.00011901	0.991296	0.999411	0.0796821	0.631409	0.426839	0.4994	-0.0431197	0.183643	0.668261	0.766418	0.122802	1.47732
100300624	LOC100300624	actin related protein 2/3 complex, subunit 1B, 41kDa pseudogene	ENSBTAG00000020684	-0.0116592	0.00362721	0.951975	0.999936	0.269439	1.87851	0.170503	1	0.257779	1.73332	0.187988	0.999615	-0.398616	4.23929	0.0394986	0.166918	-0.444492	5.16597	0.0230336	0.0983055	0.0458759	0.0516837	0.820159	0.999304	0.279247	2.03006	0.154214	0.239316	0.0740377	0.140022	0.708259	0.802868	0.205209	1.09046	0.296369	0.997898	0.0309137	0.0214381	0.883592	0.909011	-0.27565	1.61425	0.203895	0.329226	0.306563	1.91684
100300732	EARS2	glutamyl-tRNA synthetase 2, mitochondrial	ENSBTAG00000045593	-0.0246012	0.0318114	0.858442	0.999936	-0.210003	2.3937	0.121825	1	-0.234605	2.99452	0.0835464	0.901469	-0.242264	3.18204	0.0744515	0.247192	-0.31992	5.43868	0.0196955	0.0882958	0.0776558	0.310153	0.577586	0.999304	0.360217	7.24633	0.00710462	0.0183058	0.499199	14.1529	0.00016854	0.00112916	-0.138982	1.12165	0.289564	0.997898	0.241094	2.87319	0.0900662	0.129231	0.153997	1.16436	0.280563	0.417459	0.0870979	0.368419
100300734	FAM189B	family with sequence similarity 189, member B	ENSBTAG00000047731	-0.111611	0.908441	0.340528	0.999936	0.115781	0.983942	0.321227	1	0.00417036	0.00127079	0.971563	0.999615	-0.575349	22.8291	1.77e-06	0.000159505	-0.593812	23.9061	1.01e-06	6.98e-05	0.0184632	0.0218352	0.882526	0.999304	-0.331166	8.49733	0.00355668	0.0100059	-0.125987	1.2533	0.262923	0.402477	-0.205179	3.23067	0.072271	0.997898	-0.268801	5.01765	0.0250903	0.041365	-0.0913671	0.584772	0.444448	0.579415	-0.177434	2.13099
100300816	LOC100300816	lysine-specific demethylase 2A	NA	0.141087	0.364841	0.54583	0.999936	-0.0695771	0.0885207	0.766066	1	0.0715098	0.0969876	0.755475	0.999615	-0.0767472	0.131443	0.716941	0.866361	0.266442	1.64745	0.199307	0.405488	-0.34319	2.65285	0.103364	0.999304	-0.328338	2.90795	0.088144	0.151043	-0.216318	1.30171	0.253901	0.391692	-0.11202	0.326187	0.567913	0.997898	-0.634223	8.78221	0.00304182	0.00615776	-0.500721	5.6057	0.0179021	0.049918	-0.133503	0.347867
100300830	SUN1	Sad1 and UNC84 domain containing 1	NA	-0.0711738	0.291557	0.589225	0.999936	-0.0167836	0.0162506	0.898562	1	-0.0879574	0.446073	0.504206	0.999615	0.0749107	0.325944	0.568057	0.774471	-0.0326409	0.0615309	0.804092	0.900903	0.107552	0.668659	0.41352	0.999304	0.305419	5.25812	0.0218447	0.0473881	0.191173	2.06226	0.150986	0.269376	0.114245	0.739106	0.389947	0.997898	0.528442	14.1092	0.000172498	0.000442732	0.214323	2.30404	0.129038	0.233035	0.314118	4.95769
100300875	DNAAF5	dynein, axonemal, assembly factor 5	ENSBTAG00000048140	0.036299	0.135882	0.71241	0.999936	0.0260196	0.0700069	0.791327	1	0.0623186	0.404666	0.524689	0.999615	-0.0476942	0.228096	0.632939	0.817481	-0.159587	2.48045	0.115269	0.284432	0.111893	1.20388	0.272548	0.999304	0.0807213	0.658181	0.417203	0.527064	0.113222	1.31223	0.251991	0.389352	-0.0325011	0.107158	0.743403	0.997898	0.191215	3.18101	0.0744986	0.109396	0.0456066	0.17748	0.673548	0.770698	0.145609	1.77846
100300896	LOC100300896	sulfotransferase 1C4	ENSBTAG00000032051	0.0525123	0.118726	0.73042	0.999936	-0.0985153	0.420281	0.516797	1	-0.046003	0.0920953	0.76153	0.999615	-0.374674	5.9708	0.0145446	0.0878568	-0.4892	9.99143	0.00157271	0.0151432	0.114526	0.536929	0.463708	0.999304	0.310573	4.1812	0.0408747	0.0802741	0.128876	0.718634	0.396592	0.541946	0.181697	1.4408	0.230009	0.997898	1.0649	42.0986	8.68e-11	6.37e-10	0.637336	14.9152	0.000112453	0.000736681	0.427567	6.98039
100300938	LOC100300938	uncharacterized LOC100300938	NA	-0.0342286	0.023498	0.878169	0.999936	-0.287151	1.70956	0.191042	1	-0.32138	2.1408	0.143427	0.999615	-0.395844	3.4513	0.063202	0.223932	-0.1753	0.682531	0.408717	0.620807	-0.220545	1.04759	0.306063	0.999304	-0.31171	2.15918	0.14172	0.223425	-0.0332303	0.0254647	0.873215	0.920797	-0.27848	1.72078	0.189592	0.997898	-1.14839	21.9543	2.79e-06	9.81e-06	-0.226203	0.948239	0.330168	0.469469	-0.922185	13.6944
100300968	MAATS1	MYCBP-associated, testis expressed 1	ENSBTAG00000001293	0.410938	2.14132	0.143378	0.999936	-0.298683	1.13189	0.287373	1	0.112255	0.169638	0.680434	0.999615	0.125143	0.190393	0.66259	0.835742	0.342243	1.43723	0.230588	0.443847	-0.2171	0.58458	0.444523	0.999304	-1.43116	27.2698	1.77e-07	1.71e-06	-1.45608	28.4305	9.71e-08	2.11e-06	0.0249146	0.00702175	0.933219	0.997898	-1.76956	30.2812	3.74e-08	1.81e-07	-1.05224	12.3398	0.0004434	0.00233302	-0.717324	4.24627
100301027	CEP70	centrosomal protein 70kDa	ENSBTAG00000018538	0.0537646	0.290741	0.589746	0.999936	-0.0702505	0.497584	0.480564	1	-0.0164859	0.0274935	0.868305	0.999615	0.204918	4.20453	0.0403161	0.169101	0.262355	6.87298	0.00875086	0.0498024	-0.0574373	0.330951	0.5651	0.999304	-0.0163625	0.0268067	0.869946	0.90701	-0.0519701	0.271453	0.602359	0.72276	0.0356077	0.126686	0.721893	0.997898	-0.0139596	0.0171296	0.89587	0.919325	0.0845634	0.62738	0.428318	0.564754	-0.098523	0.839587
100301114	PRPF40A	PRP40 pre-mRNA processing factor 40 homolog A (S. cerevisiae)	ENSBTAG00000048151	-0.0115661	0.0299545	0.862594	0.999936	-0.0308356	0.212983	0.64444	1	-0.0424017	0.402966	0.525561	0.999615	0.174225	6.81447	0.00904222	0.0654488	0.151778	5.16833	0.0230024	0.0982663	0.0224471	0.113153	0.736582	0.999304	0.15176	5.15145	0.023227	0.049803	0.0829532	1.53979	0.214649	0.346914	0.0688071	1.05952	0.303324	0.997898	0.297797	17.7753	2.49e-05	7.44e-05	0.148247	4.39581	0.0360273	0.0867003	0.14955	4.47137
100301148	LOC100301148	ZFP28 zinc finger protein	ENSBTAG00000002055	-0.057372	0.442184	0.50607	0.999936	-0.0296151	0.119252	0.729848	1	-0.0869871	1.02966	0.310238	0.999615	0.0819237	0.950435	0.329609	0.580077	0.0196829	0.054024	0.816204	0.906711	0.0622408	0.539468	0.462653	0.999304	-0.0463636	0.293376	0.588065	0.683367	-0.0348944	0.168022	0.681876	0.783522	-0.0114692	0.0177897	0.893894	0.997898	-0.120911	1.725	0.18905	0.248423	-0.0735615	0.640456	0.423546	0.559952	-0.0473496	0.254791
100301168	HMGB1P1	high-mobility group box 1 pseudogene 1	ENSBTAG00000014862	0.329268	4.56452	0.0326408	0.999936	-0.0809851	0.2722	0.60186	1	0.248282	2.66766	0.102407	0.961362	-0.0838711	0.286872	0.592232	0.792098	-0.0988066	0.386813	0.533979	0.725163	0.0149354	0.00867401	0.925797	0.999304	-0.370966	5.72742	0.016702	0.0378233	-0.261441	2.91736	0.0876313	0.177813	-0.109525	0.479869	0.488482	0.997898	-0.326959	4.02757	0.0447625	0.0696277	-0.340507	4.35365	0.0369297	0.08836	0.0135489	0.00636623
100301169	MAGT1	magnesium transporter 1	ENSBTAG00000045931	0.126151	1.63263	0.20134	0.999936	-0.0272829	0.076349	0.782307	1	0.0988683	1.00437	0.316255	0.999615	0.0727849	0.543497	0.460987	0.698018	0.0375495	0.144368	0.703976	0.841025	0.0352354	0.127163	0.721392	0.999304	-0.0805222	0.667867	0.413796	0.524283	-0.0465438	0.223355	0.636495	0.748612	-0.0339784	0.118924	0.730204	0.997898	-0.323214	9.6236	0.00192092	0.00404321	-0.121038	1.35501	0.244404	0.376561	-0.202177	3.75594
100301224	LOC100301224	cytochrome P450 4F22	ENSBTAG00000047933	-0.0556278	0.0165427	0.89766	0.999936	0.288655	0.446849	0.503835	1	0.233027	0.291273	0.589406	0.999615	-0.0908772	0.0333643	0.855066	0.93866	-0.997661	3.65866	0.0557783	0.17775	0.906784	2.78498	0.0951518	0.999304	-2.04851	23.0677	1.56e-06	1.15e-05	-1.51644	13.5661	0.000230313	0.00146452	-0.532064	1.42155	0.233148	0.997898	-3.50984	52.0487	5.41e-13	5.68e-12	-1.51512	12.4496	0.000418081	0.00222256	-1.99472	16.3543
100301250	LOC100301250	ras-related protein Rap-2c	NA	0.092443	0.185547	0.666649	0.999936	0.108397	0.255192	0.613443	1	0.20084	0.879972	0.348209	0.999615	-0.470879	4.68352	0.0304533	0.14146	-0.466571	4.55162	0.0328876	0.124404	-0.00430748	0.000388787	0.984269	0.999304	-0.735585	11.4016	0.000733801	0.00255495	-0.493959	5.21921	0.0223388	0.06178	-0.241626	1.2307	0.26727	0.997898	-1.13085	23.839	1.05e-06	3.94e-06	-0.654514	8.1691	0.004261	0.0154566	-0.476332	4.21349
100301263	NLRP7	NLR family, pyrin domain containing 7	ENSBTAG00000047473	0.223178	0.208169	0.648206	0.999936	-0.129334	0.0690147	0.792777	1	0.0938438	0.0395938	0.842277	0.999615	0.341755	0.501071	0.47903	0.711555	0.496945	1.07284	0.300305	0.518701	-0.155191	0.102298	0.749089	0.999304	1.2111	5.90951	0.0150594	0.0346458	0.701986	1.99038	0.158301	0.278029	0.50911	1.11606	0.290769	0.997898	1.91638	12.1681	0.000486129	0.00115616	0.69147	1.46359	0.22636	0.355932	1.22491	5.29764
100301295	C19H17orf58	chromosome 19 open reading frame, human C17orf58	NA	0.337203	3.52429	0.0604757	0.999936	-0.175458	0.947292	0.33041	1	0.161745	0.848513	0.356973	0.999615	-0.349784	3.88556	0.048703	0.190675	-0.303156	2.88194	0.0895781	0.241492	-0.0466276	0.0641373	0.800072	0.999304	-0.0355974	0.0423578	0.836939	0.881688	-0.0944148	0.298949	0.584542	0.707663	0.0588175	0.113742	0.735923	0.997898	-0.0936248	0.224022	0.635992	0.695875	0.11751	0.364158	0.546206	0.670792	-0.211135	1.09752
100301431	LRFN1	leucine rich repeat and fibronectin type III domain containing 1	ENSBTAG00000047158	0.082713	0.212627	0.644716	0.999936	-0.122826	0.470124	0.49293	1	-0.0401129	0.050243	0.822641	0.999615	-0.117607	0.431793	0.511111	0.735071	-0.312815	3.02881	0.081798	0.228084	0.195208	1.18115	0.277123	0.999304	-0.594637	10.6293	0.0011131	0.00365344	-0.433178	5.68123	0.0171473	0.0501728	-0.161459	0.78028	0.377056	0.997898	-0.731784	14.4222	0.00014607	0.000380391	-0.861612	19.8648	8.31e-06	7.98e-05	0.129827	0.451946
100301478	CCNB3	cyclin B3	NA	0.0384972	0.0466106	0.82907	0.999936	0.0715932	0.161286	0.687975	1	0.11009	0.383336	0.535823	0.999615	-0.324723	3.11098	0.0777663	0.252576	-0.371338	3.98866	0.0458076	0.156316	0.0466153	0.0606381	0.80549	0.999304	-0.699657	15.3206	9.07e-05	0.000415234	-0.372357	4.50025	0.03389	0.085433	-0.3273	3.29862	0.0693381	0.997898	-0.828728	18.8532	1.41e-05	4.41e-05	-0.34367	3.38792	0.0656756	0.139207	-0.485058	6.27249
100313040	MIR371	microRNA mir-371	ENSBTAG00000036392	-0.332077	0.259668	0.610348	0.999936	0.950894	2.15649	0.141969	1	0.618817	0.893374	0.344565	0.999615	1.58907	6.91299	0.00855717	0.0629537	1.01314	2.83086	0.0924687	0.246374	0.575932	0.997424	0.317935	0.999304	3.64204	29.802	4.78e-08	5.34e-07	3.29934	25.314	4.87e-07	8.18e-06	0.342701	0.278927	0.597406	0.997898	5.16086	39.6106	3.1e-10	2.08e-09	4.19401	26.1584	3.15e-07	4.79e-06	0.966846	2.25166
100313396	MIR1282	microRNA mir-1282	ENSBTAG00000037953	-0.0957002	0.243722	0.62153	0.999936	0.234808	1.46188	0.226631	1	0.139108	0.513271	0.473726	0.999615	0.201978	1.08389	0.29783	0.549666	0.29584	2.3218	0.127572	0.304399	-0.0938618	0.23426	0.628383	0.999304	-0.217654	1.2705	0.259674	0.365561	-0.230785	1.42624	0.232379	0.366894	0.0131311	0.00463439	0.945725	0.997898	-0.462012	5.13038	0.0235106	0.0390343	-0.559342	7.49287	0.00619438	0.0210965	0.0973301	0.226717
100335205	LOC100335205	T-cell receptor gamma chain C region C10.5	ENSBTAG00000000144	0.233785	0.704387	0.401314	0.999936	-0.169407	0.374421	0.540604	1	0.0643784	0.0542696	0.815794	0.999615	-0.0949828	0.112907	0.736858	0.878494	0.0806689	0.0824541	0.773999	0.883915	-0.175652	0.382669	0.536178	0.999304	-0.475357	3.25932	0.0710185	0.126705	-0.490963	3.47939	0.0621376	0.136482	0.0156055	0.0032777	0.954345	0.997898	-0.191343	0.542929	0.461221	0.533154	-0.348074	1.77937	0.182227	0.30331	0.156731	0.35363
100335242	ZNF654	zinc finger protein 654	ENSBTAG00000023675	0.059594	0.320295	0.57143	0.999936	-0.120398	1.31032	0.252337	1	-0.0608036	0.334997	0.562731	0.999615	0.157194	2.27345	0.131606	0.34337	0.285284	7.47894	0.00624249	0.039169	-0.12809	1.51101	0.218985	0.999304	0.158968	2.29753	0.12958	0.20723	0.171363	2.67565	0.101894	0.199827	-0.0123955	0.0140009	0.90581	0.997898	0.398931	12.9848	0.000314026	0.000774322	0.231339	4.34932	0.0370237	0.0885329	0.167592	2.28125
100335299	KIAA0040	KIAA0040 ortholog	NA	0.100986	0.54349	0.46099	0.999936	0.137478	1.0065	0.315744	1	0.238464	3.02765	0.0818567	0.896534	0.540014	15.4525	8.46e-05	0.00255189	0.36422	7.02771	0.00802581	0.0468876	0.175794	1.64789	0.199246	0.999304	0.180898	1.72659	0.188847	0.281809	0.292074	4.50176	0.03386	0.0853884	-0.111177	0.654407	0.418541	0.997898	0.716336	24.1452	8.93e-07	3.4e-06	0.252417	3.02597	0.0819411	0.165156	0.463919	10.1758
100335357	LOC100335357	uncharacterized LOC100335357	NA	-0.243819	2.04437	0.15277	0.999936	0.210364	1.52783	0.216438	1	-0.0334546	0.0381424	0.845157	0.999615	-0.112756	0.451619	0.501567	0.728031	0.0699431	0.174502	0.676141	0.822374	-0.182699	1.17395	0.278591	0.999304	-0.414095	6.02831	0.0140782	0.0327249	-0.270405	2.63463	0.104556	0.203896	-0.14369	0.708536	0.39993	0.997898	-0.437925	5.65052	0.0174502	0.0298289	-0.0981511	0.294853	0.587127	0.704035	-0.339774	3.29998
100335435	HSBP1L1	heat shock factor binding protein 1-like 1	NA	0.0443371	0.110588	0.739476	0.999936	0.161993	1.46916	0.225478	1	0.20633	2.38804	0.122266	0.999615	-0.0679074	0.260251	0.609948	0.80302	-0.0103662	0.00605469	0.937978	0.96949	-0.0575412	0.186055	0.666221	0.999304	0.212657	2.55032	0.110272	0.181821	0.149283	1.25808	0.262015	0.401398	0.063374	0.226982	0.633771	0.997898	0.121172	0.737392	0.390498	0.463209	0.0351481	0.0619887	0.80338	0.866317	0.0860236	0.368803
100335484	RIPPLY3	ripply transcriptional repressor 3	ENSBTAG00000036019	-0.0152681	0.00320158	0.954878	0.999936	0.00619587	0.000535712	0.981534	1	-0.00907222	0.00112146	0.973285	0.999615	0.349873	1.71693	0.190089	0.426596	0.418203	2.44686	0.11776	0.288381	-0.0683295	0.0661398	0.797042	0.999304	2.80093	86.0885	1.72e-20	8.53e-18	2.49419	69.083	9.44e-17	5.95e-14	0.306736	1.24673	0.264178	0.997898	3.2528	99.6869	1.78e-23	1.52e-21	2.76072	72.891	1.37e-17	3.28e-15	0.492086	2.90881
100335506	ZBTB47	zinc finger and BTB domain containing 47	ENSBTAG00000017365	0.0329178	0.0122094	0.912016	0.999936	-0.0151087	0.00251404	0.960011	1	0.0178091	0.00371207	0.951418	0.999615	-0.666735	4.23114	0.0396888	0.16738	-0.608645	3.41863	0.0644645	0.195382	-0.0580902	0.029936	0.862636	0.999304	-1.78519	33.2698	8.02e-09	1.11e-07	-1.34731	19.9312	8.03e-06	8.67e-05	-0.437882	1.98988	0.158353	0.997898	-2.99657	74.3319	6.6e-18	1.73e-16	-1.46153	20.9465	4.72e-06	4.94e-05	-1.53504	20.1443
100335514	LOC100335514	uncharacterized LOC100335514	NA	-0.0923827	0.12993	0.718505	0.999936	-0.240865	0.906071	0.341159	1	-0.333248	1.75372	0.18541	0.999615	-0.122797	0.226578	0.634073	0.817904	-0.413624	2.49633	0.114112	0.282481	0.290826	1.20825	0.27168	0.999304	-0.652808	5.31425	0.0211517	0.0461229	-0.557713	4.16616	0.0412392	0.0996506	-0.0950953	0.102931	0.74834	0.997898	-1.02639	12.1374	0.0004942	0.00117294	-0.334853	1.41903	0.233562	0.364572	-0.691532	5.0807
100335533	NKTR	natural killer cell triggering receptor	ENSBTAG00000002795	-0.037106	0.0736437	0.786104	0.999936	0.00944461	0.00476669	0.944957	1	-0.0276613	0.0409194	0.839694	0.999615	0.142247	1.09208	0.29601	0.547765	0.229655	2.8437	0.0917326	0.245097	-0.0874088	0.41257	0.520668	0.999304	0.116256	0.728024	0.393525	0.505944	0.0508433	0.139316	0.708962	0.803204	0.0654126	0.23066	0.631035	0.997898	0.575297	15.8349	6.91e-05	0.0001905	0.152349	1.11695	0.290576	0.428024	0.422947	8.55478
100335553	LOC100335553	zinc finger protein 836-like	NA	0.546548	4.31066	0.0378742	0.999936	-0.583613	5.00478	0.0252774	0.858225	-0.0370648	0.0220288	0.882011	0.999615	-0.0161277	0.00430098	0.947711	0.979989	0.358474	2.24984	0.133628	0.313987	-0.374601	2.42119	0.119704	0.999304	0.03021	0.016644	0.897348	0.927151	-0.194025	0.668219	0.413673	0.558295	0.224235	0.867568	0.35163	0.997898	-0.354192	1.93633	0.164067	0.21931	-0.27615	1.17676	0.278017	0.414561	-0.0780415	0.0874692
100335574	C25H16orf52	chromosome 25 open reading frame, human C16orf52	ENSBTAG00000008188	-0.0592407	0.168759	0.681217	0.999936	0.152664	1.11863	0.290213	1	0.0934234	0.419094	0.517389	0.999615	0.335822	5.74718	0.0165152	0.0954782	0.432156	9.50246	0.00205197	0.0181808	-0.0963333	0.478397	0.489149	0.999304	0.569622	15.792	7.07e-05	0.000333558	0.358905	6.24879	0.0124278	0.0389509	0.210718	2.1967	0.138307	0.997898	0.804576	28.2233	1.08e-07	4.84e-07	0.350331	5.22224	0.0222999	0.0593309	0.454245	8.97953
100335582	C7H5orf63	chromosome 7 open reading frame, human C5orf63	ENSBTAG00000017835	-0.121331	0.337165	0.56147	0.999936	-0.0939236	0.210679	0.646236	1	-0.215255	1.08435	0.297727	0.999615	-0.0745849	0.13427	0.714046	0.864516	0.278318	1.91339	0.166587	0.36102	-0.352903	3.0228	0.0821018	0.994166	0.00678134	0.00109221	0.973636	0.98106	0.0273519	0.0181567	0.892812	0.934195	-0.0205706	0.0100832	0.920015	0.997898	0.0335897	0.022225	0.88149	0.907344	-0.299876	1.71177	0.190756	0.313372	0.333466	2.04032
100335608	LOC100335608	uncharacterized LOC100335608	NA	0.00497468	0.00125895	0.971696	0.999936	-0.108244	0.595951	0.440127	1	-0.10327	0.542939	0.461217	0.999615	-0.257973	3.29824	0.0693542	0.236959	-0.276405	3.76084	0.0524663	0.170126	0.0184326	0.0165195	0.897731	0.999304	-0.844608	34.7607	3.73e-09	5.71e-08	-0.664958	21.8393	2.96e-06	3.73e-05	-0.17965	1.54761	0.213489	0.997898	-1.42004	83.2873	7.1e-20	2.76e-18	-0.857811	31.9059	1.62e-08	3.62e-07	-0.562233	12.7592
100335635	LOC100335635	myeloid-associated differentiation marker-like	NA	0.376353	4.24131	0.0394516	0.999936	-0.104454	0.318381	0.572582	1	0.271899	2.34067	0.126035	0.999615	0.194622	1.08916	0.296656	0.548084	-0.10599	0.293122	0.588227	0.763413	0.300612	2.41607	0.120096	0.999304	0.451303	5.34835	0.0207419	0.0454157	0.437357	5.09167	0.0240411	0.0654701	0.0139461	0.00553608	0.940688	0.997898	0.494509	5.90643	0.0150857	0.0261708	0.221813	1.12363	0.289137	0.426603	0.272696	1.75252
100335642	LOC100335642	zinc finger protein 177	NA	0.0479967	0.063492	0.801059	0.999936	-0.28404	2.2193	0.136295	1	-0.236044	1.54522	0.213843	0.999615	-0.0992513	0.273455	0.601024	0.797249	-0.244113	1.63993	0.200335	0.406917	0.144862	0.576466	0.447701	0.999304	-0.377872	3.93533	0.047282	0.0904256	-0.322273	2.87944	0.0897171	0.181092	-0.055599	0.0855514	0.769911	0.997898	0.0432327	0.046965	0.828431	0.864442	-0.10853	0.296855	0.585861	0.703124	0.151763	0.575419
100335716	LOC100335716	uncharacterized LOC100335716	NA	-0.0223339	0.0230221	0.8794	0.999936	0.0743619	0.255381	0.613312	1	0.0520281	0.125223	0.723438	0.999615	0.20779	2.00003	0.157296	0.382612	0.0190959	0.0167552	0.897008	0.949351	0.188694	1.63596	0.200881	0.999304	0.104367	0.492158	0.482966	0.589787	0.0799918	0.289828	0.590331	0.712619	0.0243752	0.0268691	0.869796	0.997898	0.493649	9.70794	0.00183473	0.00387649	0.114809	0.520537	0.470613	0.601987	0.37884	5.65385
100335748	LOC100335748	uncharacterized LOC100335748	NA	-0.0149069	0.00384901	0.950531	0.999936	0.293046	1.40049	0.236642	1	0.278139	1.26761	0.260216	0.999615	-0.658925	6.78865	0.00917395	0.0660482	-0.520714	4.31084	0.0378703	0.137373	-0.138211	0.279564	0.596987	0.999304	-0.0636127	0.0642337	0.799925	0.854555	0.146652	0.353873	0.551929	0.681439	-0.210265	0.707538	0.400262	0.997898	-0.229059	0.706957	0.400456	0.47308	-0.229869	0.700189	0.40272	0.540192	0.000810413	1.4e-06
100335751	LOC100335751	uncharacterized LOC100335751	NA	-0.209333	1.12579	0.288675	0.999936	0.588453	8.76716	0.00306703	0.37329	0.37912	3.64277	0.0563131	0.799119	0.589417	8.88597	0.0028737	0.0309417	0.498508	6.33523	0.0118363	0.0616703	0.0909084	0.212977	0.644444	0.999304	0.721403	13.2114	0.000278254	0.00109931	0.64544	10.5903	0.00113682	0.00547686	0.0759627	0.1481	0.700358	0.997898	0.939976	20.0438	7.57e-06	2.48e-05	0.270968	1.68088	0.194807	0.318294	0.669008	10.1906
100335806	LOC100335806	uncharacterized LOC100335806	ENSBTAG00000045538	0.027107	0.0383901	0.844662	0.999936	0.0177125	0.0164262	0.898019	1	0.0448195	0.105591	0.745221	0.999615	-0.375886	7.34785	0.0067143	0.0542009	-0.146165	1.11906	0.290121	0.50765	-0.22972	2.68146	0.101523	0.999304	-0.111449	0.685627	0.407656	0.518504	0.0876459	0.42982	0.512077	0.646976	-0.199095	2.19013	0.138897	0.997898	-0.635015	19.7472	8.84e-06	2.86e-05	-0.302504	4.57021	0.0325325	0.0802041	-0.33251	5.25411
100335828	CD200R1L	CD200 receptor 1-like	ENSBTAG00000040144	-0.245046	0.845507	0.357826	0.999936	0.232644	0.765844	0.381506	1	-0.0124013	0.00217473	0.962805	0.999615	0.487651	3.90911	0.048025	0.188613	0.555931	5.05334	0.0245785	0.102629	-0.0682796	0.0783633	0.779528	0.999304	-0.294775	1.13358	0.287013	0.395776	-0.26071	0.908712	0.340456	0.485641	-0.0340653	0.0145377	0.90403	0.997898	0.4175	2.07863	0.149374	0.202379	0.340557	1.37617	0.240755	0.372522	0.0769423	0.0696458
100335905	LOC100335905	leukocyte immunoglobulin-like receptor subfamily A member 6	NA	0.0621915	0.109109	0.741161	0.999936	0.073368	0.150606	0.697957	1	0.135559	0.514222	0.473317	0.999615	0.233837	1.56894	0.21036	0.452519	0.130553	0.484414	0.48643	0.68774	0.103284	0.302522	0.582306	0.999304	1.08232	32.6076	1.13e-08	1.51e-07	1.04001	30.0214	4.27e-08	1.05e-06	0.0423124	0.0514232	0.820605	0.997898	1.58492	62.3116	2.93e-15	4.65e-14	1.08154	28.7299	8.32e-08	1.5e-06	0.503377	6.52241
100335918	LOC100335918	autism susceptibility gene 2 protein-like	NA	0.17958	0.200701	0.654155	0.999936	-0.0273506	0.00502062	0.943512	1	0.152229	0.142294	0.706011	0.999615	0.357457	0.769216	0.38046	0.628363	0.815838	4.12202	0.0423284	0.147988	-0.458381	1.40338	0.236158	0.999304	0.0977934	0.0472306	0.827954	0.875133	0.15354	0.119814	0.729237	0.818555	-0.0557469	0.0169433	0.896435	0.997898	0.0363181	0.00564087	0.940131	0.953671	-0.54517	1.24949	0.26365	0.39823	0.581489	1.40569
100336029	LOC100336029	X antigen family member 3-like	NA	-0.398503	1.29779	0.254618	0.999936	-0.696045	4.72588	0.029712	0.910052	-1.09455	11.1177	0.00085508	0.0719044	-0.245875	0.671081	0.412675	0.658327	-0.143115	0.232771	0.629477	0.792271	-0.10276	0.110411	0.739677	0.999304	-0.314419	1.09126	0.296193	0.405694	-0.300465	1.06188	0.302787	0.447222	-0.0139546	0.00169742	0.967137	0.997898	-0.474202	1.88883	0.169334	0.225502	0.208998	0.410994	0.521466	0.649666	-0.6832	3.8641
100336034	ZBTB12	zinc finger and BTB domain containing 12	ENSBTAG00000032031	-0.179198	1.28621	0.256748	0.999936	0.171211	1.18274	0.276799	1	-0.00798717	0.00255139	0.959715	0.999615	0.155168	1.02805	0.310617	0.563115	0.250031	2.66225	0.102755	0.264116	-0.0948633	0.385332	0.534763	0.999304	-0.184	1.36401	0.242844	0.345869	-0.216187	1.88921	0.169291	0.291696	0.0321868	0.0411198	0.839307	0.997898	-0.220355	1.72608	0.188912	0.248333	0.0602732	0.13123	0.71716	0.803504	-0.280629	2.73557
100336042	USP54	ubiquitin specific peptidase 54	ENSBTAG00000011108	0.0645303	0.178185	0.672937	0.999936	-0.199348	1.72919	0.188514	1	-0.134818	0.797684	0.371787	0.999615	-0.3291	4.74577	0.0293704	0.138328	-0.331524	4.76729	0.0290054	0.114756	0.00242368	0.000252491	0.987322	0.999304	-0.64142	19.6172	9.46e-06	5.62e-05	-0.303036	4.50071	0.0338808	0.0854255	-0.338384	5.41366	0.0199798	0.997898	-0.38337	6.2553	0.0123822	0.0218718	0.00737376	0.00234201	0.961402	0.976222	-0.390744	6.37027
100336047	CNPY1	canopy FGF signaling regulator 1	ENSBTAG00000000397	-0.0385271	0.0166092	0.897455	0.999936	0.24894	0.715737	0.397546	1	0.210413	0.507903	0.476048	0.999615	-0.102849	0.106981	0.743607	0.882489	0.038639	0.0142426	0.905004	0.952582	-0.141488	0.196618	0.657464	0.999304	-0.709298	6.17053	0.0129896	0.0306359	-0.386955	1.92487	0.165321	0.286478	-0.322344	1.21538	0.270269	0.997898	-0.749134	5.34146	0.020824	0.035052	-0.33806	1.16848	0.279714	0.416643	-0.411074	1.49665
100336082	AOC2	amine oxidase, copper containing 2 (retina-specific)	ENSBTAG00000030334	-0.0147971	0.00513444	0.942876	0.999936	-0.0635155	0.096362	0.75624	1	-0.0783127	0.146339	0.702059	0.999615	-0.0793037	0.160869	0.688358	0.851017	0.188571	0.909729	0.340186	0.558392	-0.267875	1.82704	0.176478	0.999304	0.58353	7.82863	0.0051425	0.0137613	0.510841	6.00248	0.0142858	0.0435734	0.0726888	0.124644	0.724051	0.997898	0.4246	3.22877	0.072355	0.106653	0.826002	12.5403	0.00039826	0.00213231	-0.401402	3.02044
100336099	RPL19	ribosomal protein L19	ENSBTAG00000002060	0.0810537	0.600787	0.438278	0.999936	0.0369466	0.124797	0.723888	1	0.118	1.2731	0.259185	0.999615	0.0808129	0.597444	0.439555	0.680368	0.165318	2.49712	0.114054	0.282478	-0.0845049	0.652451	0.419238	0.999304	-0.129907	1.53607	0.215204	0.313749	-0.132798	1.60684	0.204936	0.335674	0.00289075	0.000763426	0.977957	0.998503	-0.328708	8.85952	0.00291565	0.00592134	-0.213219	3.72452	0.053619	0.118878	-0.115489	1.09064
100336105	PSME3	proteasome (prosome, macropain) activator subunit 3 (PA28 gamma; Ki)	ENSBTAG00000019918	-0.00250723	0.00150389	0.969066	0.999936	0.0736409	1.29719	0.254728	1	0.0711337	1.21085	0.271164	0.999615	-0.00937365	0.0210381	0.884675	0.952057	-0.0349121	0.29125	0.58942	0.764137	0.0255385	0.155744	0.693106	0.999304	0.0176681	0.0743734	0.785072	0.843167	0.000712404	0.000121107	0.99122	0.994876	0.0169557	0.068454	0.793601	0.997898	-0.0738937	1.16372	0.280696	0.349345	-0.0936215	1.8661	0.171922	0.290941	0.0197279	0.0823741
100336106	PRR29	proline rich 29	NA	-0.115649	0.233974	0.628593	0.999936	0.18135	0.57484	0.448342	1	0.0657014	0.0749458	0.784267	0.999615	0.152849	0.412595	0.520655	0.741922	-0.148847	0.377266	0.53907	0.728721	0.301696	1.55116	0.212964	0.999304	0.46851	4.5008	0.033879	0.0686436	0.433243	3.87511	0.0490072	0.113831	0.0352669	0.026622	0.870391	0.997898	0.928203	16.4264	5.06e-05	0.000142776	0.403284	3.06321	0.0800833	0.162118	0.524919	5.35295
100336208	LOC100336208	putative protein ZNF720	NA	0.129571	0.255691	0.613096	0.999936	0.0275166	0.0104833	0.918449	1	0.157088	0.368987	0.543557	0.999615	0.0715994	0.0719745	0.788483	0.906922	0.490243	3.53435	0.06011	0.186563	-0.418643	2.61253	0.106023	0.999304	0.0950454	0.102932	0.748339	0.813691	0.219674	0.572557	0.449245	0.591785	-0.124629	0.183122	0.668704	0.997898	-0.274251	0.657662	0.417387	0.489787	-0.0583838	0.0312563	0.85967	0.906928	-0.215868	0.396177
100336229	LOC100336229	14-3-3 protein zeta/delta	NA	-0.171925	0.805992	0.369308	0.999936	0.0621139	0.10716	0.743401	1	-0.109811	0.330263	0.565504	0.999615	0.0176596	0.0086419	0.925934	0.971378	0.256865	1.86443	0.172115	0.36876	-0.239206	1.6084	0.204716	0.999304	0.0953964	0.234356	0.628313	0.716811	0.0154911	0.00615592	0.937462	0.961296	0.0799053	0.164358	0.685176	0.997898	0.116275	0.297052	0.585736	0.650064	-0.0327625	0.0229791	0.879512	0.921426	0.149037	0.45847
100336282	LOC100336282	T-cell receptor alpha chain C region-like	NA	0.0307576	0.0239555	0.876998	0.999936	0.0583001	0.0855691	0.769888	1	0.0890577	0.201437	0.653563	0.999615	-0.19849	1.05025	0.30545	0.557505	-0.364612	3.4159	0.0645711	0.195617	0.166122	0.702766	0.401856	0.999304	-0.283154	2.16789	0.14092	0.222441	-0.178105	0.864016	0.352617	0.498174	-0.105049	0.290952	0.589611	0.997898	-0.538345	7.53928	0.00603682	0.011482	-0.725786	13.3897	0.000253007	0.00145181	0.187442	0.858705
100336368	LOC100336368	uncharacterized LOC100336368	NA	0.554701	0.9427	0.331584	0.999936	-0.159711	0.0758043	0.783066	1	0.39499	0.489239	0.484267	0.999615	0.698797	1.74855	0.186059	0.42229	0.264725	0.250008	0.61707	0.783594	0.434072	0.691555	0.405636	0.999304	1.15477	4.93771	0.0262769	0.0553754	0.80777	2.41212	0.120399	0.226914	0.346995	0.466753	0.494485	0.997898	0.840515	2.08122	0.149121	0.202082	0.115576	0.0374557	0.84654	0.896896	0.724939	1.60549
100336369	LOC100336369	E3 ubiquitin-protein ligase MARCH5	NA	0.305801	1.20524	0.272278	0.999936	0.0158982	0.00320301	0.954868	1	0.321699	1.35249	0.244844	0.999615	0.168892	0.370079	0.542961	0.756685	-0.182875	0.406337	0.523834	0.716856	0.351767	1.5213	0.217424	0.999304	0.765728	7.03543	0.00799127	0.0202334	0.315054	1.14399	0.28481	0.426754	0.450674	2.53944	0.111034	0.997898	0.544891	3.13933	0.076425	0.111809	-0.0980674	0.0916864	0.762044	0.836964	0.642958	4.08788
100336382	TNIP2	TNFAIP3 interacting protein 2	ENSBTAG00000015126	-0.0773589	0.693965	0.404819	0.999936	0.147178	2.50834	0.113245	1	0.0698196	0.564503	0.452452	0.999615	0.228911	6.13718	0.0132368	0.0829545	0.266271	8.28938	0.00398777	0.0291672	-0.0373606	0.163814	0.685669	0.999304	0.787225	70.8962	3.77e-17	6.22e-15	0.680453	53.1048	3.16e-13	4.48e-11	0.106773	1.32968	0.248863	0.997898	0.581513	34.6254	4e-09	2.26e-08	0.601725	36.9911	1.19e-09	3.81e-08	-0.020212	0.0422315
100336396	LOC100336396	disrupted in schizophrenia 1 protein-like	ENSBTAG00000026065	0.163043	0.276293	0.599141	0.999936	0.236632	0.556141	0.455819	1	0.399675	1.62884	0.201864	0.999615	-0.437094	1.82188	0.17709	0.409043	-0.421224	1.64002	0.200323	0.406917	-0.01587	0.00223873	0.962262	0.999304	-0.594191	3.741	0.0530927	0.0993742	-0.932414	9.04562	0.00263325	0.0109456	0.338223	1.09389	0.295611	0.997898	-0.760213	4.79406	0.028558	0.0464843	-0.489406	2.11745	0.145629	0.255934	-0.270807	0.554507
100336419	UROC1	urocanate hydratase 1	ENSBTAG00000008774	-0.0120334	0.0031697	0.955103	0.999936	0.152789	0.513692	0.473545	1	0.140755	0.436873	0.508636	0.999615	-0.513536	5.57259	0.0182437	0.102579	-0.541267	6.09719	0.0135397	0.0678697	0.0277307	0.0153539	0.901386	0.999304	-0.739237	11.8519	0.000576015	0.00206731	-0.448788	4.47163	0.0344621	0.0864866	-0.290449	1.79178	0.180709	0.997898	-1.57539	42.8173	6.01e-11	4.51e-10	-0.405003	3.20334	0.0734882	0.151937	-1.17039	22.894
100336423	OSCAR	osteoclast associated, immunoglobulin-like receptor	ENSBTAG00000001051	0.0653821	0.06144	0.804234	0.999936	0.138929	0.274835	0.600107	1	0.204311	0.597185	0.439654	0.999615	0.0197299	0.00564174	0.940126	0.977878	-0.15952	0.368275	0.543946	0.732814	0.17925	0.463274	0.496098	0.999304	-0.394036	2.39209	0.121951	0.197417	-0.340598	1.80098	0.179594	0.304257	-0.053438	0.0437949	0.834236	0.997898	0.408217	2.27123	0.131795	0.181559	0.481825	3.15714	0.0755957	0.15523	-0.0736084	0.0754554
100336432	LOC100336432	serine/threonine-protein phosphatase PP1-alpha catalytic subunit	ENSBTAG00000040418	0.163067	2.22283	0.135984	0.999936	0.0141185	0.016528	0.897705	1	0.177186	2.6375	0.104367	0.964975	-0.18176	2.73269	0.0983137	0.288958	-0.0291768	0.0702768	0.790934	0.893593	-0.152584	1.8942	0.168729	0.999304	-0.033352	0.0906956	0.763295	0.826238	-0.00504554	0.00208755	0.963558	0.978508	-0.0283065	0.0650697	0.798655	0.997898	-0.452513	14.6041	0.000132628	0.000347539	-0.344659	8.52539	0.00350226	0.0131299	-0.107854	0.79184
100336437	CEP170B	centrosomal protein 170B	ENSBTAG00000004802	-0.023981	0.020819	0.885273	0.999936	-0.114634	0.479275	0.488751	1	-0.138615	0.700229	0.402707	0.999615	-0.368012	4.91122	0.0266828	0.130544	-0.3427	4.25106	0.0392258	0.14089	-0.0253115	0.0228866	0.879752	0.999304	0.666552	15.8429	6.88e-05	0.000325689	0.614905	13.5403	0.00023349	0.0014793	0.0516473	0.0972771	0.755122	0.997898	0.808166	20.4162	6.23e-06	2.06e-05	0.539425	9.06924	0.00259945	0.0102844	0.26874	2.27941
100336456	LSAMP	limbic system-associated membrane protein	NA	-0.654526	2.90345	0.0883904	0.999936	0.140958	0.143513	0.704813	1	-0.513568	1.78279	0.181807	0.999615	-0.181713	0.24991	0.617138	0.807659	0.378643	1.08348	0.29792	0.516232	-0.560355	2.37283	0.123463	0.999304	-0.228038	0.352317	0.552805	0.652724	0.135278	0.12755	0.720986	0.812089	-0.363316	0.887684	0.346106	0.997898	0.664304	2.26616	0.132227	0.182081	1.03051	5.66916	0.0172657	0.0485435	-0.366207	0.744731
100336467	ACOXL	acyl-CoA oxidase-like	ENSBTAG00000004297	0.100991	0.179081	0.672164	0.999936	0.159737	0.445886	0.504295	1	0.260727	1.18865	0.275603	0.999615	0.322042	1.82988	0.176141	0.407666	0.160007	0.452446	0.501176	0.699218	0.162035	0.464052	0.495736	0.999304	1.3422	30.0845	4.14e-08	4.73e-07	1.12314	21.3521	3.82e-06	4.62e-05	0.219067	0.837451	0.360127	0.997898	1.67413	40.2403	2.25e-10	1.54e-09	1.15809	19.7978	8.61e-06	8.23e-05	0.516036	4.06198
100336471	IL17REL	interleukin 17 receptor E-like	ENSBTAG00000045808	0.0524247	0.0203122	0.886668	0.999936	0.366473	0.962507	0.326556	1	0.418898	1.2609	0.26148	0.999615	1.25403	11.191	0.000821963	0.0128143	1.18914	10.169	0.00142822	0.0141446	0.0648977	0.0315662	0.858983	0.999304	3.01267	54.1259	1.88e-13	9.74e-12	2.45966	38.2835	6.12e-10	2.76e-08	0.553013	2.1852	0.139343	0.997898	3.79971	73.7017	9.09e-18	2.29e-16	3.15508	52.9056	3.5e-13	3.07e-11	0.644628	2.69978
100336473	NISCH	nischarin	ENSBTAG00000014779	-0.0291735	0.102939	0.748331	0.999936	-0.0252144	0.0769813	0.781431	1	-0.0543879	0.35849	0.549346	0.999615	-0.271188	8.88249	0.00287919	0.0309681	-0.258516	8.04835	0.00455452	0.0320156	-0.0126714	0.0192604	0.889623	0.999304	-0.300368	10.983	0.000919539	0.00310051	-0.206742	5.22353	0.0222833	0.0616636	-0.0936253	1.06576	0.301906	0.997898	-0.281256	8.61651	0.00333129	0.00669589	-0.0305089	0.101975	0.749472	0.828138	-0.250747	6.82513
100336474	RAB43	RAB43, member RAS oncogene family	NA	0.152965	1.02917	0.310354	0.999936	-0.123647	0.675146	0.411263	1	0.0293171	0.0387942	0.843857	0.999615	0.0695936	0.229373	0.631989	0.817347	-0.19687	1.76789	0.183644	0.386011	0.266464	3.2295	0.0723228	0.994166	0.317678	4.5716	0.0325062	0.0664246	0.276277	3.47315	0.0623723	0.13676	0.0414006	0.079275	0.778282	0.997898	0.398254	6.30298	0.0120535	0.0213482	0.0124589	0.00590734	0.938736	0.960472	0.385795	5.72592
100336476	LOC100336476	granulocyte-macrophage colony-stimulating factor receptor subunit alpha	NA	-0.297842	1.79211	0.18067	0.999936	0.0908963	0.16764	0.682218	1	-0.206946	0.865072	0.352323	0.999615	0.420928	3.7122	0.0540162	0.202348	0.475423	4.73368	0.0295776	0.116389	-0.0544952	0.0624937	0.802597	0.999304	0.439878	3.99742	0.0455699	0.0878657	0.32585	2.19561	0.138405	0.252016	0.114028	0.270936	0.602704	0.997898	0.0890702	0.142866	0.705449	0.758709	0.298902	1.62333	0.202628	0.327715	-0.209832	0.796261
100336480	ULK4	unc-51 like kinase 4	NA	0.114537	0.716206	0.397391	0.999936	-0.0799732	0.349071	0.55464	1	0.0345635	0.0653473	0.798236	0.999615	-0.165436	1.47602	0.224398	0.467973	-0.140822	1.06719	0.301582	0.520194	-0.0246149	0.0324942	0.856947	0.999304	-0.493028	13.1511	0.000287346	0.00113169	-0.503305	13.717	0.000212519	0.00136552	0.0102763	0.00570431	0.939796	0.997898	-0.656203	20.9472	4.72e-06	1.6e-05	-0.691917	23.1547	1.49e-06	1.83e-05	0.0357137	0.0618262
100336481	CLCF1	cardiotrophin-like cytokine factor 1	ENSBTAG00000046110	0.00279662	9.31e-05	0.992302	0.999936	0.533139	2.97517	0.0845512	1	0.535936	2.99372	0.083588	0.901469	0.390293	1.60323	0.205446	0.446445	0.313922	1.03606	0.308739	0.528105	0.076372	0.0614573	0.804207	0.999304	2.12511	41.453	1.21e-10	2.81e-09	1.41112	19.1795	1.19e-05	0.000121213	0.713988	5.09333	0.024018	0.997898	3.21956	79.6651	4.44e-19	1.46e-17	1.42699	17.1598	3.44e-05	0.000266816	1.79258	27.7344
100336482	LOC100336482	vacuolar protein sorting-associated protein 13A	ENSBTAG00000047788	0.23193	1.14599	0.284391	0.999936	-0.288536	1.78566	0.181456	1	-0.0566068	0.0699194	0.791454	0.999615	0.0318186	0.0213649	0.883789	0.951752	-0.0361808	0.027114	0.869209	0.935889	0.0679994	0.0954075	0.757412	0.999304	-0.295728	1.85477	0.17323	0.263058	-0.0657181	0.0935251	0.759743	0.840557	-0.23001	1.11142	0.291773	0.997898	-0.742442	10.2705	0.00135177	0.00294025	-0.18159	0.65175	0.419488	0.55623	-0.560852	5.68711
100336494	LOC100336494	zinc finger protein 131	NA	0.12082	0.747331	0.387322	0.999936	-0.188702	1.83569	0.175457	1	-0.0678825	0.242406	0.622473	0.999615	0.0193631	0.0191196	0.890024	0.954395	0.141113	1.0155	0.313588	0.532824	-0.12175	0.751581	0.385976	0.999304	-0.0390698	0.0722573	0.788078	0.84561	0.15656	1.19297	0.274732	0.415909	-0.19563	1.82664	0.176525	0.997898	-0.378347	6.01467	0.0141875	0.0247674	-0.0832606	0.302339	0.58242	0.700752	-0.295086	3.49944
100336530	FNBP4	formin binding protein 4	ENSBTAG00000020911	-0.188147	1.31588	0.251333	0.999936	-0.0640555	0.152171	0.696469	1	-0.252202	2.34908	0.125357	0.999615	0.273114	2.77346	0.095839	0.284199	0.391328	5.6917	0.0170453	0.0801708	-0.118214	0.521287	0.470293	0.999304	0.286125	3.02798	0.08184	0.142119	0.0405514	0.0608555	0.805149	0.873998	0.245574	2.23883	0.134583	0.997898	0.481899	7.68114	0.00558009	0.0106924	0.400564	5.30465	0.0212686	0.0571237	0.0813345	0.219639
100336536	C21H14orf80	chromosome 21 open reading frame, human C14orf80	ENSBTAG00000046857	0.0219312	0.00601936	0.938159	0.999936	0.309857	1.13176	0.287401	1	0.331789	1.30776	0.252801	0.999615	-0.465853	2.59342	0.107308	0.303464	-0.40029	1.90453	0.167573	0.362273	-0.0655636	0.048034	0.82652	0.999304	-0.392901	1.75341	0.185448	0.277962	-0.343027	1.35837	0.24382	0.380283	-0.0498739	0.0270783	0.869294	0.997898	-0.236246	0.53484	0.464579	0.53641	-0.0475146	0.0220464	0.881964	0.922777	-0.188731	0.32366
100336537	CTDP1	CTD (carboxy-terminal domain, RNA polymerase II, polypeptide A) phosphatase, subunit 1	NA	-0.0874437	0.904946	0.341459	0.999936	-0.0543343	0.352069	0.552944	1	-0.141778	2.39397	0.121804	0.999615	-0.119556	1.74482	0.18653	0.422552	-0.178234	3.85347	0.0496431	0.164665	0.0586777	0.415264	0.51931	0.999304	-0.0961915	1.1271	0.288394	0.397365	-0.136426	2.27055	0.131853	0.242763	0.0402348	0.196131	0.657862	0.997898	0.201898	4.44846	0.0349327	0.0557309	-0.103952	1.16442	0.28055	0.417459	0.30585	10.0093
100336547	WAS	Wiskott-Aldrich syndrome	NA	-0.0997928	1.12255	0.289371	0.999936	0.135684	2.08384	0.148865	1	0.0358915	0.145332	0.703037	0.999615	0.00781369	0.00715388	0.932595	0.974629	0.105409	1.29846	0.254494	0.469937	-0.0975954	1.10937	0.292219	0.999304	0.142527	2.37857	0.12301	0.198623	0.0935495	1.02692	0.310883	0.455106	0.0489773	0.281631	0.595634	0.997898	-0.124384	1.57858	0.208965	0.271376	0.0900985	0.832676	0.3615	0.500278	-0.214483	4.6116
100336558	LOC100336558	protein FAM118B	ENSBTAG00000012169	0.046885	0.195846	0.658095	0.999936	-0.106198	1.01531	0.313635	1	-0.0593126	0.319118	0.572138	0.999615	-0.0647593	0.39276	0.530852	0.748862	0.00663505	0.00411385	0.948859	0.975144	-0.0713943	0.469992	0.492991	0.999304	-0.128416	1.55435	0.212495	0.310485	-0.0454406	0.19689	0.657243	0.764204	-0.082975	0.644999	0.421906	0.997898	-0.0997966	0.838766	0.35975	0.431122	0.0389086	0.128327	0.720173	0.805838	-0.138705	1.58335
100336564	ANAPC2	anaphase promoting complex subunit 2	ENSBTAG00000046223	-0.00565834	0.00440846	0.947062	0.999936	0.0264136	0.096682	0.755848	1	0.0207552	0.0598388	0.806751	0.999615	0.0123601	0.0200642	0.887358	0.953685	-0.0761827	0.745828	0.3878	0.603289	0.0885428	1.00108	0.31705	0.999304	-0.144717	2.83968	0.0919625	0.15637	-0.106248	1.54845	0.213364	0.34536	-0.0384695	0.197886	0.656433	0.997898	-0.514495	30.8766	2.75e-08	1.36e-07	-0.198513	4.75565	0.0292023	0.0737365	-0.315982	11.1416
100336584	LOC100336584	cell death activator CIDE-A	NA	0.0643655	0.190281	0.662683	0.999936	-0.0119085	0.00653072	0.935591	1	0.052457	0.127313	0.721235	0.999615	-0.341807	5.04302	0.0247254	0.124887	-0.33209	4.70678	0.0300439	0.117491	-0.00971684	0.00390415	0.950178	0.999304	-0.565007	14.086	0.000174642	0.000734069	-0.382382	6.57839	0.0103224	0.0334557	-0.182625	1.44186	0.229838	0.997898	-1.0149	38.4509	5.61e-10	3.61e-09	-0.489638	9.4605	0.00209944	0.00863872	-0.525263	9.87932
100336589	LOC100336589	leukocyte immunoglobulin-like receptor subfamily A member 6	ENSBTAG00000048184	-0.0198652	0.0181687	0.892777	0.999936	0.0969596	0.432808	0.510614	1	0.0770944	0.273721	0.600847	0.999615	0.148196	1.00925	0.315083	0.566733	0.185805	1.5857	0.207942	0.416334	-0.037609	0.0650142	0.798739	0.999304	0.930575	39.0636	4.1e-10	8.16e-09	0.808115	29.591	5.34e-08	1.26e-06	0.12246	0.688916	0.406533	0.997898	1.45108	83.4169	6.65e-20	2.63e-18	0.941208	35.7937	2.19e-09	6.42e-08	0.509868	10.6982
100336601	EPHA6	EPH receptor A6	ENSBTAG00000044111	-0.216859	0.398177	0.528032	0.999936	-0.0186278	0.00329574	0.95422	1	-0.235487	0.469462	0.493235	0.999615	0.795996	5.62631	0.0176928	0.100409	1.0009	8.98761	0.00271817	0.0222899	-0.204904	0.399084	0.527562	0.999304	0.0316689	0.00737908	0.931545	0.951781	-0.349084	0.888488	0.345887	0.490965	0.380753	1.03539	0.308897	0.997898	0.570565	1.95	0.162587	0.217645	0.712962	3.12832	0.0769431	0.157345	-0.142397	0.131701
100336606	LOC100336606	granulocyte-macrophage colony-stimulating factor receptor subunit alpha	ENSBTAG00000045948	-0.192209	1.62679	0.202147	0.999936	0.139237	0.854339	0.355328	1	-0.0529719	0.123598	0.725164	0.999615	0.329008	4.79318	0.0285726	0.136517	0.463248	9.4808	0.00207633	0.0183239	-0.13424	0.800385	0.370978	0.999304	0.635337	17.689	2.6e-05	0.000138076	0.49229	10.6809	0.00108246	0.00526986	0.143046	0.904268	0.34164	0.997898	0.738533	21.4969	3.54e-06	1.22e-05	0.490033	9.49151	0.00206425	0.00852425	0.2485	2.4562
100336607	EMR2	egf-like module containing, mucin-like, hormone receptor-like 2	NA	-0.0896137	0.0792608	0.778302	0.999936	0.0593336	0.0347421	0.852137	1	-0.0302801	0.00908668	0.924057	0.999615	0.513348	2.70364	0.10012	0.292393	0.473483	2.28313	0.130787	0.309619	0.0398657	0.0163414	0.898281	0.999304	0.796587	6.39365	0.0114529	0.027574	0.502889	2.54869	0.110385	0.21277	0.293697	0.893471	0.344538	0.997898	1.39958	16.6019	4.61e-05	0.000131191	1.00257	8.61969	0.00332549	0.0125682	0.397005	1.42302
100336609	KCNH8	potassium voltage-gated channel, subfamily H (eag-related), member 8	ENSBTAG00000012798	0.0706659	0.0458506	0.830448	0.999936	-0.108561	0.108232	0.742166	1	-0.0378948	0.0120401	0.912626	0.999615	0.0119179	0.00167745	0.96733	0.988672	-0.11107	0.117066	0.732239	0.859763	0.122988	0.14061	0.707676	0.999304	-0.223334	0.439201	0.507508	0.612853	0.0883869	0.0729748	0.787054	0.861092	-0.311721	0.872895	0.350155	0.997898	0.355235	1.13837	0.285998	0.355034	0.00388042	0.000189526	0.989016	0.993298	0.351355	1.04051
100336611	CNTNAP5	contactin associated protein-like 5	ENSBTAG00000031898	0.0958961	0.0581588	0.80943	0.999936	0.911287	4.53131	0.0332801	0.970088	1.00718	5.54046	0.0185816	0.482676	0.403419	0.907631	0.340744	0.589945	1.24626	9.23152	0.00237884	0.0202584	-0.842839	4.39784	0.0359845	0.959606	0.416532	0.854028	0.355415	0.468007	-0.301919	0.418645	0.517614	0.651133	0.718451	2.45392	0.117232	0.997898	1.6144	8.51444	0.00352339	0.00704323	1.285	5.28744	0.0214798	0.0575353	0.329401	0.420498
100336626	BRD1	bromodomain containing 1	ENSBTAG00000046760	-0.0559368	0.533177	0.465274	0.999936	-0.0215199	0.0793873	0.778129	1	-0.0774568	1.02809	0.310607	0.999615	0.117042	2.41404	0.120251	0.32594	-0.033029	0.189915	0.662987	0.815726	0.150071	3.9235	0.0476158	0.959606	0.00799628	0.0108944	0.916871	0.940876	-0.0343983	0.202102	0.65303	0.760963	0.0423946	0.304878	0.58084	0.997898	-0.032	0.15383	0.694902	0.748921	-0.0866413	1.11709	0.290547	0.428024	0.0546412	0.435461
100336628	LOC100336628	endoplasmic reticulum mannosyl-oligosaccharide 1,2-alpha-mannosidase	ENSBTAG00000046775	0.0644627	0.432281	0.510872	0.999936	0.0637435	0.422025	0.515928	1	0.128206	1.71423	0.190437	0.999615	-0.149454	2.31883	0.127816	0.337142	-0.184123	3.4915	0.0616847	0.189605	0.0346691	0.122608	0.726223	0.999304	0.0813516	0.705908	0.400805	0.512126	0.143814	2.21671	0.136523	0.24947	-0.0624622	0.417283	0.518296	0.997898	0.120407	1.38262	0.239655	0.305234	-0.020707	0.0406791	0.840159	0.892725	0.141114	1.87446
100336629	YAP1	Yes-associated protein 1	ENSBTAG00000039307	0.0210287	0.0264571	0.870789	0.999936	0.00043126	1.17e-05	0.997267	1	0.02146	0.0276215	0.868002	0.999615	-0.0247971	0.0371065	0.847248	0.935352	-0.0127855	0.00981101	0.921098	0.960311	-0.0120116	0.00870319	0.925672	0.999304	0.473289	13.3216	0.000262365	0.00104757	0.352069	7.37863	0.00660034	0.0232613	0.12122	0.877242	0.348958	0.997898	0.841408	37.4306	9.47e-10	5.87e-09	0.537477	15.2634	9.35e-05	0.000633231	0.303931	4.90822
100336649	PTDSS2	phosphatidylserine synthase 2	NA	-0.00807611	0.00123022	0.97202	0.999936	-0.151961	0.441522	0.506389	1	-0.160037	0.491351	0.483325	0.999615	-0.679898	6.69252	0.00968184	0.0682758	-0.31329	1.48491	0.223007	0.434827	-0.366608	1.77657	0.182571	0.999304	-0.493393	4.39145	0.0361196	0.0724847	-0.246856	1.15539	0.282424	0.424141	-0.246537	1.0532	0.30477	0.997898	-0.835156	10.8922	0.000965684	0.00216355	-0.971773	14.4347	0.000145105	0.000913074	0.136617	0.242003
100336651	PIM3	Pim-3 proto-oncogene, serine/threonine kinase	ENSBTAG00000045904	-0.08925	0.128569	0.71992	0.999936	0.545495	4.77191	0.0289277	0.901958	0.456245	3.34225	0.0675223	0.860185	0.948767	14.1495	0.000168845	0.00426617	0.919498	13.2251	0.000276226	0.00424434	0.029269	0.0137719	0.90658	0.999304	2.11995	65.0445	7.32e-16	7.88e-14	1.64494	40.6214	1.85e-10	1.01e-08	0.475012	3.55419	0.0593955	0.997898	3.11264	118.594	1.29e-27	2.48e-25	1.81963	44.1208	3.09e-11	1.54e-09	1.29301	23.1448
100336669	LOC100336669	guanylate-binding protein 4	ENSBTAG00000038625	0.319335	0.341119	0.559184	0.999936	-0.081513	0.0223989	0.881031	1	0.237822	0.189767	0.663111	0.999615	1.18097	4.46027	0.0346919	0.153345	0.696122	1.49832	0.220929	0.433026	0.484845	0.730846	0.392609	0.999304	2.29821	15.2097	9.62e-05	0.000437958	1.80514	9.52852	0.00202303	0.00886688	0.493068	0.814146	0.366897	0.997898	4.99701	52.9511	3.42e-13	3.7e-12	2.8118	19.8886	8.21e-06	7.89e-05	2.18521	12.6587
100336680	MEGF11	multiple EGF-like-domains 11	ENSBTAG00000034140	0.0656672	0.0499803	0.823098	0.999936	-0.177017	0.370687	0.54263	1	-0.11135	0.145608	0.702768	0.999615	0.167977	0.379269	0.537994	0.753551	0.194557	0.507884	0.476056	0.678588	-0.0265795	0.00918692	0.923641	0.999304	0.476591	2.67412	0.101991	0.170252	-0.0172955	0.00365841	0.95177	0.970159	0.493887	2.90449	0.0883331	0.997898	-0.0356741	0.0121431	0.912254	0.93157	-0.0208986	0.00426014	0.947959	0.96663	-0.0147755	0.00205517
100336707	LOC100336707	histone-lysine N-methyltransferase, H3 lysine-36 and H4 lysine-20 specific	ENSBTAG00000025426	-0.0396363	0.0607834	0.805262	0.999936	-0.189218	1.38775	0.238786	1	-0.228854	2.03065	0.154155	0.999615	-0.19334	1.45827	0.227205	0.470741	-0.135046	0.710041	0.39943	0.612386	-0.0582947	0.131955	0.716413	0.999304	-0.0346062	0.0465149	0.829242	0.87616	0.00319155	0.000395058	0.984142	0.991431	-0.0377977	0.0555506	0.813672	0.997898	0.0417056	0.0606381	0.80549	0.845911	0.175242	1.06915	0.301136	0.43879	-0.133536	0.619633
100336710	CMAS	cytidine monophosphate N-acetylneuraminic acid synthetase	ENSBTAG00000010136	0.0580342	0.302134	0.582548	0.999936	-0.0239524	0.05148	0.820508	1	0.0340818	0.10429	0.746741	0.999615	0.185336	3.08331	0.0790995	0.254841	0.255483	5.85291	0.0155513	0.0749739	-0.0701471	0.441979	0.506169	0.999304	0.363735	11.7997	0.000592412	0.00211903	0.238386	5.08723	0.0241027	0.0656121	0.125349	1.4068	0.235588	0.997898	0.359467	10.3767	0.00127613	0.00279192	0.0614255	0.303092	0.58195	0.70043	0.298041	7.11888
100336714	LOC100336714	autophagy protein 5	NA	0.0741546	0.733526	0.391743	0.999936	-0.0129779	0.0224707	0.880842	1	0.0611767	0.501601	0.478798	0.999615	0.106257	1.50585	0.219774	0.462881	0.180727	4.34243	0.0371738	0.135827	-0.0744699	0.737855	0.390349	0.999304	0.211808	6	0.0143059	0.0331723	0.137025	2.51439	0.112811	0.216106	0.0747827	0.75099	0.386163	0.997898	0.287874	9.87278	0.00167742	0.00357405	0.15632	2.88291	0.0895239	0.176366	0.131554	2.03947
100336727	THSD7B	thrombospondin, type I, domain containing 7B	ENSBTAG00000044055	-0.0345364	0.00683868	0.934093	0.999936	0.453885	1.28815	0.256389	1	0.419349	1.083	0.298027	0.999615	0.707725	3.25319	0.0712845	0.241591	0.47382	1.42824	0.232052	0.445267	0.233906	0.378569	0.53837	0.999304	0.327862	0.602584	0.437594	0.546106	0.0164602	0.00136927	0.970482	0.982879	0.311402	0.559993	0.454263	0.997898	1.2263	6.53671	0.0105671	0.0189454	0.624522	1.57906	0.208896	0.335196	0.601774	1.6379
100336729	C26H10orf76	chromosome 26 open reading frame, human C10orf76	ENSBTAG00000013120	-0.0344348	0.181882	0.669761	0.999936	0.0292774	0.131795	0.716578	1	-0.00515739	0.00409175	0.948997	0.999615	-0.178117	4.8184	0.0281575	0.134858	-0.0741534	0.834353	0.361017	0.577175	-0.103964	1.62713	0.2021	0.999304	-0.198779	6.13492	0.0132538	0.0311477	-0.100052	1.56162	0.211427	0.343267	-0.0987275	1.50864	0.219347	0.997898	-0.136665	2.6024	0.106702	0.150288	-0.146685	2.99789	0.0833731	0.16724	0.0100202	0.0138213
100336730	MEF2D	myocyte enhancer factor 2D	ENSBTAG00000046545	-0.0981119	1.22431	0.268516	0.999936	0.100077	1.27524	0.258786	1	0.00196475	0.000493011	0.982285	0.999615	0.101491	1.2929	0.255515	0.50333	-0.0525477	0.344355	0.557326	0.742406	0.154039	2.95441	0.0856438	0.994166	0.208385	5.42032	0.0199037	0.0438772	0.119419	1.78193	0.181913	0.306794	0.0889658	0.990793	0.319549	0.997898	0.359782	14.4246	0.000145883	0.000379976	0.0789101	0.686295	0.407427	0.544978	0.280872	8.67492
100336733	SIMC1	SUMO-interacting motifs containing 1	NA	-0.117106	1.12396	0.289067	0.999936	0.107068	0.943914	0.331273	1	-0.0100379	0.00825533	0.927605	0.999615	0.116417	1.15977	0.281513	0.53266	-0.0237334	0.0475534	0.827377	0.91262	0.14015	1.6597	0.197644	0.999304	0.183922	2.85225	0.0912461	0.155419	0.024622	0.0510395	0.821264	0.885877	0.1593	2.14018	0.143485	0.997898	0.327896	8.05392	0.00454052	0.00888698	0.157234	1.8206	0.177242	0.297152	0.170661	2.14255
100336734	LOC100336734	zinc finger protein 665	NA	-0.0750108	0.265231	0.606549	0.999936	-0.100475	0.480984	0.487977	1	-0.175486	1.47788	0.224107	0.999615	-0.191624	1.74051	0.187075	0.423022	-0.059005	0.165513	0.684131	0.827217	-0.132619	0.813755	0.367012	0.999304	0.0131933	0.00725956	0.9321	0.952208	-0.00742195	0.00245286	0.9605	0.976275	0.0206152	0.0181736	0.892763	0.997898	-0.0382321	0.0501072	0.822877	0.859939	0.210615	1.55197	0.212845	0.339802	-0.248847	2.07094
100336737	CERK	ceramide kinase	NA	0.0663638	0.422353	0.515765	0.999936	-0.0336078	0.108487	0.741873	1	0.032756	0.103739	0.747388	0.999615	-0.051367	0.256605	0.612463	0.804575	-0.188274	3.40876	0.0648511	0.196165	0.136907	1.79014	0.180909	0.999304	0.236496	5.44221	0.0196558	0.0434274	0.227155	5.04178	0.024743	0.0669009	0.00934103	0.00855509	0.926306	0.997898	0.327534	9.37668	0.00219763	0.00457496	0.366432	11.7014	0.000624533	0.00313282	-0.0388982	0.131831
100336747	LOC100336747	EH domain-containing protein 1	NA	0.0162789	0.00704029	0.933131	0.999936	0.221936	1.28437	0.257088	1	0.238215	1.48165	0.223516	0.999615	0.0703446	0.129349	0.719108	0.867921	-0.156607	0.633827	0.425955	0.635637	0.226951	1.33556	0.247819	0.999304	-0.30373	2.31402	0.128212	0.205444	-0.142125	0.515926	0.472585	0.6127	-0.161605	0.643255	0.422535	0.997898	-0.250012	1.38411	0.239402	0.304977	-0.0301721	0.0202654	0.886798	0.926252	-0.21984	1.0372
100336754	RC3H1	ring finger and CCCH-type domains 1	NA	-0.110146	0.580457	0.446133	0.999936	0.0352033	0.0594689	0.807337	1	-0.0749431	0.269242	0.603841	0.999615	0.187038	1.68383	0.194416	0.432313	0.301859	4.37127	0.0365498	0.134588	-0.114821	0.634759	0.425615	0.999304	0.177117	1.48116	0.223592	0.323633	0.280239	3.72341	0.0536547	0.121803	-0.103122	0.505151	0.477245	0.997898	0.173477	1.28073	0.257764	0.324633	0.168137	1.20082	0.273157	0.40894	0.00533981	0.00120452
100336768	ROS1	ROS proto-oncogene 1 , receptor tyrosine kinase	ENSBTAG00000047600	-0.14463	0.159481	0.689635	0.999936	0.411561	1.26135	0.261396	1	0.266932	0.524524	0.468918	0.999615	1.04486	8.58922	0.00338158	0.0343732	1.33893	14.0905	0.000174221	0.00309912	-0.294072	0.736177	0.390888	0.999304	1.93884	23.535	1.23e-06	9.29e-06	1.38395	11.8173	0.000586822	0.00316939	0.55489	2.28406	0.130709	0.997898	1.63007	16.2047	5.69e-05	0.000159009	1.40248	11.8257	0.000584177	0.00295819	0.227587	0.358628
100336777	LOC100336777	uncharacterized LOC100336777	NA	-0.0687168	0.518634	0.471425	0.999936	-0.0369854	0.152009	0.696623	1	-0.105702	1.24029	0.265416	0.999615	-0.153621	2.75085	0.0972027	0.286974	-0.0509995	0.303349	0.58179	0.75875	-0.102621	1.20931	0.27147	0.999304	-0.148834	2.52304	0.112194	0.184574	-0.15826	2.87047	0.0902188	0.181869	0.00942608	0.00999544	0.920362	0.997898	-0.128781	1.56406	0.211072	0.273779	0.212143	4.36191	0.0367511	0.0880237	-0.340924	10.8272
100336796	HHAT	hedgehog acyltransferase	NA	0.17399	0.446946	0.503789	0.999936	0.218797	0.661027	0.416197	1	0.392786	2.1885	0.139044	0.999615	0.0404307	0.0216666	0.882977	0.951484	0.147775	0.290052	0.590187	0.764521	-0.107344	0.154286	0.694473	0.999304	0.827145	8.10029	0.00442581	0.0120763	0.658474	5.01589	0.0251157	0.0676791	0.168671	0.365916	0.545239	0.997898	2.2914	36.8182	1.3e-09	7.86e-09	1.49456	13.9668	0.000186067	0.00112491	0.796836	5.78364
100336807	LOC100336807	myeloid-associated differentiation marker-like	NA	0.171111	0.602892	0.437477	0.999936	-0.237199	1.17216	0.278957	1	-0.0660882	0.0904874	0.763558	0.999615	-0.0520567	0.0530869	0.817776	0.921109	-0.603506	6.6884	0.00970422	0.0535798	0.551449	5.54518	0.0185317	0.945689	-0.242332	1.15537	0.282428	0.390619	0.0429783	0.037255	0.846947	0.903883	-0.28531	1.60491	0.205209	0.997898	-0.0101585	0.00174892	0.966642	0.974155	-0.0240319	0.00986162	0.920896	0.949077	0.0138734	0.00319559
100336808	PHKA1	phosphorylase kinase, alpha 1 (muscle)	ENSBTAG00000015848	0.0930809	1.39031	0.238352	0.999936	-0.0274452	0.120912	0.728047	1	0.0656357	0.696478	0.40397	0.999615	-0.0390067	0.22662	0.634042	0.817904	-0.161805	3.8218	0.0505897	0.166571	0.122798	2.18221	0.139614	0.999304	-0.476935	35.5941	2.43e-09	3.96e-08	-0.362526	20.8562	4.95e-06	5.73e-05	-0.114409	2.01007	0.156258	0.997898	-0.429446	25.6788	4.03e-07	1.63e-06	-0.218471	6.72102	0.00952833	0.0301083	-0.210975	6.00007
100336821	LOC100336821	parkin coregulated gene protein homolog	NA	0.128975	0.487846	0.48489	0.999936	-0.069402	0.140962	0.707327	1	0.0595725	0.104889	0.746039	0.999615	-0.489497	6.6145	0.0101152	0.0699642	-0.410765	4.6451	0.0311423	0.119961	-0.0787325	0.165978	0.683711	0.999304	-0.166784	0.840199	0.35934	0.472144	0.0818257	0.205245	0.65052	0.759123	-0.24861	1.86945	0.171538	0.997898	-0.0405883	0.0436595	0.834488	0.868933	0.100159	0.267427	0.605063	0.717788	-0.140748	0.521157
100336844	OSBPL1A	oxysterol binding protein-like 1A	ENSBTAG00000023259	0.040075	0.181427	0.67015	0.999936	0.0365762	0.151125	0.697462	1	0.0766512	0.664195	0.415083	0.999615	-0.128025	1.84015	0.174934	0.406091	-0.0340576	0.130096	0.718333	0.850809	-0.0939673	0.988419	0.320129	0.999304	-0.146772	2.43501	0.118653	0.193002	-0.185191	3.87658	0.0489641	0.113818	0.0384196	0.166745	0.683021	0.997898	-0.619453	38.7671	4.78e-10	3.11e-09	-0.487347	24.0416	9.43e-07	1.24e-05	-0.132106	1.7654
100336861	GRM5	glutamate receptor, metabotropic 5	ENSBTAG00000048061	0.202675	0.2748	0.60013	0.999936	0.612245	2.30776	0.12873	1	0.81492	4.2013	0.0403931	0.699669	-0.0792882	0.0442834	0.833327	0.928468	0.602787	2.58539	0.107854	0.272706	-0.682075	3.29412	0.0695283	0.994166	-0.12603	0.0952049	0.757662	0.82154	-0.176881	0.19318	0.660283	0.766711	0.050851	0.0155576	0.900737	0.997898	-0.576474	1.69098	0.193472	0.253607	-0.921414	4.13356	0.0420408	0.0981353	0.344941	0.545108
100336897	LOC100336897	synaptosomal-associated protein 23 pseudogene	NA	0.198363	1.28732	0.256542	0.999936	-0.210684	1.47552	0.224476	1	-0.0123207	0.0052482	0.942248	0.999615	0.296491	2.8389	0.0920071	0.277817	0.600956	11.9285	0.000552807	0.00710203	-0.304465	3.16619	0.0751775	0.994166	-0.2447	2.22148	0.136102	0.215945	0.0175094	0.012013	0.912724	0.94734	-0.262209	2.53571	0.111297	0.997898	0.00926503	0.00286697	0.957298	0.966986	-0.103352	0.356177	0.550637	0.674502	0.112617	0.405685
100336900	MAN1B1	mannosidase, alpha, class 1B, member 1	ENSBTAG00000046775	0.0448319	0.201149	0.653795	0.999936	-0.0208893	0.0438351	0.834161	1	0.0239426	0.0578688	0.809897	0.999615	-0.00125507	0.000155855	0.990039	0.99684	-0.0534016	0.280282	0.596516	0.768849	0.0521466	0.265881	0.606108	0.999304	0.0108571	0.0122234	0.911966	0.937159	0.0821691	0.70615	0.400725	0.546067	-0.0713121	0.528208	0.467361	0.997898	-0.0459473	0.195221	0.658606	0.716325	-0.0963598	0.855878	0.354895	0.493502	0.0504125	0.229355
100336918	LOC100336918	protein kinase C-binding protein NELL1	NA	0.0580292	0.0278866	0.867376	0.999936	0.0994002	0.0789578	0.778715	1	0.157429	0.201771	0.653295	0.999615	0.465186	1.74487	0.186523	0.422552	0.63625	3.30749	0.0689646	0.204114	-0.171064	0.247711	0.618691	0.999304	-0.282955	0.552779	0.457185	0.565232	-0.45407	1.39372	0.237778	0.373478	0.171115	0.190495	0.662505	0.997898	0.341029	0.654896	0.418368	0.490606	-0.142758	0.107072	0.743502	0.824364	0.483787	1.27771
100336926	MAML1	mastermind-like 1 (Drosophila)	ENSBTAG00000047633	-0.00215336	0.000694759	0.978972	0.999936	-0.160522	3.89529	0.0484217	1	-0.162675	4.00948	0.045245	0.72997	0.0891523	1.21915	0.269528	0.520034	-0.153846	3.57336	0.0587134	0.183929	0.242998	8.91215	0.0028328	0.837453	-0.130317	2.57208	0.108765	0.179847	-0.130413	2.58647	0.10778	0.208745	9.59e-05	1.36e-06	0.999069	0.999734	0.157135	3.39023	0.0655838	0.0977582	-0.120092	1.95068	0.162513	0.278058	0.277227	10.3094
100336929	LOC100336929	AN1-type zinc finger protein 6	NA	0.0639276	0.51068	0.474844	0.999936	0.0156384	0.0305608	0.861224	1	0.0795659	0.792592	0.373318	0.999615	0.30098	11.3827	0.000741303	0.0120384	0.319921	12.8315	0.000340835	0.0050147	-0.0189407	0.0451883	0.831658	0.999304	0.139812	2.43035	0.119006	0.193418	0.122459	1.86741	0.171772	0.294676	0.0173528	0.0375628	0.846324	0.997898	0.219003	5.32149	0.021064	0.0354172	0.109664	1.32572	0.249567	0.382582	0.109339	1.31411
100336931	LOC100336931	RNA polymerase II-associated factor 1 homolog	NA	-0.167343	3.19119	0.0740361	0.999936	0.146691	2.45576	0.117095	1	-0.0206517	0.0485805	0.825552	0.999615	0.130874	1.95199	0.162373	0.389274	0.289486	9.52506	0.00202685	0.0180272	-0.158612	2.86814	0.0903494	0.998512	0.0426454	0.205226	0.650535	0.734612	-0.061146	0.421897	0.515992	0.649846	0.103791	1.21398	0.270546	0.997898	0.0925454	0.867693	0.351595	0.423066	-0.122755	1.51363	0.218586	0.346972	0.215301	4.63304
100336936	CDS1	CDP-diacylglycerol synthase (phosphatidate cytidylyltransferase) 1	ENSBTAG00000045787	0.087079	0.104861	0.746072	0.999936	-0.0653294	0.0591519	0.807842	1	0.0217496	0.00654878	0.935502	0.999615	-0.0053674	0.000385369	0.984338	0.995527	-0.151539	0.298927	0.584556	0.760284	0.146171	0.278225	0.597867	0.999304	-0.589252	4.67151	0.0306669	0.0631592	-0.346737	1.63111	0.201549	0.331299	-0.242515	0.789102	0.374372	0.997898	0.198449	0.487547	0.485023	0.55599	-0.538834	3.5945	0.057971	0.125994	0.737282	6.71846
100336940	SPTLC3	serine palmitoyltransferase, long chain base subunit 3	ENSBTAG00000014252	-0.194822	0.563213	0.452969	0.999936	0.104498	0.163688	0.685783	1	-0.0903238	0.120972	0.727982	0.999615	-0.158667	0.315757	0.574169	0.779357	-0.0320181	0.0127357	0.910148	0.955189	-0.126649	0.196154	0.657843	0.999304	-2.35178	69.2416	8.71e-17	1.26e-14	-1.92734	50.1374	1.43e-12	1.66e-10	-0.424439	2.16946	0.140776	0.997898	-2.9944	97.6561	4.98e-23	3.86e-21	-1.87798	43.9065	3.44e-11	1.68e-09	-1.11641	13.2591
100336941	LOC100336941	carcinoembryonic antigen-related cell adhesion molecule 4-like	NA	-0.018495	0.012104	0.912395	0.999936	-0.0572242	0.115913	0.73351	1	-0.0757192	0.203018	0.652295	0.999615	-0.0784255	0.217597	0.640877	0.822091	-0.148404	0.778399	0.377631	0.593928	0.0699782	0.173112	0.677361	0.999304	0.264897	2.46675	0.116278	0.189829	0.216783	1.65662	0.19806	0.327074	0.0481133	0.081887	0.774756	0.997898	0.580075	10.4569	0.00122194	0.00268394	0.470147	6.92323	0.0085083	0.0274495	0.109928	0.383944
100336948	ATP10B	ATPase, class V, type 10B	ENSBTAG00000016841	-0.150959	0.391753	0.531379	0.999936	0.228118	0.893168	0.34462	1	0.077159	0.10182	0.749656	0.999615	0.18551	0.648405	0.420684	0.665031	0.384796	2.79358	0.0946423	0.250031	-0.199286	0.749893	0.38651	0.999304	1.55119	41.4732	1.19e-10	2.78e-09	1.13775	22.4093	2.2e-06	2.91e-05	0.41344	3.13795	0.0764899	0.997898	2.23282	73.4417	1.04e-17	2.59e-16	1.48002	32.9322	9.54e-09	2.29e-07	0.752797	9.24717
100336967	DOK6	docking protein 6	ENSBTAG00000046957	0.253527	1.11617	0.290746	0.999936	0.0658447	0.0704412	0.790696	1	0.319372	1.72629	0.188885	0.999615	-0.354171	2.20791	0.137305	0.352601	0.0541137	0.0516197	0.820269	0.908823	-0.408284	2.93732	0.0865542	0.994166	-0.0678558	0.0794574	0.778034	0.837423	-0.110808	0.215266	0.642671	0.753321	0.0429518	0.0317433	0.858592	0.997898	-0.354027	1.59884	0.206068	0.268116	0.137958	0.261777	0.608902	0.72074	-0.491985	3.06942
100336991	TRMT2B	tRNA methyltransferase 2 homolog B (S. cerevisiae)	NA	0.0255872	0.0413026	0.838955	0.999936	-0.0837091	0.448065	0.503255	1	-0.058122	0.217542	0.64092	0.999615	-0.0687924	0.335231	0.562595	0.770281	0.126896	1.1467	0.284241	0.501199	-0.195688	2.69118	0.100905	0.999304	0.319696	7.20086	0.00728687	0.0187256	0.160099	1.79655	0.18013	0.304699	0.159597	1.81129	0.178353	0.997898	-0.21348	2.57189	0.108778	0.152877	-0.017696	0.0181224	0.892913	0.930467	-0.195784	2.07841
100337044	LOC100337044	putative EGF-like module-containing mucin-like hormone receptor-like 4	NA	0.311001	0.350909	0.553599	0.999936	-0.562331	1.14267	0.285088	1	-0.25133	0.222723	0.636973	0.999615	0.371777	0.584582	0.444522	0.683785	0.81203	2.72812	0.0985954	0.257	-0.440253	0.769079	0.380502	0.999304	-0.325158	0.530535	0.466382	0.573776	-0.280747	0.404786	0.524628	0.657146	-0.0444113	0.0103642	0.918912	0.997898	-0.179924	0.168159	0.681753	0.737742	-0.00151811	6.34e-05	0.993648	0.995873	-0.178406	0.162713
100337047	PHF7	PHD finger protein 7	ENSBTAG00000047658	0.22166	1.51026	0.219099	0.999936	-0.365722	4.15102	0.0416095	1	-0.144062	0.654435	0.418532	0.999615	-0.521751	8.37583	0.00380243	0.0370497	-0.640567	12.3747	0.000435198	0.0059939	0.118816	0.413792	0.520051	0.999304	-0.723586	16.2901	5.43e-05	0.000265418	-0.642195	12.9724	0.000316112	0.00190781	-0.0813914	0.200788	0.654086	0.997898	-1.63443	67.8953	1.72e-16	3.49e-15	-0.860551	20.2953	6.64e-06	6.61e-05	-0.773883	14.6804
100337051	SLC2A9	solute carrier family 2 (facilitated glucose transporter), member 9	ENSBTAG00000039197	0.133595	0.802097	0.370467	0.999936	-0.0485596	0.105945	0.744808	1	0.0850354	0.326846	0.567522	0.999615	-0.0299496	0.0413856	0.838795	0.930765	-0.0438826	0.0886933	0.765845	0.879353	0.013933	0.00891634	0.92477	0.999304	0.530662	12.9738	0.000315885	0.0012277	0.410367	7.7653	0.00532595	0.019498	0.120295	0.674466	0.411499	0.997898	0.741074	22.1919	2.47e-06	8.73e-06	0.580276	13.5258	0.000235301	0.0013609	0.160798	1.05584
100337053	LOC100337053	multidrug resistance-associated protein 4-like	ENSBTAG00000045751	0.131488	0.556651	0.455613	0.999936	0.0399597	0.0512221	0.82095	1	0.171448	0.946123	0.330708	0.999615	0.037827	0.0456009	0.830903	0.927571	-0.119631	0.452611	0.501097	0.699218	0.157459	0.783724	0.376005	0.999304	-0.690911	15.328	9.04e-05	0.000413942	-0.642177	13.3542	0.00025784	0.00160788	-0.0487343	0.0761074	0.782644	0.997898	-0.846153	20.5261	5.88e-06	1.95e-05	-0.553276	8.92915	0.00280655	0.0109662	-0.292877	2.46591
100337081	LOC100337081	putative EGF-like module-containing mucin-like hormone receptor-like 4	NA	0.170499	0.18444	0.667585	0.999936	-0.37566	0.887879	0.346053	1	-0.20516	0.266623	0.605606	0.999615	0.285634	0.537535	0.463456	0.700169	0.477186	1.49333	0.2217	0.43369	-0.191552	0.240246	0.624029	0.999304	-0.520527	1.75179	0.185652	0.278177	-0.539103	1.9073	0.167264	0.289122	0.018576	0.00237685	0.961116	0.997898	-0.971434	5.37462	0.0204318	0.0344335	-0.666762	2.65436	0.103266	0.196712	-0.304672	0.558172
100337083	CAMK4	calcium/calmodulin-dependent protein kinase IV	ENSBTAG00000035662	-0.118689	0.514543	0.473179	0.999936	0.0577807	0.122537	0.726299	1	-0.0609086	0.135535	0.712761	0.999615	-0.367629	4.91865	0.0265683	0.13026	-0.169999	1.05246	0.304941	0.524035	-0.197631	1.40337	0.236161	0.999304	-0.0891151	0.289106	0.590794	0.685729	-0.238766	2.06797	0.150422	0.268706	0.149651	0.806261	0.369228	0.997898	-0.80276	20.4081	6.26e-06	2.07e-05	-0.556888	9.96256	0.00159755	0.00691609	-0.245872	1.86311
100337090	LOC100337090	ankyrin repeat domain-containing protein 26	NA	0.0251601	0.00865683	0.92587	0.999936	0.151596	0.312349	0.576243	1	0.176756	0.427804	0.513068	0.999615	0.206921	0.582214	0.445446	0.684708	0.221517	0.660848	0.416261	0.628238	-0.0145957	0.00321929	0.954753	0.999304	0.136314	0.250066	0.617029	0.707091	-0.257305	0.846079	0.357664	0.503662	0.393619	1.97697	0.15971	0.997898	-0.266717	0.842258	0.358752	0.430223	-0.232496	0.642613	0.422766	0.559135	-0.0342215	0.0134679
100337091	PLCG2	phospholipase C, gamma 2 (phosphatidylinositol-specific)	ENSBTAG00000002103	-0.0359754	0.136467	0.711819	0.999936	0.00729346	0.00562187	0.940231	1	-0.028682	0.0869831	0.768048	0.999615	-0.124869	1.66216	0.197312	0.435939	-0.173729	3.20052	0.0736148	0.212999	0.04886	0.2523	0.61546	0.999304	-0.310811	10.2921	0.00133601	0.00425847	-0.290848	9.03613	0.00264696	0.010996	-0.0199635	0.0423009	0.837047	0.997898	-0.337454	10.818	0.00100516	0.00224473	-0.247603	5.83867	0.0156777	0.0450898	-0.0898503	0.758754
100337107	WDR35	WD repeat domain 35	NA	0.227501	1.90988	0.166976	0.999936	0.0995183	0.357851	0.549702	1	0.327019	3.95282	0.0467928	0.737391	-0.0314377	0.0336816	0.854386	0.938388	-0.00345975	0.000405633	0.983931	0.99322	-0.0279779	0.0259777	0.871955	0.999304	-0.739501	20.6677	5.46e-06	3.45e-05	-0.608901	14.3749	0.000149784	0.00102176	-0.1306	0.614652	0.433042	0.997898	-1.22563	42.7129	6.34e-11	4.75e-10	-0.236512	1.82432	0.1768	0.296705	-0.989116	26.5555
100337108	LOC100337108	uncharacterized LOC100337108	NA	-0.668119	1.98543	0.15882	0.999936	0.372285	0.665285	0.4147	1	-0.295834	0.372994	0.541377	0.999615	0.726851	2.85395	0.0911495	0.276316	0.821879	3.57481	0.058662	0.183857	-0.095028	0.0583011	0.809202	0.999304	0.177613	0.163284	0.686151	0.764563	0.298568	0.46141	0.496966	0.633943	-0.120955	0.0748601	0.784388	0.997898	-0.0351507	0.0046788	0.945466	0.957403	-0.00558048	5.84e-05	0.993901	0.996055	-0.0295702	0.00354779
100337119	WNK3	WNK lysine deficient protein kinase 3	ENSBTAG00000023182	-0.331192	1.63604	0.200869	0.999936	0.865566	10.478	0.00120801	0.239903	0.534374	3.9014	0.0482459	0.751377	-0.352756	1.7255	0.188986	0.425172	-0.21826	0.66319	0.415436	0.627769	-0.134495	0.235801	0.627256	0.999304	0.240295	0.694965	0.404481	0.51554	-0.304665	1.04556	0.306533	0.451262	0.54496	3.34226	0.0675218	0.997898	-0.257116	0.62864	0.427855	0.500293	0.342136	1.25661	0.262294	0.39716	-0.599253	3.4212
100337124	PDE8B	phosphodiesterase 8B	ENSBTAG00000020205	-0.0831094	0.210709	0.646212	0.999936	0.177752	0.961054	0.326921	1	0.0946425	0.271976	0.602009	0.999615	-0.334663	3.46336	0.0627426	0.223047	-0.330839	3.34944	0.0672279	0.200599	-0.00382363	0.000431348	0.98343	0.999304	-0.559371	9.94365	0.00161406	0.0050213	-0.35747	4.18363	0.0408161	0.0989384	-0.201901	1.2623	0.261215	0.997898	-0.549966	7.71403	0.00547933	0.0105182	-0.240696	1.5416	0.214379	0.341741	-0.30927	2.3193
100337128	UNC13C	unc-13 homolog C (C. elegans)	ENSBTAG00000025522	0.133196	0.130182	0.718244	0.999936	0.0879532	0.0602336	0.806127	1	0.221149	0.382545	0.536244	0.999615	0.701252	3.92717	0.0475117	0.187067	0.949638	7.43139	0.00640959	0.0398624	-0.248386	0.534455	0.46474	0.999304	-0.0298828	0.00586878	0.938935	0.956866	-0.138948	0.126004	0.722611	0.813469	0.109066	0.0752604	0.783826	0.997898	0.334643	0.572826	0.449138	0.520966	-0.00541016	0.000106221	0.991777	0.995105	0.340053	0.585941
100337139	LOC100337139	bromodomain adjacent to zinc finger domain protein 1A	NA	0.0542889	0.252083	0.615612	0.999936	0.328957	9.12617	0.00251979	0.329831	0.383246	12.4301	0.000422463	0.0450898	0.324262	9.10911	0.0025434	0.028593	0.259068	5.77503	0.0162554	0.0773735	0.0651931	0.369555	0.543247	0.999304	0.280833	6.30712	0.0120254	0.0287231	0.175421	2.45997	0.116781	0.221933	0.105413	0.894385	0.344292	0.997898	0.504538	18.2034	1.99e-05	6.06e-05	0.0328427	0.0745223	0.784863	0.852844	0.471696	15.4846
100337161	KIF1B	kinesin family member 1B	ENSBTAG00000004966	-0.0118805	0.0149137	0.902803	0.999936	-0.0246722	0.0642823	0.799851	1	-0.0365526	0.141265	0.707027	0.999615	-0.0695352	0.510955	0.474726	0.708439	-0.233223	5.7312	0.016666	0.0787607	0.163688	2.82248	0.0929527	0.999304	-0.300191	9.48561	0.0020709	0.00625753	-0.254578	6.82952	0.00896634	0.0298412	-0.0456129	0.219196	0.639653	0.997898	-0.339552	10.9288	0.000946824	0.00212645	-0.339237	10.9052	0.000958968	0.00448758	-0.000314925	9.39e-06
100337174	CERKL	ceramide kinase-like	ENSBTAG00000009257	0.342549	0.792055	0.373479	0.999936	-0.148227	0.148698	0.699783	1	0.194322	0.258154	0.611391	0.999615	0.0664292	0.032134	0.857734	0.939724	0.15189	0.167312	0.682512	0.826484	-0.0854605	0.0535965	0.816919	0.999304	0.218105	0.360782	0.548072	0.64907	0.485055	1.78671	0.181328	0.306185	-0.26695	0.545178	0.460295	0.997898	0.18791	0.231864	0.630145	0.690348	1.07419	7.66753	0.00562234	0.019522	-0.88628	5.3081
100337196	KIF21B	kinesin family member 21B	ENSBTAG00000047274	-0.075278	0.221909	0.637589	0.999936	0.00508007	0.00101248	0.974616	1	-0.070198	0.193175	0.660287	0.999615	-0.122106	0.585815	0.444042	0.683502	-0.275749	2.96858	0.0848963	0.23344	0.153643	0.920439	0.33736	0.999304	0.370787	5.40017	0.0201348	0.0442954	0.214095	1.80158	0.179521	0.304171	0.156692	0.969358	0.32484	0.997898	0.141187	0.708932	0.399799	0.472625	0.0257905	0.0235474	0.878042	0.920989	0.115396	0.471286
100337206	MBD2	methyl-CpG binding domain protein 2	ENSBTAG00000037457	-0.038268	0.133767	0.714558	0.999936	0.0375072	0.128531	0.71996	1	-0.000760769	5.29e-05	0.994199	0.999719	0.223254	4.55014	0.0329161	0.148457	0.0788139	0.566808	0.45153	0.657563	0.14444	1.90457	0.167568	0.999304	0.44405	17.8682	2.37e-05	0.000127223	0.249361	5.65998	0.0173564	0.0506562	0.194689	3.44886	0.0632954	0.997898	0.539258	23.679	1.14e-06	4.25e-06	0.113562	1.0547	0.304428	0.442761	0.425697	14.7511
100337213	LOC100337213	EGF-like module-containing mucin-like hormone receptor-like 2	NA	-0.566807	0.354056	0.551826	0.999936	1.04738	1.14829	0.283908	1	0.48057	0.244992	0.620623	0.999615	1.08726	1.29343	0.255417	0.503324	1.63573	2.85225	0.0912464	0.244363	-0.548471	0.342208	0.558558	0.999304	0.18864	0.0265531	0.870557	0.907321	-0.06553	0.0263886	0.870955	0.919222	0.25417	0.119285	0.729811	0.997898	2.87604	8.22413	0.00413371	0.0081598	2.35632	6.0392	0.0139916	0.0411912	0.519725	0.352297
100337214	LOC100337214	lipid phosphate phosphatase-related protein type 3	NA	0.0812511	0.230513	0.631144	0.999936	0.183114	1.16489	0.280454	1	0.264365	2.42748	0.119225	0.999615	0.409249	5.84	0.0156658	0.0921202	0.125765	0.549309	0.4586	0.663235	0.283484	2.79846	0.0943547	0.999304	0.34514	4.09277	0.043067	0.083832	0.30362	3.17271	0.0748782	0.157884	0.0415206	0.059754	0.806885	0.997898	0.786607	18.9502	1.34e-05	4.21e-05	0.143194	0.626929	0.428484	0.56492	0.643413	12.6678
100337244	LOC100337244	multidrug resistance-associated protein 4	NA	0.0810807	0.188168	0.664446	0.999936	-0.034454	0.0339517	0.85381	1	0.0466267	0.0629841	0.80184	0.999615	-0.295105	2.49467	0.114233	0.315853	-0.441348	5.50085	0.0190072	0.0863256	0.146242	0.594896	0.440532	0.999304	-0.865244	21.6887	3.21e-06	2.18e-05	-0.780135	17.8758	2.36e-05	0.000218548	-0.0851087	0.208297	0.648105	0.997898	-1.27925	41.7617	1.03e-10	7.49e-10	-0.73821	14.3511	0.000151689	0.000950624	-0.54104	7.37977
100337254	SIK1	salt-inducible kinase 1	ENSBTAG00000011437	-0.160159	0.861056	0.353443	0.999936	0.110793	0.412277	0.520816	1	-0.0493655	0.0818122	0.774856	0.999615	0.162845	0.885951	0.346577	0.595217	0.0343895	0.0393341	0.842788	0.921997	0.128456	0.55	0.458318	0.999304	0.512782	8.62735	0.00331152	0.00941352	0.397715	5.1967	0.0226298	0.0624233	0.115067	0.440729	0.506771	0.997898	0.85552	21.4091	3.71e-06	1.28e-05	0.466483	6.34566	0.0117669	0.035741	0.389037	4.48111
100337258	TMTC2	transmembrane and tetratricopeptide repeat containing 2	ENSBTAG00000002888	-0.0110943	0.00167387	0.967365	0.999936	0.139054	0.258684	0.611026	1	0.12796	0.218512	0.640176	0.999615	0.479813	2.87302	0.0900756	0.27456	0.786693	7.66808	0.00562062	0.0365789	-0.30688	1.2157	0.270207	0.999304	-1.2266	19.1713	1.19e-05	6.91e-05	-1.07732	15.1475	9.94e-05	0.000720927	-0.149281	0.271759	0.602154	0.997898	-3.08974	92.4628	6.86e-22	4.16e-20	-1.73662	34.916	3.44e-09	9.53e-08	-1.35312	17.1392
100337259	CIB2	calcium and integrin binding family member 2	ENSBTAG00000010981	-0.336485	1.33616	0.247712	0.999936	0.228437	0.623355	0.429803	1	-0.108048	0.137647	0.710631	0.999615	0.500281	3.46906	0.0625269	0.222565	0.409262	2.29461	0.129824	0.308443	0.0910192	0.116898	0.732423	0.999304	0.78557	6.23795	0.0125041	0.0296877	0.500045	2.48306	0.115078	0.219389	0.285525	0.892018	0.344931	0.997898	0.430317	1.57689	0.20921	0.271619	0.135836	0.153827	0.694905	0.786912	0.294481	0.731589
100337278	EPPK1	epiplakin 1	NA	0.25384	0.732885	0.391949	0.999936	-0.175705	0.351104	0.553489	1	0.0781347	0.0714873	0.789183	0.999615	-0.496203	2.746	0.0974984	0.287522	-0.420698	1.97514	0.159904	0.352235	-0.0755048	0.0606653	0.805448	0.999304	-0.606318	3.71547	0.0539105	0.100742	-0.0209193	0.00462231	0.945796	0.966768	-0.585399	3.40334	0.0650647	0.997898	-0.956693	7.93004	0.00486208	0.00945632	-0.435576	1.78766	0.181211	0.302197	-0.521117	2.21087
100337282	TBC1D8B	TBC1 domain family, member 8B (with GRAM domain)	ENSBTAG00000046314	0.101144	0.750513	0.386314	0.999936	-0.0730472	0.392886	0.530786	1	0.0280972	0.0587207	0.808529	0.999615	0.189477	2.83046	0.0924919	0.278258	0.157119	1.93312	0.164418	0.358055	0.0323583	0.0823559	0.77413	0.999304	0.0955233	0.728675	0.393313	0.505734	0.206528	3.42669	0.0641507	0.139819	-0.111005	0.989663	0.319825	0.997898	0.0724173	0.3692	0.543441	0.61114	0.264773	4.95628	0.0259961	0.0671069	-0.192355	2.58589
100337285	NMNAT3	nicotinamide nucleotide adenylyltransferase 3	NA	0.240649	0.397471	0.528398	0.999936	-0.418993	1.23169	0.267079	1	-0.178344	0.244808	0.620755	0.999615	0.32959	0.663571	0.415302	0.660513	-0.175641	0.159267	0.689832	0.830934	0.505232	1.34889	0.245472	0.999304	-1.46282	13.2185	0.000277204	0.00109641	-0.663639	3.12837	0.0769405	0.161115	-0.799186	3.5983	0.0578388	0.997898	-1.71752	15.9857	6.38e-05	0.000176895	-0.358495	0.845499	0.357829	0.496607	-1.35902	9.1714
100337293	LOC100337293	ankyrin repeat domain-containing protein 26-like	NA	-0.182185	0.410063	0.521938	0.999936	-0.124117	0.192447	0.660888	1	-0.306302	1.17574	0.278225	0.999615	0.0876044	0.100839	0.750825	0.887533	0.235309	0.731412	0.392426	0.607331	-0.147705	0.289178	0.590748	0.999304	0.197052	0.467843	0.493981	0.600017	-0.025632	0.00836485	0.927127	0.955685	0.222684	0.607024	0.435911	0.997898	-0.499142	2.34477	0.125704	0.174084	0.278913	0.792692	0.373287	0.511588	-0.778054	5.74101
100337294	LOC100337294	uncharacterized LOC100337294	NA	-0.0776873	0.701428	0.402304	0.999936	-0.0600577	0.423108	0.51539	1	-0.137745	2.22338	0.135935	0.999615	-0.0206733	0.0502706	0.822593	0.92323	0.123483	1.79539	0.180271	0.380999	-0.144157	2.43476	0.118672	0.999304	-0.259638	7.97683	0.00473799	0.0127973	-0.195031	4.52881	0.0333288	0.084371	-0.0646071	0.490321	0.483784	0.997898	-0.583852	35.1833	3e-09	1.73e-08	-0.334358	11.6824	0.000630947	0.00316043	-0.249494	6.24846
100337296	LOC100337296	leukocyte immunoglobulin-like receptor subfamily A member 5	ENSBTAG00000046383	-0.00946288	0.00324602	0.954566	0.999936	0.127492	0.588297	0.443079	1	0.118029	0.504497	0.477531	0.999615	0.18963	1.30122	0.253991	0.501679	0.251775	2.29375	0.129896	0.308508	-0.0621445	0.139854	0.708426	0.999304	1.27171	56.6839	5.12e-14	3.21e-12	1.15649	47.1134	6.7e-12	6.28e-10	0.115218	0.4816	0.487699	0.997898	1.68196	87.3812	8.95e-21	4.34e-19	1.25386	49.3135	2.18e-12	1.53e-10	0.428099	5.9599
100337320	FAM110C	family with sequence similarity 110, member C	NA	0.00859109	0.00326606	0.954426	0.999936	-0.358509	5.86804	0.0154182	0.713093	-0.349918	5.63787	0.0175766	0.463641	-0.195758	1.79414	0.180423	0.414053	-0.496468	11.0786	0.000873279	0.00994807	0.30071	3.99192	0.0457189	0.959606	-0.0298437	0.0439114	0.834019	0.879532	0.0276513	0.0381544	0.845133	0.90271	-0.057495	0.163005	0.686405	0.997898	-0.0861236	0.323132	0.569732	0.635679	0.0630597	0.173093	0.677377	0.773294	-0.149183	0.944237
100337323	LOC100337323	uncharacterized LOC100337323	NA	0.0220905	0.0243098	0.876099	0.999936	-0.0947025	0.455681	0.49965	1	-0.0726121	0.271341	0.602434	0.999615	-0.280752	4.30355	0.0380328	0.162959	-0.280867	4.21757	0.0400075	0.142585	0.000114379	3.29e-07	0.999543	0.999919	-0.212695	2.7521	0.0971271	0.163648	-0.212796	2.78237	0.0953069	0.189998	0.000100936	3.78e-07	0.99951	0.999779	-0.18445	1.74026	0.187106	0.246285	0.0764362	0.308707	0.578475	0.697517	-0.260886	3.38369
100337329	STK11	serine/threonine kinase 11	ENSBTAG00000011639	0.0162806	0.0614721	0.804184	0.999936	0.00278546	0.00180737	0.96609	1	0.019066	0.0849128	0.770747	0.999615	-0.116927	3.33462	0.0678361	0.233672	-0.254413	15.5195	8.17e-05	0.00177591	0.137486	4.48842	0.0341251	0.959606	-0.0214564	0.111872	0.738023	0.804847	-0.0168251	0.0691522	0.792575	0.865291	-0.00463137	0.00519126	0.942562	0.997898	-0.127952	3.49982	0.0613753	0.0921826	0.016328	0.0572856	0.810839	0.872055	-0.14428	4.35495
100337340	TMEM191C	transmembrane protein 191C	ENSBTAG00000030927	0.00625337	0.00153854	0.968712	0.999936	0.193728	1.46944	0.225434	1	0.199981	1.56347	0.211158	0.999615	-0.00900386	0.00318379	0.955003	0.982186	-0.201699	1.59282	0.206923	0.415392	0.192695	1.45363	0.227946	0.999304	0.0628835	0.155178	0.693635	0.771072	0.0589705	0.136553	0.711732	0.805225	0.003913	0.0006016	0.980432	0.998503	-0.0435896	0.0671048	0.7956	0.837789	-0.227627	1.81759	0.1776	0.297645	0.184037	1.18727
100337343	ZDHHC18	zinc finger, DHHC-type containing 18	ENSBTAG00000046672	0.0911063	0.274198	0.60053	0.999936	0.0272502	0.0245311	0.875541	1	0.118356	0.462751	0.496341	0.999615	0.334153	3.67875	0.0551102	0.205056	0.068203	0.153589	0.695129	0.834422	0.26595	2.33385	0.126588	0.999304	1.31413	54.7532	1.37e-13	7.44e-12	0.994086	31.9127	1.61e-08	4.57e-07	0.32004	3.35086	0.0671697	0.997898	1.68729	80.2072	3.37e-19	1.14e-17	0.860633	21.6461	3.28e-06	3.58e-05	0.826661	20.0058
100337346	CACUL1	CDK2-associated, cullin domain 1	NA	0.187861	4.61819	0.0316346	0.999936	-0.147571	2.85283	0.0912134	1	0.0402894	0.213725	0.643863	0.999615	-0.138263	2.4806	0.115258	0.317429	-0.301207	11.6543	0.000640559	0.0079854	0.162943	3.39797	0.0652767	0.994166	-0.453455	26.9771	2.06e-07	1.95e-06	-0.264046	9.22326	0.0023896	0.0101023	-0.189409	4.69476	0.0302547	0.997898	-0.560988	36.9817	1.19e-09	7.28e-09	-0.287905	9.8144	0.00173151	0.00737634	-0.273083	8.69461
100337356	NAALADL2	N-acetylated alpha-linked acidic dipeptidase-like 2	NA	0.455745	1.19166	0.274994	0.999936	-0.320617	0.589467	0.442625	1	0.135129	0.103803	0.747313	0.999615	0.494904	1.38503	0.239246	0.483053	0.839149	4.09654	0.042971	0.149654	-0.344244	0.715796	0.397526	0.999304	-0.196229	0.181058	0.670465	0.751188	0.354432	0.621136	0.430625	0.574927	-0.550661	1.47465	0.224614	0.997898	-0.281194	0.307901	0.578971	0.643868	-0.0218018	0.00200558	0.96428	0.977882	-0.259392	0.258928
100337367	LOC100337367	tumor protein, translationally-controlled 1 pseudogene	NA	0.133429	0.517232	0.472025	0.999936	0.00254535	0.000180391	0.989284	1	0.135974	0.542846	0.461256	0.999615	0.0364075	0.0393344	0.842788	0.933314	0.260054	2.00364	0.156922	0.348145	-0.223647	1.47578	0.224436	0.999304	-0.0157243	0.00723728	0.932204	0.952244	-0.404101	4.62752	0.031463	0.080693	0.388376	4.22587	0.0398122	0.997898	-0.284278	2.12334	0.14507	0.197241	-0.319301	2.66095	0.102839	0.196109	0.0350227	0.0305376
100337371	CPA6	carboxypeptidase A6	ENSBTAG00000044080	0.283663	0.638596	0.42422	0.999936	-0.185623	0.273981	0.600674	1	0.0980396	0.0748202	0.784444	0.999615	-0.151009	0.175902	0.674919	0.842813	0.0412239	0.0133624	0.907973	0.953825	-0.192233	0.28148	0.595733	0.999304	-0.703352	3.24472	0.0716538	0.127625	-0.464863	1.51612	0.218207	0.351171	-0.238489	0.355776	0.550862	0.997898	-0.61757	2.10736	0.146592	0.198921	-0.35013	0.69271	0.405244	0.542733	-0.26744	0.366578
100337373	SYMPK	symplekin	ENSBTAG00000012101	-0.0310881	0.0798044	0.777563	0.999936	0.0040068	0.00132638	0.970948	1	-0.0270813	0.0606595	0.805457	0.999615	0.0681569	0.386233	0.534286	0.751391	0.0897584	0.669074	0.413375	0.626183	-0.0216015	0.0386964	0.844051	0.999304	0.607725	30.293	3.71e-08	4.34e-07	0.482174	19.0928	1.25e-05	0.00012629	0.125551	1.30985	0.252421	0.997898	0.829239	49.9126	1.61e-12	1.56e-11	0.608766	26.8781	2.17e-07	3.46e-06	0.220473	3.57698
100337375	CNTNAP2	contactin associated protein-like 2	ENSBTAG00000000719	0.136304	0.218604	0.640105	0.999936	0.210028	0.500877	0.479115	1	0.346332	1.3898	0.238439	0.999615	0.612228	4.40603	0.035812	0.15661	0.658104	5.09325	0.0240191	0.101081	-0.0458758	0.0252598	0.873721	0.999304	-0.210601	0.464848	0.495367	0.601384	-0.180196	0.342588	0.558339	0.686617	-0.0304051	0.00968445	0.921607	0.997898	0.0256464	0.00581304	0.939226	0.953101	-0.0603201	0.0338872	0.853947	0.903157	0.0859665	0.0668568
100337400	LOC100337400	serine/threonine-protein kinase DCLK2	NA	0.140759	0.755919	0.384609	0.999936	-0.084484	0.272449	0.601694	1	0.056275	0.121224	0.727711	0.999615	0.303211	3.46607	0.0626399	0.222854	0.373956	5.25881	0.021836	0.094887	-0.0707453	0.189268	0.663527	0.999304	0.607792	13.9119	0.000191585	0.000793504	0.551349	11.4593	0.000711372	0.00370785	0.0564429	0.121903	0.72698	0.997898	1.31606	57.1404	4.06e-14	5.16e-13	0.833213	23.1844	1.47e-06	1.8e-05	0.482843	7.97202
100337404	LMLN	leishmanolysin-like (metallopeptidase M8 family)	ENSBTAG00000044172	-0.0293919	0.0222065	0.881539	0.999936	-0.00274755	0.000194924	0.988861	1	-0.0321395	0.0268836	0.869761	0.999615	0.0865085	0.200297	0.654481	0.830522	0.138959	0.513367	0.473685	0.676281	-0.0524509	0.0730708	0.786917	0.999304	0.501544	7.23045	0.00716774	0.0184547	0.499779	7.21199	0.00724181	0.0250887	0.00176469	9.17e-05	0.992358	0.999411	0.568569	8.04387	0.0045658	0.00892763	0.645929	10.3849	0.00127051	0.0057031	-0.07736	0.153229
100337421	VEPH1	ventricular zone expressed PH domain-containing 1	ENSBTAG00000024643	0.313081	0.433269	0.510389	0.999936	2.72068	28.0499	1.18e-07	0.000703516	3.03376	34.0025	5.5e-09	1.53e-05	3.74326	48.3017	3.65e-12	7.85e-09	4.46633	63.0971	1.97e-15	6.83e-12	-0.723073	2.24988	0.133624	0.999304	2.23708	18.5787	1.63e-05	9.08e-05	2.12433	16.6435	4.51e-05	0.000371848	0.112746	0.053961	0.816309	0.997898	2.58148	21.8163	3e-06	1.05e-05	1.45921	7.46992	0.00627382	0.0213252	1.12228	4.68177
100337431	SLC12A7	solute carrier family 12 (potassium/chloride transporter), member 7	ENSBTAG00000006775	0.0235058	0.0747358	0.784562	0.999936	-0.00462518	0.00289624	0.957081	1	0.0188806	0.0482991	0.82605	0.999615	-0.0925135	1.1563	0.282235	0.533029	-0.201074	5.43796	0.0197036	0.0883036	0.108561	1.58272	0.208369	0.999304	-0.27612	10.2752	0.00134828	0.00429265	-0.205109	5.68389	0.0171214	0.0501074	-0.0710113	0.678718	0.410029	0.997898	-0.179347	3.90965	0.0480097	0.0740972	-0.255729	7.93725	0.00484274	0.0171893	0.0763824	0.704399
100337439	ADAMTSL5	ADAMTS-like 5	ENSBTAG00000006662	-0.077473	0.29559	0.586661	0.999936	0.0428156	0.0904029	0.763666	1	-0.0346574	0.0592275	0.807721	0.999615	0.0100858	0.00500355	0.943608	0.97841	-0.0103341	0.00521612	0.942425	0.971626	0.0204198	0.0203929	0.886445	0.999304	0.0810109	0.321423	0.570753	0.668457	0.134895	0.8924	0.344828	0.490063	-0.0538837	0.14258	0.70573	0.997898	0.0422393	0.0786015	0.779202	0.824167	0.303072	4.05725	0.043982	0.101528	-0.260833	2.999
100337442	LOC100337442	60S ribosomal protein L35	ENSBTAG00000027075	0.0203528	0.0128764	0.909655	0.999936	0.22587	1.55498	0.212401	1	0.246222	1.86225	0.172365	0.999615	-0.0410945	0.0520333	0.819562	0.921924	0.0089138	0.00242929	0.96069	0.982328	-0.0500083	0.0747393	0.784557	0.999304	-0.00775572	0.00179599	0.966196	0.975903	0.00452332	0.00062452	0.980063	0.988569	-0.012279	0.00446269	0.946738	0.997898	-0.329913	2.79404	0.0946155	0.135047	-0.348785	3.1092	0.0778512	0.158628	0.0188718	0.00819227
100337457	LOC100337457	solute carrier family 23 member 2	ENSBTAG00000047088	0.30753	0.679877	0.409629	0.999936	-0.463872	1.5909	0.207197	1	-0.156341	0.195107	0.6587	0.999615	0.124027	0.0892715	0.765105	0.894719	0.273839	0.435472	0.509316	0.705547	-0.149811	0.129803	0.718636	0.999304	-0.470281	2.03638	0.153574	0.238509	-0.576341	3.02049	0.0822186	0.169596	0.10606	0.0956968	0.757056	0.997898	-0.409235	1.46154	0.226685	0.291335	-0.498914	2.07291	0.149935	0.261957	0.0896791	0.0594155
100337474	ANAPC2	anaphase promoting complex subunit 2	ENSBTAG00000046416	0.039027	0.0583706	0.80909	0.999936	-0.0747229	0.216827	0.641468	1	-0.0356959	0.0497319	0.82353	0.999615	-0.126362	0.618847	0.431476	0.673878	-0.0905304	0.314551	0.574901	0.755039	-0.0358313	0.0484271	0.825823	0.999304	-0.311269	3.75167	0.0527549	0.0989021	-0.307711	3.69431	0.0545984	0.1234	-0.00355775	0.000474861	0.982614	0.998709	-0.451552	6.56917	0.010376	0.0186413	-0.172449	0.985903	0.320746	0.460079	-0.279103	2.39233
100337503	PELI2	pellino E3 ubiquitin protein ligase family member 2	ENSBTAG00000005141	-0.12738	0.498533	0.480146	0.999936	-0.14129	0.614388	0.43314	1	-0.268669	2.21786	0.136422	0.999615	0.175715	0.947262	0.330417	0.580909	-0.199677	1.21943	0.269473	0.485576	0.375392	4.30516	0.037997	0.959606	-0.439134	5.71251	0.0168444	0.038108	-0.526261	8.20691	0.00417312	0.015973	0.0871272	0.226315	0.634269	0.997898	-0.793394	16.6683	4.45e-05	0.000127183	-0.961091	24.3647	7.97e-07	1.08e-05	0.167697	0.740029
100337507	LOC100337507	uncharacterized LOC100337507	NA	0.00175939	6.66e-05	0.993489	0.999936	0.0855339	0.0998787	0.751975	1	0.0872933	0.105338	0.745516	0.999615	-0.448069	2.65142	0.103457	0.297074	-0.385291	1.91405	0.166514	0.360972	-0.0627784	0.0484874	0.825716	0.999304	-0.742131	6.39071	0.0114719	0.0276102	-0.200605	0.511358	0.474552	0.614389	-0.541526	3.31274	0.0687448	0.997898	-0.470508	2.33421	0.126559	0.175198	-0.284634	0.881733	0.347727	0.486854	-0.185874	0.342056
100462699	LOC100462699	regakine 1 pseudogene	NA	0.183497	0.112226	0.737624	0.999936	0.0508669	0.00806045	0.928462	1	0.234364	0.180026	0.671351	0.999615	0.27705	0.248616	0.618051	0.808319	0.185105	0.111458	0.73849	0.863377	0.0919446	0.0277452	0.867709	0.999304	-0.692752	1.32843	0.249085	0.352875	-0.671718	1.29187	0.255704	0.393978	-0.0210337	0.00105393	0.974102	0.998276	-1.13466	3.30903	0.0689003	0.102092	-1.64843	7.41213	0.00647857	0.0218871	0.513763	0.667093
100498825	MIR3600	microRNA mir-3600	NA	0.170922	0.400027	0.527075	0.999936	-0.420116	2.49672	0.114084	1	-0.249194	0.894324	0.344308	0.999615	0.150765	0.307359	0.579305	0.783494	0.173853	0.402753	0.525671	0.717953	-0.0230887	0.00722214	0.932275	0.999304	0.68552	3.6107	0.057409	0.106023	0.283822	0.588397	0.44304	0.586394	0.401699	1.3054	0.253229	0.997898	-0.429755	1.46525	0.226096	0.290659	-0.251166	0.529819	0.466683	0.598505	-0.178589	0.230454
100505379	SNHG3	small nucleolar RNA host gene 3 (non-protein coding)	NA	0.0210924	0.0168431	0.89674	0.999936	-0.119105	0.539541	0.462623	1	-0.0980129	0.366095	0.545141	0.999615	-0.337292	4.32064	0.0376527	0.161944	-0.108268	0.446733	0.50389	0.701322	-0.229023	1.9691	0.160544	0.999304	-0.426407	6.54991	0.0104889	0.0255547	-0.402389	5.8461	0.0156116	0.0466031	-0.0240179	0.0203114	0.886671	0.997898	-1.04145	32.4886	1.2e-08	6.26e-08	-0.554883	9.63579	0.00190822	0.00800137	-0.486566	6.78407
100533104	EIF4EBP3	eukaryotic translation initiation factor 4E binding protein 3	ENSBTAG00000010871	-0.00512015	0.00119292	0.972448	0.999936	0.174872	1.38529	0.239202	1	0.169751	1.31206	0.252023	0.999615	0.0439146	0.0963402	0.756267	0.890495	-0.0336717	0.0557503	0.813343	0.905419	0.0775862	0.295431	0.586761	0.999304	-0.00567462	0.00158025	0.968291	0.977449	0.000858944	3.56e-05	0.995243	0.997183	-0.00653356	0.00207873	0.963635	0.997898	0.032826	0.0461245	0.82995	0.86544	-0.0762531	0.245663	0.620145	0.729691	0.109079	0.490242
100533481	P2RY11	purinergic receptor P2Y, G-protein coupled, 11	ENSBTAG00000013536	0.0680925	0.0221768	0.881618	0.999936	0.418181	0.858678	0.354109	1	0.486273	1.17603	0.278165	0.999615	-0.552105	1.3897	0.238455	0.482659	-1.16281	5.63445	0.0176109	0.0818596	0.610708	1.43276	0.231315	0.999304	-1.14362	7.37484	0.00661427	0.0171763	-0.655659	2.56315	0.10938	0.211284	-0.48796	1.35987	0.24356	0.997898	-0.580818	1.82997	0.176131	0.233412	-0.0388295	0.0116053	0.914212	0.945067	-0.541988	1.59914
100533525	BERV-K1	RNA export protein-like protein of BERV-K1	NA	0.070813	0.153138	0.695554	0.999936	-0.121755	0.45758	0.498757	1	-0.0509422	0.0811097	0.775799	0.999615	-0.340168	3.00378	0.0830707	0.262852	-0.452621	5.13256	0.023481	0.0995067	0.112453	0.300569	0.583526	0.999304	-0.561715	8.14431	0.00431965	0.0118204	-0.558711	8.25815	0.00405694	0.0155971	-0.00300401	0.000187417	0.989077	0.999121	-0.81033	14.2123	0.000163303	0.000421705	-0.55761	6.99612	0.00816864	0.0265247	-0.25272	1.25117
100551513	TNFSF12	tumor necrosis factor (ligand) superfamily, member 12	ENSBTAG00000031725	0.00942819	0.00625526	0.936961	0.999936	-0.00804267	0.00456662	0.946123	1	0.00138552	0.000134594	0.990744	0.999615	-0.404258	11.2792	0.000783824	0.0124933	-0.382767	10.0296	0.00154046	0.0148947	-0.0214904	0.0312677	0.859644	0.999304	-0.429587	13.0065	0.000310405	0.00120979	-0.313896	6.9898	0.00819753	0.0277011	-0.115691	0.9385	0.332664	0.997898	-0.588205	21.9708	2.77e-06	9.73e-06	-0.452189	13.0379	0.000305249	0.00169821	-0.136015	1.15974
100568461	SNHG4	small nucleolar RNA host gene 4 (non-protein coding)	NA	0.119547	0.292521	0.58861	0.999936	-0.0670147	0.092434	0.761105	1	0.0525323	0.0576369	0.810271	0.999615	-0.302144	1.89049	0.169146	0.39893	-0.369142	2.74529	0.0975414	0.255111	0.0669981	0.0870444	0.767969	0.999304	-0.42591	3.87457	0.0490229	0.0930878	-0.518396	5.75431	0.0164482	0.0486188	0.0924861	0.17476	0.675916	0.997898	-1.02528	18.7199	1.51e-05	4.71e-05	-0.487633	4.52849	0.033335	0.0817468	-0.537647	4.80782
100607974	MNF1	mitochondrial nucleoid factor 1	ENSBTAG00000033603	-0.0758352	0.566027	0.451842	0.999936	0.0718103	0.508404	0.475831	1	-0.00402497	0.00159546	0.968138	0.999615	-0.207638	4.25631	0.0391047	0.166027	0.0457437	0.207172	0.648993	0.805941	-0.253382	6.31215	0.0119913	0.939094	0.0773246	0.596347	0.439975	0.548388	0.0934639	0.873409	0.350013	0.495605	-0.0161393	0.0260421	0.871798	0.997898	-0.144849	1.85035	0.173743	0.23071	0.0702348	0.436293	0.508917	0.637846	-0.215084	4.05054
100616098	LOC100616098	uncharacterized LOC100616098	ENSBTAG00000044633	-0.119066	0.210928	0.646041	0.999936	0.541098	4.24941	0.039264	1	0.422032	2.57241	0.108742	0.977447	-0.0549339	0.0430501	0.835631	0.929335	-0.145696	0.295014	0.587025	0.76221	0.0907616	0.112615	0.737186	0.999304	-0.215152	0.627199	0.428385	0.537533	-0.276386	1.04081	0.307633	0.452517	0.0612342	0.0491366	0.824573	0.997898	-0.11235	0.148756	0.699727	0.75308	-0.225955	0.589596	0.442575	0.577989	0.113605	0.142254
100616099	CHPF2	chondroitin polymerizing factor 2	ENSBTAG00000014371	-0.00175387	0.000315793	0.985822	0.999936	0.00821859	0.00698372	0.933399	1	0.00646472	0.0043314	0.947526	0.999615	0.0622215	0.382128	0.536467	0.752855	-0.142419	1.95161	0.162414	0.355512	0.20464	4.02239	0.0449002	0.959606	0.0805241	0.637029	0.424789	0.533823	0.01155	0.0131531	0.908693	0.945175	0.0689741	0.466933	0.494402	0.997898	0.0182409	0.0292334	0.864241	0.89341	-0.102688	0.914886	0.338821	0.478211	0.120929	1.24171
100847115	LOC100847115	thyrotropin-releasing hormone receptor-like	NA	-0.14108	0.154662	0.694119	0.999936	0.118654	0.104931	0.745991	1	-0.022426	0.00461399	0.945844	0.999615	0.338714	0.835186	0.360777	0.60905	0.149288	0.160333	0.68885	0.83035	0.189426	0.25816	0.611387	0.999304	0.231645	0.333774	0.563445	0.66153	0.880965	4.89811	0.0268861	0.0713233	-0.649319	2.71378	0.0994851	0.997898	0.508375	1.28241	0.257451	0.324297	0.510566	1.25652	0.262311	0.39716	-0.00219142	1.13e-05
100847118	LOC100847118	uncharacterized LOC100847118	NA	-0.393882	2.22513	0.135781	0.999936	0.209807	0.654254	0.418596	1	-0.184075	0.484781	0.486264	0.999615	-0.187982	0.537141	0.46362	0.700199	-0.119575	0.214675	0.643127	0.802091	-0.0684074	0.0679983	0.794274	0.999304	-0.394622	2.56241	0.109431	0.180693	0.0275168	0.0132037	0.908519	0.945175	-0.422138	2.91553	0.0877306	0.997898	-1.14534	15.2826	9.26e-05	0.00024938	-0.0573565	0.045375	0.831316	0.887058	-1.08799	13.2382
100847120	LOC100847120	uncharacterized LOC100847120	NA	0.0614055	0.0209803	0.884833	0.999936	0.444192	0.899784	0.34284	1	0.505598	1.16988	0.279426	0.999615	-0.92534	3.87476	0.0490172	0.191581	-0.802051	2.8643	0.090565	0.24323	-0.123289	0.0706894	0.790336	0.999304	-0.119511	0.0617203	0.803797	0.857647	0.221434	0.19004	0.662884	0.768765	-0.340945	0.486609	0.485444	0.997898	-0.343804	0.388978	0.532837	0.601017	0.264731	0.249289	0.617576	0.727531	-0.608535	1.19358
100847122	LOC100847122	uncharacterized LOC100847122	NA	-0.110945	0.394368	0.530012	0.999936	-0.0137697	0.00620093	0.937235	1	-0.124715	0.504168	0.477675	0.999615	-0.0943345	0.288703	0.591053	0.791207	0.194435	1.24313	0.264869	0.480525	-0.28877	2.69699	0.100538	0.999304	-0.514508	8.68894	0.00320146	0.00913622	-0.33529	3.77512	0.0520201	0.119027	-0.179218	1.02886	0.310428	0.997898	-0.890682	22.3605	2.26e-06	8.04e-06	-0.484998	6.93659	0.00844498	0.0272951	-0.405683	4.40901
100847143	LOC100847143	uncharacterized LOC100847143	ENSBTAG00000043530	-0.146711	0.688121	0.406804	0.999936	-0.0181971	0.0107038	0.917599	1	-0.164908	0.872354	0.350304	0.999615	-0.18152	1.04713	0.30617	0.558227	0.207116	1.37334	0.241239	0.456269	-0.388636	4.77181	0.0289294	0.945689	0.0117898	0.00455536	0.946189	0.962306	-0.0122995	0.00505698	0.943308	0.965221	0.0240892	0.0192222	0.889731	0.997898	-0.833066	19.2085	1.17e-05	3.72e-05	-0.183729	0.97013	0.324648	0.464189	-0.649337	11.4257
100847165	ZNF768	zinc finger protein 768	ENSBTAG00000043974	-0.211573	3.08149	0.0791879	0.999936	-0.0448155	0.142363	0.705943	1	-0.256388	4.58597	0.0322348	0.625664	-0.36508	9.5777	0.00196955	0.0238668	-0.183538	2.42908	0.119102	0.290583	-0.181542	2.29533	0.129763	0.999304	-0.420783	12.9402	0.000321605	0.00124703	-0.35465	9.31883	0.00226811	0.00970398	-0.0661333	0.311261	0.576907	0.997898	-0.487056	14.9099	0.000112771	0.000299406	-0.268151	4.61754	0.0316465	0.0785924	-0.218905	2.88713
100847171	LOC100847171	uncharacterized LOC100847171	NA	0.0410428	0.0135478	0.90734	0.999936	0.474274	1.77857	0.182325	1	0.515316	2.11556	0.145809	0.999615	0.777582	4.84279	0.0277619	0.133799	0.800328	5.12275	0.0236141	0.099953	-0.0227458	0.00422918	0.948148	0.999304	1.72771	20.9468	4.72e-06	3.03e-05	1.29389	12.1164	0.000499804	0.00277836	0.433826	1.46327	0.226411	0.997898	2.31692	30.5738	3.21e-08	1.57e-07	1.94639	21.5422	3.46e-06	3.75e-05	0.370526	0.912411
100847175	LOC100847175	C-X-C motif chemokine 15-like	NA	0.214462	0.199193	0.655373	0.999936	-0.0139074	0.000734033	0.978386	1	0.200554	0.181307	0.670252	0.999615	0.632019	2.13703	0.14378	0.362877	0.37534	0.719754	0.396225	0.609996	0.25668	0.332101	0.564424	0.999304	2.40024	27.6073	1.49e-07	1.47e-06	2.0247	19.7633	8.76e-06	9.35e-05	0.375545	0.838989	0.359686	0.997898	1.88799	15.7002	7.42e-05	0.000203443	1.61637	11.0534	0.000885248	0.00420933	0.271626	0.34881
100847190	ZNF764	zinc finger protein 764	NA	-0.043383	0.0668567	0.79597	0.999936	-0.383128	5.50086	0.0190071	0.762762	-0.426511	6.83407	0.00894353	0.319823	-0.721204	19.7934	8.63e-06	0.000513506	-0.872544	27.838	1.32e-07	1.49e-05	0.15134	0.767153	0.381099	0.999304	-0.595617	14.0871	0.000174537	0.00073385	-0.454071	8.42717	0.00369656	0.0144744	-0.141547	0.760519	0.383166	0.997898	-0.7591	20.8727	4.91e-06	1.66e-05	-0.657439	15.8295	6.93e-05	0.000491933	-0.101661	0.343707
100847212	DANCR	differentiation antagonizing non-protein coding RNA	NA	-0.103091	0.381106	0.537012	0.999936	0.0727529	0.19063	0.662393	1	-0.0303384	0.0332177	0.855381	0.999615	-0.102058	0.415106	0.519389	0.740582	0.193454	1.5035	0.220133	0.431832	-0.295512	3.479	0.0621525	0.984435	0.372605	5.3977	0.0201633	0.044344	0.41387	6.67798	0.00976113	0.0319348	-0.0412647	0.0672881	0.795327	0.997898	0.823537	23.8045	1.07e-06	4e-06	0.390178	5.19874	0.0226033	0.0599084	0.433359	6.53565
100847218	ANKRD2	ankyrin repeat domain 2 (stretch responsive muscle)	ENSBTAG00000012720	-0.197073	0.950628	0.32956	0.999936	-0.199904	1.01414	0.313914	1	-0.396977	3.95545	0.0467198	0.737391	-0.173388	0.697374	0.403668	0.650812	-0.253554	1.45565	0.227624	0.440581	0.0801663	0.141339	0.706953	0.999304	0.0296006	0.016791	0.896899	0.926962	0.155819	0.487777	0.484921	0.623681	-0.126218	0.309811	0.577796	0.997898	0.357362	1.9309	0.164661	0.220018	0.797498	10.3571	0.00128975	0.00577267	-0.440135	3.18307
100847230	LOC100847230	uncharacterized LOC100847230	NA	0.036783	0.0980535	0.754178	0.999936	-0.140451	1.44438	0.229432	1	-0.103668	0.790548	0.373935	0.999615	-0.19173	2.68369	0.10138	0.294014	-0.243496	4.28282	0.0384994	0.139	0.051766	0.191199	0.66192	0.999304	-0.480475	17.4556	2.94e-05	0.000153869	-0.363024	10.0579	0.00151698	0.00697883	-0.117451	1.02778	0.31068	0.997898	-0.874262	50.7105	1.07e-12	1.07e-11	-0.466412	14.8272	0.000117827	0.000765019	-0.40785	10.7868
100847236	LOC100847236	uncharacterized LOC100847236	NA	-0.0622752	0.166794	0.682977	0.999936	-0.0427024	0.0781949	0.779759	1	-0.104978	0.47248	0.491849	0.999615	-0.180046	1.39284	0.237926	0.482141	-0.17795	1.36023	0.243498	0.458828	-0.00209607	0.000188778	0.989038	0.999304	-0.142301	0.870908	0.350704	0.463033	-0.117112	0.590212	0.442337	0.585854	-0.0251895	0.0272916	0.868785	0.997898	-0.0296387	0.0340033	0.8537	0.884952	-0.279974	3.01698	0.0823966	0.165833	0.250335	2.40931
100847265	LOC100847265	rho-associated protein kinase 1-like	NA	0.0393444	0.0586902	0.808578	0.999936	-0.0756928	0.216748	0.641529	1	-0.0363484	0.0501721	0.822764	0.999615	0.0987344	0.370945	0.54249	0.756639	0.0861558	0.281823	0.595509	0.76805	0.0125786	0.00600312	0.938242	0.999304	0.28352	3.03472	0.0815008	0.141636	0.27647	2.89101	0.0890749	0.180105	0.00704921	0.00188057	0.96541	0.997898	0.0873911	0.25964	0.610368	0.671811	0.182556	1.13178	0.287395	0.424585	-0.095165	0.307005
100847268	CLEC2A	C-type lectin domain family 2, member A	ENSBTAG00000046742	-0.151852	0.0541086	0.816062	0.999936	0.416118	0.35327	0.552268	1	0.264266	0.148724	0.699758	0.999615	-0.615377	0.703784	0.401515	0.648654	-0.249827	0.122344	0.726506	0.856219	-0.36555	0.224003	0.636006	0.999304	-1.14665	3.78211	0.0518033	0.0975001	-1.05555	2.96228	0.0852276	0.174389	-0.0911046	0.024012	0.876854	0.997898	-0.873246	1.96477	0.161004	0.21586	-0.640418	0.985065	0.320951	0.460261	-0.232827	0.156776
100847284	LOC100847284	uncharacterized LOC100847284	NA	0.0138601	0.003484	0.952932	0.999936	-0.0552644	0.0555531	0.813668	1	-0.0414044	0.0311641	0.859875	0.999615	0.0786651	0.121058	0.72789	0.873732	0.0859899	0.14261	0.7057	0.842504	-0.00732481	0.000964147	0.975229	0.999304	-0.0594567	0.0595167	0.807262	0.860207	-0.251711	1.04025	0.307764	0.452547	0.192255	0.584231	0.444659	0.997898	0.0798023	0.0870778	0.767926	0.814787	0.248241	0.865131	0.352307	0.491183	-0.168439	0.38584
100847326	LOC100847326	uncharacterized LOC100847326	NA	0.0111404	0.00641665	0.936155	0.999936	0.348104	6.09467	0.013559	0.676061	0.359245	6.51845	0.0106761	0.358671	-0.147763	1.13655	0.286383	0.537501	0.134093	0.946926	0.330503	0.5495	-0.281856	4.10154	0.0428441	0.959606	0.164623	1.45199	0.228209	0.32881	0.286774	4.4729	0.0344365	0.0864652	-0.122151	0.811464	0.367688	0.997898	0.406029	7.76978	0.00531276	0.0102367	-0.138211	0.861642	0.35328	0.492243	0.54424	13.3988
100847343	EXOSC7	exosome component 7	ENSBTAG00000018329	-0.042987	0.177845	0.673232	0.999936	0.160917	2.48149	0.115193	1	0.11793	1.33304	0.248265	0.999615	0.0592099	0.344941	0.556991	0.766205	0.270501	7.23993	0.00712998	0.0430873	-0.211291	4.41006	0.0357275	0.959606	0.133053	1.7551	0.185237	0.277735	0.188371	3.56185	0.0591217	0.131397	-0.0553185	0.306253	0.579988	0.997898	0.1089	1.00429	0.316274	0.386815	0.0517011	0.224664	0.635509	0.741917	0.0571984	0.269718
100847345	LOC100847345	uncharacterized LOC100847345	NA	0.0275505	0.0453391	0.831382	0.999936	-0.0230236	0.0317764	0.858519	1	0.0045269	0.00123149	0.972006	0.999615	-0.106881	0.679169	0.409873	0.656317	-0.0677658	0.271715	0.602184	0.773066	-0.0391157	0.0892921	0.765079	0.999304	-0.339672	7.03619	0.00798787	0.0202284	-0.262648	4.26457	0.0389151	0.0951281	-0.0770238	0.355797	0.55085	0.997898	0.298148	4.8329	0.0279217	0.0455627	0.0771484	0.317972	0.572829	0.69312	0.221	2.60357
100847346	LOC100847346	uncharacterized LOC100847346	NA	-0.136675	0.221294	0.638056	0.999936	-0.0952574	0.108144	0.742267	1	-0.231932	0.638522	0.424247	0.999615	0.370363	1.64836	0.199182	0.43791	0.283386	0.963283	0.326361	0.546074	0.0869773	0.0914537	0.762337	0.999304	2.10249	48.508	3.29e-12	1.19e-10	1.78287	35.6065	2.41e-09	9.03e-08	0.319623	1.24416	0.26467	0.997898	2.74662	70.491	4.62e-17	1.04e-15	2.26294	49.0929	2.44e-12	1.69e-10	0.483677	2.51845
100847355	DNAH12	dynein, axonemal, heavy chain 12	ENSBTAG00000020802	0.0686421	0.104964	0.745952	0.999936	-0.00659035	0.000961144	0.975268	1	0.0620518	0.0863031	0.768931	0.999615	-0.289324	1.85017	0.173764	0.404322	-0.12174	0.328983	0.566259	0.749127	-0.167584	0.614426	0.433126	0.999304	-0.457466	4.89378	0.0269535	0.0565951	-0.507963	6.03558	0.0140203	0.0429245	0.0504974	0.0594865	0.807309	0.997898	-0.576378	6.62436	0.0100593	0.0181474	-0.233097	1.098	0.294706	0.432024	-0.343281	2.32297
100847363	LOC100847363	uncharacterized LOC100847363	NA	0.0990942	0.518106	0.471651	0.999936	0.00915355	0.00439177	0.947163	1	0.108248	0.622088	0.430272	0.999615	0.0424487	0.091704	0.762022	0.893405	0.000174167	1.48e-06	0.999031	0.999439	0.0422745	0.0891719	0.765233	0.999304	0.180931	1.58844	0.207549	0.304445	0.12986	0.828486	0.362711	0.508704	0.0510713	0.127693	0.720836	0.997898	0.168517	1.22253	0.268864	0.336747	-0.0588672	0.145034	0.703327	0.793129	0.227384	2.13433
100847365	LOC100847365	uncharacterized LOC100847365	NA	-0.0993153	0.318613	0.572442	0.999936	0.119966	0.46738	0.494195	1	0.0206502	0.0137518	0.906648	0.999615	-0.0643668	0.139467	0.708811	0.862333	0.186871	1.18594	0.276149	0.492807	-0.251238	2.11121	0.146224	0.999304	-0.0907768	0.296146	0.586308	0.682068	-0.132251	0.630339	0.427231	0.571908	0.0414746	0.0608198	0.805205	0.997898	-0.672371	12.7986	0.000346873	0.000848452	-0.0309626	0.0291282	0.864483	0.911018	-0.641409	11.303
100847374	LOC100847374	uncharacterized LOC100847374	NA	0.0313583	0.032882	0.856106	0.999936	0.0619057	0.127847	0.720675	1	0.093264	0.292027	0.588924	0.999615	-0.286319	2.76436	0.0963853	0.285453	0.0592303	0.119786	0.729267	0.858161	-0.34555	3.98167	0.0459978	0.959606	-0.109146	0.414646	0.519621	0.623572	-0.242402	2.03768	0.153444	0.27211	0.133256	0.607342	0.43579	0.997898	-0.195861	1.1087	0.292365	0.361742	-0.263672	1.98714	0.158641	0.273297	0.0678116	0.127125
100847376	LOC100847376	uncharacterized LOC100847376	NA	-0.0132846	0.00553616	0.940688	0.999936	0.182176	1.0505	0.305391	1	0.168892	0.903224	0.341919	0.999615	-0.396762	4.69972	0.0301676	0.1407	-0.0569311	0.0977691	0.754523	0.872854	-0.339831	3.37039	0.066378	0.994166	-0.873178	25.195	5.18e-07	4.35e-06	-0.840877	23.5822	1.2e-06	1.76e-05	-0.0323014	0.0337682	0.854201	0.997898	-1.53754	66.0676	4.36e-16	8e-15	-0.987487	28.791	8.06e-08	1.46e-06	-0.550053	8.20398
100847383	LOC100847383	multidrug resistance-associated protein 4-like	NA	-0.162161	0.575807	0.447961	0.999936	0.0460202	0.0473375	0.827763	1	-0.116141	0.297435	0.585495	0.999615	-0.209184	0.956798	0.327995	0.578557	-0.237511	1.21459	0.270425	0.486345	0.0283273	0.0168922	0.89659	0.999304	-0.645008	7.02764	0.00802611	0.0202957	-0.137983	0.350042	0.554089	0.683183	-0.507025	4.27184	0.038749	0.997898	-0.518481	4.08851	0.0431758	0.0674318	-0.194566	0.586814	0.443654	0.578652	-0.323916	1.48819
100847392	C16H1orf233	chromosome 16 open reading frame, human C1orf233	ENSBTAG00000047755	0.139173	0.532856	0.465409	0.999936	-0.095767	0.253006	0.614966	1	0.0434064	0.0521976	0.819282	0.999615	-0.931966	22.4922	2.11e-06	0.000179604	-1.02571	26.737	2.33e-07	2.23e-05	0.0937441	0.209719	0.646988	0.999304	-1.00457	27.5056	1.57e-07	1.54e-06	-0.637756	11.3944	0.000736668	0.00381818	-0.366818	3.57963	0.058492	0.997898	-1.36788	44.2918	2.83e-11	2.25e-10	-0.712958	12.7647	0.000353223	0.00192044	-0.654923	9.84454
100847395	MUC5AC	mucin 5AC, oligomeric mucus/gel-forming	NA	-0.281739	0.278599	0.597621	0.999936	-0.298828	0.377309	0.539047	1	-0.580567	1.23635	0.266175	0.999615	-0.40804	0.528147	0.467387	0.703253	-0.0875172	0.0240454	0.876769	0.93949	-0.320522	0.337677	0.561173	0.999304	-0.392356	0.636211	0.425086	0.5341	0.0284043	0.00285446	0.957392	0.974243	-0.42076	0.729831	0.392938	0.997898	-1.00691	3.34909	0.0672422	0.09987	-0.148552	0.0862614	0.768985	0.841458	-0.858354	2.37631
100847396	LOC100847396	PHD finger protein 6	NA	0.0390583	0.161262	0.687997	0.999936	-0.140143	2.10742	0.146587	1	-0.101085	1.10461	0.293257	0.999615	-0.064522	0.493718	0.482273	0.714152	0.0142543	0.0240035	0.876876	0.93951	-0.0787763	0.726295	0.394087	0.999304	-0.0540842	0.359438	0.548819	0.649843	-0.0113989	0.0160843	0.89908	0.938797	-0.0426853	0.223123	0.636671	0.997898	-0.123714	1.63618	0.200851	0.262239	0.0685413	0.507148	0.476376	0.607493	-0.192255	3.87166
100847410	LOC100847410	uncharacterized LOC100847410	NA	0.0413722	0.137611	0.710668	0.999936	-0.00734396	0.00434372	0.947452	1	0.0340282	0.0938867	0.759293	0.999615	-0.220856	3.97227	0.0462555	0.183685	-0.105555	0.906635	0.341009	0.559081	-0.115301	1.06161	0.302848	0.999304	-0.372825	11.4366	0.000720132	0.00251557	-0.275981	6.33991	0.0118051	0.0373862	-0.0968435	0.759194	0.383581	0.997898	-0.631506	28.4547	9.59e-08	4.34e-07	-0.376468	10.3158	0.00131895	0.00587493	-0.255038	4.47338
100847415	LOC100847415	uncharacterized LOC100847415	NA	0.762592	1.73587	0.187663	0.999936	-0.34116	0.349988	0.55412	1	0.421432	0.622345	0.430177	0.999615	-0.899654	2.18756	0.13913	0.355381	-0.308382	0.268475	0.604357	0.774423	-0.591272	0.860091	0.353713	0.999304	-0.422608	0.502658	0.478335	0.585109	0.30083	0.330185	0.56555	0.692281	-0.723438	1.46956	0.225415	0.997898	-1.49162	4.81943	0.0281407	0.0458762	0.0534054	0.00877481	0.925368	0.951919	-1.54502	4.96627
100847453	LOC100847453	uncharacterized LOC100847453	NA	0.00956979	0.00533188	0.94179	0.999936	-0.0879423	0.456785	0.49913	1	-0.0783725	0.365012	0.545736	0.999615	-0.381937	8.51977	0.00351309	0.0352197	-0.25978	3.93978	0.0471571	0.159121	-0.122157	0.850086	0.356528	0.999304	0.701706	28.6179	8.82e-08	9.2e-07	0.556756	18.0476	2.15e-05	0.00020198	0.144951	1.26596	0.260526	0.997898	0.456343	10.7322	0.00105285	0.00234181	0.347797	6.16048	0.0130636	0.0389801	0.108546	0.605437
100847454	LOC100847454	uncharacterized LOC100847454	NA	0.10144	0.0585402	0.808818	0.999936	0.469514	1.24407	0.264688	1	0.570954	1.83716	0.175284	0.999615	1.21839	8.10636	0.00441102	0.0413533	1.07976	6.39884	0.0114195	0.0601081	0.138627	0.109575	0.740629	0.999304	3.49205	53.5234	2.56e-13	1.26e-11	2.56201	31.6822	1.82e-08	5.02e-07	0.930037	4.49638	0.0339666	0.997898	3.7709	54.2541	1.76e-13	2.01e-12	2.29237	23.0491	1.58e-06	1.92e-05	1.47853	9.79748
100847456	BLOC1S3	biogenesis of lysosomal organelles complex-1, subunit 3	ENSBTAG00000007070	-0.148523	2.87386	0.0900289	0.999936	-0.211893	6.02023	0.0141428	0.686124	-0.360416	17.2524	3.27e-05	0.00856784	-0.337793	16.2696	5.49e-05	0.00184572	-0.379669	20.3294	6.52e-06	0.000273271	0.0418763	0.242907	0.622115	0.999304	-0.406158	23.1586	1.49e-06	1.11e-05	-0.271236	10.4725	0.00121166	0.00576339	-0.134922	2.52176	0.112286	0.997898	-0.308549	11.8528	0.000575742	0.00134894	-0.215966	5.82222	0.015825	0.0454317	-0.0925834	1.03443
100847505	LOC100847505	uncharacterized LOC100847505	NA	-0.0343954	0.157108	0.691834	0.999936	0.146999	2.86686	0.0904214	1	0.112603	1.68292	0.194537	0.999615	-0.0183132	0.0448376	0.832303	0.92818	0.156039	3.26125	0.0709351	0.207905	-0.174352	4.04685	0.0442538	0.959606	-0.0843852	0.973009	0.323931	0.434886	-0.0435474	0.260569	0.609729	0.72818	-0.0408378	0.226999	0.633758	0.997898	-0.218961	5.79114	0.0161071	0.0277451	-0.177918	3.82746	0.0504194	0.113303	-0.0410432	0.198769
100847509	LOC100847509	uncharacterized LOC100847509	NA	0.0964233	0.168787	0.681192	0.999936	-0.133613	0.329132	0.566171	1	-0.0371893	0.0254748	0.87319	0.999615	-0.645146	7.6988	0.00552574	0.0477395	-0.820309	12.2366	0.000468606	0.00631254	0.175162	0.527352	0.467722	0.999304	-0.874958	15.5735	7.94e-05	0.000369509	-0.892064	16.3055	5.39e-05	0.000433516	0.0171054	0.00576761	0.939463	0.997898	-1.82125	54.2025	1.81e-13	2.06e-12	-0.854128	13.3842	0.000253747	0.00145365	-0.967119	14.6451
100847538	OTUD6B	OTU domain containing 6B	ENSBTAG00000003481	-0.0593287	0.43963	0.507301	0.999936	0.0429843	0.231914	0.630108	1	-0.0163443	0.033505	0.854764	0.999615	0.114224	1.65202	0.198684	0.437324	0.339577	14.633	0.00013061	0.00248588	-0.225353	6.45702	0.0110515	0.930303	-0.0342778	0.15227	0.696376	0.77273	0.0635637	0.527436	0.467687	0.607941	-0.0978415	1.24027	0.26542	0.997898	-0.253525	7.32124	0.00681443	0.0127775	0.0156393	0.0280934	0.86689	0.912671	-0.269165	8.10375
100847540	LOC100847540	Ig heavy chain Mem5-like	NA	-0.146772	0.0905328	0.763501	0.999936	0.0504808	0.0113914	0.915003	1	-0.0962907	0.0386878	0.844068	0.999615	-0.0824736	0.0301199	0.862218	0.940533	-0.310508	0.39887	0.527673	0.719555	0.228034	0.209693	0.647008	0.999304	-0.0285517	0.00301609	0.956203	0.968928	-0.0674591	0.0181099	0.892949	0.934224	0.0389074	0.00612349	0.937627	0.997898	0.347046	0.381707	0.536691	0.60448	0.326267	0.29861	0.584755	0.702465	0.0207783	0.00226388
100847542	LOC100847542	haloacid dehalogenase-like hydrolase domain-containing protein 2	NA	-0.0214771	0.0959448	0.756751	0.999936	-0.0220185	0.101142	0.750463	1	-0.0434956	0.394888	0.529741	0.999615	-0.0359111	0.267322	0.605134	0.799946	0.0872765	1.57705	0.209187	0.417982	-0.123188	3.12833	0.0769427	0.994166	0.0110435	0.025329	0.87355	0.909538	0.0273813	0.156306	0.69258	0.791982	-0.0163379	0.0553964	0.813926	0.997898	-0.172267	5.4488	0.0195818	0.0331581	-0.128945	3.0469	0.0808914	0.163515	-0.0433221	0.337845
100847567	LOC100847567	uncharacterized LOC100847567	ENSBTAG00000042447	-0.0885196	0.335828	0.562247	0.999936	0.0629702	0.169927	0.680177	1	-0.0255493	0.0280841	0.866911	0.999615	-0.120003	0.615678	0.432658	0.674534	0.158557	1.07943	0.298825	0.517175	-0.27856	3.31437	0.0686765	0.994166	0.326503	4.52715	0.0333612	0.0678818	0.203093	1.75195	0.185632	0.311451	0.12341	0.651641	0.419527	0.997898	-0.170097	1.05589	0.304154	0.374392	0.0924179	0.314252	0.575083	0.694877	-0.262515	2.49604
100847573	LOC100847573	uncharacterized LOC100847573	NA	-0.217559	1.34566	0.246038	0.999936	-0.126239	0.465609	0.495014	1	-0.343798	3.41247	0.0647054	0.847115	0.021994	0.0150169	0.902469	0.960847	-0.0244301	0.0183562	0.892228	0.947045	0.0464241	0.0660378	0.797196	0.999304	-0.217315	1.38776	0.238784	0.341138	-0.15028	0.672634	0.412135	0.55707	-0.0670348	0.130846	0.717556	0.997898	-0.511332	6.30616	0.0120319	0.0213155	-0.00633817	0.00104332	0.974232	0.984963	-0.504993	6.01384
100847574	LOC100847574	multidrug resistance-associated protein 4-like	NA	0.142069	0.0761269	0.782616	0.999936	-0.256102	0.258577	0.611099	1	-0.114033	0.049671	0.823637	0.999615	0.35678	0.586384	0.443821	0.683351	0.498106	1.15298	0.282927	0.499618	-0.141326	0.10232	0.749063	0.999304	0.17477	0.126278	0.722323	0.792585	-0.0512189	0.0104245	0.918677	0.950129	0.225989	0.2127	0.644659	0.997898	-0.868556	3.01224	0.0826382	0.119888	-0.421073	0.740871	0.389382	0.527049	-0.447483	0.735069
100847576	BAIAP3	BAI1-associated protein 3	ENSBTAG00000014100	0.0280011	0.0405958	0.84032	0.999936	0.0324357	0.0547577	0.814982	1	0.0604368	0.19129	0.661845	0.999615	0.0172155	0.0160431	0.899209	0.958994	-0.0394047	0.082361	0.774123	0.883915	0.0566202	0.168881	0.681108	0.999304	0.0710991	0.266293	0.605829	0.698395	-0.0748174	0.293992	0.587673	0.710338	0.145916	1.11171	0.291711	0.997898	0.0735641	0.250576	0.61667	0.67778	-0.24535	2.72004	0.0990954	0.19072	0.318914	4.47097
100847581	LOC100847581	60S acidic ribosomal protein P1 pseudogene	NA	-0.0460009	0.069303	0.792354	0.999936	0.277782	2.49979	0.113862	1	0.231781	1.74127	0.186978	0.999615	-0.153067	0.735899	0.390978	0.638289	-0.0192863	0.0116618	0.914004	0.957262	-0.133781	0.554263	0.456581	0.999304	-0.110477	0.377381	0.539008	0.641291	-0.168719	0.881453	0.347804	0.493181	0.0582421	0.103421	0.747762	0.997898	-0.573159	8.84797	0.00293416	0.00595719	-0.389484	4.16155	0.0413516	0.096787	-0.183675	0.876334
100847590	NUDT15	nudix (nucleoside diphosphate linked moiety X)-type motif 15	ENSBTAG00000019501	0.0871471	0.693486	0.404981	0.999936	-0.0676444	0.419158	0.517357	1	0.0195027	0.0351482	0.851285	0.999615	0.0703381	0.466503	0.4946	0.723138	0.172448	2.79721	0.0944287	0.2498	-0.10211	0.980341	0.322115	0.999304	-0.0207939	0.0411107	0.839324	0.883449	-0.0505455	0.243651	0.621581	0.737573	0.0297517	0.0837058	0.772337	0.997898	0.0224936	0.0427172	0.836259	0.870384	-0.102824	0.883017	0.347377	0.48646	0.125318	1.2903
100847604	LOC100847604	uncharacterized LOC100847604	NA	0.122516	2.05324	0.151883	0.999936	-0.0272614	0.101686	0.749816	1	0.0952544	1.24245	0.264999	0.999615	0.0504512	0.347694	0.555421	0.765473	0.0861717	1.01307	0.314169	0.533288	-0.0357205	0.174106	0.676488	0.999304	-0.149578	3.06768	0.0798633	0.139489	-0.0267981	0.0986371	0.753471	0.835418	-0.12278	2.0673	0.150488	0.997898	-0.404186	20.0605	7.5e-06	2.46e-05	-0.00781859	0.00754386	0.930786	0.955509	-0.396367	19.2423
100847606	LOC100847606	uncharacterized LOC100847606	NA	-0.388189	0.962252	0.32662	0.999936	0.628839	2.54817	0.110422	1	0.24065	0.371423	0.542229	0.999615	-0.589572	2.17922	0.139886	0.356547	-0.360332	0.816264	0.366275	0.582271	-0.22924	0.319729	0.571771	0.999304	-1.86903	21.6716	3.24e-06	2.2e-05	-1.40883	13.0229	0.000307707	0.00186601	-0.460195	1.31978	0.250631	0.997898	-3.66726	61.5772	4.26e-15	6.56e-14	-1.58526	14.6079	0.000132359	0.000844745	-2.082	20.1796
100847608	CNTD1	cyclin N-terminal domain containing 1	ENSBTAG00000019912	-0.0087837	0.00310906	0.955534	0.999936	0.19312	1.4944	0.221536	1	0.184336	1.36296	0.243026	0.999615	0.151539	0.926514	0.33577	0.585499	0.256682	2.65465	0.103248	0.264799	-0.105143	0.446017	0.504233	0.999304	-0.0802094	0.259792	0.610263	0.70164	-0.0815242	0.268433	0.604385	0.723916	0.0013148	6.96e-05	0.993343	0.999411	-0.0326085	0.038489	0.844465	0.877477	-0.170386	1.04428	0.306827	0.445717	0.137777	0.683304
100847609	LOC100847609	uncharacterized LOC100847609	NA	-0.0980104	0.109325	0.740914	0.999936	-0.188492	0.42987	0.512053	1	-0.286503	0.984959	0.320978	0.999615	-0.115933	0.171834	0.678487	0.844939	0.124972	0.200053	0.654678	0.809641	-0.240905	0.722385	0.395363	0.999304	-0.898181	10.0152	0.00155257	0.00484849	-0.899448	10.4884	0.00120124	0.00571968	0.00126704	3.36e-05	0.995374	0.999411	-0.412245	1.63171	0.201466	0.262943	-0.232204	0.520939	0.470441	0.601879	-0.18004	0.276553
100847612	LOC100847612	uncharacterized LOC100847612	NA	-0.213721	0.830868	0.362022	0.999936	0.101759	0.189339	0.663467	1	-0.111962	0.228875	0.632359	0.999615	-0.370388	2.43196	0.118884	0.324129	-0.383359	2.57387	0.108642	0.273974	0.0129704	0.00283873	0.957509	0.999304	-0.0484335	0.037667	0.846113	0.888775	-0.190507	0.588874	0.442855	0.586374	0.142074	0.319258	0.572054	0.997898	-0.312815	1.07277	0.300321	0.37033	0.281455	0.95467	0.328533	0.468106	-0.59427	3.78968
100847618	LOC100847618	uncharacterized LOC100847618	NA	0.178824	0.108364	0.742014	0.999936	-0.422806	0.591276	0.441926	1	-0.243982	0.195423	0.658441	0.999615	-0.393492	0.521868	0.470046	0.704917	-0.565297	1.0227	0.311879	0.531421	0.171806	0.0917038	0.762022	0.999304	2.99041	23.1424	1.5e-06	1.11e-05	1.97577	10.6318	0.00111161	0.0053797	1.01464	3.39025	0.0655831	0.997898	5.81931	60.0826	9.1e-15	1.31e-13	3.50134	23.5743	1.2e-06	1.52e-05	2.31797	14.3845
100847635	SYCE1L	synaptonemal complex central element protein 1-like	NA	-0.10109	0.59069	0.442152	0.999936	0.279039	4.45487	0.0348019	0.986345	0.177949	1.79705	0.180069	0.999615	0.140615	1.16958	0.279487	0.530491	0.0845567	0.413221	0.520339	0.714539	0.056058	0.182778	0.668997	0.999304	-0.0646143	0.210991	0.645992	0.731029	-0.0454162	0.106066	0.744668	0.828903	-0.0191981	0.0182634	0.892499	0.997898	0.198306	1.91466	0.166446	0.222169	-0.168228	1.30561	0.253191	0.386543	0.366535	6.12342
100847644	LOC100847644	uncharacterized LOC100847644	NA	-0.0553293	0.0568292	0.81158	0.999936	0.374451	2.51802	0.112552	1	0.319122	1.83623	0.175394	0.999615	0.738195	9.67471	0.00186821	0.0229393	0.658259	7.63987	0.00570919	0.0369271	0.0799354	0.118351	0.730829	0.999304	-0.0451187	0.0326057	0.856705	0.89698	0.00197742	4.93e-05	0.9944	0.996627	-0.0470961	0.0350851	0.851418	0.997898	0.153421	0.281927	0.595441	0.658621	0.452125	2.56252	0.109424	0.205532	-0.298704	1.09636
100847654	ENGASE	endo-beta-N-acetylglucosaminidase	ENSBTAG00000006277	0.18421	1.6026	0.205535	0.999936	-0.0613936	0.177451	0.673573	1	0.122816	0.72333	0.395054	0.999615	-0.182287	1.54973	0.213176	0.454908	-0.250272	2.88399	0.0894642	0.24136	0.0679849	0.208194	0.648187	0.999304	-0.386427	7.04707	0.00793952	0.0201391	-0.122428	0.727336	0.393748	0.539581	-0.264	3.25514	0.0712	0.997898	-0.251036	2.6	0.106864	0.150501	-0.229785	2.16911	0.140808	0.249293	-0.0212515	0.0178071
100847682	LOC100847682	formin-like	NA	0.157223	0.479455	0.488669	0.999936	-0.118078	0.270126	0.603247	1	0.0391447	0.0300084	0.862471	0.999615	0.109569	0.229094	0.632196	0.817347	0.0412264	0.0323092	0.857351	0.928992	0.0683429	0.088737	0.765789	0.999304	0.511426	4.769	0.0289767	0.0602608	0.466887	3.97843	0.0460865	0.108437	0.0445387	0.0371959	0.847067	0.997898	0.593506	5.78444	0.0161686	0.0278372	0.203391	0.674148	0.411609	0.548825	0.390116	2.49677
100847683	FDXACB1	ferredoxin-fold anticodon binding domain containing 1	ENSBTAG00000004949	-0.104096	0.15375	0.694977	0.999936	-0.260448	1.00707	0.315605	1	-0.364544	1.981	0.159285	0.999615	-0.460865	3.45919	0.0629013	0.223154	-0.181256	0.542754	0.461294	0.665483	-0.279609	1.229	0.267601	0.999304	-0.0337883	0.0198382	0.88799	0.92003	0.0981997	0.166451	0.683285	0.784433	-0.131988	0.299492	0.584201	0.997898	-0.81138	9.22847	0.00238281	0.00492572	-0.257315	0.990075	0.319724	0.45913	-0.554065	4.10778
100847692	LOC100847692	SUN domain-containing protein 1	NA	0.0793855	0.213486	0.644049	0.999936	-0.139926	0.66504	0.414786	1	-0.0605404	0.124539	0.724163	0.999615	0.0514657	0.0907485	0.763228	0.893869	0.109102	0.406826	0.523585	0.716847	-0.057636	0.113379	0.73633	0.999304	0.361837	4.23877	0.0395109	0.0781488	0.172917	0.964442	0.32607	0.471322	0.18892	1.16451	0.280532	0.997898	0.320956	2.98668	0.0839523	0.121502	0.250215	1.79605	0.180191	0.301041	0.0707408	0.14361
100847695	LOC100847695	uncharacterized LOC100847695	NA	-0.0225281	0.0239042	0.877129	0.999936	0.0020712	0.000204186	0.988599	1	-0.0204569	0.0197361	0.888277	0.999615	-0.216833	2.16851	0.140863	0.357936	0.124135	0.714111	0.398082	0.610977	-0.340968	5.33511	0.0209	0.945689	0.293886	4.02784	0.0447551	0.0866319	0.13635	0.868545	0.351358	0.4968	0.157536	1.16276	0.280894	0.997898	0.812866	27.268	1.77e-07	7.62e-07	0.587762	14.2234	0.000162335	0.00100734	0.225105	2.12219
100847696	LOC100847696	uncharacterized LOC100847696	NA	0.218755	2.0792	0.149319	0.999936	-0.183253	1.46416	0.226269	1	0.0355029	0.056131	0.812719	0.999615	-0.319939	4.50778	0.033741	0.150629	-0.269323	3.15913	0.0755032	0.216493	-0.0506157	0.108645	0.741692	0.999304	-0.537406	13.6796	0.000216796	0.000885762	-0.408282	7.99729	0.00468473	0.0176297	-0.129125	0.774741	0.378755	0.997898	-0.838651	28.2105	1.09e-07	4.87e-07	-0.245065	2.51977	0.112427	0.209837	-0.593586	13.7801
100847703	LOC100847703	charged multivesicular body protein 4B pseudogene	NA	-0.0135313	0.00376027	0.951104	0.999936	-0.0375969	0.0299214	0.862669	1	-0.0511282	0.0555782	0.813626	0.999615	0.0757826	0.12287	0.725943	0.872841	0.163309	0.568383	0.450902	0.656964	-0.087526	0.162374	0.68698	0.999304	0.170268	0.631808	0.426693	0.535974	-0.162418	0.555514	0.456074	0.597378	0.332686	2.34201	0.125927	0.997898	0.614526	6.84804	0.00887387	0.0162413	0.382944	2.56649	0.10915	0.205127	0.231582	0.972046
100847719	LOC100847719	uncharacterized LOC100847719	NA	0.080933	0.518994	0.471271	0.999936	0.14666	1.69712	0.192664	1	0.227593	4.09557	0.0429957	0.713595	-0.134427	1.39964	0.236784	0.480881	-0.195438	2.93869	0.0864809	0.236221	0.0610116	0.284707	0.593632	0.999304	-0.0910623	0.657463	0.417457	0.52731	-0.0277422	0.0612047	0.804602	0.873667	-0.0633201	0.317478	0.573127	0.997898	-0.201647	2.87677	0.089866	0.128984	-0.10592	0.795638	0.372401	0.510938	-0.0957264	0.642129
100847724	LOC100847724	WAP four-disulfide core domain protein 18-like	ENSBTAG00000039504	0.815882	1.43673	0.230669	0.999936	0.194903	0.0801406	0.777107	1	1.01079	2.22247	0.136015	0.999615	-0.274196	0.174793	0.675887	0.843315	-0.0727692	0.0166267	0.897401	0.949351	-0.201427	0.0828188	0.773513	0.999304	1.98234	10.0355	0.00153556	0.00480294	0.923535	2.19144	0.138779	0.252599	1.05881	3.23334	0.0721535	0.997898	4.78541	38.2782	6.13e-10	3.92e-09	3.20138	17.7932	2.46e-05	0.000200911	1.58403	5.89463
100847750	STARD4	StAR-related lipid transfer (START) domain containing 4	ENSBTAG00000045886	0.0472071	0.145378	0.702992	0.999936	-0.0615201	0.24719	0.61906	1	-0.0143131	0.0134076	0.907818	0.999615	0.0800013	0.419414	0.51723	0.738616	0.234118	3.58249	0.0583914	0.183257	-0.154116	1.55379	0.212577	0.999304	0.490225	15.5813	7.9e-05	0.000368234	0.447568	13.0098	0.00030986	0.00187497	0.0426572	0.119511	0.729565	0.997898	0.297653	5.16792	0.0230078	0.0382911	0.464882	12.5824	0.000389394	0.00209331	-0.167229	1.63325
100847752	OPN3	opsin 3	NA	0.341704	0.692106	0.405449	0.999936	-0.063326	0.0233401	0.878576	1	0.278378	0.460082	0.497586	0.999615	0.475256	1.3633	0.242966	0.487711	0.881729	4.67314	0.0306379	0.118801	-0.406473	1.00567	0.315942	0.999304	2.54609	32.0248	1.52e-08	1.96e-07	2.47746	30.2412	3.82e-08	9.5e-07	0.06863	0.0281914	0.86666	0.997898	2.29	20.9912	4.61e-06	1.57e-05	2.40683	23.3485	1.35e-06	1.67e-05	-0.116826	0.0655082
100847755	BBIP1	BBSome interacting protein 1	ENSBTAG00000046362	-0.0602658	0.131959	0.71641	0.999936	0.0508423	0.0942336	0.758862	1	-0.00942348	0.00324576	0.954568	0.999615	-0.313894	3.53401	0.0601223	0.217254	-0.180668	1.16428	0.280579	0.497259	-0.133227	0.622592	0.430086	0.999304	-0.936888	33.4737	7.22e-09	1.01e-07	-0.813429	25.485	4.46e-07	7.57e-06	-0.123459	0.580845	0.445981	0.997898	-1.37199	61.9967	3.44e-15	5.38e-14	-0.790639	21.3734	3.78e-06	4.06e-05	-0.581354	11.067
100847759	LOC100847759	uncharacterized LOC100847759	NA	-0.0182684	0.00993252	0.920613	0.999936	0.0505337	0.0759302	0.78289	1	0.0322654	0.031013	0.860211	0.999615	0.0335091	0.0333772	0.855038	0.93866	0.176323	0.922587	0.336797	0.555082	-0.142814	0.605621	0.436442	0.999304	-0.139413	0.577819	0.447168	0.55504	-0.377778	4.23575	0.0395812	0.0964843	0.238365	1.68572	0.194166	0.997898	0.321512	2.71779	0.0992353	0.140801	-0.126702	0.426706	0.51361	0.642417	0.448213	5.30065
100847770	LOC100847770	uncharacterized LOC100847770	NA	-0.0922434	0.160728	0.688487	0.999936	0.113867	0.244745	0.6208	1	0.0216234	0.00875626	0.925447	0.999615	-0.744924	10.163	0.00143286	0.0190066	-0.290863	1.58888	0.207486	0.415961	-0.454061	3.6561	0.0558644	0.970028	-0.475318	4.70143	0.0301375	0.0623186	-0.313242	2.07778	0.149457	0.267576	-0.162076	0.541559	0.461787	0.997898	-0.352174	2.24183	0.134322	0.184472	0.117838	0.258503	0.61115	0.722538	-0.470013	3.9715
100847772	LOC100847772	uncharacterized LOC100847772	NA	-0.0592866	0.0307468	0.860807	0.999936	-0.103919	0.0989592	0.753082	1	-0.163206	0.240503	0.623843	0.999615	-0.872533	6.56879	0.0103783	0.071092	-0.360494	1.12118	0.289665	0.507206	-0.512039	2.13689	0.143793	0.999304	-1.17021	13.3853	0.000253606	0.00101581	-1.20979	14.32	0.000154214	0.0010458	0.0395768	0.0152749	0.901639	0.997898	-0.852027	6.53138	0.0105988	0.0189912	-0.325861	0.997016	0.318034	0.457513	-0.526167	2.53167
100847773	ZNF324	zinc finger protein 324	ENSBTAG00000039453	0.0994837	0.268728	0.604186	0.999936	-0.170903	0.804668	0.369701	1	-0.0714191	0.142401	0.705906	0.999615	-0.0494633	0.0699527	0.791406	0.908551	-0.32871	2.97176	0.0847297	0.233115	0.279247	2.11875	0.145506	0.999304	0.181523	0.864962	0.352354	0.464814	0.266735	1.8994	0.168145	0.290429	-0.0852118	0.193272	0.660207	0.997898	1.02115	25.3493	4.78e-07	1.9e-06	0.412834	3.93196	0.0473766	0.107815	0.608314	9.07202
100847780	LOC100847780	uncharacterized LOC100847780	NA	-0.09409	1.34749	0.245717	0.999936	0.13567	2.80709	0.0938486	1	0.0415801	0.263287	0.607871	0.999615	0.156703	3.71102	0.0540543	0.202348	0.195251	5.73369	0.0166424	0.0786759	-0.0385475	0.2245	0.635632	0.999304	0.0643018	0.612706	0.433771	0.542654	0.0179282	0.0477295	0.827062	0.889642	0.0463736	0.317909	0.572867	0.997898	0.200932	5.31396	0.0211552	0.0355404	0.0171053	0.0380679	0.845307	0.896068	0.183826	4.35709
100847786	C17H4orf51	chromosome 17 open reading frame, human C4orf51	NA	-0.12189	0.096665	0.755869	0.999936	0.521732	1.73988	0.187154	1	0.399842	1.01436	0.31386	0.999615	-0.612061	2.07114	0.150109	0.372122	0.439329	1.14312	0.284994	0.501623	-1.05139	6.23703	0.0125106	0.939094	-0.224033	0.320694	0.571191	0.668912	-0.282293	0.51565	0.472703	0.612783	0.0582606	0.021843	0.882506	0.997898	-0.624448	1.86542	0.172001	0.228681	0.114151	0.0668956	0.795912	0.86094	-0.738598	2.60386
100847791	LOC100847791	uncharacterized LOC100847791	NA	0.101715	0.35928	0.548906	0.999936	0.00127767	5.67e-05	0.99399	1	0.102993	0.36881	0.543654	0.999615	-0.202658	1.43399	0.231115	0.475775	-0.125842	0.552362	0.457354	0.662192	-0.0768166	0.205061	0.650666	0.999304	-0.976285	32.1248	1.45e-08	1.88e-07	-0.953086	30.7572	2.92e-08	7.56e-07	-0.0231986	0.01814	0.892861	0.997898	-1.33286	52.7369	3.81e-13	4.09e-12	-1.05053	33.3019	7.89e-09	1.93e-07	-0.282333	2.37598
100847802	LOC100847802	uncharacterized LOC100847802	NA	-0.156745	0.275416	0.599722	0.999936	0.0644904	0.0473641	0.827715	1	-0.0922544	0.0966318	0.75591	0.999615	0.157799	0.31738	0.573186	0.778557	0.536174	3.74496	0.0529669	0.17099	-0.378374	1.83965	0.174992	0.999304	0.519914	3.1804	0.0745265	0.13176	0.436086	2.24054	0.134434	0.246529	0.0838279	0.086135	0.769149	0.997898	0.576271	3.18008	0.0745409	0.109445	1.05251	11.155	0.000838077	0.00401905	-0.476243	2.28116
100847818	LOC100847818	uncharacterized LOC100847818	NA	-0.19243	2.37345	0.123414	0.999936	-0.0825679	0.441337	0.506478	1	-0.274997	4.87648	0.0272251	0.586566	-0.132217	1.14409	0.28479	0.536228	-0.133844	1.16698	0.280022	0.496707	0.00162673	0.000171311	0.989557	0.999304	-0.172111	1.94716	0.162893	0.250596	-0.224198	3.30568	0.0690408	0.148403	0.0520864	0.177179	0.673809	0.997898	-0.149044	1.30869	0.252632	0.319096	-0.339941	6.761	0.00931714	0.0295554	0.190897	2.10159
100847819	LOC100847819	uncharacterized LOC100847819	NA	0.14558	0.198676	0.655792	0.999936	0.0130335	0.00150961	0.969007	1	0.158613	0.235537	0.627448	0.999615	0.197347	0.363703	0.546457	0.759424	0.244561	0.555784	0.455964	0.661272	-0.0472141	0.021064	0.884605	0.999304	1.69639	21.9301	2.83e-06	1.95e-05	1.11248	9.4085	0.00215982	0.00932696	0.583912	2.91542	0.0877367	0.997898	2.43438	41.5256	1.16e-10	8.36e-10	0.601165	2.58021	0.108207	0.203769	1.83321	24.999
100847824	VARS2	valyl-tRNA synthetase 2, mitochondrial	ENSBTAG00000010698	-0.0977704	0.620663	0.430801	0.999936	0.160826	1.68022	0.194895	1	0.0630561	0.257814	0.611626	0.999615	-0.265817	4.57387	0.0324632	0.146958	-0.212429	2.90784	0.0881498	0.238976	-0.0533873	0.180049	0.671332	0.999304	-0.34903	7.95398	0.00479817	0.0129371	-0.246272	4.00824	0.0452783	0.107025	-0.102759	0.681167	0.409185	0.997898	-0.550262	16.6462	4.5e-05	0.000128401	-0.279904	4.41074	0.0357134	0.0861631	-0.270358	3.87833
100847825	LOC100847825	uncharacterized LOC100847825	NA	0.0176077	0.00714981	0.932614	0.999936	-0.0232096	0.0125218	0.910902	1	-0.00560187	0.000736702	0.978346	0.999615	-0.239745	1.46072	0.226816	0.470133	-0.314167	2.42964	0.11906	0.290582	0.0744212	0.129468	0.718984	0.999304	0.191854	0.875066	0.349557	0.461748	0.240452	1.40806	0.235379	0.370743	-0.0485983	0.0573778	0.81069	0.997898	-0.200937	0.703858	0.40149	0.474141	0.359584	2.51163	0.113009	0.210652	-0.560521	5.56825
100847831	LOC100847831	uncharacterized LOC100847831	NA	-0.152279	0.892208	0.34488	0.999936	0.0962419	0.365651	0.545384	1	-0.056037	0.121167	0.727772	0.999615	-0.363207	5.40957	0.0200267	0.109183	-0.374479	5.62601	0.0176958	0.0819799	0.0112725	0.00479064	0.944819	0.999304	-0.370799	4.632	0.031381	0.064439	-0.275042	2.64691	0.103752	0.202668	-0.0957564	0.293987	0.587677	0.997898	-0.512321	5.99595	0.0143388	0.0250126	-0.0954483	0.230199	0.631376	0.738919	-0.416873	3.70654
100847839	LOC100847839	uncharacterized LOC100847839	NA	0.0219246	0.0120249	0.91268	0.999936	0.139633	0.478577	0.489068	1	0.161558	0.646517	0.421361	0.999615	0.186914	0.899456	0.342927	0.591803	0.407484	4.31398	0.0378005	0.137155	-0.220571	1.27497	0.258836	0.999304	-0.210324	1.07911	0.298897	0.40864	-0.209186	1.08281	0.298069	0.442038	-0.0011378	2.94e-05	0.995677	0.999423	0.473829	4.99046	0.0254874	0.0419798	-0.11369	0.26953	0.603647	0.716598	0.587519	7.30818
100847840	LOC100847840	uncharacterized LOC100847840	NA	-0.0688049	0.204773	0.650896	0.999936	0.005228	0.00117931	0.972605	1	-0.0635769	0.175498	0.675271	0.999615	-0.193188	1.66791	0.196538	0.434958	0.162921	1.19375	0.274574	0.491081	-0.356109	5.64393	0.0175159	0.945689	0.0211948	0.0196851	0.88842	0.920325	0.0625569	0.172947	0.677506	0.78015	-0.0413621	0.0746864	0.784632	0.997898	-0.159674	0.956933	0.327961	0.398848	0.0993725	0.375324	0.540117	0.666025	-0.259046	2.47741
100847870	LOC100847870	uncharacterized LOC100847870	NA	-0.185154	1.72817	0.188645	0.999936	0.326628	5.36083	0.020594	0.792887	0.141474	1.00712	0.315594	0.999615	0.0236429	0.0282093	0.866618	0.942719	0.161005	1.30767	0.252817	0.46821	-0.137362	0.95143	0.329356	0.999304	-0.116193	0.679646	0.409709	0.520435	-0.0676938	0.230595	0.631083	0.745185	-0.0484987	0.11853	0.730635	0.997898	-0.0757521	0.259503	0.610461	0.671839	-0.235301	2.49526	0.11419	0.212241	0.159549	1.14327
100847890	LOC100847890	uncharacterized LOC100847890	NA	-0.100642	1.06835	0.301319	0.999936	0.0860699	0.78217	0.376478	1	-0.0145721	0.0224124	0.880995	0.999615	0.166963	2.94591	0.0860952	0.267601	0.275424	8.0051	0.00466457	0.0322797	-0.108462	1.24373	0.264754	0.999304	0.734344	56.1708	6.64e-14	3.98e-12	0.630641	41.5038	1.18e-10	7.04e-09	0.103702	1.13875	0.285916	0.997898	0.820333	63.1266	1.94e-15	3.16e-14	0.524741	25.9816	3.45e-07	5.18e-06	0.295592	8.30857
100847946	LOC100847946	uncharacterized LOC100847946	ENSBTAG00000046823	0.0761123	0.441914	0.5062	0.999936	-0.0230626	0.0405881	0.840335	1	0.0530497	0.215808	0.642253	0.999615	-0.132259	1.32069	0.250469	0.497034	0.0108521	0.00890286	0.924827	0.962165	-0.143112	1.534	0.215512	0.999304	-0.153364	1.80143	0.179539	0.270979	-0.113335	0.989705	0.319815	0.464652	-0.0400294	0.12231	0.726542	0.997898	-0.372452	9.45953	0.00210055	0.00439131	-0.262898	4.72001	0.0298135	0.0749034	-0.109554	0.801551
100847947	LOC100847947	uncharacterized LOC100847947	NA	-0.00543891	0.00247804	0.960298	0.999936	-0.147868	1.84655	0.174186	1	-0.153307	1.99511	0.157807	0.999615	-0.195618	3.2888	0.0697538	0.237856	0.0688222	0.410488	0.521722	0.715801	-0.26444	5.97004	0.014551	0.945689	0.259798	5.94718	0.0147408	0.0340031	0.248825	5.4752	0.0192882	0.0550665	0.0109726	0.0107159	0.917552	0.997898	-0.0548442	0.224869	0.635355	0.695287	0.393111	11.8129	0.000588219	0.00297728	-0.447955	14.9476
100847953	LOC100847953	probable E3 ubiquitin-protein ligase MID2	NA	-0.0235957	0.0100453	0.920165	0.999936	0.114097	0.231406	0.630483	1	0.0905012	0.147382	0.70105	0.999615	-0.196816	0.786785	0.375074	0.62385	-0.193324	0.746901	0.387459	0.603289	-0.00349218	0.000259904	0.987137	0.999304	0.0996096	0.188782	0.663933	0.746097	0.166362	0.535718	0.464213	0.605011	-0.0667525	0.0862034	0.76906	0.997898	0.684861	8.20234	0.00418364	0.00824663	0.567132	5.56869	0.0182845	0.0507244	0.117729	0.246666
100847961	TCTN2	tectonic family member 2	ENSBTAG00000007271	0.207998	4.12317	0.0422997	0.999936	-0.156576	2.3397	0.126114	1	0.0514222	0.255491	0.613235	0.999615	-0.0524054	0.261894	0.608822	0.802674	-0.161879	2.46026	0.116759	0.286847	0.109473	1.11756	0.290445	0.999304	-0.228998	4.83626	0.0278673	0.0582668	-0.122922	1.41177	0.234763	0.370033	-0.106076	1.02755	0.310734	0.997898	-0.255905	5.25257	0.0219144	0.0366752	0.0375098	0.114941	0.734587	0.817091	-0.293415	6.76333
100847979	CFAP99	cilia and flagella associated protein 99	NA	-0.565224	2.56848	0.109012	0.999936	0.371986	1.19359	0.274606	1	-0.193238	0.291119	0.589504	0.999615	-0.685047	3.76184	0.052435	0.199277	-0.29836	0.750681	0.386261	0.602273	-0.386687	1.12763	0.288281	0.999304	-0.186348	0.359307	0.548892	0.649843	-0.0362225	0.0154743	0.901002	0.939955	-0.150126	0.230013	0.631514	0.997898	-0.244999	0.500562	0.479253	0.550695	-0.0572681	0.029408	0.86384	0.910636	-0.187731	0.281863
100847981	LOC100847981	uncharacterized LOC100847981	NA	-0.0386944	0.0185364	0.891704	0.999936	0.201234	0.501122	0.479007	1	0.162539	0.327235	0.567292	0.999615	-0.199578	0.481154	0.4879	0.717652	0.101914	0.124873	0.723808	0.854419	-0.301492	1.08677	0.297188	0.999304	-0.428213	2.21219	0.136924	0.217097	-0.142486	0.246601	0.619479	0.735833	-0.285727	0.998805	0.3176	0.997898	-1.24488	16.3892	5.16e-05	0.000145312	-0.45543	2.25456	0.133222	0.238911	-0.789452	6.69815
100847996	ZFP82	ZFP82 zinc finger protein	ENSBTAG00000023464	-0.19277	2.00531	0.15675	0.999936	-0.0305234	0.0518311	0.819907	1	-0.223294	2.72797	0.0986047	0.947007	-0.152839	1.35456	0.244483	0.489495	-0.226479	2.91342	0.0878453	0.238663	0.0736394	0.30217	0.582525	0.999304	-0.272651	4.30414	0.0380198	0.0756633	-0.159026	1.49156	0.221974	0.355359	-0.113625	0.735096	0.391236	0.997898	-0.491386	11.8123	0.000588414	0.00137491	-0.200513	2.03221	0.153997	0.26723	-0.290874	3.9513
100848007	LOC100848007	uncharacterized LOC100848007	NA	0.0646024	0.0907619	0.763211	0.999936	0.135791	0.395802	0.529265	1	0.200393	0.873219	0.350066	0.999615	-0.365369	3.22844	0.0723697	0.24319	-0.167571	0.685288	0.407772	0.620288	-0.197798	0.914074	0.339036	0.999304	-0.158494	0.652019	0.419392	0.528697	-0.0437429	0.0505662	0.822081	0.886483	-0.114751	0.339914	0.559879	0.997898	-0.827602	13.8526	0.000197726	0.000503848	-0.368214	2.90462	0.088326	0.174501	-0.459388	3.99688
100848011	LOC100848011	uncharacterized LOC100848011	NA	0.00253488	0.000379512	0.984457	0.999936	-0.0407058	0.097639	0.754682	1	-0.038171	0.0859657	0.76937	0.999615	-0.0812849	0.384677	0.535111	0.751964	0.126418	0.93306	0.334069	0.552973	-0.207703	2.50152	0.113736	0.999304	-0.311444	5.06079	0.024473	0.0520324	-0.347177	6.31626	0.0119635	0.0377689	0.0357328	0.0647916	0.799077	0.997898	-0.571978	14.4435	0.000144427	0.000376536	-0.405336	7.39435	0.00654291	0.0220454	-0.166642	1.15693
100848046	BBS1	Bardet-Biedl syndrome 1	ENSBTAG00000020147	0.0193517	0.0182133	0.892646	0.999936	-0.147921	1.08854	0.296795	1	-0.12857	0.830484	0.362133	0.999615	-0.111942	0.615844	0.432596	0.674534	0.0561402	0.155152	0.69366	0.833582	-0.168082	1.36196	0.243198	0.999304	-0.45436	9.94979	0.00160868	0.00500571	-0.474892	10.9501	0.000936004	0.00467665	0.0205327	0.0192047	0.889781	0.997898	-0.802584	24.6861	6.75e-07	2.62e-06	-0.341825	4.81567	0.0282021	0.071812	-0.460759	7.57869
100848072	LOC100848072	uncharacterized protein C17orf105 homolog	NA	0.218196	0.170519	0.679651	0.999936	-0.624795	1.45099	0.228369	1	-0.406599	0.626126	0.42878	0.999615	-1.48751	6.7444	0.00940425	0.0671214	-0.423061	0.600427	0.438415	0.646098	-1.06444	3.25623	0.0711525	0.994166	-1.47623	9.42	0.00214631	0.00645569	-1.46514	9.28727	0.00230751	0.0098241	-0.0110874	0.000719293	0.978604	0.998503	-0.636538	1.65325	0.198518	0.259656	-0.601911	1.46316	0.226428	0.355936	-0.0346275	0.00636459
100848077	LOC100848077	zinc finger protein 665-like	NA	-0.0689447	0.312878	0.575919	0.999936	0.00283026	0.000523463	0.981747	1	-0.0661144	0.287187	0.592029	0.999615	-0.120871	0.967094	0.325406	0.57538	0.0344727	0.0786928	0.779077	0.886742	-0.155343	1.59418	0.20673	0.999304	-0.152064	1.52549	0.216791	0.315665	-0.157362	1.63509	0.201	0.330631	0.00529771	0.00185194	0.965674	0.997898	-0.365633	7.83933	0.00511215	0.00989062	-0.233228	3.19199	0.0739999	0.152745	-0.132406	1.02242
100848100	LOC100848100	WAP four-disulfide core domain protein 18-like	ENSBTAG00000046944	0.837793	0.97643	0.323082	0.999936	-1.03764	1.67678	0.195353	1	-0.199844	0.0685127	0.793515	0.999615	0.574	0.784263	0.37584	0.624388	0.29258	0.180807	0.67068	0.819885	0.28142	0.218768	0.63998	0.999304	2.87073	19.0095	1.3e-05	7.44e-05	2.38649	13.1957	0.000280597	0.00172575	0.484238	0.69232	0.405376	0.997898	4.12359	32.0912	1.47e-08	7.57e-08	3.72522	26.8133	2.24e-07	3.56e-06	0.398368	0.418703
100848105	LOC100848105	uncharacterized LOC100848105	NA	0.0582116	0.0514576	0.820546	0.999936	-0.209654	0.683365	0.40843	1	-0.151442	0.362254	0.547257	0.999615	-0.0299645	0.0154041	0.901225	0.960071	0.0999118	0.170683	0.679506	0.824643	-0.129876	0.285663	0.593014	0.999304	0.25244	0.917823	0.338047	0.450092	0.10374	0.154325	0.694436	0.793355	0.148699	0.323145	0.569724	0.997898	0.49369	3.13589	0.0765865	0.112033	0.455608	2.66521	0.102564	0.195747	0.0380819	0.0192913
100848122	LOC100848122	uncharacterized LOC100848122	NA	-0.0709393	0.0734607	0.786363	0.999936	0.241313	0.862482	0.353045	1	0.170374	0.42701	0.51346	0.999615	0.180148	0.495028	0.481693	0.713896	0.375924	2.16427	0.141251	0.325829	-0.195776	0.586853	0.443639	0.999304	1.13228	17.9267	2.3e-05	0.000123798	1.10586	17.1604	3.44e-05	0.000297708	0.0264162	0.0103702	0.918888	0.997898	0.814929	7.81403	0.00518422	0.0100197	0.902139	9.49014	0.00206579	0.00852805	-0.0872107	0.0941123
100848134	SLC25A10	solute carrier family 25 (mitochondrial carrier; dicarboxylate transporter), member 10	ENSBTAG00000000417	-0.0277154	0.01864	0.891404	0.999936	0.136576	0.452065	0.501356	1	0.108861	0.287214	0.592011	0.999615	-0.224166	1.22069	0.269226	0.520034	-0.258615	1.62065	0.203001	0.41041	0.0344491	0.0287401	0.86538	0.999304	-0.641929	9.8344	0.00171278	0.00529402	-0.244407	1.44516	0.229305	0.363551	-0.397522	3.78787	0.0516253	0.997898	-0.991508	20.8342	5.01e-06	1.69e-05	-0.316013	2.17298	0.140454	0.248824	-0.675494	9.74268
100848143	LOC100848143	dedicator of cytokinesis protein 11-like	NA	0.0252976	0.00706708	0.933004	0.999936	0.0384076	0.0161116	0.898995	1	0.0637052	0.0447088	0.83254	0.999615	-0.357151	1.68566	0.194174	0.432104	0.179055	0.444657	0.504883	0.70232	-0.536206	3.78695	0.0516538	0.967998	0.326658	1.47619	0.224371	0.324523	0.565396	4.52956	0.0333142	0.0843648	-0.238738	0.854752	0.355211	0.997898	0.0984214	0.110534	0.739537	0.789302	0.45195	2.38794	0.122275	0.223615	-0.353529	1.42428
100848149	TUG1	taurine up-regulated 1 (non-protein coding)	NA	0.0282109	0.128118	0.720391	0.999936	-0.0101176	0.0164991	0.897794	1	0.0180933	0.0528637	0.818153	0.999615	-0.00873736	0.0124677	0.911094	0.965051	-0.126256	2.58799	0.107677	0.272497	0.117518	2.23799	0.134656	0.999304	-0.223728	8.19621	0.00419781	0.011545	-0.230084	8.67859	0.0032197	0.0129375	0.00635661	0.00658759	0.935312	0.997898	-0.449168	29.2933	6.22e-08	2.9e-07	-0.38308	21.2595	4.01e-06	4.27e-05	-0.0660877	0.625288
100848156	DNLZ	DNL-type zinc finger	ENSBTAG00000012880	0.0412136	0.0827498	0.773605	0.999936	-0.223932	2.50579	0.113429	1	-0.182719	1.68793	0.193875	0.999615	-0.0992019	0.508173	0.475931	0.709032	0.0512726	0.135305	0.712994	0.847058	-0.150475	1.1439	0.28483	0.999304	0.478871	11.2965	0.000776535	0.00268484	0.500687	12.4947	0.000408115	0.00235549	-0.0218161	0.0245884	0.875397	0.997898	0.321585	4.34617	0.0370923	0.0587976	0.0415493	0.0692301	0.792461	0.858613	0.280036	3.15546
100848174	LOC100848174	vigilin pseudogene	NA	0.00334636	0.000949219	0.975422	0.999936	0.0414336	0.145588	0.702788	1	0.04478	0.170393	0.679763	0.999615	-0.0781037	0.517835	0.471767	0.706428	-0.244503	5.01003	0.0252009	0.104097	0.166399	2.30961	0.128577	0.999304	0.160197	2.15094	0.142483	0.224296	0.156998	2.07058	0.150165	0.26837	0.00319895	0.000863945	0.976551	0.9985	0.165094	2.04142	0.153067	0.206475	0.0780595	0.453694	0.500586	0.630561	0.0870343	0.560283
100848191	LTBP4	latent transforming growth factor beta binding protein 4	ENSBTAG00000004757	0.0620144	0.300741	0.583419	0.999936	-0.118345	1.10007	0.29425	1	-0.0563308	0.250256	0.616895	0.999615	-0.289257	6.47255	0.0109553	0.0733551	-0.445239	15.121	0.000100835	0.00206051	0.155982	1.83764	0.175228	0.999304	0.25029	4.68135	0.0304918	0.0628918	0.173246	2.24061	0.134428	0.246529	0.0770439	0.445767	0.504352	0.997898	0.564866	22.2816	2.35e-06	8.36e-06	0.0314652	0.0678946	0.794427	0.860206	0.533401	19.6002
100848205	LOC100848205	uncharacterized LOC100848205	NA	0.0107142	0.00767439	0.930192	0.999936	-0.0783375	0.415099	0.519393	1	-0.0676233	0.310212	0.57755	0.999615	-0.0344967	0.0787041	0.779061	0.902784	0.0257651	0.0434653	0.834852	0.917219	-0.0602618	0.236205	0.62696	0.999304	-0.436214	11.67	0.000635172	0.00225281	-0.278263	4.83918	0.0278201	0.0732177	-0.157951	1.48769	0.222575	0.997898	-0.240002	3.26106	0.0709434	0.104739	-0.542122	15.9838	6.39e-05	0.000458567	0.302121	4.76718
100848207	ZNF879	zinc finger protein 879	ENSBTAG00000038541	0.149338	0.15943	0.689682	0.999936	-0.940198	7.49015	0.00620374	0.509331	-0.79086	5.50043	0.0190118	0.489405	-0.199494	0.441713	0.506297	0.731224	-0.217484	0.503018	0.478177	0.680762	0.0179899	0.00317257	0.955082	0.999304	-0.0462804	0.0282683	0.866479	0.90462	0.0303508	0.0124772	0.91106	0.946463	-0.0766312	0.0769234	0.781511	0.997898	-0.190725	0.405525	0.52425	0.593159	0.140855	0.229372	0.63199	0.739388	-0.33158	1.18495
100848208	LOC100848208	uncharacterized LOC100848208	NA	-0.227982	1.33829	0.247335	0.999936	-0.0691534	0.125905	0.722716	1	-0.297136	2.28875	0.130315	0.999615	0.032263	0.0291819	0.86436	0.941544	0.0454254	0.0575366	0.810433	0.904283	-0.0131624	0.00479052	0.94482	0.999304	-0.449807	5.4534	0.0195303	0.0432121	-0.223251	1.37001	0.24181	0.378004	-0.226556	1.37269	0.24135	0.997898	-0.589378	7.55271	0.00599199	0.0114076	-0.067915	0.105382	0.745464	0.825799	-0.521463	5.75284
100848212	LOC100848212	uncharacterized LOC100848212	NA	0.0138285	0.020352	0.886558	0.999936	0.0681666	0.494383	0.481979	1	0.0819951	0.717601	0.396932	0.999615	-0.220218	5.37539	0.0204228	0.11056	-0.0994541	1.09609	0.295126	0.513078	-0.120764	1.60002	0.2059	0.999304	0.0561152	0.345219	0.556832	0.655695	0.118538	1.54818	0.213405	0.34537	-0.0624226	0.427724	0.513108	0.997898	-0.323055	9.81914	0.00172705	0.00366628	0.0186649	0.0332402	0.855332	0.903908	-0.34172	10.8051
100848219	IFT172	intraflagellar transport 172	ENSBTAG00000018157	0.108963	0.493523	0.48236	0.999936	-0.0701444	0.204411	0.651184	1	0.0388182	0.0634346	0.801147	0.999615	-0.261623	2.69273	0.100807	0.293152	-0.324954	4.0939	0.0430383	0.149776	0.0633315	0.152732	0.695938	0.999304	-0.790893	26.1461	3.17e-07	2.83e-06	-0.574716	14.0742	0.00017574	0.00116837	-0.216177	1.92924	0.164841	0.997898	-1.37163	66.6453	3.25e-16	6.17e-15	-0.468112	8.26838	0.00403414	0.0147766	-0.903521	28.3219
100848226	LOC100848226	uncharacterized LOC100848226	NA	-0.152014	0.541639	0.461754	0.999936	-0.193947	0.916868	0.338299	1	-0.345961	2.89574	0.0888142	0.916887	-0.0467025	0.0543749	0.815618	0.920057	0.238271	1.44325	0.229614	0.442996	-0.284973	2.03133	0.154085	0.999304	-0.461427	5.15593	0.0231672	0.0496951	-0.38479	3.65831	0.0557901	0.125643	-0.0766365	0.137395	0.710884	0.997898	-0.623526	7.32685	0.00679321	0.0127424	-0.0837832	0.14382	0.704513	0.793989	-0.539742	5.23988
100848231	LOC100848231	uncharacterized LOC100848231	NA	-0.261704	1.90695	0.167302	0.999936	-0.137374	0.563363	0.452908	1	-0.399079	4.59478	0.0320694	0.625422	-0.211864	1.40646	0.235645	0.479902	-0.262179	2.09545	0.147738	0.335109	0.0503144	0.0743443	0.785113	0.999304	-0.106251	0.375399	0.540076	0.642077	-0.232017	1.78367	0.181699	0.306514	0.125766	0.508764	0.475674	0.997898	-0.153781	0.716102	0.397426	0.47006	-0.0932304	0.265706	0.606227	0.718691	-0.0605509	0.106084
100848246	LOC100848246	uncharacterized LOC100848246	NA	-0.138705	0.378412	0.538454	0.999936	0.0159526	0.0051727	0.942664	1	-0.122753	0.303148	0.581916	0.999615	0.0594522	0.076714	0.781801	0.903587	0.101238	0.22052	0.638644	0.798665	-0.0417856	0.0373543	0.846745	0.999304	-0.0260625	0.012914	0.909523	0.93555	0.0887467	0.155491	0.693342	0.792301	-0.114809	0.253467	0.614644	0.997898	-0.693916	7.2045	0.00727212	0.013551	0.0693963	0.0842674	0.771596	0.842917	-0.763312	8.47005
100848248	ZBTB26	zinc finger and BTB domain containing 26	ENSBTAG00000038610	-0.0433975	0.0749691	0.784235	0.999936	-0.341369	4.78291	0.0287435	0.901505	-0.384766	6.08997	0.0135952	0.407414	-0.144154	0.948445	0.330115	0.580526	-0.0745391	0.253268	0.614783	0.781791	-0.0696145	0.218425	0.640242	0.999304	-0.0506428	0.116406	0.732966	0.800817	0.00514356	0.00119144	0.972465	0.984238	-0.0557864	0.140847	0.70744	0.997898	-0.374607	5.2079	0.0224844	0.0375236	0.0345155	0.0453436	0.831373	0.887058	-0.409123	6.06063
100848263	SLFN12	schlafen family member 12	ENSBTAG00000025219	-0.132613	0.204973	0.650736	0.999936	-0.0977862	0.110912	0.739109	1	-0.230399	0.616328	0.432415	0.999615	0.342859	1.37807	0.24043	0.484456	0.549296	3.53639	0.0600359	0.186493	-0.206437	0.502575	0.478371	0.999304	0.735944	6.10347	0.0134916	0.0315872	0.241318	0.652743	0.419134	0.564226	0.494625	2.788	0.0949725	0.997898	1.64935	26.4547	2.7e-07	1.12e-06	0.88833	7.57451	0.00591993	0.0203667	0.761016	5.7763
100848264	LOC100848264	liprin-alpha-1-like	NA	0.0158637	0.0118502	0.913315	0.999936	-0.0742704	0.261798	0.608888	1	-0.0584068	0.162672	0.686708	0.999615	-0.255101	3.07715	0.0793997	0.255385	-0.170066	1.36366	0.242904	0.458044	-0.0850342	0.330355	0.56545	0.999304	-0.313548	4.54992	0.0329203	0.0671529	-0.171075	1.38269	0.239643	0.375669	-0.142473	0.916657	0.338354	0.997898	-1.21107	58.0642	2.54e-14	3.34e-13	-0.631297	17.0408	3.66e-05	0.000282318	-0.579768	12.2957
100848266	TMEM200B	transmembrane protein 200B	ENSBTAG00000047524	0.104366	0.360052	0.548477	0.999936	0.139924	0.64485	0.42196	1	0.24429	1.96739	0.160726	0.999615	-0.292658	2.80475	0.0939856	0.280682	-0.550435	9.77187	0.00177202	0.0164312	0.257777	2.14068	0.143439	0.999304	-0.693814	15.7998	7.04e-05	0.000332288	-0.714637	16.8016	4.15e-05	0.000348327	0.0208226	0.0142417	0.905007	0.997898	-0.827468	19.9672	7.88e-06	2.57e-05	-0.78076	17.7789	2.48e-05	0.000202032	-0.0467085	0.0634797
100848273	HSH2D	hematopoietic SH2 domain containing	ENSBTAG00000038154	0.129692	0.0749352	0.784282	0.999936	0.0638759	0.0186368	0.891413	1	0.193568	0.16823	0.68169	0.999615	0.17303	0.122735	0.726087	0.872928	-0.142514	0.0839867	0.771966	0.882992	0.315544	0.408603	0.52268	0.999304	1.74165	11.7919	0.000594901	0.00212684	0.966306	3.68473	0.054913	0.12399	0.775341	2.57887	0.108299	0.997898	4.83723	67.1938	2.46e-16	4.86e-15	1.90665	12.3853	0.000432729	0.00228902	2.93058	29.4832
100848282	RAET1E	retinoic acid early transcript 1E	NA	0.0455831	0.0212573	0.88408	0.999936	0.0621136	0.0386629	0.844118	1	0.107697	0.116306	0.733076	0.999615	0.149633	0.256674	0.612415	0.804575	0.141143	0.226364	0.634233	0.795443	0.00849027	0.000837293	0.976916	0.999304	1.09654	12.4136	0.000426222	0.0015936	0.570731	3.42084	0.0643783	0.140272	0.525807	2.99077	0.0837405	0.997898	0.925904	8.25223	0.00407021	0.00804589	0.388028	1.37087	0.241662	0.373392	0.537876	2.69032
100848290	SCIMP	SLP adaptor and CSK interacting membrane protein	ENSBTAG00000035975	0.0414054	0.0399138	0.841649	0.999936	-0.0251659	0.014747	0.903345	1	0.0162395	0.00614337	0.937526	0.999615	-0.0484654	0.0546866	0.8151	0.919817	-0.097691	0.222009	0.637514	0.797849	0.0492256	0.0563948	0.812288	0.999304	-0.262516	1.58373	0.208224	0.305176	0.0377632	0.0328429	0.85619	0.909452	-0.300279	2.09633	0.147653	0.997898	0.583843	6.99925	0.00815439	0.0150335	0.116838	0.283084	0.594687	0.709902	0.467006	4.54069
100848300	C18H19orf84	chromosome 18 open reading frame, human C19orf84	NA	-0.261873	1.36966	0.24187	0.999936	0.20517	0.843725	0.358334	1	-0.0567026	0.0646701	0.799261	0.999615	-0.213096	0.911315	0.339766	0.588857	-0.169448	0.573937	0.448699	0.655819	-0.0436482	0.0374839	0.846483	0.999304	0.230986	1.01118	0.31462	0.424852	0.0741146	0.104307	0.746721	0.830188	0.156871	0.468699	0.493586	0.997898	0.656008	7.42302	0.00643946	0.0121528	0.0840438	0.119829	0.72922	0.812685	0.571964	5.60386
100848307	LOC100848307	uncharacterized LOC100848307	NA	0.15449	0.28191	0.595452	0.999936	-0.528222	3.50794	0.0610755	1	-0.373732	1.82481	0.176742	0.999615	0.155849	0.332075	0.56444	0.771736	0.00747708	0.000777916	0.977749	0.990383	0.148372	0.289072	0.590816	0.999304	-0.266719	0.949689	0.329798	0.441524	-0.246768	0.831147	0.361941	0.507779	-0.0199503	0.00521264	0.942444	0.997898	-0.667684	5.149	0.0232597	0.0386548	-0.228919	0.65514	0.418281	0.555426	-0.438764	2.16042
100848315	LOC100848315	uncharacterized LOC100848315	ENSBTAG00000042180	-0.0771546	0.26181	0.608879	0.999936	0.149881	0.987343	0.320393	1	0.0727265	0.233099	0.629235	0.999615	0.0845059	0.315333	0.574426	0.779477	0.455607	9.18521	0.00243979	0.0205663	-0.371102	6.10085	0.0135117	0.94415	0.593213	15.1631	9.86e-05	0.000446994	0.439796	8.35261	0.00385134	0.0149726	0.153417	1.0331	0.309431	0.997898	0.358936	4.86131	0.0274654	0.0449072	0.49227	9.17114	0.00245861	0.00984224	-0.133334	0.674463
100848319	LOC100848319	uncharacterized LOC100848319	NA	-0.179436	0.298318	0.584939	0.999936	-0.256985	0.64078	0.423428	1	-0.436422	1.82966	0.176168	0.999615	-0.452991	1.99559	0.157757	0.382873	-0.426329	1.72118	0.189541	0.3933	-0.0266625	0.0065057	0.935714	0.999304	-0.823101	7.15715	0.00746656	0.0191212	-0.91022	8.65639	0.00325917	0.0130548	0.0871192	0.0740961	0.785464	0.997898	-1.08317	9.85231	0.00169618	0.00360937	-0.518805	2.49376	0.114299	0.212387	-0.564363	2.55961
100848331	LOC100848331	uncharacterized LOC100848331	NA	0.0340977	0.0119917	0.912801	0.999936	0.0706744	0.0507745	0.821721	1	0.104772	0.111852	0.738046	0.999615	0.44197	2.37393	0.123376	0.331046	0.773788	7.2492	0.00709326	0.0429028	-0.331818	1.38787	0.238764	0.999304	1.12539	13.3473	0.000258791	0.00103509	0.86129	7.63924	0.0057112	0.0206201	0.264104	0.796481	0.372148	0.997898	0.796488	5.79601	0.0160626	0.0276786	0.43019	1.67226	0.195956	0.319681	0.366298	1.23467
100848335	LOC100848335	uncharacterized LOC100848335	NA	0.0419249	0.0420786	0.83747	0.999936	-0.240566	1.41849	0.233651	1	-0.198641	0.97627	0.323122	0.999615	-0.54847	7.78049	0.00528136	0.0464161	-0.434973	4.87997	0.0271701	0.109239	-0.113498	0.315958	0.574047	0.999304	-0.573478	8.37212	0.00381022	0.0106201	-0.319783	2.70261	0.100184	0.19731	-0.253695	1.59323	0.206865	0.997898	-0.263392	1.56644	0.210724	0.27338	-0.443803	4.3563	0.0368722	0.0882377	0.180411	0.686225
100848339	LOC100848339	uncharacterized LOC100848339	NA	0.135695	0.597838	0.439404	0.999936	-0.0689335	0.154592	0.694185	1	0.0667614	0.146533	0.701871	0.999615	-0.229412	1.74245	0.186829	0.422684	-0.166603	0.915726	0.3386	0.557238	-0.0628082	0.127733	0.720794	0.999304	-0.692512	14.6687	0.00012816	0.000561082	-0.557191	9.70153	0.00184115	0.00819568	-0.13532	0.53986	0.462491	0.997898	-1.34754	43.6246	3.98e-11	3.08e-10	-0.685469	12.2169	0.000473595	0.0024611	-0.662068	9.65617
100848343	ASPDH	aspartate dehydrogenase domain containing	ENSBTAG00000006839	0.0746271	0.265953	0.606059	0.999936	0.0307041	0.0449432	0.832109	1	0.105331	0.534046	0.464911	0.999615	0.00162362	0.000126635	0.991021	0.99684	-0.260544	3.01533	0.0824804	0.229572	0.262167	3.02449	0.082016	0.994166	0.32758	4.84536	0.0277207	0.0579865	0.313733	4.48585	0.0341766	0.0860285	0.0138471	0.00888028	0.924922	0.997898	0.602606	14.2025	0.00016415	0.000423499	0.157331	0.920517	0.337339	0.477026	0.445275	7.5692
100848355	LOC100848355	uncharacterized LOC100848355	NA	0.257943	1.20901	0.271528	0.999936	-0.138079	0.345426	0.556714	1	0.119864	0.266806	0.605482	0.999615	0.201001	0.808388	0.368597	0.616253	0.19394	0.741322	0.389238	0.604343	0.00706118	0.000923902	0.975751	0.999304	0.516969	4.72374	0.0297491	0.0616072	0.342271	2.06793	0.150426	0.268706	0.174698	0.568828	0.450725	0.997898	0.384133	2.17769	0.140025	0.191267	0.0840843	0.100914	0.750735	0.828874	0.300048	1.31257
100848357	LOC100848357	uncharacterized LOC100848357	NA	-0.129686	1.38159	0.23983	0.999936	0.20437	3.42244	0.0643157	1	0.0746844	0.456971	0.499043	0.999615	-0.0680026	0.381679	0.536706	0.752962	-0.0822231	0.556611	0.455629	0.661005	0.0142206	0.0166034	0.897473	0.999304	-0.0561905	0.260955	0.609465	0.701041	-0.0089925	0.00669716	0.934777	0.95931	-0.047198	0.183917	0.668028	0.997898	-0.182265	2.44266	0.118076	0.164574	-0.113438	0.946325	0.330657	0.46997	-0.0688269	0.345653
100848375	LOC100848375	uncharacterized LOC100848375	NA	-0.0395323	0.0273965	0.868535	0.999936	0.22426	0.888445	0.345899	1	0.184728	0.602123	0.437769	0.999615	0.313309	1.76604	0.183873	0.41968	0.432646	3.36531	0.0665829	0.199232	-0.119337	0.257177	0.612067	0.999304	1.87187	56.4153	5.87e-14	3.6e-12	1.3556	30.6004	3.17e-08	8.15e-07	0.516272	4.67404	0.0306219	0.997898	1.73982	42.0323	8.98e-11	6.57e-10	1.63392	37.1136	1.11e-09	3.59e-08	0.1059	0.169361
100848380	RAB11FIP4	RAB11 family interacting protein 4 (class II)	ENSBTAG00000016972	0.00788563	0.00195083	0.96477	0.999936	-0.00244851	0.000188087	0.989058	1	0.00543712	0.000935173	0.975604	0.999615	-0.301931	2.84619	0.0915905	0.277229	-0.421129	5.4825	0.0192078	0.0870415	0.119198	0.435945	0.509086	0.999304	0.0428205	0.0552694	0.814135	0.865007	0.0854125	0.221817	0.637659	0.749472	-0.042592	0.0554374	0.813858	0.997898	-0.597387	9.83669	0.00171065	0.00363592	-0.257886	1.86592	0.171943	0.290941	-0.339501	3.13216
100848385	LOC100848385	uncharacterized LOC100848385	NA	-0.0527935	0.0495737	0.823807	0.999936	-0.222681	0.90184	0.342289	1	-0.275474	1.3981	0.237042	0.999615	-0.166727	0.428383	0.512784	0.736072	-0.132065	0.265768	0.606185	0.775271	-0.0346619	0.0175067	0.894737	0.999304	-1.05585	15.3474	8.94e-05	0.000410961	-0.775196	8.92076	0.00281947	0.011574	-0.280649	0.958987	0.327442	0.997898	-1.1717	12.2251	0.000471504	0.00112446	-0.613597	3.87799	0.0489232	0.110643	-0.558105	2.35355
100848389	LOC100848389	rab GTPase-activating protein 1-like	NA	0.151024	0.740289	0.389568	0.999936	-0.198393	1.29665	0.254826	1	-0.0473693	0.0757033	0.783207	0.999615	0.314586	3.16665	0.0751566	0.248453	0.111383	0.383596	0.535685	0.726208	0.203203	1.31416	0.251642	0.999304	-0.195725	1.27412	0.258995	0.364865	-0.210107	1.47847	0.224014	0.357593	0.0143813	0.00660268	0.935238	0.997898	-0.779381	16.6467	4.5e-05	0.000128395	-0.286014	2.39127	0.122014	0.223238	-0.493367	6.20306
100848419	LOC100848419	uncharacterized LOC100848419	NA	-0.0722102	0.189316	0.663486	0.999936	0.00346076	0.000435227	0.983356	1	-0.0687494	0.171745	0.678566	0.999615	0.381656	5.27721	0.0216064	0.115062	0.461758	7.70333	0.00551189	0.0361735	-0.0801015	0.232966	0.629333	0.999304	0.911475	29.5755	5.38e-08	5.94e-07	0.559041	11.2472	0.000797444	0.00407384	0.352434	4.4948	0.0339981	0.997898	1.99424	120.322	5.38e-28	1.08e-25	0.763183	18.6454	1.57e-05	0.000137093	1.23105	47.5898
100848428	LOC100848428	uncharacterized LOC100848428	ENSBTAG00000047626	0.33355	2.27284	0.131658	0.999936	0.0978685	0.187136	0.665311	1	0.431419	3.84321	0.0499478	0.758233	-0.796257	11.3455	0.000756317	0.0121598	-0.836794	12.1114	0.000501135	0.00661585	0.0405371	0.0244329	0.875789	0.999304	-0.824627	13.3438	0.000259278	0.00103644	-0.442477	4.14935	0.0416505	0.1004	-0.38215	2.70606	0.0999678	0.997898	-1.25003	25.2132	5.13e-07	2.03e-06	-0.667354	8.04079	0.00457356	0.016389	-0.582679	4.84859
100848433	LOC100848433	uncharacterized LOC100848433	NA	0.00523633	0.000380087	0.984446	0.999936	-0.287	1.22811	0.267774	1	-0.281764	1.19087	0.275154	0.999615	-0.0733593	0.0767021	0.781817	0.903587	-0.0291367	0.0119564	0.912929	0.956892	-0.0442226	0.0275463	0.86818	0.999304	-0.827151	10.3333	0.00130653	0.0041876	-0.495038	3.77044	0.0521658	0.119155	-0.332113	1.67253	0.195921	0.997898	-1.15619	17.5798	2.75e-05	8.16e-05	-0.120089	0.197435	0.656799	0.758	-1.0361	14.0069
100848477	FBXO42	F-box protein 42	ENSBTAG00000008510	-0.0685684	0.235116	0.627756	0.999936	-0.0133593	0.008928	0.924721	1	-0.0819277	0.335888	0.562212	0.999615	0.238968	2.85661	0.0909992	0.276162	0.0766815	0.294124	0.58759	0.7628	0.162286	1.31685	0.251158	0.999304	0.40498	8.15695	0.00428965	0.0117626	0.345206	5.93911	0.0148085	0.0447935	0.0597741	0.178685	0.672506	0.997898	-0.0345833	0.0534841	0.817108	0.854941	0.0628109	0.176806	0.674132	0.771048	-0.0973942	0.42334
100848484	LOC100848484	uncharacterized LOC100848484	NA	-0.166012	0.770783	0.379975	0.999936	0.124259	0.436862	0.508641	1	-0.0417524	0.0490426	0.824738	0.999615	-0.10138	0.318501	0.57251	0.777866	0.180283	1.01886	0.312789	0.532022	-0.281663	2.44445	0.117942	0.999304	-0.0447741	0.0647843	0.799088	0.853989	0.207593	1.43744	0.230554	0.364925	-0.252367	2.07622	0.149611	0.997898	-0.622273	9.58212	0.00196481	0.00412932	-0.0151209	0.00614132	0.937536	0.959953	-0.607152	8.83443
100848490	LOC100848490	uncharacterized LOC100848490	NA	-0.197981	0.759353	0.383531	0.999936	0.130403	0.333661	0.563511	1	-0.0675771	0.0886572	0.765891	0.999615	-0.359195	2.5615	0.109495	0.307302	-0.328486	2.1207	0.14532	0.331559	-0.0307087	0.0183425	0.892268	0.999304	0.648671	8.32953	0.00390058	0.010835	0.733131	10.6213	0.00111791	0.00540454	-0.08446	0.145938	0.702448	0.997898	0.797921	11.3526	0.000753422	0.00172333	0.70612	8.81346	0.00299017	0.0115211	0.0918005	0.15335
100848491	COL5A1	collagen, type V, alpha 1	NA	0.246413	0.600727	0.438301	0.999936	-0.105562	0.109432	0.740791	1	0.140851	0.200888	0.654005	0.999615	0.163139	0.256768	0.612349	0.804575	-0.0192435	0.00385025	0.950523	0.976131	0.182382	0.322434	0.570149	0.999304	1.12576	12.3968	0.000430079	0.00160672	0.846592	7.09258	0.00774037	0.0264461	0.279168	0.851772	0.356052	0.997898	1.78261	26.1287	3.19e-07	1.31e-06	0.860683	5.92375	0.0149381	0.043452	0.921928	7.48213
100848492	LOC100848492	uncharacterized LOC100848492	NA	-0.034268	0.17301	0.67745	0.999936	0.0498885	0.367993	0.5441	1	0.0156205	0.0361092	0.84929	0.999615	-0.0914126	1.25826	0.261981	0.510961	0.00773197	0.00898243	0.924493	0.962165	-0.0991446	1.46534	0.226082	0.999304	-0.165316	4.01158	0.0451889	0.0873132	-0.159128	3.73776	0.0531958	0.120979	-0.00618844	0.00555642	0.94058	0.997898	-0.552217	39.1834	3.86e-10	2.56e-09	-0.274648	9.89042	0.00166141	0.00714293	-0.277569	9.60675
100848494	LOC100848494	uncharacterized LOC100848494	NA	-0.0674074	0.0790097	0.778644	0.999936	-0.077779	0.107834	0.742624	1	-0.145186	0.373586	0.541056	0.999615	0.0486845	0.048599	0.825519	0.925035	0.251287	1.296	0.254945	0.470393	-0.202602	0.839534	0.35953	0.999304	0.652985	8.91373	0.00283035	0.00821916	0.581242	7.05429	0.00790758	0.0269246	0.0717428	0.111437	0.738514	0.997898	0.779861	11.0496	0.000887057	0.0020032	0.317762	1.8346	0.175585	0.295553	0.462099	3.93966
100848507	LOC100848507	uncharacterized LOC100848507	NA	0.303272	0.9474	0.330382	0.999936	-0.436257	2.00988	0.156278	1	-0.132985	0.197059	0.657106	0.999615	-1.07113	9.61016	0.00193504	0.0235515	-1.21931	11.6423	0.000644675	0.0080223	0.148178	0.143606	0.704722	0.999304	-1.00075	12.4409	0.000420034	0.00157513	-0.95875	11.7695	0.000602085	0.00323545	-0.0419995	0.0195558	0.888785	0.997898	-1.69089	29.593	5.33e-08	2.5e-07	-0.51682	3.2002	0.0736292	0.152183	-1.17407	13.6147
100848511	LOC100848511	ecto-NOX disulfide-thiol exchanger 2-like	NA	-0.0559473	0.152535	0.696124	0.999936	-0.0825858	0.338536	0.560676	1	-0.138533	0.949653	0.329808	0.999615	-0.0169508	0.0137719	0.90658	0.963166	-0.0832484	0.325248	0.568471	0.750587	0.0662976	0.204409	0.651185	0.999304	0.0237919	0.0268842	0.86976	0.906953	-0.0247126	0.0291031	0.864541	0.914362	0.0485045	0.110911	0.739109	0.997898	-0.00130582	7.96e-05	0.992883	0.99446	-0.345452	5.05386	0.0245711	0.0641558	0.344146	4.89099
100848517	LOC100848517	uncharacterized LOC100848517	NA	-0.340118	0.617755	0.431883	0.999936	0.191954	0.193974	0.65963	1	-0.148165	0.112966	0.736792	0.999615	0.221593	0.281314	0.595841	0.793811	-0.000613667	2.85e-08	0.999865	0.999865	0.222207	0.275618	0.599588	0.999304	0.594369	1.96089	0.161418	0.248743	0.430764	1.02809	0.310607	0.45481	0.163606	0.162569	0.686802	0.997898	0.461868	1.296	0.254946	0.321579	0.910285	5.21867	0.0223456	0.059407	-0.448417	1.2491
100848535	ZNF239	zinc finger protein 239	ENSBTAG00000019039	0.1324	0.912806	0.339371	0.999936	-0.0339014	0.0595438	0.807218	1	0.0984985	0.513424	0.47366	0.999615	-0.170066	1.58099	0.208618	0.451009	-0.209717	2.36479	0.124101	0.298785	0.0396505	0.0829662	0.773317	0.999304	-0.410924	9.28441	0.00231112	0.00687686	-0.339961	6.46232	0.0110186	0.0352102	-0.0709627	0.268442	0.604379	0.997898	0.0689662	0.239685	0.624434	0.68525	-0.0684404	0.233177	0.629178	0.737505	0.137407	0.918974
100848538	LOC100848538	uncharacterized LOC100848538	NA	-0.137331	1.97311	0.160118	0.999936	0.0630085	0.418868	0.517502	1	-0.0743223	0.579604	0.446468	0.999615	-0.0552676	0.332105	0.564422	0.771736	-0.0656538	0.465306	0.495155	0.695269	0.0103862	0.0115698	0.914343	0.999304	0.351445	13.4628	0.000243344	0.000979518	0.251802	6.92374	0.0085059	0.0285899	0.0996435	1.09249	0.295921	0.997898	0.552241	29.7843	4.83e-08	2.29e-07	0.313113	9.48775	0.00206848	0.00853411	0.239128	5.5867
100848558	C14H8orf89	chromosome 14 open reading frame, human C8orf89	NA	-0.0595265	0.302535	0.582298	0.999936	-0.00911121	0.00717704	0.932486	1	-0.0686377	0.406269	0.523869	0.999615	-0.236332	4.7565	0.0291878	0.138028	-0.0162235	0.0226328	0.880416	0.941151	-0.220109	4.04215	0.0443772	0.959606	0.102407	0.866164	0.352019	0.464549	0.0856896	0.611814	0.434106	0.578147	0.0167175	0.0231225	0.879139	0.997898	-0.37772	9.97098	0.00159027	0.00340508	-0.0380685	0.105238	0.745632	0.825799	-0.339652	7.74746
100848568	LOC100848568	uncharacterized LOC100848568	NA	0.23624	2.46617	0.116321	0.999936	0.0517806	0.116894	0.732428	1	0.28802	3.69702	0.0545098	0.786905	-0.321439	4.63005	0.0314167	0.143969	-0.317661	4.46889	0.0345174	0.129126	-0.00377833	0.00061687	0.980185	0.999304	-0.173385	1.36897	0.241988	0.344928	0.00514568	0.00122051	0.972131	0.984046	-0.178531	1.44575	0.229211	0.997898	0.0841318	0.280575	0.596325	0.659336	0.200319	1.61184	0.204233	0.329657	-0.116187	0.531368
100848570	LOC100848570	uncharacterized LOC100848570	NA	0.367892	0.513224	0.473747	0.999936	-0.429837	0.71126	0.399026	1	-0.0619458	0.0153701	0.901334	0.999615	0.460328	1.13085	0.287593	0.538509	0.347824	0.633249	0.426166	0.635812	0.112504	0.0714798	0.789194	0.999304	0.936322	4.62124	0.0315783	0.064767	1.34435	9.70475	0.00183792	0.00818393	-0.408028	0.989062	0.319972	0.997898	1.18578	6.22334	0.0126077	0.0222221	1.44754	9.41726	0.00214952	0.00880042	-0.26176	0.336654
100848595	LOC100848595	calmodulin-binding transcription activator 1	NA	-0.0911995	0.602247	0.437722	0.999936	0.105963	0.815702	0.36644	1	0.0147633	0.0158087	0.899944	0.999615	0.150727	1.67123	0.196094	0.434355	0.27892	5.70758	0.0168918	0.0795568	-0.128193	1.2102	0.271292	0.999304	-0.308935	7.04457	0.00795058	0.0201561	-0.237918	4.2134	0.0401058	0.0974657	-0.071017	0.36907	0.543511	0.997898	-0.590943	22.3978	2.22e-06	7.89e-06	-0.294801	5.66005	0.0173556	0.0487271	-0.296141	5.45402
100848598	LOC100848598	uncharacterized LOC100848598	NA	0.0473479	0.0858746	0.769489	0.999936	-0.0773366	0.23012	0.631435	1	-0.0299887	0.0346955	0.852235	0.999615	0.108688	0.474694	0.490835	0.719606	0.18686	1.40076	0.236596	0.450868	-0.0781719	0.245066	0.620571	0.999304	-0.100341	0.392038	0.53123	0.634649	0.109211	0.470147	0.492919	0.63023	-0.209552	1.7161	0.190196	0.997898	-0.393109	5.01764	0.0250903	0.041365	0.187861	1.18782	0.275771	0.412008	-0.58097	10.8068
100848604	LOC100848604	uncharacterized LOC100848604	NA	-0.17731	0.133154	0.715184	0.999936	-0.00650358	0.000323162	0.985657	1	-0.183813	0.14708	0.701341	0.999615	-0.79587	2.53848	0.111102	0.310186	-0.60343	1.39324	0.237859	0.45228	-0.192441	0.136357	0.71193	0.999304	-2.38606	24.553	7.23e-07	5.87e-06	-1.50498	10.9275	0.000947471	0.00472034	-0.881076	3.32495	0.0682361	0.997898	-2.27614	16.8655	4.01e-05	0.000115576	-1.25612	6.14403	0.0131856	0.0392766	-1.02002	3.28258
100848618	LRRC63	leucine rich repeat containing 63	ENSBTAG00000015994	-0.135824	0.317196	0.573297	0.999936	-0.0790373	0.110423	0.739663	1	-0.214861	0.802769	0.370267	0.999615	-0.160805	0.506508	0.476654	0.709628	0.0923515	0.16913	0.680886	0.825687	-0.253156	1.24978	0.263594	0.999304	0.326019	1.8987	0.168224	0.256918	0.309715	1.72161	0.189486	0.316113	0.0163041	0.00488636	0.944271	0.997898	0.0958616	0.11354	0.73615	0.786545	0.583806	4.51958	0.0335091	0.0820868	-0.487944	3.07419
100848638	LOC100848638	uncharacterized LOC100848638	NA	-0.0624681	0.0732583	0.78665	0.999936	0.134363	0.343773	0.55766	1	0.071895	0.0983208	0.753854	0.999615	-0.18993	0.736635	0.390741	0.638254	0.101157	0.212344	0.644936	0.803114	-0.291086	1.68899	0.193734	0.999304	-0.0682159	0.0889007	0.765579	0.828114	0.142783	0.405287	0.524372	0.657003	-0.210999	0.856328	0.354768	0.997898	-0.713252	7.09054	0.0077492	0.014359	-0.251787	0.968055	0.325166	0.464642	-0.461465	2.69176
100848639	LOC100848639	uncharacterized LOC100848639	NA	0.0554498	0.0889424	0.765526	0.999936	0.0850765	0.208185	0.648194	1	0.140526	0.571591	0.449627	0.999615	0.500021	7.24735	0.00710056	0.0562651	0.474844	6.49686	0.0108065	0.0577359	0.0251771	0.0185375	0.891701	0.999304	0.708741	13.511	0.000237172	0.000958167	0.63556	10.9233	0.000949616	0.00472934	0.0731816	0.149554	0.698962	0.997898	1.00896	24.81	6.33e-07	2.46e-06	0.321255	2.46184	0.116642	0.215701	0.6877	11.5426
100848642	LOC100848642	uncharacterized LOC100848642	NA	-0.515867	4.53056	0.0332946	0.999936	-0.235272	1.05325	0.304759	1	-0.75114	10.0037	0.00156223	0.104715	-0.179853	0.697796	0.403525	0.650734	-0.294968	1.84042	0.174901	0.372921	0.115116	0.271947	0.602029	0.999304	0.388236	3.46627	0.0626323	0.114045	0.614923	8.84042	0.00294632	0.0120094	-0.226687	1.22561	0.268262	0.997898	0.56441	5.90697	0.0150811	0.0261661	0.785164	11.5382	0.000681804	0.00337256	-0.220755	0.934719
100848657	KLRF2	killer cell lectin-like receptor subfamily F, member 2	ENSBTAG00000046980	0.53061	0.598463	0.439165	0.999936	-0.164949	0.0602241	0.806142	1	0.365662	0.247364	0.618938	0.999615	-0.23057	0.0963562	0.756247	0.890495	-0.685919	0.874459	0.349724	0.566938	0.45535	0.389869	0.532368	0.999304	0.0361552	0.0100261	0.920241	0.94316	0.0166702	0.0075626	0.930701	0.95705	0.019485	9.6e-05	0.992184	0.999411	-0.711698	1.18465	0.276412	0.344925	-0.256657	0.156519	0.692381	0.784889	-0.455041	0.475134
100848665	LOC100848665	uncharacterized LOC100848665	NA	-0.0423032	0.060386	0.805887	0.999936	0.164933	0.917203	0.33821	1	0.12263	0.507087	0.476403	0.999615	0.0946285	0.306327	0.579943	0.783628	0.22566	1.74185	0.186904	0.390497	-0.131032	0.58654	0.44376	0.999304	1.33233	57.7771	2.94e-14	1.94e-12	1.10803	40.4736	1.99e-10	1.06e-08	0.224298	1.72094	0.189572	0.997898	1.4198	56.8006	4.82e-14	6.02e-13	1.25404	44.3051	2.81e-11	1.42e-09	0.165756	0.8154
100848673	LOC100848673	uncharacterized LOC100848673	NA	0.179518	0.672511	0.412177	0.999936	-0.227507	1.08718	0.297097	1	-0.0479886	0.0501982	0.822719	0.999615	-0.238647	1.23205	0.267009	0.516983	-0.112042	0.261693	0.608959	0.777377	-0.126605	0.323498	0.569513	0.999304	0.287069	1.65633	0.198099	0.292942	0.529833	5.85582	0.0155257	0.0464364	-0.242763	1.21724	0.269902	0.997898	0.781918	11.1163	0.000855729	0.00193881	0.867144	13.6417	0.000221214	0.00129399	-0.085226	0.139824
100848684	LOC100848684	uncharacterized LOC100848684	NA	-0.0352269	0.0544417	0.815507	0.999936	-0.0679279	0.206793	0.649293	1	-0.103155	0.477816	0.489413	0.999615	0.0281066	0.0337823	0.854171	0.93835	0.112736	0.539898	0.462475	0.666863	-0.0846297	0.302679	0.582208	0.999304	0.0101883	0.00476579	0.944962	0.961524	-0.0578923	0.15419	0.694563	0.793435	0.0680806	0.210302	0.646531	0.997898	-0.234051	2.09997	0.147302	0.199846	0.082962	0.273411	0.601053	0.71462	-0.317013	3.74758
100848695	GJA9	gap junction protein, alpha 9, 59kDa	ENSBTAG00000030338	0.212928	0.627912	0.428122	0.999936	-0.245568	0.851656	0.356084	1	-0.0326403	0.0157284	0.900197	0.999615	0.388528	2.29547	0.129752	0.340387	-0.129723	0.232586	0.629613	0.792299	0.518251	3.87977	0.0488712	0.959606	-0.304216	1.48017	0.223749	0.323758	-0.128104	0.274872	0.600082	0.72094	-0.176112	0.487988	0.484826	0.997898	-1.41296	22.6913	1.9e-06	6.83e-06	-0.370242	1.92916	0.16485	0.281237	-1.04272	11.4651
100848700	LOC100848700	multidrug resistance-associated protein 4-like	NA	0.102571	0.200209	0.654552	0.999936	-0.0314803	0.0186653	0.89133	1	0.0710906	0.0974382	0.754926	0.999615	0.100909	0.184853	0.667235	0.838304	-0.184064	0.595826	0.440175	0.647164	0.284973	1.43928	0.230256	0.999304	-0.927956	16.6211	4.56e-05	0.000227382	-0.7459	10.9912	0.000915454	0.00459216	-0.182056	0.619619	0.431189	0.997898	-1.46084	35.7578	2.23e-09	1.32e-08	-0.807427	11.5728	0.000669231	0.00331865	-0.653415	7.01119
100848703	LOC100848703	uncharacterized LOC100848703	NA	0.266269	3.30037	0.0692642	0.999936	-0.136566	0.865477	0.35221	1	0.129703	0.801021	0.370788	0.999615	-0.48153	11.2638	0.000790311	0.0125595	-0.251018	3.09097	0.0787277	0.222474	-0.230512	2.50803	0.113267	0.999304	-0.330272	5.36194	0.0205809	0.045105	-0.276323	3.79724	0.0513372	0.117853	-0.0539482	0.139838	0.708442	0.997898	-1.21514	56.478	5.68e-14	7e-13	-0.424132	7.59205	0.00586261	0.0202096	-0.791009	22.7289
100848754	TUSC2	tumor suppressor candidate 2	ENSBTAG00000020962	0.269356	1.56637	0.210735	0.999936	-0.328399	2.39383	0.121815	1	-0.0590431	0.0800189	0.777272	0.999615	0.308568	2.15474	0.142131	0.360179	0.180746	0.709154	0.399725	0.612567	0.127822	0.367149	0.544562	0.999304	0.362551	2.86135	0.0907311	0.154693	0.444834	4.41071	0.0357139	0.0889801	-0.0822825	0.156365	0.692525	0.997898	0.397938	2.95151	0.0857976	0.123862	0.262028	1.26135	0.261395	0.396118	0.13591	0.345403
100848761	LOC100848761	X-linked retinitis pigmentosa GTPase regulator-like	NA	0.209138	1.63244	0.201366	0.999936	-0.0872103	0.281749	0.595557	1	0.121928	0.567776	0.451144	0.999615	0.228277	1.92815	0.164961	0.393072	0.0872281	0.27382	0.60078	0.772122	0.141049	0.723676	0.394941	0.999304	0.276512	2.0496	0.152246	0.236792	0.53777	8.1374	0.00433614	0.0165104	-0.261258	1.96656	0.160813	0.997898	0.669764	10.6678	0.00109017	0.00241901	0.323763	2.32023	0.127701	0.231101	0.346002	2.84346
100848780	LOC100848780	uncharacterized LOC100848780	NA	-0.136518	0.764514	0.381919	0.999936	0.193052	1.5291	0.216247	1	0.0565335	0.131391	0.716994	0.999615	-0.127964	0.671981	0.412362	0.658024	0.340538	4.74403	0.0294002	0.115954	-0.468502	8.96758	0.00274812	0.837453	0.205478	1.71992	0.189703	0.282873	0.169886	1.17971	0.277415	0.418885	0.0355924	0.052142	0.819377	0.997898	-0.168659	1.05123	0.305224	0.375476	0.207913	1.58641	0.20784	0.333848	-0.376572	5.20052
100848794	LOC100848794	uncharacterized LOC100848794	NA	-0.130733	0.431845	0.511085	0.999936	0.267039	1.79881	0.179856	1	0.136305	0.467359	0.494204	0.999615	-0.0920175	0.198973	0.655551	0.831195	-0.273999	1.73497	0.187777	0.391592	0.181981	0.749471	0.386644	0.999304	-0.841848	18.3331	1.85e-05	0.000101828	-0.513868	7.00796	0.00811481	0.0274952	-0.327981	2.74759	0.0974011	0.997898	-1.83996	71.9124	2.25e-17	5.34e-16	-0.762103	13.6471	0.000220578	0.00129082	-1.07785	24.2232
100848801	TRIQK	triple QxxK/R motif containing	ENSBTAG00000047532	-0.00587044	0.0034996	0.952827	0.999936	0.0626693	0.398962	0.527626	1	0.0567988	0.327987	0.566847	0.999615	-0.229327	5.3044	0.0212716	0.113955	0.0115963	0.0136048	0.907146	0.953488	-0.240923	5.81517	0.0158885	0.945689	-0.306839	9.70857	0.0018341	0.00562266	-0.288087	8.57563	0.00340691	0.0135292	-0.0187515	0.036116	0.849276	0.997898	-0.583605	31.116	2.43e-08	1.21e-07	-0.205019	3.89122	0.0485393	0.109948	-0.378587	12.9886
100848808	LOC100848808	uncharacterized LOC100848808	NA	-0.09552	0.503077	0.478151	0.999936	0.112254	0.696371	0.404006	1	0.0167342	0.0154394	0.901113	0.999615	-0.349827	6.38105	0.0115345	0.0759171	-0.313902	5.08788	0.0240936	0.101263	-0.0359259	0.0644237	0.799636	0.999304	-0.0312603	0.0498211	0.823375	0.87182	-0.0574537	0.169603	0.680465	0.782548	0.0261933	0.0346935	0.852239	0.997898	0.469698	9.57625	0.0019711	0.00414191	0.0170297	0.0120201	0.912698	0.944206	0.452668	8.68058
100848815	LOC100848815	SLA class II histocompatibility antigen, DQ haplotype D alpha chain-like	ENSBTAG00000037605	0.191332	0.166705	0.683057	0.999936	0.119089	0.0646106	0.799352	1	0.310421	0.43823	0.507978	0.999615	0.21283	0.205848	0.650042	0.828373	0.137823	0.086043	0.769269	0.881388	0.0750063	0.0256027	0.872874	0.999304	-0.965705	4.02008	0.0449615	0.0869586	-0.848539	3.13719	0.0765257	0.160489	-0.117166	0.0623986	0.802744	0.997898	-0.787034	2.30643	0.128839	0.177964	-1.14396	4.92915	0.0264073	0.0680412	0.356925	0.516596
[truncated: 13,061 more rows]
[truncated: 2 more columns]
