# Supplementary material for: Comparative 'omics analyses differentiate Mycobacterium tuberculosis and Mycobacterium bovis and reveal distinct macrophage responses to infection with the human and bovine tubercle bacilli
Source: Microb Genom. 2018 Mar 20;4(3):e000163. doi: 10.1099/mgen.0.000163 (PMC5885015; doi:10.1099/mgen.0.000163)
Supplement: Supplementary File 8 [file mgen-4-163-s008.xlsx]

## Sheet: Supp_file_04.csv
Gene annotation				2hr post-infection												6hr post-infection												24hr post-infection												48hr post-infection
				M. bovis infected macrophages				M. tuberculosis macrophages				Delta comparison				M. bovis infected macrophages				M. tuberculosis macrophages				Delta comparison				M. bovis infected macrophages				M. tuberculosis macrophages				Delta comparison				M. bovis infected macrophages				M. tuberculosis macrophages				Delta comparison
Refseq#	Gene symbol	Annotation	ENSEMBL_tag	logFC_2hr	LR_2hr	PValue_2hr	FDR_2hr	logFC_2hr	LR_2hr	PValue_2hr	FDR_2hr	logFC_2hr	LR_2hr	PValue_2hr	FDR_2hr	logFC_6hr	LR_6hr	PValue_6hr	FDR_6hr	logFC_6hr	LR_6hr	PValue_6hr	FDR_6hr	logFC_6hr	LR_6hr	PValue_6hr	FDR_6hr	logFC_24hr	LR_24hr	PValue_24hr	FDR_24hr	logFC_24hr	LR_24hr	PValue_24hr	FDR_24hr	logFC_24hr	LR_24hr	PValue_24hr	FDR_24hr	logFC_48hr	LR_48hr	PValue_48hr	FDR_48hr	logFC_48hr	LR_48hr	PValue_48hr	FDR_48hr	logFC_48hr	LR_48hr
780973	gamma-aminobutyric acid (GABA) A receptor, alpha 1	GABRA1	ENSBTAG00000030286	-0.0164024	0.00119771	0.972392	0.999936	0.579297	1.75855	0.184805	1	0.562894	1.66647	0.196731	0.999615	1.61271	14.5758	0.000134631	0.00365559	1.5318	13.1171	0.000292614	0.00442676	0.0809098	0.0401692	0.84115	0.999304	5.33322	95.3412	1.6e-22	1.71e-19	4.81508	79.4747	4.88e-19	6.78e-16	0.518141	1.52582	0.216741	0.997898	6.89651	127.368	1.54e-29	4.65e-27	6.11871	102.635	4.03e-24	5.08e-21	0.777807	3.20394
530005	wingless-type MMTV integration site family, member 5A	WNT5A	ENSBTAG00000020221	-0.040271	0.00413018	0.948758	0.999936	-0.187597	0.0795028	0.777972	1	-0.227868	0.123873	0.724872	0.999615	-0.590355	0.827753	0.362923	0.610741	-0.349927	0.287373	0.591909	0.765757	-0.240428	0.14112	0.70717	0.999304	5.19116	43.7062	3.82e-11	1.03e-09	3.63849	26.6036	2.5e-07	4.65e-06	1.55267	5.13694	0.0234219	0.997898	6.41026	57.8083	2.89e-14	3.77e-13	5.03416	40.5181	1.95e-10	7.72e-09	1.3761	3.95647
509589	FERM and PDZ domain containing 4	FRMPD4	ENSBTAG00000017785	1.56404	3.30623	0.0690177	0.999936	-1.00628	1.22214	0.268941	1	0.557763	0.449031	0.502796	0.999615	0.597186	0.596179	0.44004	0.680684	1.11032	2.0384	0.153371	0.342628	-0.51313	0.379353	0.53795	0.999304	4.95176	34.479	4.31e-09	6.51e-08	3.96089	23.2308	1.44e-06	2.05e-05	0.990867	1.91301	0.166629	0.997898	6.40242	44.9741	2e-11	1.63e-10	6.39463	44.0299	3.23e-11	1.59e-09	0.00778601	4.98e-05
280741	carbonic anhydrase IV	CA4	ENSBTAG00000017969	0.176705	0.0821396	0.774419	0.999936	0.171837	0.0431918	0.835364	1	0.348542	0.236687	0.626609	0.999615	0.6386	0.80519	0.369546	0.617393	0.0771107	0.00856989	0.926242	0.96277	0.56149	0.672552	0.412163	0.999304	4.93328	24.6745	6.79e-07	5.55e-06	2.30029	6.01382	0.0141942	0.0433609	2.63299	9.70274	0.00183994	0.997898	6.21447	26.6732	2.41e-07	1.01e-06	5.88043	24.0556	9.36e-07	1.23e-05	0.334033	0.106072
616377	cytidine deaminase	CDA	ENSBTAG00000006136	-0.230708	0.149423	0.699087	0.999936	0.636268	1.13498	0.286715	1	0.40556	0.461926	0.496725	0.999615	1.64054	7.30565	0.00687381	0.0550659	1.51408	6.20541	0.012736	0.0649808	0.126464	0.0482043	0.826218	0.999304	5.62841	54.3722	1.66e-13	8.89e-12	4.69559	41.4039	1.24e-10	7.23e-09	0.932823	2.14795	0.142761	0.997898	6.03428	54.4656	1.58e-13	1.82e-12	5.17077	42.1913	8.28e-11	3.61e-09	0.863503	1.79238
613547	receptor (G protein-coupled) activity modifying protein 3	RAMP3	ENSBTAG00000020704	0.275373	0.195586	0.658307	0.999936	0.841639	1.61019	0.204466	1	1.11701	2.81905	0.0931514	0.936429	0.198011	0.115876	0.733552	0.876811	-0.525355	0.685885	0.407568	0.620105	0.723366	1.28495	0.25698	0.999304	3.77649	30.6967	3.02e-08	3.6e-07	3.22114	22.6835	1.91e-06	2.59e-05	0.555357	0.981176	0.321909	0.997898	5.96899	50.0706	1.48e-12	1.45e-11	5.20626	38.2659	6.17e-10	2.17e-08	0.762729	1.58535
280826	interleukin 6	IL6	ENSBTAG00000014921	0.259282	0.238929	0.62498	0.999936	0.776827	2.11597	0.14577	1	1.03611	3.72601	0.0535713	0.783154	2.69364	21.8366	2.97e-06	0.000224062	2.56487	20.2037	6.96e-06	0.000287488	0.128775	0.0591039	0.807918	0.999304	5.79851	74.3444	6.56e-18	1.44e-15	4.4898	50.8862	9.79e-13	1.22e-10	1.30872	5.00696	0.0252457	0.997898	5.78782	68.6509	1.18e-16	2.45e-15	4.99037	54.1901	1.82e-13	1.71e-11	0.797447	1.97767
281251	interleukin 1, beta	IL1B	ENSBTAG00000001321	0.227565	0.181376	0.670193	0.999936	0.724546	1.82102	0.177191	1	0.952111	3.10253	0.0781709	0.886179	1.98201	12.2617	0.00046236	0.00887309	2.01571	12.6986	0.000365932	0.00522357	-0.0337001	0.0039808	0.949692	0.999304	5.4331	65.7408	5.14e-16	6e-14	4.39571	48.0981	4.05e-12	4.02e-10	1.03739	3.16298	0.0753254	0.997898	5.69032	65.5921	5.55e-16	9.97e-15	4.69582	50.1491	1.42e-12	1.05e-10	0.994494	2.88035
281474	serum amyloid A 3	SAA3	ENSBTAG00000022396	0.00364519	0.000128523	0.990955	0.999936	0.297875	0.856988	0.354583	1	0.30152	0.877841	0.348794	0.999615	1.14532	12.2934	0.000454565	0.00878796	1.25367	14.6766	0.000127622	0.00245257	-0.108359	0.113427	0.736275	0.999304	3.88815	113.632	1.57e-26	2.18e-22	3.44856	92.8602	5.61e-22	6.85e-18	0.439588	1.83102	0.176007	0.997898	5.65371	183.905	6.8e-42	9.44e-38	5.37325	168.97	1.24e-38	1.72e-34	0.28046	0.668033
539238	ankyrin 2, neuronal	ANK2	NA	-0.0873275	0.0419638	0.837689	0.999936	0.421527	0.972862	0.323967	1	0.3342	0.609911	0.434821	0.999615	0.982218	5.18728	0.0227528	0.118772	0.68476	2.53188	0.111567	0.278516	0.297458	0.487065	0.485239	0.999304	4.09091	68.6331	1.19e-16	1.65e-14	3.89774	62.8463	2.23e-15	7.38e-13	0.193173	0.194488	0.659207	0.997898	5.5858	101.663	6.58e-24	6.21e-22	4.61968	74.0374	7.67e-18	1.93e-15	0.966111	4.42102
534774	beta-site APP-cleaving enzyme 2	BACE2	ENSBTAG00000000394	0.293724	0.308821	0.578405	0.999936	-0.265399	0.251112	0.616293	1	0.0283249	0.00271431	0.95845	0.999615	0.106424	0.0416673	0.838255	0.930538	0.0712335	0.0176143	0.894416	0.948198	0.035191	0.00512171	0.942947	0.999304	4.4062	54.2536	1.76e-13	9.33e-12	3.44052	37.2523	1.04e-09	4.31e-08	0.965675	3.25228	0.0713243	0.997898	5.51968	69.8315	6.46e-17	1.42e-15	5.10224	64.1925	1.13e-15	1.67e-13	0.417445	0.564595
520771	advillin	AVIL	ENSBTAG00000016913	0.194151	0.102318	0.749066	0.999936	0.0105084	0.000293033	0.986342	1	0.204659	0.114302	0.735298	0.999615	0.94737	2.4159	0.120109	0.325897	0.825544	1.84988	0.173798	0.371334	0.121826	0.0409567	0.839621	0.999304	5.38835	48.3274	3.61e-12	1.27e-10	4.36745	36.2542	1.73e-09	6.81e-08	1.0209	2.36089	0.124412	0.997898	5.33772	45.052	1.92e-11	1.57e-10	4.45005	35.9428	2.03e-09	6.09e-08	0.887673	1.74529
281096	colony stimulating factor 3 (granulocyte)	CSF3	ENSBTAG00000021462	0.229147	0.13368	0.714646	0.999936	1.26138	3.92513	0.0475696	1	1.49053	5.36979	0.0204884	0.510371	2.56862	14.3986	0.00014791	0.003924	2.31006	11.975	0.000539183	0.0070114	0.258563	0.16897	0.681029	0.999304	6.67025	64.9299	7.76e-16	8.16e-14	5.21748	45.9738	1.2e-11	1.01e-09	1.45277	4.35055	0.0369971	0.997898	5.28451	41.0131	1.51e-10	1.07e-09	4.42055	32.9635	9.39e-09	2.26e-07	0.863967	1.49145
281666	chemokine (C-C motif) ligand 20	CCL20	ENSBTAG00000021326	0.435144	0.720846	0.395867	0.999936	2.1647	15.8516	6.85e-05	0.0450855	2.59984	22.1844	2.48e-06	0.00137459	2.43218	19.2332	1.16e-05	0.000642042	2.63635	22.555	2.04e-06	0.000117573	-0.204167	0.157287	0.691667	0.999304	6.14019	76.1225	2.67e-18	6.49e-16	5.04339	54.124	1.88e-13	2.9e-11	1.0968	4.15835	0.0414297	0.997898	5.27913	55.2973	1.04e-13	1.23e-12	4.14911	35.6339	2.38e-09	6.91e-08	1.13002	4.01319
786156	chemokine (C-C motif) ligand 1	CCL1	ENSBTAG00000008832	0.184108	0.0617349	0.803775	0.999936	-0.403923	0.30616	0.580046	1	-0.219815	0.0992959	0.752676	0.999615	0.582534	0.860772	0.353523	0.601838	1.08805	2.96404	0.0851347	0.233817	-0.505519	0.686127	0.407485	0.999304	3.1691	20.6322	5.57e-06	3.51e-05	3.2883	22.2303	2.42e-06	3.14e-05	-0.119201	0.0556668	0.813481	0.997898	5.22938	44.2954	2.82e-11	2.25e-10	3.76621	23.4836	1.26e-06	1.58e-05	1.46317	5.36731
506412	serum amyloid A2	SAA2	ENSBTAG00000022394	0.0205817	0.00160476	0.968046	0.999936	-0.121953	0.055756	0.813334	1	-0.101371	0.0386136	0.844216	0.999615	0.329014	0.40744	0.523271	0.743263	0.55864	1.16384	0.280671	0.497358	-0.229626	0.199543	0.65509	0.999304	4.47702	53.4721	2.62e-13	1.29e-11	3.2055	32.2576	1.35e-08	3.94e-07	1.27152	5.59908	0.0179699	0.997898	5.22152	61.2952	4.91e-15	7.48e-14	4.65938	53.3216	2.83e-13	2.55e-11	0.562145	0.997714
539123	sphingosine-1-phosphate receptor 3	S1PR3	ENSBTAG00000011374	-0.162475	0.067208	0.795446	0.999936	-0.177815	0.0891874	0.765213	1	-0.34029	0.301506	0.58294	0.999615	0.765187	1.69654	0.192741	0.430641	0.834952	2.05069	0.152137	0.341018	-0.0697644	0.0111762	0.915806	0.999304	3.67098	30.5865	3.19e-08	3.78e-07	3.36451	26.4841	2.66e-07	4.92e-06	0.30647	0.225316	0.635019	0.997898	5.18747	42.2776	7.92e-11	5.85e-10	4.46301	31.1881	2.34e-08	4.9e-07	0.724458	1.50784
100313040	microRNA mir-371	MIR371	ENSBTAG00000036392	-0.332077	0.259668	0.610348	0.999936	0.950894	2.15649	0.141969	1	0.618817	0.893374	0.344565	0.999615	1.58907	6.91299	0.00855717	0.0629537	1.01314	2.83086	0.0924687	0.246374	0.575932	0.997424	0.317935	0.999304	3.64204	29.802	4.78e-08	5.34e-07	3.29934	25.314	4.87e-07	8.18e-06	0.342701	0.278927	0.597406	0.997898	5.16086	39.6106	3.1e-10	2.08e-09	4.19401	26.1584	3.15e-07	4.79e-06	0.966846	2.25166
101906218	myeloid-associated differentiation marker-like	LOC101906218	ENSBTAG00000012326	0.418217	0.458026	0.498548	0.999936	-0.37878	0.372689	0.541542	1	0.0394374	0.00336855	0.953717	0.999615	0.637239	1.08968	0.296542	0.548084	0.22308	0.136519	0.711767	0.84618	0.41416	0.459411	0.497899	0.999304	2.48882	13.2363	0.00027458	0.00108851	2.33993	11.8187	0.000586402	0.00316835	0.148888	0.0708246	0.79014	0.997898	5.04279	39.0063	4.22e-10	2.78e-09	4.29923	28.2853	1.05e-07	1.84e-06	0.74356	1.53988
282876	nitric oxide synthase 2, inducible	NOS2	ENSBTAG00000006894	0.144033	0.0739744	0.785636	0.999936	0.665894	1.56115	0.211497	1	0.809927	2.29446	0.129836	0.999615	1.8986	11.633	0.000647911	0.0110439	1.4308	6.81134	0.00905806	0.0510835	0.467801	0.762975	0.382399	0.999304	4.09461	43.4837	4.28e-11	1.14e-09	3.83343	38.6035	5.19e-10	2.39e-08	0.261175	0.218432	0.640237	0.997898	5.01605	56.2687	6.32e-14	7.73e-13	3.6728	34.0549	5.36e-09	1.39e-07	1.34326	5.50045
506242	SH2 domain containing 4A	SH2D4A	ENSBTAG00000001186	-0.530057	0.88568	0.346651	0.999936	0.320093	0.338059	0.560952	1	-0.209965	0.139114	0.709163	0.999615	0.981947	3.35431	0.0670292	0.231656	0.686278	1.66761	0.196579	0.401588	0.29567	0.312829	0.575949	0.999304	4.10489	43.0723	5.28e-11	1.38e-09	3.02595	25.3858	4.69e-07	7.92e-06	1.07894	3.71094	0.0540571	0.997898	4.8914	48.2631	3.73e-12	3.41e-11	4.13924	36.5958	1.45e-09	4.52e-08	0.752154	1.72842
100847724	WAP four-disulfide core domain protein 18-like	LOC100847724	ENSBTAG00000039504	0.815882	1.43673	0.230669	0.999936	0.194903	0.0801406	0.777107	1	1.01079	2.22247	0.136015	0.999615	-0.274196	0.174793	0.675887	0.843315	-0.0727692	0.0166267	0.897401	0.949351	-0.201427	0.0828188	0.773513	0.999304	1.98234	10.0355	0.00153556	0.00480294	0.923535	2.19144	0.138779	0.252599	1.05881	3.23334	0.0721535	0.997898	4.78541	38.2782	6.13e-10	3.92e-09	3.20138	17.7932	2.46e-05	0.000200911	1.58403	5.89463
522184	potassium inwardly-rectifying channel, subfamily J, member 15	KCNJ15	ENSBTAG00000000973	-0.686992	1.26451	0.2608	0.999936	0.313314	0.28192	0.595446	1	-0.373678	0.36792	0.54414	0.999615	1.14911	4.45485	0.0348022	0.153588	1.4957	7.47709	0.00624889	0.03917	-0.346583	0.438187	0.507999	0.999304	3.96752	41.8936	9.64e-11	2.3e-09	2.7304	21.2025	4.13e-06	4.93e-05	1.23712	5.36402	0.0205563	0.997898	4.73226	46.0305	1.16e-11	9.81e-11	4.04821	35.1422	3.06e-09	8.68e-08	0.684053	1.43352
101903752	uncharacterized LOC101903752	LOC101903752	NA	0.0370589	0.00497324	0.943779	0.999936	1.49129	5.6734	0.017224	0.72778	1.52835	5.86131	0.0154773	0.438049	1.862	10.1866	0.00141464	0.0188009	1.48994	6.67705	0.0097662	0.0537509	0.372063	0.477133	0.489724	0.999304	3.91092	33.9514	5.65e-09	8.22e-08	3.25278	24.9808	5.79e-07	9.4e-06	0.658135	1.36272	0.243067	0.997898	4.7039	40.0639	2.46e-10	1.68e-09	3.42915	21.8066	3.02e-06	3.34e-05	1.27475	4.44369
515648	neurexophilin and PC-esterase domain family, member 4	NXPE4	ENSBTAG00000005945	0.261455	0.260044	0.61009	0.999936	-0.127381	0.0628702	0.802016	1	0.134074	0.0638412	0.800525	0.999615	0.757361	2.08501	0.148751	0.370011	0.703475	1.82104	0.17719	0.376264	0.0538866	0.0141182	0.905418	0.999304	3.67238	45.1956	1.78e-11	5.16e-10	3.09134	33.4403	7.35e-09	2.36e-07	0.581045	1.5085	0.219368	0.997898	4.64221	57.7161	3.03e-14	3.93e-13	4.05408	44.792	2.19e-11	1.15e-09	0.588125	1.37485
528813	sodium channel, non-voltage-gated 1, delta subunit	SCNN1D	ENSBTAG00000017674	-0.175607	0.271458	0.602356	0.999936	0.00442242	0.000160793	0.989883	1	-0.171185	0.257915	0.611556	0.999615	0.557212	2.72269	0.0989312	0.289899	0.592927	3.08309	0.0791099	0.223167	-0.0357157	0.0112705	0.915453	0.999304	3.61665	89.8641	2.55e-21	1.77e-18	3.06833	68.7121	1.14e-16	6.87e-14	0.548324	2.49753	0.114025	0.997898	4.6083	121.282	3.32e-28	7.3e-26	3.82773	89.2098	3.55e-21	1.97e-18	0.780566	4.66732
104972660	uncharacterized LOC104972660	LOC104972660	NA	0.399473	0.749123	0.386754	0.999936	0.499112	1.10702	0.29273	1	0.898585	3.59835	0.057837	0.810594	1.33316	7.90697	0.00492446	0.0443681	1.53185	10.247	0.00136904	0.0137349	-0.198687	0.195078	0.658723	0.999304	3.32805	36.1938	1.79e-09	2.97e-08	2.60231	22.4425	2.17e-06	2.88e-05	0.725744	2.3388	0.126187	0.997898	4.59347	57.4184	3.52e-14	4.52e-13	4.49591	54.7079	1.4e-13	1.34e-11	0.0975606	0.0384506
613667	chemokine (C-X-C motif) ligand 3	CXCL3	ENSBTAG00000037778	0.427432	1.10506	0.293157	0.999936	0.750534	3.38589	0.0657567	1	1.17797	8.19071	0.00421054	0.197369	2.05551	23.2435	1.43e-06	0.000135641	1.90674	20.2821	6.68e-06	0.000279269	0.148775	0.134501	0.71381	0.999304	4.72419	95.4857	1.49e-22	1.71e-19	3.91633	70.8874	3.78e-17	2.92e-14	0.807859	3.63317	0.0566388	0.997898	4.58218	83.0419	8.03e-20	3.08e-18	4.16603	71.8592	2.31e-17	5.34e-15	0.416149	0.91777
282431	prokineticin receptor 2	PROKR2	ENSBTAG00000015872	-0.126225	0.0739186	0.785714	0.999936	0.0781757	0.0286349	0.865625	1	-0.0480493	0.0106808	0.917687	0.999615	0.513069	1.24042	0.265389	0.514932	0.515461	1.25773	0.262081	0.477715	-0.0023924	2.35e-05	0.99613	0.999304	4.11111	57.0585	4.23e-14	2.73e-12	3.02149	35.6321	2.38e-09	8.94e-08	1.08963	4.76505	0.0290432	0.997898	4.57745	63.2716	1.8e-15	2.97e-14	3.90384	50.2817	1.33e-12	9.94e-11	0.67361	1.76196
404071	metallothionein-1A	MT1A	ENSBTAG00000038067	-0.0921576	0.0320282	0.857966	0.999936	0.0688779	0.0179278	0.893486	1	-0.0232797	0.00204468	0.963933	0.999615	0.0685607	0.0177952	0.893878	0.956748	0.123138	0.0573016	0.810813	0.904408	-0.0545768	0.0112741	0.91544	0.999304	3.88754	40.4658	2e-10	4.4e-09	3.03383	27.651	1.45e-07	2.97e-06	0.853713	2.45783	0.116941	0.997898	4.57144	49.5387	1.95e-12	1.86e-11	3.36939	31.5103	1.98e-08	4.24e-07	1.20204	4.29572
100296618	WAP four-disulfide core domain protein 18	LOC100296618	ENSBTAG00000025260	-1.01749	1.00429	0.316275	0.999936	-0.382734	0.171538	0.678749	1	-1.40022	2.15837	0.141795	0.999615	0.26928	0.0847239	0.770995	0.898295	1.60489	3.87256	0.0490817	0.163429	-1.33561	3.01856	0.0823163	0.994166	3.0689	13.0095	0.00030991	0.00120854	1.93181	5.15595	0.0231668	0.063664	1.13709	2.51976	0.112428	0.997898	4.5505	21.4557	3.62e-06	1.25e-05	4.44772	21.8165	3e-06	3.32e-05	0.102776	0.00161937
280828	chemokine (C-X-C motif) ligand 8	CXCL8	ENSBTAG00000019716	0.279359	0.41357	0.520163	0.999936	0.440126	1.02616	0.311063	1	0.719485	2.71656	0.0993116	0.947007	1.70858	14.4256	0.000145804	0.00388297	1.6939	14.2635	0.000158917	0.00288987	0.0146754	0.00114546	0.973001	0.999304	4.47482	73.9563	7.99e-18	1.73e-15	3.36692	47.7619	4.81e-12	4.64e-10	1.10789	5.52521	0.0187443	0.997898	4.52796	71.3041	3.06e-17	7.07e-16	3.53901	47.9926	4.28e-12	2.69e-10	0.988952	4.46088
532829	lysophosphatidic acid receptor 3	LPAR3	ENSBTAG00000003791	-0.201591	0.342185	0.558571	0.999936	0.349767	1.02738	0.310775	1	0.148176	0.184627	0.667427	0.999615	1.1545	10.8098	0.00100961	0.0149983	1.26125	12.7873	0.000348976	0.00508618	-0.106754	0.0958906	0.756818	0.999304	3.53744	82.7458	9.33e-20	3.6e-17	3.0409	63.9583	1.27e-15	4.77e-13	0.496543	2.0007	0.157227	0.997898	4.50114	113.292	1.86e-26	2.97e-24	3.9205	89.3822	3.25e-21	1.9e-18	0.580633	2.49665
104975525	uncharacterized LOC104975525	LOC104975525	NA	-0.116943	0.0374757	0.8465	0.999936	-0.0826388	0.0203737	0.886498	1	-0.199582	0.112782	0.736999	0.999615	0.0446014	0.00601367	0.938188	0.977142	-0.129968	0.053439	0.817184	0.907147	0.174569	0.0954921	0.757308	0.999304	3.12792	25.4538	4.53e-07	3.88e-06	2.11576	12.3121	0.000450042	0.00255288	1.01216	3.41212	0.0647192	0.997898	4.49539	41.5085	1.17e-10	8.42e-10	3.15395	20.5531	5.8e-06	5.9e-05	1.34144	4.97869
613320	metallothionein 3	MT3	ENSBTAG00000016886	0.277549	0.155792	0.693061	0.999936	0.307376	0.213339	0.644163	1	0.584925	0.753312	0.38543	0.999615	-0.131689	0.0381296	0.845183	0.934043	0.255268	0.141531	0.706764	0.843477	-0.386957	0.330415	0.565415	0.999304	4.76718	32.3366	1.3e-08	1.71e-07	3.60527	22.4725	2.13e-06	2.84e-05	1.16191	2.51207	0.112978	0.997898	4.47287	28.2797	1.05e-07	4.72e-07	3.47582	18.3869	1.8e-05	0.000153284	0.997049	2.12732
618238	mammary serum amyloid A3.2	M-SAA3.2	ENSBTAG00000010433	0.00946657	0.00115716	0.972864	0.999936	0.400394	2.0626	0.150952	1	0.40986	2.16043	0.141605	0.999615	1.10407	15.3374	8.99e-05	0.00266603	1.16351	16.9918	3.75e-05	0.00100364	-0.0594374	0.0457786	0.830579	0.999304	2.71488	82.8619	8.8e-20	3.49e-17	2.4418	68.1569	1.51e-16	8.06e-14	0.273073	0.964302	0.326105	0.997898	4.42854	168.388	1.66e-38	7.7e-35	3.97103	139.278	3.83e-32	2.66e-28	0.45751	2.39111
538853	zinc finger and SCAN domain containing 10	ZSCAN10	ENSBTAG00000034238	0.628686	0.796016	0.372287	0.999936	1.01032	1.54561	0.213784	1	1.63901	4.04708	0.0442478	0.723984	1.69447	6.00457	0.0142689	0.0867197	1.58198	5.20652	0.0225023	0.0969206	0.11249	0.0458104	0.830521	0.999304	6.60541	41.3027	1.3e-10	3.01e-09	6.1193	35.3167	2.8e-09	1.04e-07	0.486108	0.495701	0.481395	0.997898	4.33636	21.0638	4.44e-06	1.51e-05	3.79603	15.5256	8.14e-05	0.000566101	0.540321	0.458514
503620	fms-related tyrosine kinase 1	FLT1	ENSBTAG00000016915	0.0486592	0.00918393	0.923653	0.999936	0.151552	0.089624	0.764656	1	0.200211	0.156021	0.692847	0.999615	1.08952	4.4762	0.03437	0.152408	0.901834	3.09381	0.0785904	0.222312	0.18769	0.136261	0.712027	0.999304	4.35375	48.7647	2.89e-12	1.06e-10	3.17044	30.8796	2.75e-08	7.15e-07	1.18331	4.33135	0.0374166	0.997898	4.22473	45.8718	1.26e-11	1.06e-10	3.01216	26.5854	2.52e-07	3.98e-06	1.21257	4.76272
616348	ADP-ribosylation factor-like 14 effector protein-like	ARL14EPL	ENSBTAG00000039618	-0.183649	0.16327	0.686164	0.999936	0.222367	0.246376	0.619639	1	0.0387173	0.00780944	0.929582	0.999615	0.905248	4.27998	0.0385638	0.164284	1.04669	5.66797	0.0172774	0.0808241	-0.141443	0.106863	0.743745	0.999304	3.33507	43.6162	4e-11	1.07e-09	2.76232	32.2738	1.34e-08	3.92e-07	0.572747	1.54015	0.214595	0.997898	4.2223	52.6636	3.96e-13	4.23e-12	3.91023	45.2786	1.71e-11	9.09e-10	0.312065	0.393383
614651	junctophilin 2	JPH2	ENSBTAG00000023002	0.0334758	0.00325479	0.954505	0.999936	0.215799	0.130592	0.717819	1	0.249275	0.175452	0.675311	0.999615	1.77677	9.88115	0.0016698	0.0211199	1.59013	7.95511	0.00479517	0.0328899	0.18664	0.121375	0.727548	0.999304	3.37765	28.9639	7.37e-08	7.83e-07	2.88934	21.7701	3.07e-06	3.83e-05	0.488317	0.78108	0.376811	0.997898	4.19651	35.61	2.41e-09	1.41e-08	3.06459	19.7986	8.6e-06	8.23e-05	1.13192	3.89451
507407	musculin	MSC	ENSBTAG00000005404	-0.150089	0.101996	0.749448	0.999936	1.75421	12.4987	0.000407234	0.134533	1.60412	10.5131	0.00118531	0.0871651	1.64507	10.8541	0.000985781	0.0147072	2.14783	18.0043	2.2e-05	0.000684134	-0.502752	1.09835	0.294629	0.999304	3.20246	33.2035	8.3e-09	1.15e-07	2.9897	29.8817	4.59e-08	1.11e-06	0.212759	0.194694	0.659038	0.997898	4.19518	45.6782	1.39e-11	1.16e-10	3.51858	31.877	1.64e-08	3.65e-07	0.676606	1.72418
505184	serpin peptidase inhibitor, clade B (ovalbumin), member 2	SERPINB2	ENSBTAG00000023198	0.0915973	0.032731	0.856433	0.999936	0.259528	0.263607	0.607653	1	0.351125	0.480501	0.488196	0.999615	1.16968	5.17292	0.0229416	0.119353	1.13411	4.90283	0.0268126	0.108241	0.0355684	0.00496631	0.943818	0.999304	4.53064	55.6113	8.83e-14	5.13e-12	3.29789	33.7487	6.27e-09	2.06e-07	1.23275	5.32905	0.0209728	0.997898	4.19272	43.8889	3.48e-11	2.72e-10	3.20742	28.935	7.48e-08	1.37e-06	0.985299	3.2711
514609	SLAM family member 8	SLAMF8	ENSBTAG00000016698	-0.0616708	0.0219837	0.882131	0.999936	0.204075	0.240266	0.624014	1	0.142404	0.117341	0.731937	0.999615	0.785083	3.52432	0.0604745	0.217718	0.961277	5.23925	0.0220828	0.0956299	-0.176195	0.179587	0.671728	0.999304	3.61196	60.1916	8.61e-15	6.35e-13	3.78108	64.3005	1.07e-15	4.12e-13	-0.16912	0.164135	0.685378	0.997898	4.15304	67.7846	1.82e-16	3.67e-15	3.36094	47.5227	5.44e-12	3.28e-10	0.792104	3.25871
100848100	WAP four-disulfide core domain protein 18-like	LOC100848100	ENSBTAG00000046944	0.837793	0.97643	0.323082	0.999936	-1.03764	1.67678	0.195353	1	-0.199844	0.0685127	0.793515	0.999615	0.574	0.784263	0.37584	0.624388	0.29258	0.180807	0.67068	0.819885	0.28142	0.218768	0.63998	0.999304	2.87073	19.0095	1.3e-05	7.44e-05	2.38649	13.1957	0.000280597	0.00172575	0.484238	0.69232	0.405376	0.997898	4.12359	32.0912	1.47e-08	7.57e-08	3.72522	26.8133	2.24e-07	3.56e-06	0.398368	0.418703
281735	chemokine (C-X-C motif) ligand 5	CXCL5	ENSBTAG00000009812	-0.083875	0.0393191	0.842818	0.999936	0.14691	0.120568	0.72842	1	0.0630346	0.0222068	0.881538	0.999615	1.32925	9.39124	0.00218025	0.0257236	1.25122	8.40986	0.00373192	0.0277791	0.0780345	0.0340147	0.853676	0.999304	4.35957	75.4514	3.75e-18	8.81e-16	3.55406	54.9864	1.21e-13	2e-11	0.80551	3.28937	0.0697296	0.997898	4.11555	64.5906	9.22e-16	1.6e-14	4.06436	63.4244	1.67e-15	2.39e-13	0.0511925	0.0125353
510187	mesenteric estrogen-dependent adipogenesis	MEDAG	ENSBTAG00000008271	-0.0823854	0.0254391	0.873278	0.999936	0.166705	0.106227	0.744482	1	0.0843199	0.0273517	0.868642	0.999615	0.614963	1.46158	0.226679	0.469989	0.900308	3.10862	0.0778787	0.220975	-0.285345	0.318217	0.572681	0.999304	4.35754	48.314	3.63e-12	1.28e-10	2.97758	28.3868	9.93e-08	2.14e-06	1.37995	5.81674	0.0158744	0.997898	4.11358	42.9752	5.54e-11	4.18e-10	3.36274	32.0779	1.48e-08	3.35e-07	0.750849	1.81663
614323	carbonic anhydrase XII	CA12	ENSBTAG00000019390	-0.0663497	0.0461281	0.829943	0.999936	-0.0141883	0.00210944	0.963367	1	-0.080538	0.0679457	0.794352	0.999615	0.480042	2.39803	0.121488	0.327819	0.51086	2.71392	0.0994763	0.258503	-0.0308173	0.00996013	0.920503	0.999304	2.98574	77.4112	1.39e-18	3.93e-16	2.8013	69.3265	8.34e-17	5.51e-14	0.184442	0.34757	0.555492	0.997898	4.07497	120.708	4.43e-28	9.31e-26	3.92746	112.882	2.29e-26	3.97e-23	0.147504	0.203175
513513	chitinase 3-like 2	CHI3L2	ENSBTAG00000013578	0.201679	0.104294	0.746736	0.999936	-0.177884	0.0798597	0.777488	1	0.0237945	0.00157502	0.968343	0.999615	0.550366	0.761521	0.382853	0.630365	0.58914	0.868975	0.351239	0.568217	-0.0387743	0.00390652	0.950163	0.999304	3.15288	19.8047	8.58e-06	5.14e-05	2.33788	11.4185	0.000727149	0.00377873	0.815004	1.66957	0.196316	0.997898	4.03043	27.3175	1.73e-07	7.44e-07	3.52718	20.9397	4.74e-06	4.94e-05	0.503256	0.547016
504861	solute carrier family 7 (cationic amino acid transporter, y+ system), member 3-like	LOC504861	ENSBTAG00000015061	-0.0539675	0.0213573	0.88381	0.999936	0.415729	1.26456	0.260789	1	0.361761	0.957229	0.327886	0.999615	1.17083	9.75053	0.00179271	0.0222287	0.988194	6.98876	0.00820229	0.0476977	0.182636	0.244953	0.620652	0.999304	3.71746	78.0193	1.02e-18	3.08e-16	3.07522	57.0998	4.14e-14	8.1e-12	0.642233	2.83952	0.0919714	0.997898	4.01593	81.8807	1.45e-19	5.31e-18	3.51682	64.7867	8.35e-16	1.27e-13	0.499112	1.57054
100125282	cadherin-related family member 5	CDHR5	ENSBTAG00000047914	0.0208348	0.0034898	0.952893	0.999936	0.182729	0.24697	0.619217	1	0.203563	0.310171	0.577576	0.999615	0.231116	0.419797	0.517038	0.738601	0.120597	0.114748	0.734802	0.860916	0.110519	0.0943382	0.758733	0.999304	1.90067	23.5672	1.21e-06	9.17e-06	2.00789	26.3047	2.92e-07	5.28e-06	-0.107222	0.0907613	0.763212	0.997898	3.99291	72.9978	1.3e-17	3.19e-16	3.64193	60.3332	8.01e-15	9.66e-13	0.350975	0.861837
280994	alkaline phosphatase, liver/bone/kidney	ALPL	ENSBTAG00000008951	0.0371593	0.00543373	0.941238	0.999936	0.254769	0.143571	0.704757	1	0.291928	0.194313	0.659351	0.999615	0.520863	0.665186	0.414735	0.660259	0.497156	0.595713	0.440218	0.647164	0.0237073	0.001426	0.969877	0.999304	3.15073	23.1829	1.47e-06	1.09e-05	2.39153	13.9379	0.000188947	0.0012413	0.759196	1.59507	0.206603	0.997898	3.99139	29.0704	6.98e-08	3.22e-07	3.5812	24.7262	6.61e-07	9.1e-06	0.410194	0.407996
533929	fibroblast growth factor 18	FGF18	ENSBTAG00000000128	-0.3108	0.622617	0.430076	0.999936	0.752936	3.60275	0.0576841	1	0.442136	1.2484	0.263857	0.999615	1.72739	17.7066	2.58e-05	0.00109022	1.49256	13.3141	0.000263411	0.00411579	0.234831	0.357571	0.549858	0.999304	3.96134	70.7011	4.16e-17	6.71e-15	3.1881	48.0852	4.08e-12	4.02e-10	0.77324	3.673	0.0553005	0.997898	3.9883	61.9448	3.53e-15	5.51e-14	3.75841	54.9236	1.25e-13	1.22e-11	0.229886	0.292492
534569	collagen and calcium binding EGF domains 1	CCBE1	ENSBTAG00000008723	-0.135309	0.0680006	0.79427	0.999936	0.118964	0.0535995	0.816914	1	-0.0163454	0.000897834	0.976096	0.999615	0.383638	0.562144	0.453397	0.691691	0.398127	0.604028	0.437045	0.644783	-0.0144889	0.000731382	0.978425	0.999304	3.08687	28.5277	9.24e-08	9.59e-07	2.36874	18.915	1.37e-05	0.000137016	0.718122	1.87346	0.17108	0.997898	3.97832	36.0384	1.93e-09	1.15e-08	3.01157	22.7466	1.85e-06	2.19e-05	0.966749	2.90237
617828	adenosine A2a receptor	ADORA2A	ENSBTAG00000016944	-0.0356606	0.00914266	0.923825	0.999936	0.231876	0.390603	0.531982	1	0.196216	0.280994	0.59605	0.999615	0.898432	5.94527	0.0147568	0.0884994	0.691125	3.52241	0.0605443	0.18747	0.207307	0.323438	0.569549	0.999304	3.53088	71.1787	3.26e-17	5.8e-15	3.17016	58.7666	1.78e-14	4.04e-12	0.360719	0.935365	0.333473	0.997898	3.95267	75.6185	3.44e-18	9.51e-17	3.71801	66.6289	3.28e-16	5.61e-14	0.234661	0.354243
532569	S100 calcium binding protein A9	S100A9	ENSBTAG00000006505	-0.0205049	0.0028972	0.957074	0.999936	-0.0938518	0.0607118	0.805374	1	-0.114357	0.0900206	0.764151	0.999615	0.27863	0.53398	0.464938	0.701426	0.430454	1.27086	0.259605	0.475577	-0.151824	0.158836	0.69023	0.999304	2.71496	41.9668	9.28e-11	2.23e-09	2.43483	34.5234	4.21e-09	1.46e-07	0.280131	0.523165	0.469495	0.997898	3.93392	72.942	1.34e-17	3.27e-16	3.95281	73.1803	1.18e-17	2.88e-15	-0.0188939	0.0021844
280840	leukemia inhibitory factor	LIF	ENSBTAG00000007424	-0.388396	0.706369	0.400652	0.999936	0.789959	2.71373	0.099488	1	0.401563	0.690209	0.406093	0.999615	1.01106	4.33811	0.0372684	0.160939	0.965001	3.89613	0.0483975	0.162112	0.0460641	0.0112839	0.915403	0.999304	3.95494	48.6251	3.1e-12	1.13e-10	3.27214	34.2124	4.94e-09	1.68e-07	0.682797	1.99855	0.15745	0.997898	3.90001	39.5263	3.24e-10	2.17e-09	2.96656	23.0404	1.59e-06	1.92e-05	0.933451	3.48835
788085	transmembrane protein 158	TMEM158	ENSBTAG00000031287	0.0323738	0.00845674	0.926729	0.999936	0.460991	1.68959	0.193656	1	0.493364	1.93209	0.16453	0.999615	1.09563	9.31697	0.00227041	0.0265071	0.936624	6.87423	0.00874475	0.049788	0.159009	0.203765	0.651699	0.999304	3.05405	61.209	5.13e-15	4.07e-13	2.54304	44.4375	2.63e-11	1.96e-09	0.511018	1.97656	0.159753	0.997898	3.89848	84.8166	3.27e-20	1.42e-18	3.36714	65.3783	6.18e-16	9.64e-14	0.531337	1.969
281043	chemokine (C-C motif) ligand 2	CCL2	ENSBTAG00000037811	0.183219	0.150408	0.698146	0.999936	0.354195	0.561875	0.453506	1	0.537414	1.2853	0.256916	0.999615	1.45576	8.87958	0.00288378	0.0309929	1.4233	8.56112	0.00343419	0.0263547	0.032465	0.00472856	0.945177	0.999304	2.9321	29.7112	5.01e-08	5.57e-07	2.56013	23.4624	1.27e-06	1.85e-05	0.371967	0.578735	0.446809	0.997898	3.88046	43.4333	4.39e-11	3.36e-10	2.91829	26.1604	3.14e-07	4.79e-06	0.962168	3.62568
613358	metallothionein 1E	MT1E	ENSBTAG00000001595	-0.0882773	0.0304322	0.861513	0.999936	-0.0891866	0.0311317	0.859947	1	-0.177464	0.123089	0.725708	0.999615	-0.0311964	0.00376523	0.951071	0.981007	-0.153482	0.0917763	0.761931	0.877473	0.122286	0.0585989	0.808724	0.999304	3.65666	38.6227	5.14e-10	9.98e-09	2.8588	26.802	2.25e-07	4.27e-06	0.797862	2.16234	0.141429	0.997898	3.87653	40.4505	2.02e-10	1.39e-09	3.28836	30.6254	3.13e-08	6.26e-07	0.588171	1.10346
514933	Epstein-Barr virus induced 3	EBI3	ENSBTAG00000012829	-0.1883	0.342948	0.558133	0.999936	0.588041	3.31003	0.0688582	1	0.399741	1.52899	0.216264	0.999615	1.50801	21.0491	4.48e-06	0.000307491	1.24924	14.6154	0.000131835	0.00250234	0.25877	0.656043	0.41796	0.999304	3.16764	80.395	3.07e-19	1.06e-16	2.59594	56.3205	6.16e-14	1.1e-11	0.571697	3.04999	0.0807378	0.997898	3.87336	103.053	3.26e-24	3.43e-22	3.35327	78.8298	6.77e-19	2.09e-16	0.520097	2.30566
101907142	uncharacterized LOC101907142	LOC101907142	NA	-0.183112	0.213491	0.644045	0.999936	0.228608	0.342478	0.558403	1	0.0454959	0.0140832	0.905535	0.999615	1.31883	12.0884	0.000507362	0.00944351	1.39675	13.5512	0.000232148	0.00377615	-0.0779168	0.0441359	0.833601	0.999304	2.47451	32.8514	9.95e-09	1.35e-07	1.9016	19.7114	9.01e-06	9.55e-05	0.57291	2.20169	0.13786	0.997898	3.86447	65.856	4.85e-16	8.84e-15	3.01231	39.7753	2.85e-10	1.09e-08	0.852163	4.42087
784997	UDP-GlcNAc:betaGal beta-1,3-N-acetylglucosaminyltransferase 3	B3GNT3	ENSBTAG00000046750	0.00805391	0.000362946	0.9848	0.999936	0.00498321	9.03e-05	0.992419	1	0.0130371	0.000800359	0.97743	0.999615	0.271902	0.416439	0.518719	0.740227	0.351216	0.68784	0.4069	0.619516	-0.0793141	0.0349578	0.851684	0.999304	2.52498	31.3417	2.16e-08	2.69e-07	2.06321	21.4399	3.65e-06	4.45e-05	0.461775	1.3098	0.252431	0.997898	3.85388	63.7146	1.44e-15	2.42e-14	2.99964	39.5779	3.15e-10	1.19e-08	0.854238	4.06165
614367	interleukin 23 receptor	IL23R	ENSBTAG00000014983	-0.166459	0.250295	0.616867	0.999936	0.516735	2.39219	0.121943	1	0.350277	1.09656	0.295022	0.999615	0.851452	6.56142	0.0104213	0.0711621	1.05285	9.96184	0.00159818	0.0152719	-0.201396	0.376508	0.539478	0.999304	3.2485	78.8841	6.59e-19	2.08e-16	2.82579	62.067	3.32e-15	1.02e-12	0.422712	1.62006	0.203083	0.997898	3.84467	95.7296	1.32e-22	9.23e-21	3.93291	98.7226	2.9e-23	2.88e-20	-0.0882356	0.06461
100336471	interleukin 17 receptor E-like	IL17REL	ENSBTAG00000045808	0.0524247	0.0203122	0.886668	0.999936	0.366473	0.962507	0.326556	1	0.418898	1.2609	0.26148	0.999615	1.25403	11.191	0.000821963	0.0128143	1.18914	10.169	0.00142822	0.0141446	0.0648977	0.0315662	0.858983	0.999304	3.01267	54.1259	1.88e-13	9.74e-12	2.45966	38.2835	6.12e-10	2.76e-08	0.553013	2.1852	0.139343	0.997898	3.79971	73.7017	9.09e-18	2.29e-16	3.15508	52.9056	3.5e-13	3.07e-11	0.644628	2.69978
522018	NLR family, pyrin domain containing 12	NLRP12	ENSBTAG00000038149	0.127512	0.0827359	0.773624	0.999936	0.396555	0.794636	0.372702	1	0.524067	1.37846	0.240364	0.999615	1.31754	8.43827	0.00367407	0.0363089	1.28501	8.02138	0.00462282	0.0322158	0.0325306	0.00536645	0.941602	0.999304	3.67331	50.7206	1.06e-12	4.41e-11	2.89788	35.076	3.17e-09	1.15e-07	0.775433	2.61705	0.105721	0.997898	3.78198	50.705	1.07e-12	1.07e-11	3.13468	36.7363	1.35e-09	4.26e-08	0.647296	1.85447
503555	Fc fragment of IgA, receptor for	FCAR	ENSBTAG00000021647	0.113336	0.104665	0.746302	0.999936	-0.0844653	0.0582115	0.809345	1	0.0288708	0.00678812	0.934337	0.999615	0.171199	0.238399	0.625365	0.813164	0.22189	0.400175	0.526999	0.718962	-0.0506911	0.0208764	0.885116	0.999304	2.80384	52.9455	3.43e-13	1.62e-11	2.44792	41.5867	1.13e-10	6.86e-09	0.355917	0.996448	0.318171	0.997898	3.77829	80.8035	2.49e-19	8.54e-18	3.42307	68.3425	1.37e-16	2.69e-14	0.355212	0.886951
616818	S100 calcium binding protein A8	S100A8	ENSBTAG00000012640	0.100996	0.0861441	0.769138	0.999936	-0.0822172	0.0571049	0.811132	1	0.0187793	0.00297911	0.956472	0.999615	0.0541333	0.0247795	0.874918	0.947567	0.172584	0.251535	0.615996	0.782758	-0.118451	0.118545	0.730618	0.999304	2.24991	37.6207	8.59e-10	1.57e-08	2.03357	31.1692	2.36e-08	6.3e-07	0.216339	0.389582	0.532519	0.997898	3.74718	82.3628	1.13e-19	4.26e-18	3.90765	87.3374	9.15e-21	4.53e-18	-0.160473	0.191819
618218	Na+/K+ transporting ATPase interacting 1	NKAIN1	ENSBTAG00000020159	0.620612	1.08661	0.297223	0.999936	-0.360383	0.36533	0.545561	1	0.260229	0.185531	0.666662	0.999615	0.1058	0.0301041	0.862254	0.940533	-0.135099	0.0585797	0.808755	0.903033	0.240899	0.174004	0.676578	0.999304	3.2018	21.3797	3.77e-06	2.5e-05	1.60538	6.12471	0.0133305	0.0412215	1.59642	6.44465	0.0111287	0.997898	3.72091	27.7116	1.41e-07	6.17e-07	2.31542	11.7911	0.000595137	0.00300602	1.40548	4.77504
518004	secreted frizzled-related protein 4	SFRP4	ENSBTAG00000015366	0.204921	0.257982	0.61151	0.999936	0.448873	1.21043	0.271248	1	0.653795	2.54768	0.110457	0.981796	0.88368	4.08319	0.0433118	0.176493	0.832116	3.53843	0.0599622	0.186374	0.0515637	0.0133023	0.908179	0.999304	1.72701	16.8863	3.97e-05	0.000200168	1.66402	15.4892	8.3e-05	0.000618313	0.06299	0.0239128	0.877107	0.997898	3.70975	58.9572	1.61e-14	2.21e-13	3.07722	41.2399	1.35e-10	5.63e-09	0.632535	2.33522
526460	tetraspanin 13	TSPAN13	ENSBTAG00000012805	0.118003	0.130299	0.718123	0.999936	0.218827	0.447652	0.503452	1	0.33683	1.06072	0.30305	0.999615	0.711068	4.71194	0.0299538	0.139842	0.563405	2.96455	0.0851081	0.23379	0.147663	0.20637	0.649628	0.999304	2.88054	66.8381	2.95e-16	3.68e-14	2.59836	55.1052	1.14e-13	1.91e-11	0.282175	0.744872	0.388105	0.997898	3.70656	92.4906	6.76e-22	4.13e-20	3.41251	79.688	4.38e-19	1.38e-16	0.29405	0.706945
507966	CDC42 effector protein (Rho GTPase binding) 2	CDC42EP2	ENSBTAG00000032089	-0.54253	2.14474	0.143059	0.999936	0.916537	6.02024	0.0141428	0.686124	0.374007	1.0159	0.313494	0.999615	0.705936	3.61096	0.0573999	0.210249	0.759439	4.18187	0.0408586	0.14451	-0.0535031	0.0211228	0.884445	0.999304	3.17886	59.6706	1.12e-14	8.02e-13	2.26534	33.2143	8.25e-09	2.6e-07	0.913523	5.67942	0.017165	0.997898	3.68194	68.8522	1.06e-16	2.24e-15	2.92177	46.4532	9.38e-12	5.47e-10	0.760169	3.57122
511286	poly(A) binding protein, cytoplasmic 5	PABPC5	ENSBTAG00000019942	-0.000457767	4.06e-06	0.998392	0.999936	0.415197	0.831863	0.361734	1	0.414739	0.83349	0.361265	0.999615	1.01866	6.25784	0.0123645	0.0793909	1.30273	10.2955	0.00133356	0.0135158	-0.284067	0.529206	0.466941	0.999304	3.32465	49.8536	1.66e-12	6.49e-11	2.76254	33.8684	5.9e-09	1.96e-07	0.56211	2.08563	0.148691	0.997898	3.65543	52.4882	4.33e-13	4.61e-12	3.3037	42.045	8.92e-11	3.87e-09	0.351721	0.728702
768319	metallothionein 1E	MT1E	ENSBTAG00000038706	0.122789	0.104546	0.74644	0.999936	0.125342	0.108845	0.741463	1	0.248131	0.426737	0.513594	0.999615	0.0643631	0.0291626	0.864404	0.941544	-0.146113	0.14979	0.698736	0.837578	0.210476	0.30853	0.578584	0.999304	2.71566	43.1148	5.16e-11	1.35e-09	2.30555	32.5254	1.18e-08	3.52e-07	0.410106	1.16526	0.280378	0.997898	3.63024	58.7714	1.77e-14	2.41e-13	3.26834	48.7026	2.98e-12	1.97e-10	0.361902	0.78644
281496	superoxide dismutase 2, mitochondrial	SOD2	ENSBTAG00000006523	0.00445774	0.000264225	0.987031	0.999936	0.240819	0.769508	0.380369	1	0.245276	0.798023	0.371685	0.999615	0.873334	9.92712	0.00162861	0.0207122	0.83292	9.05551	0.00261904	0.0216305	0.0404146	0.0217091	0.882864	0.999304	3.04801	102.985	3.38e-24	9.14e-21	2.69548	82.8886	8.68e-20	2.01e-16	0.352532	1.61286	0.20409	0.997898	3.60856	125.908	3.22e-29	8.76e-27	3.11772	97.5557	5.24e-23	4.84e-20	0.490845	2.84835
508193	solute carrier family 39 (zinc transporter), member 8	SLC39A8	ENSBTAG00000005668	-0.0319512	0.00961194	0.9219	0.999936	0.0869849	0.0712499	0.789526	1	0.0550337	0.0285245	0.865882	0.999615	0.811766	6.09739	0.0135382	0.0839332	0.916168	7.72469	0.00544706	0.0358529	-0.104401	0.102641	0.748683	0.999304	3.07598	72.3272	1.82e-17	3.61e-15	2.66939	57.6692	3.1e-14	6.52e-12	0.406596	1.457	0.227408	0.997898	3.56342	86.8522	1.17e-20	5.56e-19	2.97224	63.3824	1.7e-15	2.39e-13	0.59118	2.90225
525695	laeverin	AQPEP	ENSBTAG00000016644	0.0494155	0.0163005	0.898408	0.999936	0.0071324	0.000337297	0.985347	1	0.0565479	0.021333	0.883875	0.999615	1.10787	7.91922	0.00489124	0.0443279	1.0017	6.52287	0.0106496	0.0571398	0.106165	0.0750224	0.78416	0.999304	3.50984	62.6853	2.43e-15	2.19e-13	2.89757	46.519	9.07e-12	7.82e-10	0.612277	2.31124	0.128441	0.997898	3.52371	59.6578	1.13e-14	1.59e-13	3.0881	47.8537	4.59e-12	2.84e-10	0.435608	1.07824
101907645	uncharacterized LOC101907645	LOC101907645	NA	0.104372	0.0944662	0.758574	0.999936	-0.382729	1.28686	0.256628	1	-0.278357	0.679938	0.409608	0.999615	0.402078	1.39418	0.237701	0.481762	0.442714	1.68711	0.193982	0.398665	-0.0406359	0.0141499	0.905312	0.999304	2.87479	50.3526	1.28e-12	5.18e-11	2.58027	40.549	1.92e-10	1.04e-08	0.294522	0.720135	0.3961	0.997898	3.50919	61.339	4.8e-15	7.34e-14	3.0373	44.3763	2.71e-11	1.38e-09	0.471883	1.63084
100298642	TNFAIP3 interacting protein 3	TNIP3	ENSBTAG00000047107	-0.288785	0.972493	0.324059	0.999936	0.597794	4.13366	0.0420382	1	0.30901	1.11049	0.291974	0.999615	1.19925	16.1528	5.84e-05	0.0019432	1.62085	28.7694	8.15e-08	1.06e-05	-0.421605	2.07498	0.149732	0.999304	3.07028	92.8585	5.62e-22	5.2e-19	2.63582	70.6194	4.33e-17	3.16e-14	0.434457	2.17686	0.1401	0.997898	3.49565	105.002	1.22e-24	1.41e-22	3.12023	85.6016	2.2e-20	9.54e-18	0.375414	1.46844
327712	chemokine (C-C motif) ligand 5	CCL5	ENSBTAG00000007191	0.179951	0.241364	0.623223	0.999936	0.135142	0.136493	0.711793	1	0.315093	0.738471	0.390151	0.999615	0.749407	4.08612	0.0432369	0.176289	0.354461	0.930914	0.334625	0.553252	0.394946	1.14602	0.284383	0.999304	2.25079	33.5114	7.08e-09	9.97e-08	1.71682	20.2856	6.67e-06	7.45e-05	0.533969	2.05327	0.15188	0.997898	3.49489	65.6139	5.49e-16	9.87e-15	2.87536	46.1988	1.07e-11	6.05e-10	0.619527	2.46297
104973000	superoxide dismutase 2, mitochondrial	SOD2	NA	-0.0179063	0.00446616	0.946718	0.999936	0.166721	0.3869	0.533934	1	0.148814	0.308172	0.578804	0.999615	0.897994	10.9854	0.000918316	0.0139405	0.768246	8.08481	0.00446378	0.0315351	0.129748	0.234288	0.628362	0.999304	2.96452	102.903	3.52e-24	9.14e-21	2.618	82.5833	1.01e-19	2.01e-16	0.346513	1.63656	0.200798	0.997898	3.49453	125.464	4.03e-29	1.05e-26	3.0589	99.2197	2.26e-23	2.54e-20	0.435632	2.34957
403090	lingual antimicrobial peptide	LAP	ENSBTAG00000027225	-0.115208	0.114609	0.734957	0.999936	0.122845	0.13025	0.718173	1	0.00763687	0.000483396	0.982459	0.999615	0.415389	1.47068	0.225238	0.468802	0.518006	2.27478	0.131494	0.310654	-0.102617	0.0923694	0.761186	0.999304	2.61596	48.0476	4.16e-12	1.45e-10	2.74587	52.9859	3.36e-13	4.62e-11	-0.129914	0.14921	0.699291	0.997898	3.49397	74.5976	5.77e-18	1.54e-16	2.87452	51	9.24e-13	7.32e-11	0.619451	3.08885
504806	cis-aconitate decarboxylase	LOC504806	ENSBTAG00000008259	-0.0142338	0.00401283	0.94949	0.999936	0.588662	6.82198	0.00900425	0.580648	0.574428	6.48847	0.0108576	0.363487	1.19064	27.087	1.95e-07	3.37e-05	1.21777	28.1391	1.13e-07	1.32e-05	-0.0271222	0.0145774	0.9039	0.999304	2.50043	109.762	1.11e-25	7.67e-22	2.27353	91.7436	9.87e-22	6.85e-18	0.226901	1.00891	0.315163	0.997898	3.49385	177.752	1.5e-40	1.04e-36	2.99006	134.645	3.95e-31	1.83e-27	0.503789	4.487
101904010	sorting nexin-7-like	LOC101904010	NA	-0.0820867	0.0182416	0.892563	0.999936	0.614097	0.792618	0.37331	1	0.53201	0.602442	0.437648	0.999615	0.495388	0.455495	0.499737	0.726895	0.667027	0.831954	0.361708	0.577659	-0.17164	0.057558	0.810398	0.999304	3.14655	15.6072	7.8e-05	0.000363793	1.42051	3.09005	0.0787725	0.163986	1.72604	5.3998	0.0201391	0.997898	3.48916	13.4269	0.000248048	0.000622362	1.91	4.02019	0.0449587	0.103398	1.57916	3.53121
505080	transglutaminase 3	TGM3	ENSBTAG00000001785	0.199306	0.0809525	0.776011	0.999936	0.979065	1.75127	0.185717	1	1.17837	2.46574	0.116353	0.999615	1.05322	2.10745	0.146583	0.367177	0.982842	1.91878	0.165991	0.360144	0.070381	0.0130312	0.909115	0.999304	4.84218	32.3006	1.32e-08	1.74e-07	2.98579	15.7388	7.27e-05	0.00055558	1.85639	5.88224	0.0152943	0.997898	3.48895	14.5687	0.000135141	0.000353589	2.36698	7.15629	0.00747014	0.0246488	1.12197	2.19977
510668	chemokine (C-C motif) receptor 7	CCR7	ENSBTAG00000015133	0.274534	0.425727	0.514093	0.999936	0.194724	0.193696	0.659858	1	0.469258	1.1709	0.279217	0.999615	0.360506	0.626138	0.428775	0.671625	0.592236	1.70973	0.191021	0.395249	-0.23173	0.27234	0.601767	0.999304	1.16079	5.44731	0.0195984	0.0433214	0.706594	2.02076	0.155162	0.274082	0.454196	0.975966	0.323197	0.997898	3.48565	39.1905	3.84e-10	2.55e-09	2.93825	28.2338	1.08e-07	1.88e-06	0.547405	1.41989
104976076	uncharacterized LOC104976076	LOC104976076	NA	0.243241	0.191112	0.661993	0.999936	0.47041	0.65302	0.419035	1	0.713651	1.48127	0.223577	0.999615	0.690604	1.48582	0.222866	0.46673	0.787829	1.94648	0.162967	0.356162	-0.0972249	0.0274496	0.868409	0.999304	4.27623	42.598	6.72e-11	1.69e-09	3.08621	25.1244	5.37e-07	8.9e-06	1.19002	4.19428	0.0405605	0.997898	3.48555	26.2707	2.97e-07	1.23e-06	2.38262	13.2052	0.000279169	0.00157715	1.10293	3.35864
530939	immunoglobulin superfamily, member 3	IGSF3	ENSBTAG00000004849	0.452498	1.1741	0.278561	0.999936	-0.381137	0.825775	0.363497	1	0.0713613	0.0289238	0.864955	0.999615	0.727286	3.38771	0.0656839	0.228929	0.615471	2.43524	0.118636	0.289954	0.111814	0.0808916	0.776093	0.999304	3.13281	50.7784	1.03e-12	4.3e-11	2.55206	35.6731	2.33e-09	8.77e-08	0.580745	2.11349	0.146006	0.997898	3.46072	52.4733	4.36e-13	4.64e-12	3.00779	40.1233	2.38e-10	9.27e-09	0.452924	1.1932
101908034	uncharacterized LOC101908034	LOC101908034	NA	-0.290779	0.552846	0.457157	0.999936	0.634084	2.56318	0.109379	1	0.343306	0.741793	0.389087	0.999615	0.60834	2.54428	0.110695	0.309281	0.707211	3.39257	0.0654907	0.197111	-0.0988704	0.079528	0.777938	0.999304	1.30161	7.60784	0.0058115	0.0153298	0.42564	0.76405	0.382064	0.528528	0.875969	3.82887	0.0503768	0.997898	3.43626	29.9979	4.33e-08	2.07e-07	2.295	12.1754	0.000484228	0.00251165	1.14126	5.18889
507455	solute carrier family 44, member 3	SLC44A3	ENSBTAG00000020344	0.11057	0.081944	0.77468	0.999936	-0.00131399	1.1e-05	0.997348	1	0.109256	0.080685	0.776371	0.999615	0.698322	3.25615	0.0711562	0.241333	0.446991	1.34148	0.246774	0.462438	0.251331	0.426417	0.513752	0.999304	2.99327	48.4257	3.43e-12	1.23e-10	2.21371	29.4034	5.88e-08	1.37e-06	0.779563	3.73251	0.0533631	0.997898	3.42568	57.6746	3.09e-14	4.01e-13	2.52979	33.8879	5.84e-09	1.5e-07	0.895893	4.70736
281732	cytotoxic T-lymphocyte-associated protein 4	CTLA4	ENSBTAG00000013170	0.227816	0.289616	0.590466	0.999936	0.426784	0.961771	0.326741	1	0.6546	2.29004	0.130206	0.999615	1.37539	11.1042	0.00086134	0.0132675	1.17048	8.08052	0.00447437	0.0315778	0.204911	0.261731	0.608933	0.999304	2.31218	26.2604	2.98e-07	2.7e-06	1.84424	16.9122	3.91e-05	0.000331818	0.467938	1.28256	0.257423	0.997898	3.41302	45.7766	1.33e-11	1.11e-10	2.60768	27.2268	1.81e-07	2.95e-06	0.805343	3.38132
616239	transcobalamin I (vitamin B12 binding protein, R binder family)	TCN1	ENSBTAG00000020580	-0.00666766	0.000196683	0.988811	0.999936	-0.092475	0.0377882	0.845869	1	-0.0991426	0.0433061	0.83515	0.999615	0.101918	0.046598	0.829092	0.926967	0.853975	3.29664	0.0694216	0.204942	-0.752057	2.54943	0.110334	0.999304	2.90493	35.8698	2.11e-09	3.46e-08	2.03573	18.8321	1.43e-05	0.000142178	0.869198	3.70774	0.0541608	0.997898	3.41275	41.8475	9.87e-11	7.18e-10	2.72357	27.8742	1.29e-07	2.23e-06	0.689177	2.09824
504694	ADAM metallopeptidase with thrombospondin type 1 motif, 7	ADAMTS7	NA	-0.150104	0.416592	0.518643	0.999936	0.24569	1.11606	0.290769	1	0.0955862	0.168606	0.681354	0.999615	0.465815	4.08616	0.0432358	0.176289	0.435901	3.5856	0.0582823	0.183122	0.0299138	0.0169669	0.896363	0.999304	2.35989	92.4279	6.98e-22	6.06e-19	2.08617	73.1488	1.2e-17	1.1e-14	0.273724	1.40769	0.23544	0.997898	3.37124	154.67	1.65e-35	2.55e-32	2.85273	113.829	1.42e-26	3.28e-23	0.518509	4.48279
282081	suppressor of cytokine signaling 3	SOCS3	ENSBTAG00000008441	-0.172344	0.369629	0.543207	0.999936	0.640977	5.07086	0.0243314	0.850063	0.468633	2.72271	0.0989302	0.947007	1.10491	14.7228	0.000124529	0.00342148	1.10042	14.555	0.000136125	0.00255927	0.00448424	0.000249041	0.987409	0.999304	2.33602	59.1957	1.43e-14	9.94e-13	2.18954	52.5229	4.25e-13	5.62e-11	0.146484	0.263938	0.607428	0.997898	3.33714	101.838	6.03e-24	5.73e-22	2.78382	73.7453	8.89e-18	2.2e-15	0.553311	3.40007
280686	coagulation factor III (thromboplastin, tissue factor)	F3	ENSBTAG00000007101	0.264292	0.28437	0.593851	0.999936	1.03488	4.26709	0.0388574	1	1.29918	6.6268	0.0100456	0.347587	2.14343	16.4968	4.87e-05	0.00169043	1.97931	14.3247	0.000153837	0.00283088	0.16412	0.109087	0.741186	0.999304	4.40211	55.0398	1.18e-13	6.54e-12	3.27207	34.5032	4.26e-09	1.48e-07	1.13004	4.39699	0.0360023	0.997898	3.32063	31.8353	1.68e-08	8.59e-08	2.33405	17.4467	2.95e-05	0.000235484	0.986583	3.38183
100300483	antimicrobial peptide NK-lysin	LOC100300483	ENSBTAG00000047449	0.0554366	0.0128532	0.909736	0.999936	0.263167	0.286919	0.592202	1	0.318604	0.423281	0.515305	0.999615	0.413662	0.729993	0.392886	0.640146	0.309745	0.398367	0.527934	0.719627	0.103917	0.0437666	0.834288	0.999304	1.41668	8.2953	0.00397478	0.0110167	1.42007	8.55218	0.00345108	0.0136795	-0.00339256	0.00012605	0.991042	0.999325	3.32062	40.4189	2.05e-10	1.41e-09	3.05218	33.9425	5.68e-09	1.46e-07	0.268442	0.361439
531141	sema domain, immunoglobulin domain (Ig), short basic domain, secreted, (semaphorin) 3F	SEMA3F	ENSBTAG00000018307	-0.0845076	0.0438941	0.834051	0.999936	-0.112348	0.0771837	0.781151	1	-0.196855	0.238084	0.625594	0.999615	0.174627	0.187811	0.664745	0.836812	0.300459	0.552624	0.457248	0.662107	-0.125832	0.0944296	0.75862	0.999304	3.07603	46.3232	1e-11	3.08e-10	2.2902	27.5766	1.51e-07	3.04e-06	0.785834	3.62038	0.0570757	0.997898	3.31108	40.4818	1.98e-10	1.37e-09	2.91251	32.6434	1.11e-08	2.61e-07	0.398564	0.778258
616926	endothelial cell adhesion molecule	ESAM	ENSBTAG00000001004	-0.184299	0.12076	0.728212	0.999936	0.490033	0.809366	0.368308	1	0.305734	0.312962	0.575868	0.999615	0.522189	1.05846	0.303567	0.555966	0.699907	1.8873	0.169507	0.365146	-0.177719	0.128402	0.720095	0.999304	3.19667	24.8293	6.26e-07	5.15e-06	2.2854	12.5521	0.000395756	0.00229466	0.911271	3.04723	0.0808748	0.997898	3.30807	19.0078	1.3e-05	4.09e-05	2.40374	9.2343	0.00237523	0.00958309	0.904335	2.25662
516762	aquaporin 9	AQP9	ENSBTAG00000013452	-0.150529	0.264417	0.607102	0.999936	0.081921	0.0783427	0.779556	1	-0.068608	0.0549239	0.814707	0.999615	0.380542	1.68823	0.193834	0.431804	0.58727	4.00957	0.0452427	0.155036	-0.206728	0.500209	0.479409	0.999304	2.25138	52.8433	3.61e-13	1.68e-11	2.05063	44.365	2.73e-11	2.02e-09	0.20075	0.470391	0.492807	0.997898	3.2983	93.389	4.3e-22	2.75e-20	3.40168	97.1576	6.4e-23	5.55e-20	-0.103379	0.110141
515029	uridine phosphorylase 1	UPP1	ENSBTAG00000008428	-0.130334	0.121215	0.727721	0.999936	0.0879339	0.0553083	0.814071	1	-0.0424004	0.012837	0.909792	0.999615	0.556694	2.18845	0.139049	0.355306	0.729062	3.75491	0.0526525	0.170459	-0.172367	0.21256	0.644769	0.999304	3.24189	58.109	2.48e-14	1.66e-12	2.695	43.4171	4.42e-11	3.1e-09	0.546887	1.97067	0.160376	0.997898	3.29441	57.0029	4.35e-14	5.49e-13	2.39925	32.4972	1.19e-08	2.79e-07	0.895161	4.97717
100849041	WNT1 inducible signaling pathway protein 3	WISP3	ENSBTAG00000017205	0.532398	1.16765	0.279885	0.999936	-0.216756	0.193051	0.660389	1	0.315643	0.416807	0.518535	0.999615	-0.14163	0.0899687	0.764217	0.894132	-0.0635831	0.0175542	0.894595	0.948316	-0.078047	0.0258025	0.872384	0.999304	1.56089	10.6871	0.00107884	0.00355387	0.846807	2.99257	0.0836475	0.171866	0.714087	2.4499	0.117532	0.997898	3.27983	40.076	2.44e-10	1.67e-09	2.95603	32.1468	1.43e-08	3.25e-07	0.323801	0.519601
517246	cytochrome P450 CYP3A24	CYP3A24	ENSBTAG00000005450	0.133516	0.121483	0.727431	0.999936	-0.249015	0.421058	0.51641	1	-0.115499	0.0882118	0.766463	0.999615	0.294337	0.580308	0.446192	0.685594	0.470003	1.4687	0.225551	0.438431	-0.175667	0.215186	0.642733	0.999304	1.27674	8.86875	0.00290094	0.00839779	1.25416	8.88694	0.00287217	0.0117521	0.0225874	0.0045465	0.946241	0.997898	3.26515	52.8182	3.66e-13	3.94e-12	2.56936	32.3042	1.32e-08	3.02e-07	0.695795	3.46223
281137	endothelin 1	EDN1	ENSBTAG00000008096	0.245267	0.276492	0.59901	0.999936	0.812863	2.99384	0.0835818	1	1.05813	5.01238	0.0251667	0.577484	1.52824	9.99637	0.00156849	0.0202069	1.38028	8.18713	0.00421887	0.0303929	0.147959	0.100226	0.751559	0.999304	3.65772	44.9449	2.03e-11	5.8e-10	2.74515	28.5919	8.94e-08	1.96e-06	0.912562	3.25523	0.0711961	0.997898	3.25947	35.2325	2.93e-09	1.69e-08	2.0616	15.175	9.8e-05	0.000659069	1.19787	5.62847
514066	fructose-1,6-bisphosphatase 2	FBP2	ENSBTAG00000019554	-0.359166	0.467921	0.493945	0.999936	0.558768	1.18725	0.275885	1	0.199602	0.149305	0.6992	0.999615	0.484767	0.933746	0.333891	0.583601	0.788744	2.47554	0.115629	0.284865	-0.303977	0.382147	0.536456	0.999304	2.27216	17.2229	3.32e-05	0.000171006	1.88017	11.6503	0.000641921	0.00340079	0.391991	0.576447	0.447709	0.997898	3.25401	27.0981	1.93e-07	8.27e-07	2.87049	20.3685	6.39e-06	6.4e-05	0.383514	0.454419
100335484	ripply transcriptional repressor 3	RIPPLY3	ENSBTAG00000036019	-0.0152681	0.00320158	0.954878	0.999936	0.00619587	0.000535712	0.981534	1	-0.00907222	0.00112146	0.973285	0.999615	0.349873	1.71693	0.190089	0.426596	0.418203	2.44686	0.11776	0.288381	-0.0683295	0.0661398	0.797042	0.999304	2.80093	86.0885	1.72e-20	8.53e-18	2.49419	69.083	9.44e-17	5.95e-14	0.306736	1.24673	0.264178	0.997898	3.2528	99.6869	1.78e-23	1.52e-21	2.76072	72.891	1.37e-17	3.28e-15	0.492086	2.90881
617157	mast cell-expressed membrane protein 1	MCEMP1	ENSBTAG00000004714	-0.113559	0.147003	0.701416	0.999936	0.236155	0.634873	0.425574	1	0.122596	0.171248	0.679005	0.999615	0.944347	9.92922	0.00162676	0.0207122	1.15501	14.721	0.000124653	0.00240551	-0.210662	0.505843	0.476944	0.999304	2.50817	62.7226	2.38e-15	2.17e-13	1.98494	40.8311	1.66e-10	9.17e-09	0.523237	3.01182	0.0826592	0.997898	3.24793	89.0464	3.86e-21	1.99e-19	2.74696	66.7883	3.02e-16	5.24e-14	0.500969	2.53328
514346	serine dehydratase	SDS	ENSBTAG00000031814	0.0474572	0.0225688	0.880584	0.999936	0.131191	0.172466	0.677929	1	0.178648	0.319713	0.57178	0.999615	0.474604	2.24419	0.134117	0.347215	0.498949	2.47772	0.115469	0.284672	-0.0243447	0.00593936	0.93857	0.999304	2.13963	40.674	1.8e-10	3.99e-09	2.11129	39.3459	3.55e-10	1.77e-08	0.0283466	0.00799228	0.928764	0.997898	3.24767	77.0656	1.65e-18	4.85e-17	2.9634	65.6337	5.43e-16	8.66e-14	0.28427	0.719648
534069	transforming growth factor, beta 2	TGFB2	ENSBTAG00000005359	-0.0471928	0.00658008	0.935348	0.999936	-0.193586	0.117865	0.731362	1	-0.240779	0.177943	0.673147	0.999615	0.230105	0.195517	0.658364	0.832847	-0.0911675	0.0318387	0.858382	0.929529	0.321272	0.378799	0.538247	0.999304	1.61842	8.64158	0.00328576	0.00935369	1.31807	5.82626	0.0157887	0.0469901	0.300347	0.347993	0.555251	0.997898	3.21723	29.9421	4.45e-08	2.13e-07	2.26487	14.91	0.000112762	0.000738352	0.952363	3.33608
535344	zinc finger CCCH-type containing 12A	ZC3H12A	ENSBTAG00000011316	0.000380836	2.09e-06	0.998847	0.999936	0.584877	4.85107	0.027629	0.877238	0.585258	4.85485	0.0275685	0.589538	1.30682	23.28	1.4e-06	0.000134943	0.984353	13.3626	0.000256692	0.00404904	0.322464	1.47611	0.224384	0.999304	2.6665	87.1622	1e-20	5.34e-18	2.28058	64.8766	7.97e-16	3.16e-13	0.385924	2.05515	0.151692	0.997898	3.21391	109.498	1.26e-25	1.72e-23	2.55178	71.7073	2.5e-17	5.68e-15	0.662128	5.48871
281376	serpin peptidase inhibitor, clade B (ovalbumin), member 2	SERPINB2	ENSBTAG00000023026	-0.0834843	0.0220815	0.88187	0.999936	0.258167	0.212614	0.644726	1	0.174682	0.0973463	0.755038	0.999615	1.01957	3.19062	0.0740619	0.246379	0.971544	2.93883	0.0864735	0.236221	0.0480276	0.00741207	0.931392	0.999304	4.94678	51.5414	7.01e-13	3.02e-11	3.22294	26.4731	2.67e-07	4.94e-06	1.72384	8.17075	0.00425713	0.997898	3.21287	22.8104	1.79e-06	6.45e-06	2.91355	20.1751	7.07e-06	6.98e-05	0.299322	0.236978
615813	inositol-trisphosphate 3-kinase A	ITPKA	ENSBTAG00000001675	-0.197274	0.0856341	0.769803	0.999936	-0.063568	0.00673406	0.934598	1	-0.260842	0.14822	0.700242	0.999615	0.545968	0.769716	0.380305	0.628234	0.331245	0.284425	0.593816	0.766918	0.214724	0.109823	0.740346	0.999304	2.0145	7.07482	0.00781748	0.0199023	2.55436	11.5307	0.000684566	0.00358699	-0.539851	0.708947	0.399794	0.997898	3.1995	17.2119	3.34e-05	9.78e-05	1.82269	5.18348	0.0228027	0.0603561	1.37682	4.30685
506030	interleukin 17F	IL17F	ENSBTAG00000016835	-0.0071734	3.24e-05	0.995456	0.999936	0.922994	3.26691	0.0706906	1	0.915821	3.14516	0.0761525	0.883453	0.144833	0.0787471	0.779003	0.902784	0.18409	0.125944	0.722675	0.853517	-0.0392568	0.00522191	0.942393	0.999304	2.1487	17.3259	3.15e-05	0.000163253	1.87308	13.7373	0.000210237	0.00135676	0.275626	0.346012	0.55638	0.997898	3.19927	33.1118	8.7e-09	4.66e-08	2.72608	23.6348	1.16e-06	1.48e-05	0.473192	0.962697
515996	kynurenine 3-monooxygenase (kynurenine 3-hydroxylase)	KMO	ENSBTAG00000014439	0.0163578	0.00143664	0.969765	0.999936	0.160841	0.137964	0.710314	1	0.177199	0.167504	0.68234	0.999615	0.808106	3.42984	0.0640285	0.225883	1.18648	7.30914	0.00686049	0.0417863	-0.378374	0.767185	0.381089	0.999304	3.04422	39.1595	3.91e-10	7.85e-09	3.09879	40.436	2.03e-10	1.08e-08	-0.0545696	0.015444	0.901098	0.997898	3.19652	39.8958	2.68e-10	1.82e-09	3.25048	41.3001	1.31e-10	5.47e-09	-0.0539579	0.0139694
516510	glycosyltransferase 1 domain containing 1	GLT1D1	ENSBTAG00000020430	0.175052	0.401383	0.526376	0.999936	-0.010294	0.00138554	0.970307	1	0.164758	0.355667	0.550923	0.999615	0.48942	3.12951	0.0768869	0.250965	0.313685	1.28915	0.256204	0.471775	0.175734	0.405487	0.524269	0.999304	2.84274	88.8633	4.23e-21	2.67e-18	2.74782	83.3118	7.01e-20	1.94e-16	0.0949259	0.114205	0.735406	0.997898	3.18794	98.7363	2.88e-23	2.37e-21	2.91481	83.6097	6.03e-20	2.32e-17	0.273139	0.872313
369020	resistin	RETN	ENSBTAG00000004716	-0.181768	0.23935	0.624676	0.999936	0.124263	0.112172	0.737684	1	-0.0575056	0.023974	0.876951	0.999615	0.770273	4.1941	0.0405649	0.16958	0.919379	6.00958	0.0142284	0.0705321	-0.149106	0.161084	0.688161	0.999304	3.49636	69.6382	7.12e-17	1.05e-14	2.7114	45.4674	1.55e-11	1.26e-09	0.784957	4.20462	0.0403141	0.997898	3.17702	53.9818	2.02e-13	2.29e-12	3.24912	56.9573	4.45e-14	4.72e-12	-0.0720967	0.0330928
784768	calcium-activated chloride channel	LOC784768	ENSBTAG00000021501	-0.171855	0.221718	0.637734	0.999936	0.0222554	0.00366647	0.951716	1	-0.1496	0.167217	0.682597	0.999615	0.00960778	0.000752532	0.978115	0.993074	0.484172	1.86924	0.171562	0.367974	-0.474564	1.78893	0.181057	0.999304	2.07365	32.0247	1.52e-08	1.96e-07	1.79696	24.1182	9.06e-07	1.39e-05	0.276684	0.623093	0.4299	0.997898	3.16697	60.7252	6.56e-15	9.72e-14	3.3334	65.8585	4.84e-16	7.82e-14	-0.166432	0.206335
529195	Mediterranean fever	MEFV	NA	0.0418242	0.0100535	0.920132	0.999936	1.1407	7.26644	0.00702548	0.528673	1.18253	7.79086	0.00525112	0.22557	2.20947	24.7275	6.6e-07	8.11e-05	2.13834	23.1619	1.49e-06	9.43e-05	0.0711301	0.0287501	0.865357	0.999304	3.8184	62.971	2.1e-15	1.94e-13	2.96666	41.6751	1.08e-10	6.62e-09	0.851739	3.85233	0.0496771	0.997898	3.15721	42.034	8.97e-11	6.57e-10	2.77722	33.5854	6.82e-09	1.71e-07	0.379996	0.726849
514537	protocadherin 7	PCDH7	ENSBTAG00000000061	0.0651719	0.0237708	0.877469	0.999936	0.0767929	0.029968	0.862563	1	0.141965	0.105884	0.74488	0.999615	0.117362	0.074247	0.785251	0.90508	0.298483	0.490632	0.483646	0.685103	-0.18112	0.186928	0.665486	0.999304	1.50109	11.0874	0.000869162	0.0029464	1.56906	12.2688	0.000460589	0.00260525	-0.0679675	0.0253262	0.873557	0.997898	3.14441	42.7598	6.19e-11	4.64e-10	2.43874	26.2474	3e-07	4.62e-06	0.705666	2.76966
101902299	uncharacterized LOC101902299	LOC101902299	NA	-0.230841	0.283478	0.59443	0.999936	0.407345	0.896956	0.343599	1	0.176504	0.164589	0.684966	0.999615	0.504911	1.8281	0.176352	0.40795	0.788501	4.52778	0.0333488	0.125635	-0.283591	0.570832	0.449928	0.999304	2.04736	24.7742	6.45e-07	5.29e-06	1.68612	16.9503	3.84e-05	0.000325966	0.361241	0.936642	0.333143	0.997898	3.13239	44.8045	2.18e-11	1.77e-10	3.02683	41.4452	1.21e-10	5.11e-09	0.105554	0.0682811
515700	interleukin 1 receptor, type II	IL1R2	ENSBTAG00000006343	-0.189056	0.0995926	0.752319	0.999936	0.236279	0.154282	0.694477	1	0.0472232	0.00605687	0.937967	0.999615	1.08508	3.29121	0.0696519	0.237657	1.12631	3.57164	0.0587741	0.183929	-0.0412296	0.00490998	0.944137	0.999304	3.68825	29.7276	4.97e-08	5.53e-07	3.05662	22.1295	2.55e-06	3.27e-05	0.631635	1.10738	0.292653	0.997898	3.12992	20.4553	6.1e-06	2.02e-05	3.51914	24.8695	6.13e-07	8.51e-06	-0.389221	0.387044
282573	potassium large conductance calcium-activated channel, subfamily M, alpha member 1	KCNMA1	ENSBTAG00000013300	-0.606014	1.51677	0.218109	0.999936	-0.0376379	0.00645721	0.935954	1	-0.643652	1.70981	0.19101	0.999615	0.64165	1.72818	0.188643	0.424997	0.468681	0.923134	0.336654	0.555001	0.172968	0.131042	0.717354	0.999304	1.36957	7.07745	0.00780599	0.0198767	1.21576	5.58844	0.0180794	0.0522825	0.153816	0.103707	0.747425	0.997898	3.12172	31.639	1.86e-08	9.42e-08	2.19447	15.6785	7.51e-05	0.000526864	0.927247	3.49187
532863	peptidase inhibitor 15	PI15	ENSBTAG00000019587	-0.0678444	0.0345358	0.852572	0.999936	-0.163835	0.222402	0.637216	1	-0.231679	0.426947	0.513491	0.999615	0.193228	0.284318	0.593885	0.793366	0.786679	4.80583	0.0283636	0.11299	-0.593451	2.85108	0.0913125	0.999304	0.848316	5.19765	0.0226175	0.0487294	0.966052	6.80665	0.00908188	0.0301318	-0.117737	0.106309	0.744386	0.997898	3.09104	56.8104	4.8e-14	5.99e-13	2.35474	33.2821	7.97e-09	1.94e-07	0.736298	4.15147
535008	basic leucine zipper transcription factor, ATF-like 3	BATF3	ENSBTAG00000011982	-0.129639	0.23871	0.625139	0.999936	0.470008	3.12237	0.0772242	1	0.340369	1.64061	0.200241	0.999615	0.883394	10.8957	0.000963858	0.0144892	1.07297	15.9573	6.48e-05	0.00148094	-0.189574	0.511143	0.474644	0.999304	2.50155	77.5231	1.31e-18	3.79e-16	2.19336	61.0535	5.55e-15	1.51e-12	0.308187	1.31468	0.251549	0.997898	3.04258	100.274	1.33e-23	1.19e-21	2.44813	67.3919	2.23e-16	3.96e-14	0.594446	4.47607
529171	solute carrier family 16, member 6	SLC16A6	ENSBTAG00000003074	-0.264214	0.486011	0.485712	0.999936	-0.213204	0.316641	0.573633	1	-0.477418	1.58073	0.208655	0.999615	0.438793	1.32965	0.248867	0.495058	0.400531	1.10871	0.292362	0.509998	0.0382621	0.0101923	0.919585	0.999304	2.99092	49.3558	2.14e-12	8.14e-11	2.239	30.4634	3.4e-08	8.61e-07	0.751925	3.56946	0.0588516	0.997898	3.03603	46.4699	9.3e-12	7.93e-11	2.45946	32.1359	1.44e-08	3.26e-07	0.57657	1.98021
100874525	antisense IGF2R RNA noncoding	AIRN	NA	-0.464443	2.56583	0.109195	0.999936	0.31744	1.25386	0.262816	1	-0.147003	0.247624	0.618753	0.999615	0.290616	1.35734	0.244	0.488905	0.0333412	0.0183302	0.892304	0.947045	0.257275	1.01312	0.314157	0.999304	2.44919	60.5104	7.32e-15	5.52e-13	1.50156	20.1593	7.13e-06	7.87e-05	0.947629	11.7902	0.000595438	0.997898	3.03281	33.895	5.82e-09	3.2e-08	2.55923	22.0003	2.73e-06	3.06e-05	0.473584	1.48152
104968634	antimicrobial peptide NK-lysin-like	LOC104968634	ENSBTAG00000047816	-0.914385	2.34847	0.125406	0.999936	0.173179	0.0968227	0.755676	1	-0.741206	1.58586	0.207919	0.999615	0.00598275	2.83e-06	0.998657	0.999394	-0.0721676	0.0167257	0.897098	0.949351	0.0781504	0.0171586	0.895783	0.999304	1.08394	3.48336	0.0619886	0.113075	1.77985	9.97952	0.00158291	0.00721989	-0.695912	1.65121	0.198795	0.997898	3.03022	27.087	1.95e-07	8.3e-07	2.57762	19.7439	8.85e-06	8.44e-05	0.452596	0.839418
282467	S100 calcium binding protein A12	S100A12	ENSBTAG00000012638	-0.0536316	0.0257774	0.872445	0.999936	-0.0288464	0.00743011	0.931309	1	-0.082478	0.0611523	0.804684	0.999615	-0.1046	0.0978167	0.754466	0.889698	0.34906	1.08497	0.297589	0.515952	-0.45366	1.83949	0.175011	0.999304	1.65816	22.8145	1.78e-06	1.3e-05	1.54337	20.0232	7.65e-06	8.34e-05	0.114786	0.117535	0.731724	0.997898	3.01369	60.3165	8.08e-15	1.17e-13	2.88387	56.2916	6.25e-14	6.42e-12	0.129825	0.132488
286837	tracheal antimicrobial peptide	TAP	ENSBTAG00000048171	0.0917356	0.093652	0.759585	0.999936	-0.0326934	0.0118893	0.913172	1	0.0590422	0.0388379	0.84377	0.999615	0.220413	0.539978	0.462442	0.699257	0.220537	0.539685	0.462563	0.666882	-0.000124191	2.15e-07	0.99963	0.999919	2.05326	42.6096	6.68e-11	1.69e-09	1.83193	34.2354	4.88e-09	1.66e-07	0.221334	0.539143	0.462788	0.997898	3.00296	73.9106	8.17e-18	2.07e-16	2.30079	46.2623	1.03e-11	5.91e-10	0.702171	4.79798
536286	integrin, beta 8	ITGB8	ENSBTAG00000003709	0.0412582	0.0200476	0.887404	0.999936	0.187188	0.411915	0.520999	1	0.228446	0.613383	0.433517	0.999615	1.07845	13.3061	0.000264538	0.00592966	0.796558	7.33648	0.00675688	0.0413185	0.281893	0.932999	0.334085	0.999304	2.8439	80.6146	2.74e-19	9.76e-17	2.34584	57.5504	3.29e-14	6.82e-12	0.498056	2.74746	0.0974088	0.997898	2.9273	77.9302	1.07e-18	3.23e-17	2.65086	64.204	1.12e-15	1.67e-13	0.27644	0.792459
101906941	protein BEX3-like	LOC101906941	NA	-0.203327	0.393324	0.530557	0.999936	0.244393	0.569425	0.450488	1	0.0410658	0.0161885	0.898755	0.999615	0.567015	3.06974	0.079762	0.255943	0.390116	1.45401	0.227886	0.440878	0.176899	0.297882	0.585213	0.999304	1.72667	25.6538	4.08e-07	3.54e-06	1.82064	28.2839	1.05e-07	2.25e-06	-0.0939745	0.0835319	0.772567	0.997898	2.92181	58.2308	2.33e-14	3.08e-13	2.65825	47.8868	4.52e-12	2.81e-10	0.263562	0.568461
281308	matrix metallopeptidase 1 (interstitial collagenase)	MMP1	ENSBTAG00000015818	0.156414	0.108844	0.741464	0.999936	-0.109409	0.0526354	0.818539	1	0.047005	0.0103616	0.918922	0.999615	0.213139	0.200331	0.654454	0.830522	0.32373	0.462953	0.496247	0.695937	-0.110591	0.0543607	0.815642	0.999304	2.52099	23.275	1.4e-06	1.05e-05	1.75481	12.5983	0.000386103	0.00224903	0.766175	2.44179	0.118142	0.997898	2.91563	25.83	3.73e-07	1.51e-06	1.65176	10.053	0.00152103	0.00664606	1.26387	5.43126
281230	heparanase	HPSE	ENSBTAG00000005745	-0.169387	0.323163	0.569713	0.999936	0.131367	0.194473	0.659219	1	-0.0380205	0.0163198	0.898348	0.999615	0.94047	9.71944	0.00182329	0.0225474	1.09777	13.209	0.000278609	0.00426678	-0.157295	0.280217	0.596559	0.999304	3.01511	86.4495	1.43e-20	7.37e-18	3.00331	85.9709	1.83e-20	6.33e-17	0.0117985	0.00154089	0.968688	0.997898	2.91394	74.7187	5.43e-18	1.45e-16	3.06904	81.0482	2.2e-19	7.28e-17	-0.1551	0.24476
784330	leucine rich repeat containing 31	LRRC31	ENSBTAG00000010679	0.0562079	0.0220628	0.88192	0.999936	-0.132112	0.119932	0.729108	1	-0.075904	0.039075	0.8433	0.999615	0.27051	0.490704	0.483614	0.714757	0.639063	2.74104	0.097801	0.255549	-0.368553	0.906519	0.34104	0.999304	1.98757	25.7135	3.96e-07	3.45e-06	1.69912	19.1883	1.18e-05	0.000120743	0.288452	0.600144	0.438523	0.997898	2.90266	44.2111	2.95e-11	2.33e-10	2.72613	39.9427	2.62e-10	1.01e-08	0.176526	0.202827
100337213	EGF-like module-containing mucin-like hormone receptor-like 2	LOC100337213	NA	-0.566807	0.354056	0.551826	0.999936	1.04738	1.14829	0.283908	1	0.48057	0.244992	0.620623	0.999615	1.08726	1.29343	0.255417	0.503324	1.63573	2.85225	0.0912464	0.244363	-0.548471	0.342208	0.558558	0.999304	0.18864	0.0265531	0.870557	0.907321	-0.06553	0.0263886	0.870955	0.919222	0.25417	0.119285	0.729811	0.997898	2.87604	8.22413	0.00413371	0.0081598	2.35632	6.0392	0.0139916	0.0411912	0.519725	0.352297
614911	phospholipase A2, group V	PLA2G5	ENSBTAG00000039122	0.159651	0.106336	0.744355	0.999936	-0.00585335	3.16e-05	0.995514	1	0.153798	0.106409	0.74427	0.999615	-0.260269	0.250003	0.617073	0.807659	-0.0715129	0.0213083	0.883942	0.942994	-0.188756	0.126696	0.721883	0.999304	1.518	8.52538	0.00350228	0.00988893	1.91508	13.8632	0.000196614	0.00128317	-0.397077	0.679994	0.409589	0.997898	2.87403	25.3312	4.83e-07	1.92e-06	3.01417	28.0681	1.17e-07	2.03e-06	-0.140144	0.0804094
509732	podoplanin	PDPN	ENSBTAG00000001788	-0.0868531	0.103269	0.747941	0.999936	0.171912	0.401314	0.526411	1	0.0850593	0.0981169	0.754101	0.999615	0.441066	2.63038	0.104837	0.299061	0.586069	4.63194	0.031382	0.120404	-0.145003	0.286662	0.592368	0.999304	2.56976	79.0681	6e-19	1.94e-16	2.17596	58.8227	1.73e-14	4.01e-12	0.3938	2.08436	0.148814	0.997898	2.85984	84.3309	4.19e-20	1.76e-18	2.48509	66.4103	3.66e-16	6.12e-14	0.37475	1.66466
282356	solute carrier family 2 (facilitated glucose transporter), member 1	SLC2A1	ENSBTAG00000009617	-0.127493	0.266479	0.605703	0.999936	0.0622396	0.0635216	0.801014	1	-0.0652531	0.0698389	0.791572	0.999615	0.397204	2.57745	0.108396	0.305505	0.267982	1.17449	0.27848	0.495236	0.129222	0.273047	0.601295	0.999304	1.83645	51.0201	9.14e-13	3.84e-11	1.78688	48.3765	3.52e-12	3.56e-10	0.0495708	0.0398885	0.841699	0.997898	2.85698	103.548	2.54e-24	2.75e-22	2.27919	68.1702	1.5e-16	2.89e-14	0.577784	4.86633
101905994	uncharacterized LOC101905994	LOC101905994	NA	-0.20642	0.265056	0.606667	0.999936	-0.019592	0.00254519	0.959764	1	-0.226012	0.31792	0.57286	0.999615	0.390486	1.02896	0.310403	0.562913	0.507746	1.74831	0.186089	0.389242	-0.11726	0.0929982	0.7604	0.999304	2.14504	29.0373	7.1e-08	7.57e-07	1.81587	21.0719	4.42e-06	5.24e-05	0.32917	0.760959	0.383029	0.997898	2.83763	41.5715	1.14e-10	8.19e-10	2.52481	33.4122	7.46e-09	1.84e-07	0.312817	0.617719
530913	APH1B gamma secretase subunit	APH1B	ENSBTAG00000010641	-0.0246528	0.00917328	0.923697	0.999936	0.10404	0.162702	0.686681	1	0.0793869	0.094803	0.758158	0.999615	0.442834	2.94123	0.0863452	0.268078	0.447055	2.99771	0.0833822	0.231062	-0.00422122	0.000268943	0.986916	0.999304	2.39654	76.3405	2.39e-18	5.91e-16	2.21361	66.3256	3.82e-16	1.73e-13	0.182934	0.494855	0.48177	0.997898	2.81437	93.5337	3.99e-22	2.6e-20	2.35529	67.6176	1.98e-16	3.62e-14	0.459082	2.8199
104971982	uncharacterized LOC104971982	LOC104971982	NA	0.106308	0.120887	0.728075	0.999936	0.197435	0.414331	0.519779	1	0.303743	0.980464	0.322084	0.999615	0.82147	7.16727	0.00742458	0.0580599	0.704403	5.28259	0.0215396	0.0940707	0.117067	0.147901	0.700549	0.999304	2.66098	65.2546	6.58e-16	7.31e-14	2.21897	47.0318	6.98e-12	6.48e-10	0.442006	2.00309	0.156978	0.997898	2.80592	65.583	5.57e-16	1e-14	2.28835	44.7583	2.23e-11	1.16e-09	0.517573	2.52334
100299814	C-type lectin domain family 17, member A	CLEC17A	NA	-0.0640517	0.0178981	0.893573	0.999936	0.184949	0.146764	0.701647	1	0.120897	0.0624824	0.802615	0.999615	1.48134	10.5471	0.00116369	0.0164757	1.74895	14.5176	0.000138854	0.00259602	-0.267611	0.408921	0.522518	0.999304	2.90638	31.9471	1.58e-08	2.03e-07	2.66596	27.0757	1.96e-07	3.78e-06	0.240422	0.323428	0.569555	0.997898	2.78432	29.7104	5.02e-08	2.37e-07	2.1944	18.4494	1.74e-05	0.000149068	0.589922	1.73135
104972403	uncharacterized LOC104972403	LOC104972403	NA	0.037568	0.0139436	0.906002	0.999936	0.591134	3.38669	0.0657249	1	0.628702	3.83658	0.0501456	0.758791	0.722039	5.06884	0.0243597	0.12367	0.73946	5.30744	0.0212345	0.0930897	-0.0174205	0.00298925	0.956398	0.999304	2.5651	54.5114	1.55e-13	8.31e-12	1.82677	29.865	4.63e-08	1.11e-06	0.738326	5.12947	0.0235228	0.997898	2.78231	57.4953	3.39e-14	4.36e-13	1.99094	30.797	2.86e-08	5.8e-07	0.791372	5.25598
514076	complement factor B	CFB	ENSBTAG00000046158	0.0344932	0.0203058	0.886686	0.999936	0.169205	0.487977	0.484831	1	0.203698	0.70704	0.400428	0.999615	1.0348	17.7982	2.46e-05	0.00104913	0.919541	14.0694	0.000176184	0.00312561	0.115261	0.225733	0.634706	0.999304	2.04662	65.1442	6.96e-16	7.55e-14	2.09628	67.7635	1.84e-16	9.47e-14	-0.0496622	0.0418257	0.837952	0.997898	2.77398	100.585	1.13e-23	1.02e-21	2.26578	69.3537	8.23e-17	1.68e-14	0.508203	3.89271
614573	solute carrier family 16 (monocarboxylate transporter), member 7	SLC16A7	ENSBTAG00000021287	-0.00208908	3.1e-05	0.995556	0.999936	0.0240538	0.0041841	0.948425	1	0.0219647	0.00348915	0.952897	0.999615	0.623163	2.78519	0.0951394	0.282745	0.693418	3.4502	0.063244	0.192987	-0.0702543	0.0360327	0.849448	0.999304	2.5602	40.3329	2.14e-10	4.64e-09	2.2752	33.0236	9.1e-09	2.81e-07	0.285007	0.590204	0.44234	0.997898	2.76375	43.0176	5.42e-11	4.1e-10	3.11116	52.6691	3.95e-13	3.42e-11	-0.347417	0.792244
531691	E3 ubiquitin-protein ligase HECW2	LOC531691	NA	-0.251555	0.808446	0.36858	0.999936	0.0843743	0.0911889	0.762671	1	-0.167181	0.357569	0.54986	0.999615	0.575173	4.35498	0.0369009	0.15995	0.771071	7.81125	0.00519221	0.0348365	-0.195898	0.514266	0.473298	0.999304	1.97293	46.0601	1.15e-11	3.49e-10	1.90475	43.1178	5.15e-11	3.58e-09	0.0681796	0.0618258	0.803633	0.997898	2.7529	72.1992	1.95e-17	4.66e-16	2.48141	58.1958	2.37e-14	2.63e-12	0.271489	0.831124
617455	coiled-coil domain containing 85C	CCDC85C	ENSBTAG00000025181	-0.252775	0.762027	0.382695	0.999936	0.392705	1.83391	0.175667	1	0.13993	0.231102	0.630708	0.999615	0.617426	5.45188	0.0195473	0.107371	0.432649	2.65652	0.103126	0.264706	0.184777	0.492236	0.482932	0.999304	2.06038	47.9017	4.48e-12	1.55e-10	1.69936	32.5505	1.16e-08	3.49e-07	0.361019	1.7617	0.184413	0.997898	2.75106	74.2561	6.86e-18	1.79e-16	2.08985	41.6634	1.08e-10	4.59e-09	0.661214	5.19068
100847346	uncharacterized LOC100847346	LOC100847346	NA	-0.136675	0.221294	0.638056	0.999936	-0.0952574	0.108144	0.742267	1	-0.231932	0.638522	0.424247	0.999615	0.370363	1.64836	0.199182	0.43791	0.283386	0.963283	0.326361	0.546074	0.0869773	0.0914537	0.762337	0.999304	2.10249	48.508	3.29e-12	1.19e-10	1.78287	35.6065	2.41e-09	9.03e-08	0.319623	1.24416	0.26467	0.997898	2.74662	70.491	4.62e-17	1.04e-15	2.26294	49.0929	2.44e-12	1.69e-10	0.483677	2.51845
616398	deafness, autosomal dominant 5	DFNA5	ENSBTAG00000015326	0.0509032	0.0289109	0.864985	0.999936	0.0937482	0.0979777	0.75427	1	0.144651	0.233371	0.629035	0.999615	0.847121	7.86279	0.00504625	0.044825	0.902282	8.90329	0.00284657	0.0230972	-0.0551612	0.0339758	0.853758	0.999304	2.30006	51.4789	7.24e-13	3.09e-11	1.92675	37.4676	9.29e-10	3.98e-08	0.37331	1.48847	0.222454	0.997898	2.74556	65.7425	5.14e-16	9.31e-15	2.13172	40.9487	1.56e-10	6.4e-09	0.613844	3.7228
616971	putative nmrA-like family domain-containing protein ENSP00000305954	LOC616971	ENSBTAG00000011305	0.0587969	0.0156051	0.900587	0.999936	0.17345	0.116921	0.732398	1	0.232247	0.219391	0.639505	0.999615	0.653462	1.85249	0.173494	0.404191	0.271549	0.308396	0.578666	0.757168	0.381913	0.662849	0.415556	0.999304	2.27365	15.592	7.86e-05	0.000366394	2.0451	12.6624	0.000373088	0.00219254	0.228556	0.214235	0.643468	0.997898	2.73414	21.7224	3.15e-06	1.1e-05	1.48993	5.92666	0.0149135	0.0433895	1.24421	5.60864
516087	scavenger receptor class A, member 5	SCARA5	ENSBTAG00000019636	0.190166	0.139313	0.708965	0.999936	0.412442	0.583805	0.444825	1	0.602607	1.26876	0.26	0.999615	0.68644	1.703	0.191896	0.429513	1.37801	7.183	0.00735974	0.0441108	-0.691567	2.02712	0.154514	0.999304	1.63572	9.81515	0.0017308	0.00534139	1.4731	7.82577	0.00515066	0.0189563	0.162618	0.114239	0.735369	0.997898	2.72622	16.8674	4.01e-05	0.000115486	2.62617	15.0275	0.000105955	0.000702069	0.100053	0.0270871
100295656	chromosome 19 open reading frame, human C17orf67	C19H17orf67	ENSBTAG00000035147	0.128273	0.120065	0.728964	0.999936	0.0287359	0.0060033	0.938241	1	0.157009	0.179946	0.67142	0.999615	0.093125	0.0636009	0.800892	0.913241	0.159594	0.186617	0.665747	0.817094	-0.0664691	0.0318984	0.858251	0.999304	2.57542	40.0356	2.49e-10	5.27e-09	1.70302	19.5883	9.61e-06	0.000101352	0.872402	5.20109	0.0225728	0.997898	2.72368	38.7482	4.82e-10	3.14e-09	2.24481	28.4498	9.62e-08	1.71e-06	0.478874	1.42857
281572	vascular endothelial growth factor A	VEGFA	NA	-0.235237	0.841598	0.35894	0.999936	0.678476	6.93563	0.00844953	0.574692	0.443238	2.97983	0.0843083	0.903128	0.976029	14.0455	0.000178438	0.00446096	1.14365	19.1368	1.22e-05	0.000432888	-0.167626	0.424185	0.514856	0.999304	2.42949	79.0958	5.92e-19	1.94e-16	2.14154	62.7532	2.34e-15	7.56e-13	0.287952	1.24525	0.264461	0.997898	2.71981	86.4479	1.43e-20	6.62e-19	2.65566	82.4627	1.08e-19	3.74e-17	0.0641539	0.0551272
538461	kelch repeat and BTB (POZ) domain containing 6	KBTBD6	ENSBTAG00000008656	0.036188	0.0127129	0.910228	0.999936	0.692902	4.51457	0.0336074	0.974616	0.72909	4.9833	0.0255931	0.581184	1.71352	25.6159	4.17e-07	5.79e-05	1.66147	24.1058	9.12e-07	6.49e-05	0.0520525	0.0265059	0.870671	0.999304	2.43854	45.394	1.61e-11	4.73e-10	1.86208	26.5821	2.53e-07	4.69e-06	0.576454	2.95116	0.0858158	0.997898	2.71123	52.3014	4.76e-13	5.03e-12	2.01639	29.4152	5.84e-08	1.09e-06	0.69484	4.01866
280713	adrenomedullin	ADM	ENSBTAG00000021048	-0.0198323	0.00220775	0.962524	0.999936	0.193881	0.210756	0.646175	1	0.174049	0.170033	0.680082	0.999615	0.979445	5.25694	0.0218595	0.115808	0.886522	4.31722	0.0377284	0.136985	0.0929232	0.0483777	0.825911	0.999304	2.47053	29.4107	5.86e-08	6.42e-07	1.805	16.2096	5.67e-05	0.000452009	0.665536	2.32031	0.127694	0.997898	2.70926	31.3842	2.12e-08	1.07e-07	1.63665	12.3591	0.000438836	0.00231076	1.07261	5.55027
531092	matrix metallopeptidase 25	MMP25	ENSBTAG00000016424	0.0548149	0.0723025	0.788013	0.999936	0.0659394	0.104611	0.746365	1	0.120754	0.350809	0.553655	0.999615	-0.0278141	0.0186449	0.891389	0.954986	-0.0570741	0.078465	0.779389	0.886758	0.0292601	0.0206163	0.885829	0.999304	1.77129	70.5821	4.42e-17	7.04e-15	1.63033	60.2512	8.35e-15	2.19e-12	0.140958	0.478045	0.489309	0.997898	2.7081	139.156	4.07e-32	2.17e-29	2.4678	116.546	3.61e-27	1e-23	0.240299	1.24058
101907894	uncharacterized LOC101907894	LOC101907894	NA	-0.192739	0.166857	0.68292	0.999936	0.67102	1.93381	0.164342	1	0.478281	0.981455	0.32184	0.999615	0.272214	0.432453	0.510788	0.734904	-0.00516584	0.00010942	0.991654	0.996792	0.27738	0.434787	0.509649	0.999304	2.53235	33.715	6.38e-09	9.11e-08	2.33863	28.8762	7.72e-08	1.73e-06	0.193718	0.232459	0.629706	0.997898	2.69895	32.1783	1.41e-08	7.27e-08	2.4686	27.3581	1.69e-07	2.79e-06	0.230352	0.288949
538846	junctional adhesion molecule 2	JAM2	ENSBTAG00000000603	-0.0306069	0.00641809	0.936147	0.999936	0.29111	0.579262	0.446602	1	0.260503	0.464973	0.495309	0.999615	-0.00530904	9.53e-05	0.992213	0.996955	-0.280638	0.52932	0.466893	0.670476	0.275329	0.501313	0.478924	0.999304	2.34171	34.2533	4.84e-09	7.17e-08	1.82026	21.1265	4.3e-06	5.1e-05	0.521447	2.04583	0.152623	0.997898	2.6903	38.6922	4.96e-10	3.22e-09	2.09901	23.9812	9.73e-07	1.27e-05	0.591285	2.18844
515548	triggering receptor expressed on myeloid cells-like 2	TREML2	ENSBTAG00000015707	-0.0105904	0.00160012	0.968092	0.999936	0.135956	0.263796	0.607524	1	0.125365	0.224353	0.635743	0.999615	0.375663	2.01147	0.156114	0.380779	0.412157	2.41793	0.119953	0.29189	-0.0364938	0.019052	0.890217	0.999304	2.16084	59.2751	1.37e-14	9.61e-13	1.9284	48.2241	3.8e-12	3.82e-10	0.232438	0.7583	0.383861	0.997898	2.67812	79.2242	5.54e-19	1.79e-17	2.41709	65.8634	4.83e-16	7.82e-14	0.261034	0.868836
524530	cyclin D1	CCND1	ENSBTAG00000017514	-0.0259231	0.00585593	0.939002	0.999936	0.0447071	0.017803	0.893855	1	0.018784	0.00327481	0.954365	0.999615	0.00130797	2.3e-05	0.996173	0.998548	0.0540475	0.0263752	0.870987	0.936894	-0.0527396	0.0247208	0.875065	0.999304	2.00592	33.7165	6.38e-09	9.11e-08	1.74644	26.0115	3.39e-07	5.99e-06	0.259483	0.629566	0.427514	0.997898	2.67619	49.1631	2.36e-12	2.22e-11	2.35611	38.2682	6.17e-10	2.17e-08	0.320079	0.853389
787326	gamma-glutamyltransferase 5	GGT5	ENSBTAG00000006608	-0.230497	0.678685	0.41004	0.999936	0.328207	1.38252	0.239672	1	0.0977107	0.122378	0.72647	0.999615	0.348467	1.56192	0.211384	0.45303	0.42157	2.29698	0.129625	0.30813	-0.0731023	0.0684687	0.79358	0.999304	2.1585	53.7676	2.26e-13	1.14e-11	2.0394	48.5608	3.2e-12	3.29e-10	0.119097	0.185497	0.666691	0.997898	2.66908	67.6173	1.99e-16	3.97e-15	2.43114	56.7648	4.91e-14	5.16e-12	0.237947	0.642774
504991	ankyrin repeat domain 22	ANKRD22	ENSBTAG00000013368	0.0657608	0.0939359	0.759232	0.999936	0.109623	0.260914	0.609493	1	0.175384	0.667948	0.413768	0.999615	0.861616	15.755	7.21e-05	0.00227354	1.0161	21.781	3.06e-06	0.000152529	-0.154488	0.518971	0.471281	0.999304	1.96657	77.3515	1.43e-18	3.97e-16	1.80599	65.6379	5.42e-16	2.28e-13	0.160585	0.557228	0.455379	0.997898	2.65126	120.488	4.95e-28	1.01e-25	2.3093	93.3069	4.48e-22	3.45e-19	0.341967	2.27005
541148	pentraxin 3, long	PTX3	ENSBTAG00000009012	0.315963	0.464508	0.495525	0.999936	2.44912	24.8071	6.34e-07	0.00175831	2.76508	30.7866	2.88e-08	5e-05	3.80025	51.9398	5.72e-13	3.97e-09	4.51165	67.2219	2.43e-16	3.37e-12	-0.711406	2.29234	0.130013	0.999304	2.55402	24.5424	7.27e-07	5.89e-06	2.39062	21.4213	3.69e-06	4.49e-05	0.163401	0.118892	0.730239	0.997898	2.64325	23.8255	1.05e-06	3.96e-06	1.57662	9.04219	0.0026382	0.010411	1.06663	4.44306
539093	granzyme A (granzyme 1, cytotoxic T-lymphocyte-associated serine esterase 3)	GZMA	ENSBTAG00000021958	-0.171234	0.169227	0.680799	0.999936	-0.22069	0.286203	0.592664	1	-0.391924	0.905148	0.341405	0.999615	0.553682	1.53108	0.215951	0.458503	0.633598	2.01949	0.155291	0.345244	-0.0799156	0.0327889	0.856307	0.999304	1.3593	11.1687	0.000831875	0.00284783	1.45359	12.7513	0.000355759	0.00210596	-0.0942949	0.0662556	0.796869	0.997898	2.63178	35.0624	3.19e-09	1.83e-08	2.09101	22.0696	2.63e-06	2.97e-05	0.540763	2.00648
506758	carbohydrate (chondroitin 6) sulfotransferase 3	CHST3	ENSBTAG00000011014	-0.127543	0.222273	0.637314	0.999936	0.706883	6.7688	0.00927653	0.588067	0.579339	4.54963	0.0329259	0.632751	0.521041	3.69768	0.054488	0.203413	0.414794	2.34815	0.125432	0.300738	0.106247	0.154756	0.694031	0.999304	1.85704	42.3567	7.61e-11	1.88e-09	1.62022	32.756	1.04e-08	3.17e-07	0.236817	0.739531	0.389811	0.997898	2.62287	72.0487	2.1e-17	5.01e-16	2.33941	58.0641	2.54e-14	2.79e-12	0.283458	0.970509
407104	plexin A4	PLXNA4	ENSBTAG00000014543	0.140932	0.158512	0.69053	0.999936	0.268938	0.565465	0.452067	1	0.40987	1.32157	0.250311	0.999615	0.92311	7.28753	0.00694349	0.0553683	0.939199	7.50797	0.00614265	0.038723	-0.0160889	0.00211757	0.963297	0.999304	1.80922	23.5705	1.2e-06	9.16e-06	1.40025	14.0837	0.00017485	0.00116301	0.408964	1.36153	0.243273	0.997898	2.60841	44.6633	2.34e-11	1.89e-10	1.72718	19.657	9.27e-06	8.8e-05	0.881237	5.88319
508869	Rho family GTPase 1	RND1	ENSBTAG00000018773	0.112717	0.11125	0.738725	0.999936	1.28071	13.842	0.000198843	0.084639	1.39343	16.2765	5.47e-05	0.0120423	2.66479	52.3513	4.64e-13	3.97e-09	2.84323	58.3162	2.23e-14	4.42e-11	-0.17844	0.276019	0.599323	0.999304	2.64325	50.1354	1.43e-12	5.7e-11	2.15584	34.5486	4.16e-09	1.45e-07	0.487415	1.97298	0.160131	0.997898	2.60779	43.8777	3.5e-11	2.73e-10	2.18714	31.334	2.17e-08	4.57e-07	0.420654	1.32294
104973827	melanocortin receptor 3-like	LOC104973827	NA	0.0874343	0.0376025	0.846243	0.999936	0.475529	1.0382	0.308241	1	0.562963	1.45288	0.228067	0.999615	-0.138447	0.11204	0.737834	0.87943	0.333049	0.646943	0.421208	0.63221	-0.471496	1.29277	0.255538	0.999304	0.999479	4.69861	0.030187	0.0624023	0.989577	4.61489	0.0316956	0.0811995	0.00990118	0.0002607	0.987118	0.998779	2.59651	23.337	1.36e-06	5.01e-06	2.66084	24.8928	6.06e-07	8.42e-06	-0.0643295	0.0177196
504244	tubulin, alpha 1c	TUBA1C	ENSBTAG00000039992	-0.00476826	0.000265048	0.987011	0.999936	0.484467	2.79395	0.0946208	1	0.479698	2.74141	0.0977785	0.947007	0.581894	4.01448	0.0451113	0.181426	0.596897	4.22001	0.0399498	0.142568	-0.0150024	0.00267672	0.958738	0.999304	2.57184	66.3029	3.87e-16	4.71e-14	1.78425	34.4812	4.3e-09	1.49e-07	0.787593	6.99623	0.00816816	0.997898	2.59087	60.8976	6.01e-15	8.97e-14	1.96077	35.913	2.06e-09	6.16e-08	0.630102	4.05617
100337421	ventricular zone expressed PH domain-containing 1	VEPH1	ENSBTAG00000024643	0.313081	0.433269	0.510389	0.999936	2.72068	28.0499	1.18e-07	0.000703516	3.03376	34.0025	5.5e-09	1.53e-05	3.74326	48.3017	3.65e-12	7.85e-09	4.46633	63.0971	1.97e-15	6.83e-12	-0.723073	2.24988	0.133624	0.999304	2.23708	18.5787	1.63e-05	9.08e-05	2.12433	16.6435	4.51e-05	0.000371848	0.112746	0.053961	0.816309	0.997898	2.58148	21.8163	3e-06	1.05e-05	1.45921	7.46992	0.00627382	0.0213252	1.12228	4.68177
509585	atypical chemokine receptor 3	ACKR3	ENSBTAG00000018424	-0.242839	0.306787	0.579658	0.999936	0.441576	0.984878	0.320997	1	0.198737	0.202645	0.652594	0.999615	0.619178	1.93614	0.164088	0.391863	0.830795	3.4245	0.0642358	0.194856	-0.211617	0.228079	0.632952	0.999304	2.00217	19.0447	1.28e-05	7.32e-05	1.75695	15.1146	0.00010118	0.000730801	0.245224	0.368639	0.543747	0.997898	2.57631	23.0687	1.56e-06	5.7e-06	2.337	19.0311	1.29e-05	0.00011602	0.239316	0.29837
100295626	chromosome 23 open reading frame, human C6orf132	C23H6orf132	ENSBTAG00000048230	-0.168499	0.171815	0.678504	0.999936	0.0477459	0.0152862	0.901602	1	-0.120753	0.0883831	0.766243	0.999615	-0.19556	0.270146	0.603234	0.798652	-0.239324	0.38967	0.532473	0.723965	0.0437647	0.012165	0.912175	0.999304	1.26549	9.33851	0.00224388	0.00670844	1.67333	16.2599	5.52e-05	0.000442613	-0.407838	1.12536	0.288768	0.997898	2.57321	32.1414	1.43e-08	7.39e-08	2.21546	23.4977	1.25e-06	1.57e-05	0.357749	0.779822
520101	Ras association (RalGDS/AF-6) domain family member 6	RASSF6	ENSBTAG00000011935	0.211782	0.41575	0.519065	0.999936	-0.467312	2.04031	0.153179	1	-0.25553	0.630728	0.427088	0.999615	0.110323	0.12489	0.72379	0.871944	-0.0685729	0.0478407	0.826864	0.912345	0.178896	0.32184	0.570504	0.999304	1.43664	21.0585	4.45e-06	2.89e-05	1.46157	21.8177	3e-06	3.75e-05	-0.0249347	0.00733312	0.931758	0.997898	2.51863	51.2123	8.29e-13	8.44e-12	2.14391	36.7145	1.37e-09	4.3e-08	0.374718	1.34872
517290	lipase, family member M	LIPM	ENSBTAG00000013364	0.0774376	0.110842	0.739187	0.999936	0.234068	1.00256	0.316692	1	0.311506	1.77462	0.182811	0.999615	0.751165	10.3005	0.00132994	0.0180283	0.770443	10.8173	0.00100559	0.0110759	-0.0192786	0.00692179	0.933695	0.999304	1.81758	56.9555	4.46e-14	2.86e-12	1.70612	50.2804	1.33e-12	1.57e-10	0.111457	0.23035	0.631264	0.997898	2.49131	91.6064	1.06e-21	6.09e-20	2.02285	62.0552	3.34e-15	4.46e-13	0.468469	3.61298
507000	solute carrier family 13 (sodium-dependent citrate transporter), member 5	SLC13A5	ENSBTAG00000004680	-0.00202357	5.32e-05	0.994179	0.999936	-0.142334	0.262825	0.608186	1	-0.144357	0.270446	0.603033	0.999615	0.332141	1.42193	0.233086	0.477944	0.314171	1.27406	0.259007	0.475046	0.0179704	0.0041938	0.948365	0.999304	2.24334	56.5863	5.38e-14	3.35e-12	1.85058	40.2909	2.19e-10	1.14e-08	0.39276	1.96036	0.161475	0.997898	2.4827	63.4243	1.67e-15	2.77e-14	2.30074	55.1188	1.13e-13	1.13e-11	0.181968	0.384984
515925	fatty acid desaturase 3	FADS3	ENSBTAG00000015511	-0.0570164	0.0426024	0.836476	0.999936	0.0440026	0.0253859	0.873409	1	-0.0130138	0.00222105	0.962411	0.999615	0.113778	0.169793	0.680296	0.845747	-0.0511756	0.0343167	0.853035	0.926921	0.164953	0.35651	0.550451	0.999304	2.32491	61.4234	4.6e-15	3.69e-13	1.96934	45.7797	1.32e-11	1.09e-09	0.355576	1.59578	0.206502	0.997898	2.45731	60.4966	7.37e-15	1.08e-13	1.93283	39.4306	3.4e-10	1.28e-08	0.524478	3.08327
407998	coagulation factor XI	F11	ENSBTAG00000003572	-0.148308	0.307678	0.579109	0.999936	-0.0123359	0.0022057	0.962541	1	-0.160644	0.363098	0.546791	0.999615	-0.0999766	0.146178	0.702215	0.859915	0.13844	0.279324	0.597145	0.769205	-0.238416	0.827483	0.363001	0.999304	1.2056	19.8814	8.24e-06	4.95e-05	1.27944	22.5774	2.02e-06	2.71e-05	-0.0738407	0.080138	0.777111	0.997898	2.44991	69.5221	7.56e-17	1.64e-15	2.14881	54.6999	1.4e-13	1.34e-11	0.301104	1.2037
510360	bone morphogenetic protein 1	BMP1	ENSBTAG00000000917	0.0477954	0.0473741	0.827697	0.999936	0.0224735	0.0104767	0.918474	1	0.0702689	0.10242	0.748945	0.999615	0.415415	3.56306	0.0590787	0.214473	0.324754	2.18197	0.139635	0.323391	0.0906606	0.170319	0.679828	0.999304	2.04742	78.6931	7.25e-19	2.24e-16	1.76215	59.8576	1.02e-14	2.48e-12	0.285263	1.65299	0.198552	0.997898	2.44735	99.4577	2e-23	1.68e-21	2.19201	81.1826	2.06e-19	6.96e-17	0.255346	1.19413
529939	laminin, beta 3	LAMB3	ENSBTAG00000016542	-0.129033	0.0814172	0.775386	0.999936	0.367878	0.641035	0.423336	1	0.238845	0.273773	0.600812	0.999615	0.112253	0.0595295	0.807241	0.915944	-0.338634	0.528194	0.467367	0.671005	0.450887	0.920128	0.337441	0.999304	1.92761	16.2659	5.5e-05	0.000268272	1.49755	9.89605	0.00165634	0.00750056	0.430063	0.940719	0.332093	0.997898	2.44575	22.4763	2.13e-06	7.6e-06	1.78995	12.0288	0.000523835	0.00269293	0.6558	1.95201
615430	parvin, alpha	PARVA	ENSBTAG00000000700	-0.145335	0.2851	0.593378	0.999936	0.132437	0.235937	0.627156	1	-0.0128982	0.00224934	0.962173	0.999615	-0.0998538	0.134986	0.713317	0.86438	-0.196013	0.515591	0.472728	0.675431	0.096159	0.123238	0.725549	0.999304	1.1748	18.523	1.68e-05	9.32e-05	1.00554	13.6739	0.000217454	0.00139289	0.169253	0.403142	0.525471	0.997898	2.43477	65.2819	6.49e-16	1.15e-14	1.83174	38.1524	6.54e-10	2.28e-08	0.603025	4.4278
518487	matrix metallopeptidase 27	MMP27	ENSBTAG00000040567	0.159681	0.225033	0.635231	0.999936	-0.384633	1.30767	0.252816	1	-0.224952	0.450371	0.502159	0.999615	0.349122	1.05748	0.30379	0.556153	0.334837	0.970414	0.324577	0.544362	0.0142849	0.00174843	0.966647	0.999304	2.20932	36.9616	1.2e-09	2.12e-08	2.27878	39.17	3.88e-10	1.9e-08	-0.0694602	0.0420001	0.83762	0.997898	2.43408	37.1125	1.12e-09	6.83e-09	2.11966	28.7661	8.17e-08	1.48e-06	0.314416	0.7554
282589	hydroxysteroid (11-beta) dehydrogenase 1	HSD11B1	ENSBTAG00000015086	0.174275	0.165869	0.68381	0.999936	0.307365	0.502649	0.478339	1	0.48164	1.27358	0.259097	0.999615	0.652575	2.43168	0.118906	0.324129	0.70922	2.87288	0.0900838	0.242372	-0.0566451	0.0178666	0.893667	0.999304	2.01991	20.8864	4.87e-06	3.12e-05	1.79902	16.3437	5.28e-05	0.000425947	0.220899	0.30777	0.579052	0.997898	2.42726	24.0717	9.28e-07	3.53e-06	2.13473	17.8655	2.37e-05	0.000194878	0.292531	0.430514
101906662	defensin beta 3	DEFB3	NA	0.0625401	0.011999	0.912774	0.999936	0.195537	0.122108	0.72676	1	0.258078	0.210365	0.646481	0.999615	0.194753	0.116979	0.732334	0.876057	0.519932	0.836551	0.360385	0.576628	-0.32518	0.326808	0.567545	0.999304	2.78152	20.4968	5.97e-06	3.72e-05	2.80484	20.7906	5.12e-06	5.91e-05	-0.0233232	0.000700309	0.978888	0.998503	2.42053	13.7677	0.000206859	0.000525384	2.24301	12.3053	0.000451671	0.00237204	0.177522	0.0974502
104973321	uncharacterized LOC104973321	LOC104973321	NA	-0.978087	2.56859	0.109005	0.999936	-0.253358	0.194154	0.659482	1	-1.23145	4.2408	0.0394637	0.693252	-1.18019	4.76434	0.0290552	0.137882	-1.3384	5.92002	0.0149698	0.0732908	0.158207	0.0768343	0.781634	0.999304	1.07778	4.22655	0.0397964	0.0786084	1.03116	3.91882	0.0477484	0.111627	0.0466133	0.00789463	0.9292	0.997898	2.41495	17.3934	3.04e-05	8.94e-05	2.48377	17.5706	2.77e-05	0.000222285	-0.0688198	0.018164
280846	lactotransferrin	LTF	ENSBTAG00000001292	0.0957139	0.0537478	0.816666	0.999936	-0.0979593	0.0563274	0.812398	1	-0.0022454	3.24e-05	0.995456	0.999719	0.0398333	0.00951362	0.922299	0.969315	0.156745	0.150989	0.697592	0.836712	-0.116912	0.0849091	0.770752	0.999304	0.85236	3.68602	0.0548704	0.102233	0.915194	4.33897	0.0372495	0.0919148	-0.0628349	0.0224254	0.880961	0.997898	2.40531	26.9355	2.1e-07	8.9e-07	1.64196	12.3688	0.000436579	0.00230237	0.763349	3.12561
517063	adenylate kinase 4	AK4	ENSBTAG00000030674	0.0166093	0.00124636	0.971837	0.999936	0.0687598	0.0207515	0.885458	1	0.0853692	0.0322742	0.857427	0.999615	0.0590838	0.0157594	0.900099	0.95928	0.0897189	0.036312	0.848873	0.925083	-0.0306351	0.00422496	0.948174	0.999304	1.99286	16.4867	4.9e-05	0.000242521	2.57105	25.9435	3.52e-07	6.16e-06	-0.57819	1.48931	0.222323	0.997898	2.40344	20.938	4.74e-06	1.61e-05	2.93585	29.8184	4.74e-08	9.14e-07	-0.532408	1.13766
281375	serpin peptidase inhibitor, clade E (nexin, plasminogen activator inhibitor type 1), member 1	SERPINE1	ENSBTAG00000014465	-0.500944	2.62009	0.105518	0.999936	0.471938	2.32654	0.127184	1	-0.0290062	0.00881574	0.925195	0.999615	0.273878	0.781258	0.376757	0.625075	0.595382	3.65763	0.0558131	0.177779	-0.321504	1.078	0.299145	0.999304	2.04572	39.1	4.03e-10	8.05e-09	1.98822	37.2954	1.02e-09	4.26e-08	0.0575046	0.0336128	0.854533	0.997898	2.40312	47.675	5.03e-12	4.47e-11	2.45175	49.2346	2.27e-12	1.58e-10	-0.0486257	0.0219635
281477	secretogranin II	SCG2	ENSBTAG00000021588	-0.241975	0.431676	0.511168	0.999936	0.253362	0.472624	0.491782	1	0.0113865	0.000925836	0.975726	0.999615	0.282167	0.5719	0.449505	0.68869	0.362887	0.943614	0.33135	0.550531	-0.0807201	0.0468328	0.828669	0.999304	1.3477	12.3553	0.000439736	0.00163926	1.36472	12.7378	0.000358334	0.00211759	-0.0170158	0.00215402	0.962982	0.997898	2.39577	31.2849	2.23e-08	1.12e-07	1.9204	20.0698	7.47e-06	7.29e-05	0.475365	1.48011
615727	dual specificity phosphatase 8	DUSP8	ENSBTAG00000030999	0.387673	1.13494	0.286725	0.999936	1.16398	9.45743	0.00210295	0.303942	1.55165	16.7558	4.25e-05	0.0101701	1.04386	6.80271	0.00910198	0.0657076	1.20236	9.10084	0.00255493	0.0212146	-0.158503	0.162838	0.686557	0.999304	2.41904	29.1734	6.62e-08	7.13e-07	1.49881	11.2488	0.000796753	0.00407384	0.920231	5.14439	0.0233216	0.997898	2.38292	23.9462	9.91e-07	3.74e-06	1.47032	8.80658	0.00300146	0.0115553	0.912599	4.25953
100141457	beta-defensin 10	DEFB10	ENSBTAG00000035183	0.0316625	0.00641373	0.936169	0.999936	0.0331003	0.00641377	0.936169	1	0.0647628	0.0255444	0.873018	0.999615	0.132368	0.107781	0.742685	0.881945	0.547634	1.8479	0.174027	0.37171	-0.415266	1.04185	0.307391	0.999304	2.61264	36.7688	1.33e-09	2.29e-08	2.68732	38.7932	4.71e-10	2.23e-08	-0.0746756	0.036066	0.849379	0.997898	2.37006	28.0608	1.18e-07	5.23e-07	2.45028	30.0095	4.3e-08	8.38e-07	-0.0802174	0.0381776
104969336	uncharacterized LOC104969336	LOC104969336	NA	-0.0765476	0.0579136	0.809824	0.999936	0.138636	0.187446	0.665051	1	0.0620886	0.0374304	0.846591	0.999615	0.52567	2.87672	0.0898687	0.274322	0.503126	2.6391	0.104262	0.266513	0.0225441	0.00535038	0.94169	0.999304	1.87131	34.1436	5.12e-09	7.54e-08	1.65072	26.904	2.14e-07	4.09e-06	0.22059	0.511629	0.474434	0.997898	2.34813	45.4592	1.56e-11	1.29e-10	2.26171	42.5291	6.96e-11	3.1e-09	0.086424	0.070603
281160	fibroblast growth factor 1 (acidic)	FGF1	ENSBTAG00000005198	-0.235791	0.540163	0.462365	0.999936	0.311227	0.954839	0.328491	1	0.075436	0.0566991	0.811791	0.999615	0.35082	1.27748	0.258369	0.506551	0.455915	2.1688	0.140836	0.325359	-0.105095	0.115028	0.734491	0.999304	2.46354	54.9552	1.23e-13	6.76e-12	2.09034	40.6338	1.84e-10	1.01e-08	0.373203	1.47322	0.224838	0.997898	2.34092	38.9884	4.26e-10	2.81e-09	1.72488	21.2551	4.02e-06	4.28e-05	0.616046	3.26558
768208	acyloxyacyl hydrolase (neutrophil)	AOAH	ENSBTAG00000018119	-0.0214536	0.00521388	0.942437	0.999936	0.0499686	0.0279446	0.867239	1	0.0285149	0.00903039	0.924292	0.999615	0.612591	4.21816	0.0399936	0.168359	0.813421	7.36653	0.00664491	0.0409112	-0.200829	0.453205	0.500817	0.999304	1.57395	26.5281	2.6e-07	2.38e-06	1.61581	27.8264	1.33e-07	2.73e-06	-0.0418612	0.0199705	0.887619	0.997898	2.34024	49.5981	1.89e-12	1.81e-11	2.09963	41.0728	1.47e-10	6.05e-09	0.240615	0.588877
614671	C1q and tumor necrosis factor related protein 5	C1QTNF5	ENSBTAG00000027766	-0.0167356	0.00111998	0.973303	0.999936	0.297885	0.350762	0.553682	1	0.281149	0.313931	0.575278	0.999615	0.261175	0.341812	0.558785	0.767338	0.0186054	0.001884	0.965379	0.983814	0.24257	0.278	0.598015	0.999304	1.45743	10.3111	0.00132231	0.00422743	1.0597	5.46645	0.019385	0.0552633	0.397729	0.872414	0.350288	0.997898	2.32991	20.7746	5.17e-06	1.73e-05	1.31622	6.13296	0.0132684	0.0394725	1.01369	4.45634
100850808	elafin-like	LOC100850808	ENSBTAG00000046375	-0.0317607	0.0065145	0.935671	0.999936	-0.17347	0.197893	0.656427	1	-0.205231	0.277311	0.598469	0.999615	-0.287871	0.526635	0.468025	0.703558	-0.288722	0.547472	0.459352	0.6638	0.000851157	7.25e-05	0.993206	0.999304	0.920754	4.48621	0.0341693	0.0691396	0.367085	0.70132	0.402341	0.547516	0.553669	1.71602	0.190206	0.997898	2.32932	22.1064	2.58e-06	9.1e-06	1.22596	6.00104	0.0142975	0.0419847	1.10336	5.88463
100847171	uncharacterized LOC100847171	LOC100847171	NA	0.0410428	0.0135478	0.90734	0.999936	0.474274	1.77857	0.182325	1	0.515316	2.11556	0.145809	0.999615	0.777582	4.84279	0.0277619	0.133799	0.800328	5.12275	0.0236141	0.099953	-0.0227458	0.00422918	0.948148	0.999304	1.72771	20.9468	4.72e-06	3.03e-05	1.29389	12.1164	0.000499804	0.00277836	0.433826	1.46327	0.226411	0.997898	2.31692	30.5738	3.21e-08	1.57e-07	1.94639	21.5422	3.46e-06	3.75e-05	0.370526	0.912411
516565	CXADR-like membrane protein	CLMP	ENSBTAG00000020046	0.0597224	0.0268951	0.869733	0.999936	-0.0692127	0.0355329	0.850483	1	-0.00949026	0.000551352	0.981267	0.999615	0.1507	0.17264	0.677776	0.844442	0.477578	1.72112	0.189549	0.3933	-0.326877	0.806351	0.369201	0.999304	2.09636	28.3968	9.88e-08	1.02e-06	1.39589	13.4609	0.000243584	0.00153206	0.700469	3.41869	0.064462	0.997898	2.29465	29.8349	4.7e-08	2.23e-07	1.59465	15.0669	0.000103767	0.000691199	0.7	3.04277
613541	NADH dehydrogenase (ubiquinone) 1 alpha subcomplex, 4-like 2	NDUFA4L2	ENSBTAG00000031503	0.105842	0.0327217	0.856453	0.999936	0.107129	0.0260435	0.871794	1	0.21297	0.115127	0.734381	0.999615	-0.35741	0.357277	0.550022	0.761633	-0.0478158	0.0052662	0.942149	0.971559	-0.309595	0.252827	0.615091	0.999304	1.12935	3.4726	0.0623931	0.113694	1.62935	7.3116	0.00685109	0.0239685	-0.500003	0.786588	0.375134	0.997898	2.29225	12.6742	0.000370736	0.000902449	2.61928	16.1826	5.75e-05	0.000419613	-0.327031	0.316084
100336796	hedgehog acyltransferase	HHAT	NA	0.17399	0.446946	0.503789	0.999936	0.218797	0.661027	0.416197	1	0.392786	2.1885	0.139044	0.999615	0.0404307	0.0216666	0.882977	0.951484	0.147775	0.290052	0.590187	0.764521	-0.107344	0.154286	0.694473	0.999304	0.827145	8.10029	0.00442581	0.0120763	0.658474	5.01589	0.0251157	0.0676791	0.168671	0.365916	0.545239	0.997898	2.2914	36.8182	1.3e-09	7.86e-09	1.49456	13.9668	0.000186067	0.00112491	0.796836	5.78364
512869	ring finger protein 213-like	LOC512869	ENSBTAG00000022489	0.431543	0.878074	0.34873	0.999936	-0.396452	0.751305	0.386063	1	0.0350908	0.00633371	0.936568	0.999615	0.602274	1.70129	0.19212	0.429631	1.06249	5.28816	0.0214709	0.0938296	-0.460214	1.00298	0.316589	0.999304	0.637889	1.92643	0.16515	0.253284	-0.208082	0.206102	0.64984	0.75852	0.845971	3.54169	0.0598446	0.997898	2.29117	21.2077	4.12e-06	1.41e-05	1.44638	8.40433	0.00374329	0.013865	0.844789	3.08292
407178	granzyme A	gzmA	ENSBTAG00000027865	0.0916848	0.0310076	0.860223	0.999936	-0.4653	0.87814	0.348712	1	-0.373615	0.564333	0.45252	0.999615	-0.287457	0.265694	0.606235	0.800571	0.0114934	0.000284851	0.986534	0.994686	-0.298951	0.264417	0.607102	0.999304	0.656556	2.24679	0.133892	0.212972	0.273905	0.376981	0.539224	0.670526	0.382651	0.821699	0.364684	0.997898	2.29095	26.2092	3.06e-07	1.26e-06	2.37608	27.958	1.24e-07	2.14e-06	-0.0851306	0.0404952
100847752	opsin 3	OPN3	NA	0.341704	0.692106	0.405449	0.999936	-0.063326	0.0233401	0.878576	1	0.278378	0.460082	0.497586	0.999615	0.475256	1.3633	0.242966	0.487711	0.881729	4.67314	0.0306379	0.118801	-0.406473	1.00567	0.315942	0.999304	2.54609	32.0248	1.52e-08	1.96e-07	2.47746	30.2412	3.82e-08	9.5e-07	0.06863	0.0281914	0.86666	0.997898	2.29	20.9912	4.61e-06	1.57e-05	2.40683	23.3485	1.35e-06	1.67e-05	-0.116826	0.0655082
509726	teneurin transmembrane protein 4	TENM4	ENSBTAG00000007439	0.292583	0.383353	0.535814	0.999936	-0.100114	0.0442836	0.833327	1	0.192469	0.170507	0.679662	0.999615	-0.110387	0.0590108	0.808066	0.916456	0.395906	0.746608	0.387552	0.603289	-0.506293	1.22566	0.268252	0.999304	1.52981	11.3001	0.00077502	0.00268098	1.67874	13.7162	0.000212616	0.00136552	-0.148936	0.113078	0.736666	0.997898	2.2894	20.7826	5.14e-06	1.73e-05	2.55683	25.9181	3.56e-07	5.31e-06	-0.267427	0.336659
528252	talin 2	TLN2	ENSBTAG00000003667	-0.115976	0.118643	0.730511	0.999936	0.278894	0.683944	0.408232	1	0.162919	0.233859	0.628677	0.999615	0.687765	4.29096	0.0383156	0.163538	0.922776	7.80069	0.00522262	0.0349055	-0.235012	0.512689	0.473977	0.999304	1.18002	12.8823	0.0003317	0.00128199	0.868246	6.95991	0.00833562	0.0280925	0.311775	0.975994	0.32319	0.997898	2.28183	39.4626	3.34e-10	2.24e-09	1.5966	18.8185	1.44e-05	0.000126815	0.685232	4.0752
508160	peptidyl arginine deiminase, type III	PADI3	ENSBTAG00000012043	-0.114805	0.103683	0.747454	0.999936	-0.0247485	0.00395697	0.949843	1	-0.139554	0.15463	0.69415	0.999615	0.0200825	0.00364433	0.951862	0.981189	-0.0274065	0.00714892	0.932618	0.966687	0.0474891	0.0210991	0.884509	0.999304	1.3211	12.4372	0.000420857	0.00157693	1.15326	9.42673	0.00213845	0.0092462	0.167839	0.227072	0.633703	0.997898	2.26579	26.9815	2.05e-07	8.73e-07	1.79925	16.2886	5.44e-05	0.000399835	0.466539	1.40623
541259	cadherin 10, type 2 (T2-cadherin)	CDH10	ENSBTAG00000002845	0.242302	0.378513	0.5384	0.999936	-0.241453	0.376517	0.539473	1	0.000848724	4.54e-06	0.9983	0.999909	1.12109	8.24688	0.00408221	0.0389652	1.0983	7.91552	0.00490126	0.0333685	0.0227858	0.00345936	0.953098	0.999304	1.29974	10.6784	0.00108392	0.00356805	1.19158	8.82473	0.00297176	0.0120989	0.108165	0.0783224	0.779584	0.997898	2.2575	28.238	1.07e-07	4.81e-07	1.41111	11.3564	0.00075188	0.00367077	0.846395	4.36422
282654	tenascin XB	TNXB	ENSBTAG00000001444	-0.379161	0.94413	0.331218	0.999936	0.109051	0.0803934	0.776765	1	-0.270111	0.479096	0.488832	0.999615	-0.314428	0.642277	0.422888	0.666493	-1.09697	6.7347	0.00945551	0.0525478	0.78254	3.25411	0.0712444	0.994166	0.853922	4.52792	0.033346	0.067861	1.04692	7.15339	0.00748223	0.0257225	-0.192996	0.242656	0.622294	0.997898	2.25321	24.8339	6.25e-07	2.44e-06	1.97784	19.3067	1.11e-05	0.000102486	0.275364	0.488135
508394	calsequestrin 1 (fast-twitch, skeletal muscle)	CASQ1	ENSBTAG00000020223	-0.0996217	0.0580922	0.809537	0.999936	-0.349406	0.747013	0.387424	1	-0.449027	1.21367	0.270607	0.999615	-0.00844601	0.000234715	0.987777	0.996385	0.780318	4.7895	0.0286337	0.11365	-0.788764	4.65265	0.0310056	0.953449	1.79469	26.0597	3.31e-07	2.95e-06	1.28717	13.3754	0.000254953	0.00159202	0.507522	2.37918	0.122962	0.997898	2.2465	29.4807	5.65e-08	2.64e-07	2.16406	26.8303	2.22e-07	3.53e-06	0.0824494	0.0481796
102465266	microRNA mir-6518	MIR6518	NA	0.132509	0.0675553	0.79493	0.999936	0.185869	0.126832	0.72174	1	0.318378	0.376234	0.539626	0.999615	0.872911	2.95364	0.0856846	0.267043	0.564405	1.23999	0.265473	0.481181	0.308505	0.377624	0.538878	0.999304	2.74711	23.2545	1.42e-06	1.06e-05	2.05937	12.76	0.000354104	0.00209786	0.68774	1.7271	0.188782	0.997898	2.24453	14.7411	0.000123326	0.0003255	1.01917	3.03886	0.0812928	0.164064	1.22536	4.82613
615295	leukocyte-associated immunoglobulin-like receptor 1	LAIR1	ENSBTAG00000026080	-0.0763617	0.106437	0.744238	0.999936	0.144688	0.382128	0.536467	1	0.0683261	0.085172	0.770407	0.999615	0.600446	6.5282	0.0106177	0.0719691	0.544859	5.38604	0.0202985	0.0901541	0.0555872	0.0564786	0.812151	0.999304	1.67924	48.4326	3.42e-12	1.23e-10	1.55439	41.7672	1.03e-10	6.34e-09	0.124854	0.283166	0.594634	0.997898	2.23265	73.995	7.83e-18	2.02e-16	2.28859	77.2162	1.53e-18	4.43e-16	-0.0559387	0.0512261
510214	ADAM metallopeptidase with thrombospondin type 1 motif, 14	ADAMTS14	ENSBTAG00000021177	0.105419	0.0915903	0.762165	0.999936	-0.160983	0.215617	0.6424	1	-0.0555636	0.0254864	0.873161	0.999615	-0.549038	2.52369	0.112148	0.311959	-0.451748	1.71394	0.190475	0.394512	-0.0972895	0.0754713	0.783531	0.999304	1.44506	15.6642	7.56e-05	0.000354207	1.30108	12.6832	0.000368954	0.00217285	0.143988	0.174758	0.675917	0.997898	2.22483	30.5591	3.24e-08	1.58e-07	2.35209	34.1008	5.23e-09	1.37e-07	-0.127268	0.126053
407101	tight junction protein 2	TJP2	ENSBTAG00000011770	-0.108784	0.148771	0.699713	0.999936	0.0981989	0.121255	0.727677	1	-0.0105854	0.00140371	0.970113	0.999615	0.0389736	0.0190875	0.890116	0.954395	-0.102336	0.131494	0.716888	0.849937	0.141309	0.250642	0.616623	0.999304	1.85811	38.877	4.51e-10	8.88e-09	1.34768	21.4657	3.6e-06	4.41e-05	0.510435	3.1441	0.0762022	0.997898	2.22126	49.2748	2.23e-12	2.11e-11	1.58802	25.9277	3.54e-07	5.29e-06	0.633235	4.4015
360007	tissue factor pathway inhibitor 2	TFPI2	ENSBTAG00000015844	-0.270387	0.284666	0.593659	0.999936	1.02559	3.97602	0.0461526	1	0.755205	2.14547	0.142991	0.999615	1.6484	10.6326	0.00111114	0.0160008	1.67052	10.9977	0.000912253	0.010274	-0.0221163	0.00128875	0.971363	0.999304	2.01625	12.7046	0.00036475	0.00139189	2.05634	13.6072	0.000225321	0.0014384	-0.040095	0.0062926	0.936773	0.997898	2.22122	12.8143	0.000343984	0.000841759	1.39165	4.89759	0.0268942	0.0690775	0.829564	2.32422
767827	complement component 1, s subcomponent	C1S	ENSBTAG00000004840	-0.260938	0.741546	0.389166	0.999936	0.0257876	0.00760088	0.930526	1	-0.235151	0.617275	0.432062	0.999615	0.495674	2.7234	0.0988869	0.289891	0.414398	1.87859	0.170494	0.366647	0.0812751	0.0749073	0.784321	0.999304	0.925229	9.80553	0.00173988	0.00536463	0.731045	6.13271	0.0132703	0.0411271	0.194184	0.465028	0.495283	0.997898	2.20559	47.8132	4.69e-12	4.18e-11	1.76586	30.5847	3.2e-08	6.37e-07	0.43973	2.24577
512371	anoctamin 9	ANO9	ENSBTAG00000047697	-0.189061	0.290577	0.589851	0.999936	-0.137199	0.15868	0.690374	1	-0.32626	0.879398	0.348367	0.999615	-0.0642432	0.0341687	0.853348	0.938061	-0.329272	0.815089	0.36662	0.582553	0.265029	0.515578	0.472734	0.999304	0.629334	2.69312	0.100782	0.168782	0.857887	5.11354	0.0237398	0.0648532	-0.228554	0.379738	0.537743	0.997898	2.20239	28.1416	1.13e-07	5.04e-07	1.34659	10.1164	0.00146957	0.0064465	0.855804	4.82238
281863	chemokine (C-X-C motif) receptor 1	CXCR1	ENSBTAG00000026753	0.0294578	0.00138554	0.970307	0.999936	-0.340541	0.215597	0.642415	1	-0.311083	0.17305	0.677415	0.999615	-0.916755	1.66782	0.19655	0.434958	-0.60958	0.782339	0.376427	0.592706	-0.307175	0.176677	0.674245	0.999304	0.390901	0.456199	0.499406	0.605493	0.331864	0.329145	0.566163	0.692787	0.0590363	0.0137394	0.906689	0.997898	2.19855	10.3526	0.00129291	0.00282461	2.25406	10.6323	0.00111128	0.00508915	-0.055512	0.0108517
507632	YES proto-oncogene 1, Src family tyrosine kinase	YES1	ENSBTAG00000001523	0.117965	0.06731	0.795294	0.999936	0.125571	0.0658384	0.797495	1	0.243535	0.258408	0.611216	0.999615	0.502489	1.30475	0.253348	0.501027	0.547668	1.54059	0.21453	0.424683	-0.0451782	0.0112131	0.915668	0.999304	1.88684	14.7331	0.000123851	0.000545532	1.59946	10.6495	0.00110102	0.00533775	0.287381	0.421379	0.51625	0.997898	2.19331	16.223	5.63e-05	0.000157637	1.04828	3.48658	0.0618682	0.132595	1.14503	5.04419
281309	matrix metallopeptidase 3 (stromelysin 1, progelatinase)	MMP3	NA	0.29564	0.263878	0.607468	0.999936	-0.0692293	0.0149112	0.902811	1	0.226411	0.15445	0.694318	0.999615	0.834403	2.08793	0.148467	0.370011	0.649539	1.28495	0.256981	0.472642	0.184864	0.105783	0.744997	0.999304	3.48003	26.4934	2.64e-07	2.42e-06	2.26598	13.5877	0.000227673	0.00145106	1.21406	3.78426	0.0517368	0.997898	2.19154	9.26804	0.00233188	0.00483412	1.34338	4.43293	0.0352519	0.0852273	0.848164	1.49003
100298760	discoidin, CUB and LCCL domain containing 1	DCBLD1	ENSBTAG00000047338	-0.0848425	0.15431	0.69445	0.999936	0.258293	1.42861	0.231992	1	0.173451	0.644598	0.422051	0.999615	0.773664	12.634	0.000378795	0.00771829	0.804925	13.6542	0.000219744	0.00363403	-0.0312615	0.0209956	0.884791	0.999304	1.76491	61.8399	3.73e-15	3.06e-13	1.38061	39.0733	4.08e-10	1.98e-08	0.384302	3.08964	0.0787925	0.997898	2.17569	83.2431	7.26e-20	2.81e-18	1.66325	50.0828	1.47e-12	1.08e-10	0.51244	5.02596
104973449	uncharacterized LOC104973449	LOC104973449	NA	0.166669	0.21898	0.639818	0.999936	-0.111568	0.10007	0.751746	1	0.0551006	0.0248565	0.874725	0.999615	0.802731	6.55595	0.0104534	0.071238	0.370064	1.34498	0.246158	0.461858	0.432667	1.93676	0.164021	0.999304	0.855193	5.97535	0.0145072	0.0335647	0.574295	2.61805	0.105654	0.205488	0.280898	0.681251	0.409156	0.997898	2.17283	30.0045	4.31e-08	2.07e-07	1.53111	13.7994	0.0002034	0.00120968	0.64172	3.08923
104974467	uncharacterized LOC104974467	LOC104974467	NA	-0.0346868	0.0206562	0.88572	0.999936	-0.0809327	0.113569	0.736117	1	-0.11562	0.23256	0.629632	0.999615	0.250838	1.17751	0.277863	0.528312	0.42352	3.37737	0.0660975	0.198421	-0.172682	0.570723	0.449972	0.999304	1.93671	57.0642	4.22e-14	2.73e-12	1.64442	41.0498	1.48e-10	8.37e-09	0.292284	1.54147	0.214399	0.997898	2.1608	64.5106	9.6e-16	1.66e-14	1.68794	38.7056	4.93e-10	1.77e-08	0.472859	3.61335
281983	plasminogen activator, urokinase receptor	PLAUR	ENSBTAG00000013125	-0.151427	0.36251	0.547115	0.999936	0.135601	0.290707	0.589768	1	-0.0158257	0.00395883	0.949831	0.999615	0.615815	5.93667	0.014829	0.0887781	0.522684	4.28624	0.038422	0.138822	0.0931313	0.137162	0.711119	0.999304	1.96008	55.2968	1.04e-13	5.82e-12	1.5604	36.2661	1.72e-09	6.78e-08	0.399676	2.468	0.116186	0.997898	2.15507	59.7098	1.1e-14	1.55e-13	1.80533	42.9393	5.65e-11	2.59e-09	0.349747	1.71348
282123	very low density lipoprotein receptor	VLDLR	ENSBTAG00000018517	-0.0313933	0.0149332	0.902739	0.999936	0.125749	0.239443	0.624609	1	0.0943558	0.13478	0.713526	0.999615	0.812564	9.8406	0.00170702	0.0214757	0.800084	9.52307	0.00202905	0.0180352	0.0124802	0.00236154	0.961242	0.999304	2.02644	55.9685	7.36e-14	4.31e-12	1.62211	37.3258	1e-09	4.23e-08	0.404321	2.39331	0.121855	0.997898	2.14937	57.0735	4.2e-14	5.32e-13	1.79304	40.8101	1.68e-10	6.81e-09	0.35633	1.70797
519212	stomatin (EPB72)-like 3	STOML3	ENSBTAG00000018232	-0.0718094	0.0562453	0.812532	0.999936	1.55538	20.1914	7.01e-06	0.00829532	1.48357	18.4496	1.74e-05	0.00504283	1.66614	27.7494	1.38e-07	2.59e-05	1.42555	19.9448	7.97e-06	0.00031748	0.240594	0.743429	0.388565	0.999304	0.614105	1.25874	0.26189	0.367935	-0.709823	1.24471	0.264565	0.404395	1.32393	4.81328	0.0282413	0.997898	2.14322	6.77323	0.00925353	0.0168318	0.903366	1.00041	0.317211	0.456471	1.23986	2.54985
100138363	60S ribosomal protein L6 pseudogene	LOC100138363	NA	0.201447	0.33371	0.563483	0.999936	0.167727	0.227114	0.633672	1	0.369174	1.11385	0.291247	0.999615	0.588348	2.88716	0.0892884	0.273751	0.536584	2.3627	0.124267	0.298985	0.0517638	0.0223291	0.881215	0.999304	1.37263	11.9264	0.000553444	0.00200035	1.06494	7.05708	0.00789526	0.0268892	0.307687	0.697106	0.403758	0.997898	2.13668	23.1503	1.5e-06	5.47e-06	1.85017	16.4485	5e-05	0.000371717	0.286505	0.525536
100270756	chromosome 5 open reading frame, human C12orf75	C5H12orf75	ENSBTAG00000045742	-0.0625153	0.0403478	0.840802	0.999936	-0.0458292	0.0219377	0.882253	1	-0.108344	0.12177	0.727123	0.999615	0.0728018	0.0550021	0.814577	0.919658	0.194973	0.394733	0.529822	0.720997	-0.122171	0.15501	0.693792	0.999304	2.38996	50.9863	9.3e-13	3.89e-11	2.16213	43.211	4.91e-11	3.43e-09	0.227826	0.532406	0.465597	0.997898	2.13646	37.63	8.55e-10	5.34e-09	2.26967	42.5386	6.93e-11	3.1e-09	-0.133212	0.164438
104974955	uncharacterized LOC104974955	LOC104974955	NA	-0.142067	0.392414	0.531033	0.999936	0.296968	1.70878	0.191144	1	0.154902	0.46522	0.495194	0.999615	0.371653	2.83859	0.0920251	0.277817	0.309586	1.95859	0.161664	0.354807	0.062067	0.0799608	0.777351	0.999304	1.28143	31.0223	2.55e-08	3.1e-07	1.07134	21.827	2.98e-06	3.74e-05	0.210093	0.895517	0.343986	0.997898	2.13209	71.7079	2.5e-17	5.86e-16	1.8709	55.0527	1.17e-13	1.16e-11	0.261192	1.2361
514739	microtubule-associated protein 1B	MAP1B	ENSBTAG00000001961	-0.391666	1.13483	0.286747	0.999936	0.626077	2.8624	0.0906721	1	0.234411	0.382709	0.536157	0.999615	-0.406065	1.74989	0.185891	0.422133	0.0647003	0.0456263	0.830857	0.914786	-0.470765	2.33956	0.126125	0.999304	1.93082	39.907	2.66e-10	5.6e-09	1.71246	31.426	2.07e-08	5.59e-07	0.218354	0.567426	0.451284	0.997898	2.12733	41.8156	1e-10	7.29e-10	2.38727	51.9822	5.6e-13	4.68e-11	-0.259935	0.712673
100295476	epiregulin	EREG	NA	-0.00614982	0.000289745	0.986419	0.999936	0.667607	3.47991	0.0621182	1	0.661457	3.41628	0.0645564	0.847115	0.54235	2.27148	0.131774	0.343439	1.02016	7.96326	0.00477365	0.0328218	-0.47781	1.78173	0.181938	0.999304	2.03873	29.6586	5.15e-08	5.72e-07	1.72473	21.9466	2.8e-06	3.55e-05	0.314001	0.771655	0.379705	0.997898	2.12719	28.3604	1.01e-07	4.54e-07	1.89393	23.5058	1.25e-06	1.56e-05	0.233268	0.372195
507695	family with sequence similarity 101, member A	FAM101A	ENSBTAG00000039688	0.173022	0.10432	0.746706	0.999936	-0.351269	0.428499	0.512726	1	-0.178247	0.105078	0.745819	0.999615	0.308677	0.353916	0.551905	0.763021	0.192593	0.12875	0.719731	0.851272	0.116084	0.0570316	0.811251	0.999304	2.27554	15.3428	8.97e-05	0.000411631	1.6513	8.04357	0.00456654	0.0172598	0.624235	1.33799	0.247388	0.997898	2.11761	9.96739	0.00159337	0.0034112	0.581403	0.6735	0.411834	0.548987	1.53621	5.36277
517231	KIAA0226-like ortholog	KIAA0226L	ENSBTAG00000013371	-0.175815	0.386766	0.534004	0.999936	0.296447	1.09796	0.294714	1	0.120632	0.182056	0.669612	0.999615	0.984916	11.8483	0.000577125	0.0102327	0.953654	11.1365	0.00084644	0.00972556	0.0312623	0.0122457	0.911886	0.999304	2.55924	70.9942	3.58e-17	6.14e-15	1.9452	43.6065	4.02e-11	2.86e-09	0.614043	4.57216	0.0324955	0.997898	2.11255	45.3834	1.62e-11	1.34e-10	1.91325	37.4639	9.31e-10	3.06e-08	0.199301	0.440891
535365	guanine nucleotide binding protein (G protein), beta 5	GNB5	ENSBTAG00000003762	-0.0796213	0.181474	0.67011	0.999936	0.0584608	0.0978829	0.754385	1	-0.0211605	0.0128212	0.909848	0.999615	0.251935	1.81434	0.177989	0.410469	0.365279	3.81117	0.050912	0.167196	-0.113344	0.36855	0.543795	0.999304	1.91736	96.8264	7.57e-23	1.05e-19	1.74515	81.06	2.19e-19	3.8e-16	0.172214	0.845945	0.357702	0.997898	2.11127	105.116	1.15e-24	1.37e-22	1.92149	87.8587	7.03e-21	3.61e-18	0.189776	0.926773
100299045	EGF-like module-containing mucin-like hormone receptor-like 2	LOC100299045	ENSBTAG00000026148	-0.0584523	0.0301323	0.86219	0.999936	0.116304	0.124768	0.72392	1	0.0578519	0.0313314	0.859503	0.999615	0.570897	3.05418	0.0805295	0.257349	0.565097	2.98237	0.0841757	0.232241	0.00579998	0.000320042	0.985727	0.999304	1.13159	11.9235	0.000554293	0.00200229	1.09537	11.1822	0.000825859	0.00420044	0.0362282	0.0130058	0.909204	0.997898	2.10544	34.1731	5.04e-09	2.81e-08	1.47548	17.2697	3.24e-05	0.000254678	0.629957	3.35047
281861	interleukin 2 receptor, alpha	IL2RA	ENSBTAG00000020892	0.0740233	0.0380215	0.8454	0.999936	0.00616887	0.000259349	0.987151	1	0.0801922	0.0446238	0.832697	0.999615	0.563543	2.21664	0.13653	0.351456	0.519691	1.88989	0.169215	0.364687	0.043852	0.0140176	0.905754	0.999304	0.933227	5.7999	0.0160271	0.0364791	0.952562	6.03931	0.0139907	0.0428997	-0.0193344	0.00244149	0.960591	0.997898	2.10297	26.1	3.24e-07	1.33e-06	1.51819	13.4951	0.000239182	0.00138162	0.584778	2.28565
101905923	uncharacterized LOC101905923	LOC101905923	NA	-0.0355649	0.01623	0.898626	0.999936	0.31377	1.24999	0.263554	1	0.278205	0.982902	0.321483	0.999615	0.825878	8.60389	0.00335447	0.0341727	0.820158	8.46815	0.0036142	0.0273281	0.00571972	0.000419959	0.98365	0.999304	1.9814	45.5358	1.5e-11	4.42e-10	1.60585	31.0044	2.57e-08	6.74e-07	0.375546	1.75041	0.185825	0.997898	2.09764	46.2396	1.05e-11	8.87e-11	1.49074	24.2935	8.27e-07	1.11e-05	0.606893	4.14372
513676	SIX homeobox 5	SIX5	ENSBTAG00000013346	0.0996646	0.106294	0.744403	0.999936	0.562275	3.28445	0.069939	1	0.66194	4.5632	0.0326661	0.630378	0.710264	4.54576	0.0330005	0.148566	0.810457	5.91801	0.0149869	0.0733484	-0.100193	0.0986537	0.753451	0.999304	1.13979	9.00384	0.00269413	0.00786306	1.4054	14.1263	0.000170935	0.00114135	-0.265608	0.580101	0.446273	0.997898	2.09263	23.9635	9.82e-07	3.71e-06	1.4907	11.1961	0.000819691	0.00394492	0.601928	2.3356
100140488	chemokine (C-C motif) ligand 17	CCL17	ENSBTAG00000001191	0.187075	0.0329247	0.856013	0.999936	-0.044033	0.00106881	0.97392	1	0.143042	0.0243449	0.87601	0.999615	-0.447704	0.261109	0.609359	0.802854	-0.757165	0.647983	0.420835	0.631935	0.309461	0.107348	0.743184	0.999304	1.17677	1.90485	0.167537	0.256152	2.04615	5.60802	0.0178785	0.0518623	-0.869374	1.26091	0.261478	0.997898	2.09116	5.5393	0.018594	0.0316205	1.67786	3.76105	0.0524598	0.116816	0.413292	0.225512
616136	family with sequence similarity 26, member F	FAM26F	ENSBTAG00000006549	-0.0288445	0.00618689	0.937306	0.999936	0.046947	0.0164334	0.897997	1	0.0181026	0.00245649	0.960471	0.999615	0.39552	1.16313	0.280818	0.531955	0.0646862	0.0310005	0.860239	0.930523	0.330833	0.810345	0.368018	0.999304	0.498959	1.80436	0.179186	0.270535	0.305595	0.693365	0.405022	0.550248	0.193364	0.280157	0.596598	0.997898	2.09002	26.6241	2.47e-07	1.03e-06	1.65656	17.0861	3.57e-05	0.000276438	0.433455	1.24067
539467	protein kinase domain containing, cytoplasmic	PKDCC	ENSBTAG00000019382	-0.604533	3.22823	0.0723789	0.999936	0.103901	0.0996753	0.75222	1	-0.500632	2.22687	0.135628	0.999615	-0.161654	0.246329	0.619672	0.809448	0.174243	0.294597	0.587289	0.762481	-0.335897	1.06022	0.303165	0.999304	1.8432	28.2677	1.06e-07	1.08e-06	1.41808	16.718	4.34e-05	0.000360406	0.425119	1.71552	0.19027	0.997898	2.08746	29.4163	5.84e-08	2.72e-07	1.85085	22.5443	2.05e-06	2.39e-05	0.236609	0.450862
101902048	uncharacterized LOC101902048	LOC101902048	NA	-0.127208	0.534242	0.464829	0.999936	0.443271	6.45524	0.0110626	0.623957	0.316063	3.28339	0.0699844	0.865449	0.682592	15.1829	9.76e-05	0.0028235	0.983895	31.2638	2.25e-08	4.4e-06	-0.301304	3.01137	0.0826822	0.994166	1.64451	83.7604	5.59e-20	2.28e-17	1.47847	68.2098	1.47e-16	8.06e-14	0.166036	0.907939	0.340662	0.997898	2.08509	116.662	3.4e-27	6.21e-25	2.04947	112.891	2.28e-26	3.97e-23	0.035616	0.0375092
613482	leukotriene B4 receptor	LTB4R	ENSBTAG00000010238	0.0300135	0.00715675	0.932581	0.999936	0.157004	0.193698	0.659857	1	0.187017	0.274236	0.600505	0.999615	0.426629	1.46428	0.226251	0.469805	0.416761	1.39432	0.237677	0.452183	0.00986802	0.000855197	0.97667	0.999304	2.27997	37.155	1.09e-09	1.94e-08	2.52013	44.9233	2.05e-11	1.6e-09	-0.240156	0.465416	0.495103	0.997898	2.07526	27.6551	1.45e-07	6.35e-07	1.99833	25.8357	3.72e-07	5.52e-06	0.0769312	0.0444361
618169	free fatty acid receptor 2-like	LOC618169	NA	-0.287873	0.432473	0.510778	0.999936	0.586146	1.77002	0.18338	1	0.298273	0.460293	0.497487	0.999615	0.607267	1.97618	0.159793	0.385306	1.02912	5.58364	0.018129	0.0832457	-0.421857	0.968137	0.325145	0.999304	2.39103	26.7262	2.34e-07	2.18e-06	1.73193	14.8656	0.000115446	0.000817671	0.659092	2.20326	0.137719	0.997898	2.05571	17.8743	2.36e-05	7.1e-05	1.18867	6.3347	0.0118398	0.0359068	0.867041	3.4113
618177	synaptotagmin XI	SYT11	ENSBTAG00000011209	0.0511061	0.0528584	0.818162	0.999936	-0.0115118	0.00268235	0.958695	1	0.0395944	0.0317466	0.858585	0.999615	0.255685	1.3226	0.250125	0.496778	0.258566	1.35371	0.24463	0.460069	-0.0028811	0.00016761	0.989671	0.999304	1.78566	59.3299	1.33e-14	9.39e-13	1.44636	40.2137	2.28e-10	1.18e-08	0.339302	2.27073	0.131838	0.997898	2.05251	70.4445	4.73e-17	1.06e-15	1.64313	46.253	1.04e-11	5.91e-10	0.409375	3.04526
784732	PAS domain containing 1	PASD1	NA	0.644245	3.57215	0.0587562	0.999936	0.209619	0.339175	0.560306	1	0.853864	6.00952	0.0142289	0.420951	0.0775079	0.0614129	0.804277	0.913916	0.163937	0.277629	0.59826	0.769916	-0.0864294	0.0764375	0.782185	0.999304	0.282528	0.349714	0.554275	0.653738	0.572193	1.4294	0.231863	0.366468	-0.289665	0.368492	0.543828	0.997898	2.04718	11.013	0.000904774	0.00204059	1.55349	5.87624	0.0153466	0.0443427	0.493689	0.834682
526981	matrix metallopeptidase 12 (macrophage elastase)	MMP12	NA	0.156856	0.329627	0.565879	0.999936	-0.0508338	0.0346658	0.852298	1	0.106022	0.150662	0.697904	0.999615	0.368901	1.82065	0.177236	0.409192	0.335809	1.50856	0.219359	0.431061	0.0330921	0.0146902	0.90353	0.999304	1.96069	46.0628	1.15e-11	3.49e-10	1.72099	36.478	1.54e-09	6.17e-08	0.239697	0.747591	0.38724	0.997898	2.04302	45.6516	1.41e-11	1.18e-10	2.02049	44.5256	2.51e-11	1.29e-09	0.0225271	0.00594785
512034	protease, serine, 12 (neurotrypsin, motopsin)	PRSS12	ENSBTAG00000020705	0.471172	1.0712	0.300674	0.999936	-0.897214	4.08336	0.0433074	1	-0.426042	0.974628	0.323529	0.999615	0.147687	0.133817	0.714507	0.864784	-0.113936	0.0686418	0.793325	0.894969	0.261624	0.379817	0.537701	0.999304	1.88369	16.2593	5.52e-05	0.000268931	1.72482	13.5675	0.000230142	0.00146411	0.158875	0.145001	0.703359	0.997898	2.04061	16.7026	4.37e-05	0.000125107	1.25677	5.92942	0.0148902	0.0433399	0.783846	3.00895
504492	snail family zinc finger 1	SNAI1	ENSBTAG00000014554	0.0984461	0.122765	0.726054	0.999936	0.735729	6.72436	0.00951051	0.594407	0.834175	8.60385	0.00335453	0.174978	1.63821	31.1582	2.38e-08	7.71e-06	1.29089	19.6414	9.34e-06	0.000357624	0.347324	1.49965	0.220726	0.999304	2.16872	48.0566	4.14e-12	1.45e-10	1.75795	32.3498	1.29e-08	3.83e-07	0.410776	1.98411	0.158958	0.997898	2.03992	36.9932	1.19e-09	7.24e-09	1.48205	19.3638	1.08e-05	0.000100064	0.557875	3.09278
404186	insulin-like growth factor binding protein 6	IGFBP6	ENSBTAG00000021467	0.110586	0.0767815	0.781707	0.999936	-0.109341	0.0751237	0.784018	1	0.00124507	5.96e-06	0.998052	0.999909	0.189597	0.226824	0.633889	0.817904	0.288729	0.526629	0.468028	0.671243	-0.0991327	0.0620705	0.803253	0.999304	1.95973	21.6382	3.29e-06	2.23e-05	1.76032	18.1777	2.01e-05	0.000191231	0.199406	0.248006	0.618482	0.997898	2.02664	20.712	5.34e-06	1.79e-05	1.99589	20.1598	7.12e-06	7.03e-05	0.030755	0.00489935
539381	cysteine and glycine-rich protein 2	CSRP2	ENSBTAG00000013406	-0.214463	0.16782	0.682057	0.999936	0.170227	0.0998154	0.752051	1	-0.0442367	0.00804829	0.928516	0.999615	-0.0176702	0.00155718	0.968523	0.989416	-0.163017	0.0964853	0.756089	0.873681	0.145347	0.0741903	0.785331	0.999304	1.30882	5.45808	0.019478	0.0431171	0.875173	2.35332	0.125017	0.23317	0.433646	0.638008	0.424433	0.997898	2.0216	13.001	0.000311332	0.000768088	1.64177	8.21242	0.00416045	0.0151632	0.379821	0.481154
508459	egf-like module containing, mucin-like, hormone receptor-like 1	EMR1	NA	-0.0763291	0.0701835	0.79107	0.999936	0.178487	0.383271	0.535858	1	0.102158	0.125636	0.723001	0.999615	0.529686	3.34592	0.0673719	0.232533	0.527991	3.32536	0.0682192	0.202527	0.00169487	3.46e-05	0.995308	0.999304	2.07392	46.328	1e-11	3.08e-10	1.77085	34.9049	3.46e-09	1.24e-07	0.303069	1.07614	0.299563	0.997898	2.0204	40.5815	1.89e-10	1.31e-09	1.63155	27.0569	1.98e-07	3.17e-06	0.388848	1.62737
512464	solute carrier family 11 (proton-coupled divalent metal ion transporters), member 2-like	LOC512464	ENSBTAG00000032902	-0.0812114	0.201471	0.653536	0.999936	0.14746	0.663567	0.415303	1	0.0662484	0.133969	0.714352	0.999615	0.831383	20.9651	4.68e-06	0.000315037	0.823903	20.5548	5.79e-06	0.000249731	0.00748031	0.00172638	0.966858	0.999304	1.62905	76.5593	2.14e-18	5.49e-16	1.43581	59.9875	9.55e-15	2.41e-12	0.193243	1.13845	0.285981	0.997898	2.01715	103.19	3.05e-24	3.25e-22	1.6574	70.9471	3.67e-17	8.06e-15	0.359748	3.55556
535578	egl-9 family hypoxia-inducible factor 3	EGLN3	ENSBTAG00000008172	0.319802	0.365793	0.545306	0.999936	0.111565	0.0447851	0.8324	1	0.431367	0.665933	0.414473	0.999615	0.022992	0.00202027	0.964149	0.987493	0.336785	0.435905	0.509106	0.70554	-0.313793	0.378744	0.538276	0.999304	1.13807	4.69517	0.0302475	0.0624994	2.0215	14.1282	0.00017076	0.00114073	-0.883434	2.96087	0.0853023	0.997898	2.01443	12.7527	0.000355489	0.000867161	2.51339	19.142	1.21e-05	0.000110189	-0.49896	0.858957
512133	dendrocyte expressed seven transmembrane protein	DCSTAMP	ENSBTAG00000021240	0.152649	0.389684	0.532465	0.999936	-0.0515961	0.0445001	0.832926	1	0.101053	0.170855	0.679353	0.999615	0.309259	1.59807	0.206177	0.447474	0.192818	0.621253	0.430582	0.638965	0.116441	0.226854	0.633866	0.999304	1.48207	33.7567	6.25e-09	8.97e-08	1.31757	27.4827	1.59e-07	3.16e-06	0.164503	0.441119	0.506583	0.997898	2.01331	55.44	9.64e-14	1.15e-12	1.46782	30.8534	2.78e-08	5.66e-07	0.545491	4.38523
541119	solute carrier family 1 (glial high affinity glutamate transporter), member 2	SLC1A2	ENSBTAG00000012628	0.0800545	0.0857767	0.769616	0.999936	0.128686	0.219032	0.639778	1	0.20874	0.581414	0.445759	0.999615	0.620997	5.71893	0.016783	0.0965437	0.930836	12.807	0.000345327	0.0050489	-0.309839	1.47554	0.224473	0.999304	1.50904	31.656	1.84e-08	2.33e-07	1.63752	37.0666	1.14e-09	4.69e-08	-0.128479	0.254059	0.614232	0.997898	2.00353	48.3683	3.53e-12	3.24e-11	2.21954	58.7207	1.82e-14	2.07e-12	-0.216003	0.647802
511911	family with sequence similarity 8, member A1	FAM8A1	ENSBTAG00000017118	0.0635326	0.04269	0.83631	0.999936	-0.0453495	0.0217402	0.88278	1	0.0181831	0.00349971	0.952826	0.999615	0.70303	5.15793	0.0231404	0.119893	0.581403	3.53693	0.0600166	0.186493	0.121626	0.15653	0.692371	0.999304	2.08195	40.4144	2.05e-10	4.49e-09	1.49393	22.0964	2.59e-06	3.31e-05	0.588016	3.41778	0.0644977	0.997898	2.00118	34.1111	5.21e-09	2.89e-08	1.3757	16.866	4.01e-05	0.000306822	0.625481	3.60188
104969535	uncharacterized LOC104969535	LOC104969535	NA	-0.981314	4.29979	0.0381171	0.999936	0.926038	3.92686	0.0475207	1	-0.0552768	0.00991429	0.920685	0.999615	-0.543135	2.8432	0.0917614	0.277475	-0.127167	0.154259	0.694498	0.834228	-0.415968	1.6005	0.205833	0.999304	1.98055	35.3111	2.81e-09	4.5e-08	1.84887	30.4761	3.38e-08	8.58e-07	0.131682	0.184072	0.667897	0.997898	2.00012	33.1519	8.52e-09	4.58e-08	1.86946	28.9782	7.32e-08	1.34e-06	0.130656	0.168791
613633	sprouty-related, EVH1 domain containing 3	SPRED3	NA	-0.525134	2.04862	0.152344	0.999936	0.428277	1.39574	0.237438	1	-0.0968571	0.0687026	0.793235	0.999615	-0.110534	0.107141	0.743423	0.882377	0.0932637	0.0745661	0.784801	0.889412	-0.203798	0.357763	0.549751	0.999304	1.7051	23.5858	1.19e-06	9.11e-06	1.34799	14.6216	0.0001314	0.000911587	0.357111	1.21165	0.271006	0.997898	1.99112	27.0186	2.02e-07	8.58e-07	1.72856	19.7488	8.83e-06	8.42e-05	0.262565	0.544725
527263	FYN proto-oncogene, Src family tyrosine kinase	FYN	ENSBTAG00000011851	-0.135641	0.25977	0.610278	0.999936	0.110999	0.174479	0.676161	1	-0.0246428	0.00858732	0.926167	0.999615	-0.360864	1.89483	0.168658	0.398501	0.00684563	0.000684708	0.979124	0.991123	-0.36771	1.96594	0.160879	0.999304	2.13724	60.0834	9.09e-15	6.64e-13	1.85929	46.6243	8.6e-12	7.5e-10	0.277946	1.11511	0.290974	0.997898	1.98545	48.0581	4.14e-12	3.74e-11	2.10572	53.5056	2.58e-13	2.34e-11	-0.120272	0.189893
507054	interleukin 33	IL33	ENSBTAG00000018347	-0.432799	0.59401	0.440873	0.999936	0.578099	1.04954	0.305614	1	0.145299	0.0657485	0.797631	0.999615	0.280529	0.257551	0.611808	0.804241	0.704899	1.61549	0.203722	0.411508	-0.424371	0.590633	0.442174	0.999304	2.30662	14.8096	0.000118928	0.000526189	1.90384	10.7203	0.00105965	0.00517518	0.402782	0.53103	0.466174	0.997898	1.97982	9.40657	0.0021621	0.00450775	2.24205	12.4273	0.000423109	0.00224327	-0.26223	0.202095
526769	tyrosine-protein phosphatase non-receptor type 11	LOC526769	ENSBTAG00000024492	0.0142675	0.00381631	0.950741	0.999936	-0.12859	0.311022	0.577054	1	-0.114323	0.245921	0.619962	0.999615	0.225097	0.962662	0.326517	0.576684	0.356963	2.41994	0.119799	0.291771	-0.131866	0.331338	0.564872	0.999304	1.56279	42.9935	5.49e-11	1.42e-09	1.24274	27.3925	1.66e-07	3.28e-06	0.320051	1.91873	0.165997	0.997898	1.97435	60.638	6.86e-15	1.01e-13	1.51797	36.542	1.49e-09	4.61e-08	0.456383	3.50855
539023	tripartite motif containing 36	TRIM36	ENSBTAG00000014027	-0.0545802	0.0658431	0.797488	0.999936	0.0611029	0.0824878	0.773954	1	0.00652272	0.000937333	0.975576	0.999615	0.687714	10.5074	0.00118895	0.0167649	0.630167	8.82035	0.0029789	0.0238777	0.057547	0.0744019	0.785032	0.999304	1.37185	39.7115	2.94e-10	6.13e-09	1.28683	34.8431	3.57e-09	1.28e-07	0.0850135	0.158995	0.690084	0.997898	1.97356	71.3538	2.99e-17	6.92e-16	1.54775	44.513	2.53e-11	1.29e-09	0.425806	3.57178
614198	nuclear factor of kappa light polypeptide gene enhancer in B-cells inhibitor, delta	NFKBID	ENSBTAG00000007334	0.238933	0.986117	0.320693	0.999936	0.838412	11.9137	0.00055722	0.168074	1.07735	19.5196	9.96e-06	0.00328082	0.688564	7.98192	0.00472467	0.0433277	0.625107	6.53058	0.0106035	0.0569585	0.0634568	0.0681505	0.794049	0.999304	1.85402	52.7631	3.76e-13	1.73e-11	1.53169	36.415	1.59e-09	6.32e-08	0.322326	1.73456	0.187829	0.997898	1.96565	51.7592	6.27e-13	6.52e-12	1.62892	35.7569	2.24e-09	6.53e-08	0.336731	1.66649
101907857	leukocyte immunoglobulin-like receptor subfamily B member 3	LOC101907857	NA	-0.108234	0.185026	0.667089	0.999936	0.117649	0.218875	0.639899	1	0.00941492	0.00140327	0.970118	0.999615	0.629873	6.26229	0.0123335	0.0792622	0.679852	7.27582	0.00698889	0.0423914	-0.0499793	0.0399307	0.841616	0.999304	1.88034	52.5002	4.3e-13	1.95e-11	1.90376	53.0232	3.3e-13	4.57e-11	-0.0234227	0.00878212	0.925337	0.997898	1.96533	51.3403	7.77e-13	7.93e-12	1.94402	49.4022	2.09e-12	1.48e-10	0.0213126	0.00635753
533491	RAS p21 protein activator 2	RASA2	ENSBTAG00000015413	-0.0985618	0.155559	0.693278	0.999936	0.136264	0.29719	0.585649	1	0.0377017	0.0227707	0.880055	0.999615	0.908899	12.9694	0.000316622	0.0066935	0.976504	14.9135	0.000112553	0.00223415	-0.0676047	0.0735687	0.78621	0.999304	1.88744	52.2116	4.98e-13	2.22e-11	1.47473	32.9377	9.52e-09	2.92e-07	0.412716	2.65656	0.103124	0.997898	1.96389	51.2555	8.11e-13	8.26e-12	1.5458	32.3836	1.27e-08	2.92e-07	0.41809	2.49584
404547	triggering receptor expressed on myeloid cells 1	TREM1	ENSBTAG00000017593	0.00584899	0.000368825	0.984678	0.999936	0.0786007	0.0662149	0.79693	1	0.0844497	0.0763633	0.782288	0.999615	0.275765	0.817489	0.365915	0.613692	0.538278	3.10112	0.0782387	0.221588	-0.262512	0.741484	0.389186	0.999304	1.87264	34.4277	4.42e-09	6.64e-08	1.75522	30.5624	3.23e-08	8.29e-07	0.117413	0.147739	0.700705	0.997898	1.95961	33.4796	7.2e-09	3.92e-08	2.41057	48.9282	2.65e-12	1.8e-10	-0.450956	1.9528
104974558	uncharacterized LOC104974558	LOC104974558	NA	0.3005	0.964424	0.326075	0.999936	-0.245572	0.640991	0.423352	1	0.0549275	0.0330736	0.855691	0.999615	0.207921	0.478342	0.489174	0.718308	0.389845	1.68629	0.194091	0.398788	-0.181924	0.369975	0.543018	0.999304	1.0776	8.37349	0.00380735	0.0106142	0.87887	5.41466	0.0199683	0.0565892	0.198731	0.319506	0.571905	0.997898	1.95269	21.0332	4.51e-06	1.53e-05	1.90599	19.7679	8.74e-06	8.34e-05	0.0467011	0.0161485
100297183	oral cancer overexpressed 1	ORAOV1	ENSBTAG00000011898	-0.0627108	0.0772961	0.780996	0.999936	0.0662701	0.0863037	0.76893	1	0.0035593	0.000249487	0.987398	0.999615	0.0849707	0.142327	0.705979	0.861321	0.124342	0.304743	0.580924	0.758119	-0.0393715	0.0305621	0.861221	0.999304	1.5414	44.4228	2.65e-11	7.37e-10	1.29653	31.7515	1.75e-08	4.88e-07	0.244861	1.18049	0.277257	0.997898	1.93892	61.409	4.64e-15	7.11e-14	1.37675	31.5465	1.95e-08	4.19e-07	0.562169	5.53853
781011	CD1a molecule	CD1A	ENSBTAG00000038263	0.847587	2.13158	0.144292	0.999936	0.145938	0.0709299	0.789988	1	0.993525	2.86757	0.0903814	0.925493	-0.0435849	0.00472573	0.945193	0.979013	0.61085	1.21572	0.270203	0.486071	-0.654434	1.44243	0.229747	0.999304	1.36528	8.08001	0.00447562	0.012193	1.71092	13.0481	0.000303587	0.00184587	-0.345632	0.564197	0.452574	0.997898	1.93425	12.1463	0.000491846	0.00116816	1.60909	8.50604	0.00353969	0.013259	0.325164	0.465767
533523	discoidin domain receptor tyrosine kinase 2	DDR2	ENSBTAG00000004885	0.1344	0.227821	0.633144	0.999936	-0.296632	1.11535	0.290922	1	-0.162233	0.336483	0.561867	0.999615	0.0924631	0.11641	0.732961	0.876259	0.195179	0.51969	0.470974	0.673976	-0.102716	0.143342	0.704981	0.999304	1.59945	32.6574	1.1e-08	1.48e-07	1.37786	24.5077	7.4e-07	1.16e-05	0.221592	0.68033	0.409473	0.997898	1.93224	41.1672	1.4e-10	9.9e-10	2.06058	46.3454	9.91e-12	5.73e-10	-0.128338	0.200648
510203	protein kinase C, delta binding protein	PRKCDBP	ENSBTAG00000019754	0.104028	0.073746	0.785959	0.999936	-0.131784	0.119583	0.729487	1	-0.0277562	0.00561376	0.940274	0.999615	-0.106603	0.0783397	0.77956	0.902818	-0.165282	0.18325	0.668595	0.818969	0.0586789	0.0224465	0.880905	0.999304	1.23363	9.51071	0.00204276	0.00618173	0.950651	5.72043	0.0167686	0.049377	0.282981	0.553732	0.456797	0.997898	1.91894	19.1505	1.21e-05	3.82e-05	1.42308	10.2066	0.00139935	0.00617361	0.495862	1.44541
100301263	NLR family, pyrin domain containing 7	NLRP7	ENSBTAG00000047473	0.223178	0.208169	0.648206	0.999936	-0.129334	0.0690147	0.792777	1	0.0938438	0.0395938	0.842277	0.999615	0.341755	0.501071	0.47903	0.711555	0.496945	1.07284	0.300305	0.518701	-0.155191	0.102298	0.749089	0.999304	1.2111	5.90951	0.0150594	0.0346458	0.701986	1.99038	0.158301	0.278029	0.50911	1.11606	0.290769	0.997898	1.91638	12.1681	0.000486129	0.00115616	0.69147	1.46359	0.22636	0.355932	1.22491	5.29764
286815	GTP cyclohydrolase 1	GCH1	ENSBTAG00000040151	0.0303757	0.0227543	0.880098	0.999936	0.534778	6.99942	0.00815363	0.564229	0.565154	7.80595	0.00520746	0.22557	0.65371	10.3766	0.00127623	0.0176021	0.808432	15.808	7.01e-05	0.00156885	-0.154721	0.589972	0.44243	0.999304	1.64532	62.1042	3.26e-15	2.72e-13	1.34728	42.4327	7.32e-11	4.81e-09	0.298043	2.14367	0.143159	0.997898	1.90338	73.9297	8.09e-18	2.06e-16	1.45146	44.0275	3.24e-11	1.59e-09	0.451917	4.47363
497011	inhibitor of DNA binding 1, dominant negative helix-loop-helix protein	ID1	ENSBTAG00000016169	-0.474153	0.827045	0.363128	0.999936	0.776963	2.15327	0.142266	1	0.30281	0.318662	0.572413	0.999615	0.279772	0.230232	0.631352	0.816632	1.22807	4.69932	0.0301746	0.117731	-0.948295	2.95095	0.0858272	0.994166	-0.367847	0.512826	0.473918	0.581038	-0.246423	0.236035	0.627084	0.742262	-0.121424	0.0549351	0.814688	0.997898	1.89552	11.0494	0.000887181	0.0020032	0.926108	2.66427	0.102625	0.195834	0.969408	2.97343
282303	platelet/endothelial cell adhesion molecule 1	PECAM1	ENSBTAG00000012066	0.000982562	3.45e-05	0.995313	0.999936	0.197605	1.39368	0.237784	1	0.198587	1.40916	0.235196	0.999615	0.317361	3.63962	0.0564199	0.208032	0.395182	5.62872	0.0176686	0.0819082	-0.0778209	0.219758	0.639225	0.999304	0.76854	21.1322	4.29e-06	2.8e-05	0.769775	21.1299	4.29e-06	5.1e-05	-0.00123536	5.48e-05	0.994092	0.999411	1.88892	109.031	1.6e-25	2.13e-23	1.79955	99.119	2.38e-23	2.54e-20	0.0893734	0.263359
100847175	C-X-C motif chemokine 15-like	LOC100847175	NA	0.214462	0.199193	0.655373	0.999936	-0.0139074	0.000734033	0.978386	1	0.200554	0.181307	0.670252	0.999615	0.632019	2.13703	0.14378	0.362877	0.37534	0.719754	0.396225	0.609996	0.25668	0.332101	0.564424	0.999304	2.40024	27.6073	1.49e-07	1.47e-06	2.0247	19.7633	8.76e-06	9.35e-05	0.375545	0.838989	0.359686	0.997898	1.88799	15.7002	7.42e-05	0.000203443	1.61637	11.0534	0.000885248	0.00420933	0.271626	0.34881
539780	NLR family, apoptosis inhibitory protein	NAIP	ENSBTAG00000003326	-0.0132691	0.0056196	0.940243	0.999936	-0.0107839	0.00371153	0.951421	1	-0.0240531	0.0184614	0.891922	0.999615	0.539003	9.18577	0.00243904	0.0277846	0.53334	9.00414	0.00269369	0.0221154	0.00566355	0.00102511	0.974458	0.999304	1.07836	36.1119	1.86e-09	3.09e-08	1.03134	32.9861	9.28e-09	2.86e-07	0.0470124	0.070549	0.790539	0.997898	1.87729	94.383	2.6e-22	1.75e-20	1.58709	68.3404	1.38e-16	2.69e-14	0.290206	2.40552
281401	polymeric immunoglobulin receptor	PIGR	ENSBTAG00000019798	0.106163	0.0407592	0.840003	0.999936	0.316328	0.355908	0.550788	1	0.422491	0.673859	0.411709	0.999615	0.326143	0.421226	0.516326	0.738439	0.337646	0.444326	0.505042	0.702328	-0.0115034	0.000243488	0.98755	0.999304	1.3899	9.016	0.00267627	0.00781751	1.49673	10.4362	0.00123569	0.00586562	-0.106832	0.066767	0.796104	0.997898	1.86822	15.5472	8.05e-05	0.000219148	1.69864	12.5862	0.000388615	0.00209074	0.169583	0.145674
414922	claudin 1	CLDN1	ENSBTAG00000013148	0.158744	0.311806	0.576574	0.999936	0.655998	5.27413	0.0216446	0.807308	0.814742	8.08912	0.00445318	0.20307	1.01936	12.5907	0.000387679	0.00781837	1.05638	13.4782	0.000241346	0.00388478	-0.0370231	0.0170219	0.896196	0.999304	1.65117	30.6792	3.04e-08	3.62e-07	1.21811	17.2967	3.2e-05	0.000280782	0.433063	2.21077	0.13705	0.997898	1.8633	35.3508	2.75e-09	1.6e-08	1.48009	22.6574	1.94e-06	2.28e-05	0.383212	1.62868
540613	zinc finger protein 507	ZNF507	ENSBTAG00000014123	0.0792943	0.110345	0.739752	0.999936	-0.323808	1.87954	0.170387	1	-0.244513	1.09541	0.295275	0.999615	-0.0194474	0.00735085	0.931675	0.974152	0.0791431	0.123722	0.725032	0.855136	-0.0985905	0.189832	0.663057	0.999304	0.748042	10.58	0.00114319	0.00373217	0.825382	12.9579	0.000318571	0.00191938	-0.0773398	0.119091	0.730023	0.997898	1.85741	53.8468	2.17e-13	2.43e-12	1.42443	30.9154	2.7e-08	5.52e-07	0.432975	3.2068
514979	C-type lectin domain family 6, member A	CLEC6A	ENSBTAG00000023635	0.271326	2.08237	0.149009	0.999936	-0.0785808	0.175012	0.675695	1	0.192745	1.05173	0.30511	0.999615	0.0489075	0.0672985	0.795312	0.910387	0.0611317	0.105108	0.745783	0.867226	-0.0122242	0.00422972	0.948145	0.999304	0.938769	24.3045	8.22e-07	6.55e-06	0.947418	24.6479	6.88e-07	1.09e-05	-0.00864919	0.00211879	0.963286	0.997898	1.8566	81.5582	1.7e-19	6.13e-18	1.53661	56.6612	5.18e-14	5.4e-12	0.319989	2.59304
101907348	uncharacterized LOC101907348	LOC101907348	NA	-0.120945	0.214122	0.643556	0.999936	-0.050639	0.0375888	0.846271	1	-0.171584	0.430807	0.511593	0.999615	0.0680548	0.0677219	0.794683	0.909905	0.208189	0.633822	0.425957	0.635637	-0.140134	0.287622	0.591748	0.999304	1.81866	44.5273	2.51e-11	7.05e-10	1.34712	25.1497	5.3e-07	8.83e-06	0.471547	3.17179	0.0749202	0.997898	1.85652	40.8504	1.64e-10	1.15e-09	1.89334	42.6974	6.39e-11	2.89e-09	-0.0368183	0.0175798
101904128	uncharacterized LOC101904128	LOC101904128	NA	0.0410011	0.0143019	0.904807	0.999936	0.0479228	0.0172905	0.895385	1	0.0889239	0.0626996	0.802279	0.999615	0.194366	0.310982	0.577078	0.781754	0.438449	1.59754	0.206252	0.414721	-0.244083	0.502923	0.478219	0.999304	0.748921	3.7529	0.0527159	0.0988562	0.98559	6.63918	0.00997601	0.0325075	-0.236669	0.417988	0.517943	0.997898	1.85325	16.6565	4.48e-05	0.000127837	1.03465	4.76126	0.0291073	0.0735233	0.8186	3.6345
504698	transferrin receptor	TFRC	ENSBTAG00000032719	0.183202	0.867168	0.35174	0.999936	-0.208872	1.12627	0.288572	1	-0.0256702	0.0170317	0.896167	0.999615	0.591219	8.95879	0.00276137	0.0302639	0.544497	7.5859	0.00588265	0.0377355	0.0467222	0.0563987	0.812281	0.999304	1.16702	33.8535	5.94e-09	8.58e-08	1.28244	40.5659	1.9e-10	1.03e-08	-0.115418	0.342953	0.55813	0.997898	1.85276	74.253	6.87e-18	1.79e-16	1.67998	61.7497	3.9e-15	5.1e-13	0.172785	0.692696
101905151	uncharacterized LOC101905151	LOC101905151	NA	0.240537	0.330573	0.565322	0.999936	0.246515	0.338835	0.560503	1	0.487052	1.33091	0.248643	0.999615	-0.0857377	0.0421235	0.837385	0.930241	0.120181	0.0820934	0.77448	0.883928	-0.205919	0.23942	0.624626	0.999304	1.21561	8.60366	0.00335489	0.00951535	0.542191	1.73933	0.187223	0.313546	0.673419	2.76762	0.0961892	0.997898	1.85259	15.8419	6.89e-05	0.000189835	0.923294	4.0735	0.0435609	0.100786	0.929293	4.38442
282865	adiponectin, C1Q and collagen domain containing	ADIPOQ	ENSBTAG00000019813	0.483253	0.404072	0.524994	0.999936	0.440883	0.303463	0.581719	1	0.924135	1.44927	0.228645	0.999615	0.785816	1.10113	0.294019	0.545536	-0.0932529	0.00772616	0.929957	0.96505	0.879069	1.38626	0.239038	0.999304	0.440912	0.668519	0.413569	0.524042	0.691102	1.64875	0.199129	0.328405	-0.25019	0.184761	0.667313	0.997898	1.84116	9.14092	0.00249955	0.0051433	2.16974	12.5677	0.000392474	0.00210579	-0.328583	0.330145
282377	syntaxin 1B	STX1B	ENSBTAG00000002349	0.330741	0.202282	0.652885	0.999936	0.148073	0.0454681	0.831146	1	0.478813	0.446504	0.504	0.999615	0.765112	1.40611	0.235704	0.47995	0.524003	0.623541	0.429734	0.638527	0.241109	0.166426	0.683308	0.999304	1.4558	3.28476	0.0699259	0.125012	1.00045	1.4875	0.222605	0.356061	0.455352	0.397028	0.528628	0.997898	1.8334	4.60984	0.031789	0.051216	1.71513	3.90739	0.0480741	0.109116	0.118268	0.0200773
518356	SH3 and PX domains 2B	SH3PXD2B	NA	-0.0506504	0.0478013	0.826934	0.999936	0.100799	0.189185	0.663596	1	0.0501488	0.0468512	0.828636	0.999615	0.591568	6.48062	0.0109057	0.0732404	0.510248	4.82701	0.0280172	0.111795	0.08132	0.123564	0.725201	0.999304	1.76342	53.5238	2.55e-13	1.26e-11	1.55873	42.6926	6.41e-11	4.29e-09	0.204691	0.77296	0.379303	0.997898	1.8252	52.1007	5.27e-13	5.54e-12	1.41097	31.8467	1.67e-08	3.7e-07	0.414228	2.8623
524909	GLIS family zinc finger 3	GLIS3	NA	0.16082	0.239832	0.624327	0.999936	-0.136798	0.173666	0.676874	1	0.0240216	0.00539892	0.941426	0.999615	0.561693	2.92642	0.0871405	0.269533	0.26518	0.656244	0.417889	0.629488	0.296513	0.82143	0.364762	0.999304	2.59215	53.735	2.29e-13	1.15e-11	1.77803	27.1757	1.86e-07	3.6e-06	0.814127	5.87018	0.0153995	0.997898	1.82499	24.9599	5.85e-07	2.29e-06	1.99448	29.7886	4.82e-08	9.25e-07	-0.169495	0.232425
519376	Mab-21 domain containing 2	MB21D2	ENSBTAG00000005430	-0.143186	0.434842	0.509623	0.999936	-0.130977	0.366262	0.545049	1	-0.274163	1.59759	0.206245	0.999615	0.66746	9.66631	0.00187678	0.0230241	0.775926	13.0035	0.000310902	0.00463846	-0.108466	0.259529	0.610444	0.999304	1.29971	35.5199	2.52e-09	4.09e-08	0.987025	20.7482	5.24e-06	6.02e-05	0.312682	2.13388	0.144076	0.997898	1.82246	61.3397	4.8e-15	7.34e-14	1.28788	31.1538	2.38e-08	4.97e-07	0.534582	5.59706
614134	ring finger protein 41, E3 ubiquitin protein ligase	RNF41	ENSBTAG00000026754	-0.139878	0.504132	0.47769	0.999936	0.381034	3.73112	0.0534075	1	0.241156	1.49796	0.220985	0.999615	0.894847	20.2208	6.9e-06	0.000431065	1.01452	25.7972	3.79e-07	3.19e-05	-0.119674	0.369092	0.543499	0.999304	1.39455	47.6166	5.18e-12	1.73e-10	1.15295	33.0344	9.05e-09	2.81e-07	0.241594	1.48231	0.223414	0.997898	1.82207	71.7648	2.42e-17	5.71e-16	1.34255	39.7408	2.9e-10	1.11e-08	0.479522	5.26649
535982	T-box 2	TBX2	ENSBTAG00000014278	0.291923	0.438783	0.50771	0.999936	-0.642684	2.15602	0.142012	1	-0.350761	0.626989	0.428462	0.999615	0.315494	0.516918	0.472159	0.706644	0.0558458	0.0176214	0.894395	0.948198	0.259648	0.324232	0.569076	0.999304	2.67715	31.4644	2.03e-08	2.54e-07	1.85335	15.4921	8.28e-05	0.000618024	0.82381	3.5489	0.0595848	0.997898	1.82057	11.889	0.000564675	0.0013248	0.969131	3.43508	0.0638256	0.135971	0.851441	2.95254
101906588	uncharacterized LOC101906588	LOC101906588	NA	-0.317688	1.12208	0.28947	0.999936	0.343522	1.31803	0.250947	1	0.0258347	0.0073823	0.93153	0.999615	0.593409	4.15558	0.0414975	0.172028	0.973856	11.2357	0.000802388	0.00938712	-0.380447	1.77019	0.183359	0.999304	1.57786	25.405	4.65e-07	3.96e-06	0.752562	5.59534	0.0180083	0.0521205	0.825298	7.3625	0.00665981	0.997898	1.81185	26.3166	2.9e-07	1.2e-06	1.4639	16.5374	4.77e-05	0.000356973	0.347945	1.10141
534092	discoidin domain receptor tyrosine kinase 1	DDR1	ENSBTAG00000010682	0.0870559	0.0962233	0.75641	0.999936	-0.324047	1.35997	0.243543	1	-0.236991	0.725168	0.394454	0.999615	-0.127821	0.243037	0.622021	0.810913	-0.44797	2.97623	0.0844959	0.232846	0.320149	1.4779	0.224103	0.999304	1.02621	13.2325	0.000275134	0.00108996	0.617249	4.74975	0.0293025	0.0763797	0.408958	2.27408	0.131553	0.997898	1.80758	37.2109	1.06e-09	6.52e-09	1.22336	16.4301	5.05e-05	0.000374333	0.584221	4.2937
513483	fructose-1,6-bisphosphatase 1	FBP1	ENSBTAG00000009733	0.254968	0.410722	0.521603	0.999936	0.0281396	0.00502111	0.943509	1	0.283108	0.506936	0.476468	0.999615	0.0119572	0.000888745	0.976217	0.992256	0.178809	0.200012	0.654711	0.809641	-0.166852	0.174625	0.676033	0.999304	0.729956	3.22431	0.0725523	0.128944	1.39273	11.0966	0.000864877	0.00437483	-0.662771	2.68726	0.101154	0.997898	1.8036	16.686	4.41e-05	0.000126128	1.68517	14.5902	0.000133606	0.000851532	0.118433	0.080832
104972815	uncharacterized LOC104972815	LOC104972815	NA	0.108083	0.130378	0.71804	0.999936	0.0550592	0.0334374	0.854909	1	0.163142	0.300198	0.583758	0.999615	0.745281	6.36037	0.0116697	0.0764455	0.629146	4.3396	0.0372356	0.135867	0.116134	0.16187	0.687441	0.999304	0.691032	4.50715	0.0337534	0.0684598	0.423314	1.67843	0.195134	0.323204	0.267718	0.726689	0.393959	0.997898	1.80251	20.9167	4.8e-06	1.62e-05	2.07373	28.7851	8.09e-08	1.46e-06	-0.271214	0.673547
515235	coiled-coil domain containing 80	CCDC80	ENSBTAG00000010793	-0.0713021	0.0938432	0.759347	0.999936	-0.00333101	0.000204662	0.988586	1	-0.0746331	0.102819	0.748473	0.999615	0.500818	4.60164	0.0319414	0.145355	0.35771	2.35297	0.125045	0.300215	0.143108	0.377667	0.538854	0.999304	1.50795	39.449	3.37e-10	6.89e-09	1.52306	40.2574	2.23e-10	1.16e-08	-0.0151065	0.00415506	0.948604	0.997898	1.79589	49.9096	1.61e-12	1.57e-11	1.83904	52.0378	5.44e-13	4.58e-11	-0.0431494	0.0307347
510382	guanylate-binding protein 6-like	LOC510382	ENSBTAG00000024272	0.0161919	0.00101274	0.974613	0.999936	0.205076	0.222543	0.637109	1	0.221268	0.256289	0.612681	0.999615	0.543263	1.51078	0.21902	0.46219	0.774096	2.92416	0.0872628	0.237546	-0.230833	0.276064	0.599293	0.999304	0.781138	3.01423	0.0825368	0.143141	0.696561	2.42743	0.119229	0.225381	0.0845775	0.0367454	0.847984	0.997898	1.79505	14.5816	0.000134222	0.000351316	1.56351	10.556	0.00115809	0.00526664	0.231537	0.216049
101907707	uncharacterized LOC101907707	LOC101907707	NA	-0.0124117	0.00174603	0.96667	0.999936	0.0470473	0.0259909	0.871922	1	0.0346356	0.0142837	0.904868	0.999615	0.836855	8.42888	0.00369309	0.0364449	0.993555	11.8159	0.00058726	0.00744811	-0.156701	0.304025	0.58137	0.999304	1.704	30.2471	3.8e-08	4.43e-07	1.39423	20.2481	6.8e-06	7.56e-05	0.309778	1.14086	0.285471	0.997898	1.78305	29.4042	5.87e-08	2.74e-07	1.27497	15.106	0.000101641	0.000678991	0.508074	2.66186
767991	ring finger protein 24	RNF24	ENSBTAG00000007922	-0.0641478	0.0691766	0.79254	0.999936	-0.066864	0.0752476	0.783844	1	-0.131012	0.288782	0.591002	0.999615	0.691684	8.09471	0.00443947	0.0415358	0.53335	4.82664	0.0280232	0.111795	0.158335	0.430333	0.511825	0.999304	1.53437	36.8982	1.24e-09	2.17e-08	1.09332	19.042	1.28e-05	0.00012913	0.441049	3.2297	0.0723137	0.997898	1.78262	44.1429	3.05e-11	2.41e-10	1.19387	20.0688	7.47e-06	7.29e-05	0.588751	5.13343
101902959	uncharacterized LOC101902959	LOC101902959	NA	0.287604	0.59471	0.440603	0.999936	-0.249041	0.446679	0.503916	1	0.0385627	0.0108138	0.917178	0.999615	-0.117691	0.116444	0.732923	0.876259	0.695283	4.45184	0.0348637	0.130045	-0.812975	5.82749	0.0157776	0.945689	1.36101	17.613	2.71e-05	0.000143048	1.08122	11.0655	0.000879476	0.00443897	0.279795	0.811903	0.367558	0.997898	1.77817	23.6851	1.13e-06	4.23e-06	1.4754	16.165	5.81e-05	0.000422846	0.302761	0.778605
538827	apolipoprotein L domain containing 1	APOLD1	ENSBTAG00000002362	0.0921098	0.0774938	0.780723	0.999936	0.283591	0.722051	0.395472	1	0.3757	1.27605	0.258635	0.999615	0.952621	8.05664	0.00453371	0.0421052	0.904855	7.19855	0.00729625	0.0438629	0.0477654	0.0204017	0.886421	0.999304	1.58131	20.1242	7.26e-06	4.42e-05	1.33302	14.4957	0.000140479	0.000963973	0.248291	0.539101	0.462805	0.997898	1.76262	22.9976	1.62e-06	5.89e-06	0.903596	6.13587	0.0132466	0.0394329	0.859024	5.74806
617350	cilia and flagella associated protein 45	CFAP45	ENSBTAG00000018487	-0.277401	0.520582	0.470594	0.999936	-0.084795	0.0501303	0.822837	1	-0.362196	0.89332	0.344579	0.999615	0.33489	0.754017	0.385207	0.63259	0.669644	2.99565	0.0834886	0.231172	-0.334754	0.757176	0.384214	0.999304	1.73757	19.2127	1.17e-05	6.77e-05	2.01186	25.6825	4.02e-07	6.94e-06	-0.274294	0.547325	0.459413	0.997898	1.75299	17.1439	3.47e-05	0.000101114	1.518	13.0493	0.000303392	0.00168991	0.234997	0.359105
541122	family with sequence similarity 184, member A	FAM184A	ENSBTAG00000015467	0.537595	1.10897	0.292306	0.999936	-0.143921	0.0768277	0.781643	1	0.393674	0.594767	0.440582	0.999615	0.789541	2.61777	0.105673	0.30044	0.815529	2.75761	0.096793	0.253876	-0.0259881	0.00249741	0.960143	0.999304	0.145476	0.0778954	0.78017	0.83918	0.134412	0.067918	0.794393	0.866321	0.0110638	0.000419182	0.983665	0.998709	1.75272	9.8722	0.00167795	0.00357463	1.70726	9.19653	0.00242474	0.00973474	0.0454659	0.00804829
513096	chromosome 9 open reading frame, human C6orf165	C9H6orf165	ENSBTAG00000014054	0.156191	0.283299	0.594547	0.999936	-0.365193	1.55051	0.21306	1	-0.209002	0.509023	0.475562	0.999615	0.0997325	0.118216	0.730978	0.875544	0.147801	0.258989	0.610816	0.778744	-0.0480689	0.0273648	0.868611	0.999304	1.1049	13.409	0.000250424	0.00100394	1.18847	15.3167	9.09e-05	0.000670237	-0.0835641	0.0806242	0.776453	0.997898	1.7483	28.5157	9.29e-08	4.21e-07	1.47588	20.4817	6.02e-06	6.09e-05	0.272418	0.773715
789154	tumor necrosis factor receptor superfamily, member 6b, decoy	TNFRSF6B	ENSBTAG00000027407	-0.0249141	0.00955958	0.922112	0.999936	0.0468353	0.0334305	0.854924	1	0.0219212	0.00727122	0.932046	0.999615	0.0706542	0.0761576	0.782574	0.903587	-0.228808	0.787197	0.374949	0.591184	0.299462	1.34264	0.246569	0.999304	1.59717	36.5691	1.47e-09	2.49e-08	1.35078	26.694	2.38e-07	4.46e-06	0.246389	0.945912	0.330762	0.997898	1.74828	38.0701	6.82e-10	4.33e-09	1.70752	36.5559	1.48e-09	4.6e-08	0.0407619	0.0229204
505563	potassium channel, subfamily K, member 1	KCNK1	ENSBTAG00000004515	-0.171464	0.098844	0.753221	0.999936	0.528529	0.901654	0.342339	1	0.357065	0.411379	0.521271	0.999615	0.544352	1.0597	0.303283	0.555557	0.720263	1.8352	0.175514	0.373515	-0.17591	0.123786	0.724964	0.999304	1.49626	6.1318	0.0132772	0.0311926	0.867137	2.10323	0.146989	0.264111	0.629126	1.29383	0.255344	0.997898	1.74782	9.14114	0.00249926	0.0051433	1.13864	3.61271	0.0573395	0.124955	0.609185	1.06412
101906559	uncharacterized LOC101906559	LOC101906559	NA	-0.396064	1.47902	0.223928	0.999936	0.327323	0.999999	0.317311	1	-0.0687412	0.044101	0.833666	0.999615	0.821111	6.43922	0.0111628	0.0744276	1.28814	15.7847	7.1e-05	0.00157917	-0.467033	2.20231	0.137804	0.999304	1.27529	14.0844	0.000174785	0.000734444	0.827743	5.98136	0.0144578	0.0439628	0.447549	1.8535	0.173377	0.997898	1.74645	21.9789	2.76e-06	9.69e-06	1.27863	11.5749	0.000668473	0.00331607	0.46782	1.71299
534360	poliovirus receptor-related 3	PVRL3	NA	0.192453	0.716828	0.397186	0.999936	-0.0269451	0.0141078	0.905453	1	0.165508	0.530115	0.466559	0.999615	0.415279	3.34046	0.0675957	0.233074	0.39324	2.99807	0.083364	0.231058	0.0220387	0.00946102	0.922514	0.999304	1.60075	46.2575	1.04e-11	3.18e-10	1.25073	29.0572	7.03e-08	1.58e-06	0.350017	2.34362	0.125797	0.997898	1.74292	49.1247	2.4e-12	2.26e-11	1.39067	31.9525	1.58e-08	3.56e-07	0.352247	2.14496
100848375	uncharacterized LOC100848375	LOC100848375	NA	-0.0395323	0.0273965	0.868535	0.999936	0.22426	0.888445	0.345899	1	0.184728	0.602123	0.437769	0.999615	0.313309	1.76604	0.183873	0.41968	0.432646	3.36531	0.0665829	0.199232	-0.119337	0.257177	0.612067	0.999304	1.87187	56.4153	5.87e-14	3.6e-12	1.3556	30.6004	3.17e-08	8.15e-07	0.516272	4.67404	0.0306219	0.997898	1.73982	42.0323	8.98e-11	6.57e-10	1.63392	37.1136	1.11e-09	3.59e-08	0.1059	0.169361
505908	platelet-derived growth factor alpha polypeptide	PDGFA	ENSBTAG00000014541	-0.0792096	0.0784501	0.779409	0.999936	-0.166471	0.351642	0.553185	1	-0.245681	0.762114	0.382668	0.999615	0.305458	1.2413	0.265221	0.514822	0.224772	0.672215	0.412281	0.624989	0.0806854	0.0870415	0.767973	0.999304	1.55327	27.3297	1.72e-07	1.67e-06	1.6641	32.0479	1.5e-08	4.33e-07	-0.110825	0.1536	0.695119	0.997898	1.73521	29.0314	7.12e-08	3.28e-07	1.61843	24.9844	5.78e-07	8.1e-06	0.116779	0.147726
104975686	histone H1t	LOC104975686	NA	0.382425	0.809928	0.368141	0.999936	-0.357634	0.726723	0.393948	1	0.024791	0.00496002	0.943854	0.999615	-0.157012	0.134455	0.713857	0.864516	-0.498832	1.3196	0.250663	0.466027	0.34182	0.601646	0.437951	0.999304	0.869321	4.13382	0.0420344	0.08211	0.0474074	0.011525	0.914508	0.948411	0.821913	3.78325	0.051768	0.997898	1.73507	15.2741	9.3e-05	0.000250317	1.0997	6.04346	0.0139579	0.0411227	0.635367	2.16569
524078	solute carrier family 7 (anionic amino acid transporter light chain, xc- system), member 11	SLC7A11	ENSBTAG00000034075	0.013977	0.0020894	0.963541	0.999936	-0.0771765	0.0631462	0.801591	1	-0.0631995	0.0422285	0.837185	0.999615	0.49224	2.56144	0.109499	0.307302	0.619693	4.03868	0.0444687	0.153141	-0.127453	0.173268	0.677224	0.999304	1.87964	33.4248	7.41e-09	1.04e-07	1.70686	28.4474	9.63e-08	2.09e-06	0.172774	0.295879	0.586477	0.997898	1.72541	25.5603	4.29e-07	1.72e-06	1.25039	13.9984	0.000182971	0.00111055	0.475014	2.05519
407179	low density lipoprotein receptor-related protein 8, apolipoprotein e receptor	LRP8	NA	0.0652434	0.16223	0.687112	0.999936	-0.0347942	0.0461304	0.829939	1	0.0304492	0.0353754	0.850811	0.999615	0.30264	3.49701	0.0614797	0.22008	0.149604	0.855173	0.355093	0.571228	0.153036	0.895708	0.343935	0.999304	1.39776	70.3868	4.87e-17	7.6e-15	1.27616	58.6626	1.87e-14	4.19e-12	0.121604	0.559367	0.454515	0.997898	1.72512	94.412	2.56e-22	1.74e-20	1.39302	62.3597	2.86e-15	3.89e-13	0.332101	3.73506
512005	uncharacterized LOC512005	LOC512005	NA	-0.215665	0.649936	0.420135	0.999936	0.381815	2.01928	0.155313	1	0.16615	0.382734	0.536144	0.999615	0.439518	2.69505	0.10066	0.293108	0.544697	4.13301	0.0420546	0.147276	-0.105179	0.156071	0.6928	0.999304	1.28143	21.9974	2.73e-06	1.89e-05	0.973546	12.7184	0.000362073	0.00213414	0.307882	1.32944	0.248904	0.997898	1.72047	33.4211	7.42e-09	4.03e-08	1.3241	19.966	7.88e-06	7.63e-05	0.396376	1.90781
537312	Rap guanine nucleotide exchange factor (GEF) 4	RAPGEF4	ENSBTAG00000020984	0.291149	0.29469	0.587231	0.999936	-0.100167	0.0362602	0.848979	1	0.190982	0.124659	0.724035	0.999615	0.756473	2.08643	0.148613	0.370011	0.305223	0.318155	0.572719	0.753726	0.45125	0.782639	0.376335	0.999304	0.658016	1.33529	0.247867	0.351615	1.20142	4.59587	0.0320491	0.0819388	-0.543399	1.08255	0.298127	0.997898	1.71222	8.49979	0.00355187	0.00709402	1.02997	2.90598	0.0882515	0.17441	0.682255	1.46664
504418	solute carrier family 25 (mitochondrial thiamine pyrophosphate carrier), member 19	SLC25A19	ENSBTAG00000000202	-0.171969	0.75788	0.383993	0.999936	-0.00118689	3.64e-05	0.995185	1	-0.173156	0.768281	0.380749	0.999615	0.332025	2.82343	0.0928975	0.278692	0.45176	5.21763	0.0223591	0.0964352	-0.119734	0.369688	0.543174	0.999304	1.26499	39.5644	3.17e-10	6.52e-09	1.25824	39.1606	3.9e-10	1.91e-08	0.00674867	0.00117133	0.972698	0.998074	1.71072	63.7003	1.45e-15	2.44e-14	1.44687	46.2599	1.04e-11	5.91e-10	0.263845	1.60245
507299	glucoside xylosyltransferase 2	GXYLT2	ENSBTAG00000020481	0.161244	0.48718	0.485188	0.999936	0.0309181	0.0179671	0.89337	1	0.192162	0.694695	0.404572	0.999615	-0.171239	0.537715	0.463381	0.700169	-0.26474	1.27979	0.257937	0.473836	0.0935011	0.158781	0.690281	0.999304	0.379157	2.67947	0.101649	0.169987	0.377022	2.65987	0.102909	0.201511	0.00213532	8.68e-05	0.992567	0.999411	1.70871	46.4146	9.57e-12	8.13e-11	1.15987	22.1394	2.54e-06	2.87e-05	0.548833	5.05236
100140069	WD repeat domain 86	WDR86	ENSBTAG00000006232	0.182302	0.229029	0.632245	0.999936	0.893204	5.12474	0.0235871	0.834876	1.07551	7.35925	0.00667187	0.262989	1.18406	9.16959	0.0024607	0.0279821	0.995686	6.37316	0.0115859	0.060731	0.188369	0.239027	0.62491	0.999304	0.9692	4.51143	0.0336691	0.0683847	0.611142	1.72124	0.189534	0.316136	0.358058	0.653463	0.418877	0.997898	1.70839	10.6087	0.00112556	0.00249037	1.51997	8.46714	0.0036162	0.0134915	0.188416	0.14995
507095	sprouty homolog 1, antagonist of FGF signaling (Drosophila)	SPRY1	ENSBTAG00000021245	-0.14131	0.252409	0.615384	0.999936	0.167439	0.351301	0.553377	1	0.0261287	0.00840454	0.926955	0.999615	0.612061	4.71891	0.0298326	0.139435	0.692595	6.04452	0.0139495	0.0694417	-0.0805342	0.0834211	0.772714	0.999304	1.71762	34.9986	3.3e-09	5.18e-08	1.26375	19.5546	9.78e-06	0.000103078	0.453875	2.63218	0.104718	0.997898	1.70528	30.3712	3.57e-08	1.73e-07	1.42778	21.6352	3.3e-06	3.59e-05	0.2775	0.859805
615890	glycerophosphodiester phosphodiesterase domain containing 1	GDPD1	ENSBTAG00000007176	0.0973628	0.272375	0.601743	0.999936	-0.0322171	0.0298296	0.862877	1	0.0651456	0.122075	0.726795	0.999615	0.610667	10.6116	0.0011238	0.0160915	0.633912	11.4304	0.000722523	0.00867966	-0.0232451	0.0155768	0.900676	0.999304	1.15327	36.9532	1.21e-09	2.13e-08	1.11844	34.6877	3.87e-09	1.36e-07	0.0348336	0.0348886	0.851829	0.997898	1.69124	69.7122	6.86e-17	1.5e-15	1.2994	41.8021	1.01e-10	4.3e-09	0.391841	3.95603
525716	S100 calcium binding protein B	S100B	ENSBTAG00000004777	-0.0446587	0.0520783	0.819486	0.999936	-0.10297	0.27696	0.598701	1	-0.147629	0.569384	0.450504	0.999615	0.0696644	0.125898	0.722723	0.870877	0.261708	1.77627	0.182609	0.384301	-0.192043	0.954567	0.328559	0.999304	1.1562	33.0226	9.11e-09	1.25e-07	0.922572	21.2572	4.02e-06	4.81e-05	0.23363	1.41309	0.234544	0.997898	1.68717	60.9349	5.9e-15	8.84e-14	1.22179	32.351	1.29e-08	2.96e-07	0.465379	4.96732
101901948	uncharacterized LOC101901948	LOC101901948	NA	0.171354	0.436358	0.508886	0.999936	0.104781	0.162945	0.686459	1	0.276135	1.12878	0.288036	0.999615	0.700933	7.3857	0.00657443	0.053533	0.538526	4.37005	0.0365759	0.134649	0.162407	0.401807	0.526158	0.999304	1.32892	25.6686	4.05e-07	3.52e-06	1.25777	22.9697	1.65e-06	2.29e-05	0.0711533	0.0769378	0.781491	0.997898	1.68488	36.3157	1.68e-09	1e-08	1.15318	17.2787	3.23e-05	0.000254308	0.531705	3.8357
101906798	CD97 antigen-like	LOC101906798	NA	-0.0769647	0.037154	0.847152	0.999936	-0.438852	1.29223	0.255637	1	-0.515817	1.77252	0.183071	0.999615	0.627456	2.91876	0.0875551	0.270382	0.244017	0.415367	0.519258	0.71369	0.383438	1.0547	0.304427	0.999304	1.17483	9.13346	0.00250976	0.00739026	1.68441	19.5342	9.88e-06	0.000103945	-0.509574	2.07075	0.150147	0.997898	1.67854	16.7176	4.34e-05	0.000124219	1.03297	5.98661	0.0144149	0.0422638	0.645563	2.72925
100336467	acyl-CoA oxidase-like	ACOXL	ENSBTAG00000004297	0.100991	0.179081	0.672164	0.999936	0.159737	0.445886	0.504295	1	0.260727	1.18865	0.275603	0.999615	0.322042	1.82988	0.176141	0.407666	0.160007	0.452446	0.501176	0.699218	0.162035	0.464052	0.495736	0.999304	1.3422	30.0845	4.14e-08	4.73e-07	1.12314	21.3521	3.82e-06	4.62e-05	0.219067	0.837451	0.360127	0.997898	1.67413	40.2403	2.25e-10	1.54e-09	1.15809	19.7978	8.61e-06	8.23e-05	0.516036	4.06198
101906105	uncharacterized LOC101906105	LOC101906105	NA	0.127196	0.338358	0.560778	0.999936	0.025039	0.0130749	0.908964	1	0.152235	0.484826	0.486244	0.999615	0.317004	2.11939	0.145444	0.36572	0.160733	0.545533	0.460149	0.664643	0.156271	0.515907	0.472593	0.999304	1.32472	34.92	3.44e-09	5.36e-08	1.10542	24.5745	7.15e-07	1.12e-05	0.219297	1.00163	0.316916	0.997898	1.67153	47.3569	5.92e-12	5.2e-11	1.41735	34.5131	4.23e-09	1.14e-07	0.254182	1.19288
524523	TRAF-interacting protein with forkhead-associated domain, family member B	TIFAB	ENSBTAG00000017648	-0.181113	0.0968012	0.755703	0.999936	0.972268	2.49306	0.11435	1	0.791154	1.65286	0.19857	0.999615	0.26139	0.1868	0.665594	0.837196	0.646316	1.17308	0.27877	0.495445	-0.384927	0.430663	0.511664	0.999304	0.546867	0.875459	0.349449	0.461685	0.733739	1.5834	0.208272	0.339499	-0.186872	0.117636	0.731613	0.997898	1.67071	6.32735	0.011889	0.0210864	1.99491	8.9389	0.0027916	0.0109108	-0.3242	0.284133
615582	gamma-glutamyltransferase 1	GGT1	ENSBTAG00000046900	-0.166774	0.179077	0.672167	0.999936	0.263948	0.444451	0.504982	1	0.0971743	0.0593233	0.807569	0.999615	0.53239	1.99902	0.157401	0.382612	0.682563	3.306	0.0690272	0.204212	-0.150173	0.159742	0.689394	0.999304	1.64703	19.055	1.27e-05	7.28e-05	1.67348	19.9618	7.9e-06	8.55e-05	-0.0264449	0.00540039	0.941418	0.997898	1.65725	14.165	0.000167455	0.000430984	1.71761	15.4431	8.5e-05	0.000587107	-0.060367	0.021996
510554	protocadherin 17	PCDH17	ENSBTAG00000010420	-0.255535	0.369979	0.543016	0.999936	0.0111898	0.000708079	0.978771	1	-0.244345	0.346385	0.556167	0.999615	0.00264639	0.000173504	0.989491	0.996746	0.362029	0.741767	0.389096	0.604343	-0.359382	0.693577	0.40495	0.999304	0.223097	0.243411	0.621753	0.711198	0.539798	1.46486	0.226158	0.359855	-0.316701	0.526025	0.468283	0.997898	1.65626	12.2104	0.000475248	0.00113281	0.833805	2.89826	0.0886755	0.174992	0.822451	3.2286
280701	pyrophosphatase (inorganic) 1	PPA1	ENSBTAG00000007836	0.0512152	0.0651354	0.798556	0.999936	-0.0194391	0.00938953	0.922806	1	0.0317761	0.0250902	0.874142	0.999615	-0.0181538	0.00818421	0.927916	0.972384	0.203616	1.02828	0.310563	0.53015	-0.22177	1.21988	0.269383	0.999304	1.01554	24.9497	5.88e-07	4.88e-06	0.928134	20.8989	4.84e-06	5.64e-05	0.087408	0.189287	0.663511	0.997898	1.65169	57.1677	4e-14	5.1e-13	1.16679	29.1847	6.58e-08	1.22e-06	0.484902	5.20225
100848263	schlafen family member 12	SLFN12	ENSBTAG00000025219	-0.132613	0.204973	0.650736	0.999936	-0.0977862	0.110912	0.739109	1	-0.230399	0.616328	0.432415	0.999615	0.342859	1.37807	0.24043	0.484456	0.549296	3.53639	0.0600359	0.186493	-0.206437	0.502575	0.478371	0.999304	0.735944	6.10347	0.0134916	0.0315872	0.241318	0.652743	0.419134	0.564226	0.494625	2.788	0.0949725	0.997898	1.64935	26.4547	2.7e-07	1.12e-06	0.88833	7.57451	0.00591993	0.0203667	0.761016	5.7763
504548	ubiquitin D	LOC504548	ENSBTAG00000027246	0.0278737	0.00717816	0.932481	0.999936	0.11251	0.112178	0.737678	1	0.140384	0.175941	0.674885	0.999615	0.943891	7.98308	0.00472165	0.0433277	0.867788	6.73414	0.00945848	0.0525478	0.0761028	0.0553323	0.814032	0.999304	1.0013	8.9788	0.00273129	0.00796316	0.922069	7.56727	0.00594376	0.0213265	0.0792272	0.0563709	0.812327	0.997898	1.64926	24.166	8.84e-07	3.37e-06	0.865548	6.66699	0.0098215	0.0308798	0.783712	5.69517
515777	nucleolar protein 3 (apoptosis repressor with CARD domain)	NOL3	ENSBTAG00000003519	0.025218	0.0145527	0.90398	0.999936	0.0155747	0.00547482	0.941017	1	0.0407926	0.037951	0.845542	0.999615	-0.0754568	0.131777	0.716597	0.866037	0.0540044	0.0670331	0.795707	0.895881	-0.129461	0.385376	0.53474	0.999304	1.5656	48.5446	3.23e-12	1.17e-10	1.48915	44.0184	3.25e-11	2.36e-09	0.0764524	0.129564	0.718885	0.997898	1.64443	45.9396	1.22e-11	1.02e-10	1.50137	37.7636	7.99e-10	2.71e-08	0.143051	0.384597
521257	histamine receptor H2	HRH2	ENSBTAG00000044071	-0.264189	0.562493	0.453258	0.999936	0.323233	0.840971	0.359119	1	0.0590443	0.0279901	0.867132	0.999615	0.518028	2.15452	0.142151	0.360179	0.457195	1.67747	0.195261	0.400243	0.0608327	0.0308446	0.860588	0.999304	2.44131	40.1367	2.37e-10	5.05e-09	1.87323	25.1335	5.35e-07	8.89e-06	0.568074	2.51108	0.113048	0.997898	1.64256	15.72	7.34e-05	0.000201468	1.46942	12.7264	0.000360538	0.00195419	0.173142	0.193138
101904063	integrin alpha-X-like	LOC101904063	NA	0.0327305	0.0124119	0.911292	0.999936	0.231773	0.640304	0.423601	1	0.264504	0.841693	0.358913	0.999615	0.14523	0.24618	0.619778	0.809509	0.208061	0.502487	0.47841	0.680819	-0.0628304	0.04543	0.831215	0.999304	1.34922	21.0409	4.5e-06	2.91e-05	1.39176	22.6836	1.91e-06	2.59e-05	-0.0425418	0.0220804	0.881873	0.997898	1.63372	27.5335	1.54e-07	6.72e-07	1.47735	22.7525	1.84e-06	2.19e-05	0.156374	0.277047
768320	defensin beta 7	DEFB7	ENSBTAG00000046144	0.0358784	0.00605216	0.937991	0.999936	-0.0646963	0.0188559	0.89078	1	-0.0288179	0.00346706	0.953046	0.999615	0.187827	0.15649	0.692409	0.853289	0.0284459	0.00352058	0.952686	0.977635	0.159381	0.112882	0.736887	0.999304	2.53742	23.1883	1.47e-06	1.09e-05	2.73045	26.4178	2.75e-07	5.05e-06	-0.193028	0.1656	0.684053	0.997898	1.63155	8.51685	0.00351874	0.00703494	2.1787	15.336	9e-05	0.000614137	-0.547152	1.18558
100336768	ROS proto-oncogene 1 , receptor tyrosine kinase	ROS1	ENSBTAG00000047600	-0.14463	0.159481	0.689635	0.999936	0.411561	1.26135	0.261396	1	0.266932	0.524524	0.468918	0.999615	1.04486	8.58922	0.00338158	0.0343732	1.33893	14.0905	0.000174221	0.00309912	-0.294072	0.736177	0.390888	0.999304	1.93884	23.535	1.23e-06	9.29e-06	1.38395	11.8173	0.000586822	0.00316939	0.55489	2.28406	0.130709	0.997898	1.63007	16.2047	5.69e-05	0.000159009	1.40248	11.8257	0.000584177	0.00295819	0.227587	0.358628
519739	1-acylglycerol-3-phosphate O-acyltransferase 9	AGPAT9	ENSBTAG00000017592	0.133845	0.186246	0.66606	0.999936	-0.0655902	0.044766	0.832435	1	0.0682552	0.0485037	0.825688	0.999615	0.0890217	0.0847106	0.771012	0.898295	0.263319	0.743398	0.388575	0.604078	-0.174297	0.326299	0.567847	0.999304	1.50774	22.4964	2.11e-06	1.51e-05	1.07563	11.8656	0.000571791	0.00309957	0.432108	1.94695	0.162916	0.997898	1.62757	23.3853	1.33e-06	4.9e-06	0.902642	7.47041	0.00627213	0.0213246	0.724932	4.92226
783333	Rho family GTPase 3	RND3	ENSBTAG00000039731	0.215754	0.263776	0.607538	0.999936	0.314013	0.55636	0.455731	1	0.529767	1.57462	0.209538	0.999615	0.626282	2.17311	0.140442	0.357219	0.630556	2.19973	0.138035	0.320757	-0.00427434	9.74e-05	0.992127	0.999304	1.72015	14.6725	0.0001279	0.000560168	1.71036	14.5397	0.000137238	0.000945472	0.00978931	0.000497338	0.982208	0.998709	1.62739	11.5979	0.000660262	0.00152857	2.30778	22.2161	2.44e-06	2.78e-05	-0.680388	2.17348
528149	chondroitin sulfate synthase 3	CHSY3	ENSBTAG00000014661	0.101574	0.103602	0.747549	0.999936	-0.0610969	0.0378131	0.845819	1	0.0404771	0.0160818	0.899088	0.999615	0.422451	1.99844	0.157461	0.382612	0.48808	2.63613	0.104458	0.266867	-0.065629	0.0485043	0.825687	0.999304	1.58929	22.1601	2.51e-06	1.76e-05	1.49991	19.9255	8.05e-06	8.69e-05	0.0893823	0.0839069	0.772071	0.997898	1.626	20.7282	5.29e-06	1.77e-05	0.786642	4.40038	0.0359309	0.0865373	0.839363	5.83623
493724	purine nucleoside phosphorylase	PNP	ENSBTAG00000012317	-0.00550979	0.000371471	0.984623	0.999936	0.0126245	0.00195436	0.964738	1	0.00711469	0.000621083	0.980118	0.999615	0.11789	0.170031	0.680085	0.845687	0.277255	0.94152	0.331887	0.551023	-0.159365	0.310953	0.577096	0.999304	1.77486	35.3134	2.81e-09	4.5e-08	1.28759	19.4405	1.04e-05	0.000108027	0.487267	2.81448	0.0934173	0.997898	1.62586	26.7854	2.27e-07	9.56e-07	1.03056	11.336	0.000760192	0.00370353	0.5953	3.81508
504811	calmodulin binding transcription activator 1	CAMTA1	ENSBTAG00000014602	0.0667486	0.028038	0.867019	0.999936	0.122764	0.0939423	0.759224	1	0.189513	0.225319	0.635017	0.999615	0.303059	0.593865	0.440928	0.681051	-0.178939	0.20432	0.651256	0.807378	0.481999	1.47887	0.223952	0.999304	1.35338	9.85089	0.0016975	0.0052538	0.746063	3.06942	0.0797781	0.165643	0.607319	2.15455	0.142148	0.997898	1.62359	11.8936	0.000563286	0.00132237	0.8968	3.52481	0.0604569	0.130315	0.726786	2.58292
514168	pyridoxal (pyridoxine, vitamin B6) kinase	PDXK	ENSBTAG00000018186	0.0527607	0.130386	0.718032	0.999936	-0.0109433	0.00560904	0.940299	1	0.0418174	0.0819162	0.774717	0.999615	0.247569	2.86931	0.0902834	0.274832	0.193837	1.75937	0.184703	0.387056	0.0537328	0.135447	0.71285	0.999304	1.24237	69.9276	6.15e-17	9.38e-15	1.20916	66.0582	4.38e-16	1.9e-13	0.03321	0.0516778	0.820169	0.997898	1.62228	105.364	1.02e-24	1.22e-22	1.5029	90.5177	1.83e-21	1.21e-18	0.119381	0.599933
532884	meiosis-specific nuclear structural 1	MNS1	ENSBTAG00000000271	0.307381	0.959952	0.327199	0.999936	-0.0640961	0.0412101	0.839133	1	0.243285	0.606814	0.43599	0.999615	0.165021	0.269139	0.60391	0.799013	0.648906	4.23272	0.0396518	0.142047	-0.483885	2.38965	0.122141	0.999304	-0.0711392	0.0562756	0.812482	0.864045	-0.207445	0.477506	0.489554	0.627489	0.136305	0.203542	0.651877	0.997898	1.62118	24.4712	7.54e-07	2.91e-06	0.963995	8.83324	0.00295793	0.0114417	0.657181	4.29282
538700	histocompatibility complex, class II, DR beta 2	BOLA-DRB2	NA	0.210797	0.173616	0.676918	0.999936	-0.0223333	0.00194135	0.964856	1	0.188464	0.139682	0.708598	0.999615	0.650261	1.75465	0.185293	0.42112	0.613808	1.5468	0.213608	0.423523	0.0364528	0.00486288	0.944405	0.999304	2.5223	22.8998	1.71e-06	1.25e-05	1.59769	10.12	0.00146671	0.00676597	0.92461	3.57589	0.0586239	0.997898	1.62032	9.28196	0.00231422	0.00480254	0.913747	3.10713	0.0779504	0.15875	0.70657	1.93992
530348	chondroitin sulfate proteoglycan 4	LOC530348	ENSBTAG00000003200	0.318591	2.18548	0.139318	0.999936	0.0113456	0.00278934	0.95788	1	0.329936	2.35973	0.124504	0.999615	0.188468	0.783924	0.375944	0.624398	0.0360579	0.0284391	0.866081	0.934512	0.15241	0.510816	0.474786	0.999304	1.34341	40.6035	1.86e-10	4.12e-09	1.05486	25.4199	4.61e-07	7.8e-06	0.288552	1.98849	0.158499	0.997898	1.61909	52.5275	4.24e-13	4.52e-12	1.18543	28.4847	9.44e-08	1.69e-06	0.433662	3.97393
338437	suppressor of cytokine signaling 2	SOCS2	ENSBTAG00000012007	-0.022983	0.0045541	0.946196	0.999936	-0.0268381	0.00594815	0.938525	1	-0.0498211	0.0209725	0.884854	0.999615	-0.135931	0.151983	0.696647	0.856534	-0.0945651	0.0733199	0.786563	0.890321	-0.0413659	0.0139857	0.905861	0.999304	1.58612	19.2452	1.15e-05	6.67e-05	1.29839	13.4194	0.00024904	0.00156213	0.287722	0.690158	0.406111	0.997898	1.61811	18.4103	1.78e-05	5.48e-05	0.86419	5.27893	0.0215851	0.0577614	0.753917	4.20756
535496	patatin-like phospholipase domain containing 8	PNPLA8	ENSBTAG00000024387	0.0455402	0.0444551	0.833009	0.999936	0.0940491	0.189493	0.663339	1	0.139589	0.41735	0.518262	0.999615	0.358234	2.74605	0.0974951	0.287522	0.412525	3.63707	0.0565062	0.179165	-0.0542909	0.0632729	0.801396	0.999304	1.29356	34.2486	4.85e-09	7.18e-08	0.992846	20.4656	6.07e-06	6.85e-05	0.300719	1.9097	0.166997	0.997898	1.61522	47.4252	5.71e-12	5.04e-11	1.13613	23.7638	1.09e-06	1.4e-05	0.479097	4.3825
100336611	contactin associated protein-like 5	CNTNAP5	ENSBTAG00000031898	0.0958961	0.0581588	0.80943	0.999936	0.911287	4.53131	0.0332801	0.970088	1.00718	5.54046	0.0185816	0.482676	0.403419	0.907631	0.340744	0.589945	1.24626	9.23152	0.00237884	0.0202584	-0.842839	4.39784	0.0359845	0.959606	0.416532	0.854028	0.355415	0.468007	-0.301919	0.418645	0.517614	0.651133	0.718451	2.45392	0.117232	0.997898	1.6144	8.51444	0.00352339	0.00704323	1.285	5.28744	0.0214798	0.0575353	0.329401	0.420498
788831	tetratricopeptide repeat domain 25	TTC25	ENSBTAG00000013698	-0.0643989	0.0868681	0.768197	0.999936	0.104812	0.229046	0.632232	1	0.0404134	0.033961	0.85379	0.999615	0.196606	0.856597	0.354693	0.60296	0.343496	2.61625	0.105774	0.269138	-0.146891	0.478462	0.48912	0.999304	1.39897	40.7865	1.7e-10	3.81e-09	1.23699	31.9422	1.59e-08	4.53e-07	0.161975	0.580365	0.446169	0.997898	1.61195	46.1192	1.11e-11	9.4e-11	1.56459	43.061	5.31e-11	2.46e-09	0.0473639	0.0426597
100297617	beta-defensin	LOC100297617	ENSBTAG00000048249	-0.270698	0.261983	0.608761	0.999936	-0.0193384	0.00113043	0.973179	1	-0.290037	0.310448	0.577405	0.999615	0.323576	0.37464	0.540486	0.755161	1.86977	10.9282	0.0009471	0.0105893	-1.54619	7.54853	0.00600591	0.930303	1.01856	3.97356	0.04622	0.0887739	1.66914	10.6431	0.0011048	0.00534862	-0.650578	1.79987	0.179728	0.997898	1.61072	8.6107	0.00334194	0.00671163	2.62848	22.5156	2.08e-06	2.43e-05	-1.01777	3.99787
540722	ADAM metallopeptidase with thrombospondin type 1 motif, 6	ADAMTS6	ENSBTAG00000016963	-0.130506	0.23894	0.624973	0.999936	0.121438	0.208032	0.648314	1	-0.00906778	0.00115614	0.972875	0.999615	0.579204	5.04507	0.0246961	0.124887	0.550684	4.58119	0.0323248	0.122923	0.0285204	0.0125586	0.910772	0.999304	0.994589	12.5349	0.000399428	0.00150518	1.06162	14.4248	0.000145872	0.000998012	-0.0670284	0.0612878	0.804472	0.997898	1.5979	28.5555	9.11e-08	4.13e-07	1.39104	21.8704	2.92e-06	3.25e-05	0.206859	0.528212
514720	oncostatin M receptor	OSMR	ENSBTAG00000033107	0.156598	0.377706	0.538834	0.999936	-0.0547264	0.0461808	0.829847	1	0.101871	0.1606	0.688605	0.999615	0.356257	1.95914	0.161605	0.388473	0.321732	1.59514	0.206594	0.415179	0.0345243	0.0185283	0.891728	0.999304	1.3713	27.8991	1.28e-07	1.29e-06	1.18773	21.1612	4.22e-06	5.02e-05	0.183569	0.523015	0.469558	0.997898	1.59449	34.0602	5.34e-09	2.96e-08	1.14585	17.6895	2.6e-05	0.000211009	0.448645	2.83076
516019	sema domain, transmembrane domain (TM), and cytoplasmic domain, (semaphorin) 6A	SEMA6A	ENSBTAG00000020489	-0.295263	0.767232	0.381075	0.999936	0.345371	1.04734	0.30612	1	0.0501087	0.0221568	0.881671	0.999615	1.54616	19.8986	8.17e-06	0.000488365	1.53214	19.4893	1.01e-05	0.000379375	0.014022	0.00181134	0.966052	0.999304	1.78037	25.7751	3.84e-07	3.36e-06	1.6869	23.3257	1.37e-06	1.97e-05	0.0934694	0.0761795	0.782543	0.997898	1.58912	18.7815	1.47e-05	4.57e-05	1.80022	23.749	1.1e-06	1.41e-05	-0.2111	0.352507
613523	ELL associated factor 2	EAF2	ENSBTAG00000013070	-1.03438	5.21554	0.0223859	0.999936	-0.132527	0.0963109	0.756302	1	-1.1669	6.87683	0.00873203	0.314693	0.562857	1.83906	0.175061	0.406251	0.423057	1.01316	0.314146	0.533288	0.1398	0.114682	0.734876	0.999304	1.75397	18.8575	1.41e-05	8e-05	1.26512	9.80337	0.00174193	0.00781955	0.488858	1.64375	0.199812	0.997898	1.58435	13.0221	0.000307832	0.000760266	1.48404	11.2406	0.000800271	0.00387431	0.100317	0.0612142
513032	NEDD4 binding protein 3	N4BP3	ENSBTAG00000006368	-0.119098	0.267475	0.605031	0.999936	0.287857	1.5613	0.211476	1	0.168759	0.535215	0.464422	0.999615	0.563557	6.0925	0.0135757	0.0841279	0.335154	2.16115	0.141539	0.326167	0.228403	1.00816	0.315344	0.999304	1.61855	45.0719	1.9e-11	5.47e-10	1.27809	28.6843	8.52e-08	1.88e-06	0.340463	2.13959	0.14354	0.997898	1.57516	38.1107	6.68e-10	4.25e-09	0.974341	14.6748	0.000127744	0.00081982	0.600815	5.87027
317659	DnaJ (Hsp40) homolog, subfamily C, member 6	DNAJC6	ENSBTAG00000030749	0.865962	4.68785	0.0303767	0.999936	0.00364817	6.68e-05	0.993479	1	0.86961	4.84582	0.0277132	0.590378	-0.0375199	0.0106811	0.917686	0.967463	0.252743	0.482887	0.487117	0.688334	-0.290263	0.628091	0.428057	0.999304	1.09433	9.34019	0.00224183	0.00670374	0.890047	6.18802	0.0128618	0.0400219	0.204284	0.343253	0.557958	0.997898	1.57069	15.4971	8.26e-05	0.000224417	1.71535	18.7155	1.52e-05	0.000132837	-0.144661	0.142464
280692	haptoglobin	HP	ENSBTAG00000006354	-0.0556086	0.0182279	0.892603	0.999936	0.184611	0.200649	0.654197	1	0.129003	0.0980206	0.754218	0.999615	0.674771	2.62504	0.10519	0.299571	0.769431	3.41944	0.0644327	0.195382	-0.0946604	0.0531111	0.817736	0.999304	1.63529	14.1254	0.00017102	0.00072125	1.66192	14.52	0.000138677	0.000953018	-0.0266249	0.00413132	0.948751	0.997898	1.56667	10.5777	0.00114458	0.0025252	1.90958	15.8529	6.85e-05	0.000487128	-0.342906	0.609304
101907028	POU class 2 homeobox 2	POU2F2	NA	-0.280243	1.32776	0.249204	0.999936	-0.0506607	0.043619	0.834564	1	-0.330903	1.8533	0.1734	0.999615	0.583542	5.82114	0.0158347	0.0929384	0.369272	2.33602	0.126412	0.302461	0.214269	0.790955	0.373812	0.999304	1.30329	27.9526	1.24e-07	1.26e-06	1.12194	20.8001	5.1e-06	5.88e-05	0.181358	0.561103	0.453816	0.997898	1.55377	35.3386	2.77e-09	1.61e-08	1.40085	28.7454	8.25e-08	1.49e-06	0.152921	0.358222
783096	leukocyte immunoglobulin-like receptor subfamily A member 6	LOC783096	ENSBTAG00000026944	0.0894849	0.175725	0.675073	0.999936	0.00270261	0.000170269	0.989589	1	0.0921875	0.187967	0.664614	0.999615	0.232843	1.22272	0.268827	0.519567	0.0698136	0.109109	0.741161	0.864956	0.163029	0.593164	0.441198	0.999304	1.21176	31.4717	2.02e-08	2.54e-07	1.3302	37.4614	9.32e-10	3.98e-08	-0.118441	0.325363	0.568403	0.997898	1.55365	45.634	1.43e-11	1.19e-10	1.35421	33.6995	6.43e-09	1.63e-07	0.199444	0.78741
101903765	uncharacterized LOC101903765	LOC101903765	ENSBTAG00000026437	-0.207934	0.374555	0.540532	0.999936	0.0878355	0.0662511	0.796875	1	-0.120098	0.125218	0.723443	0.999615	-0.138407	0.168818	0.681165	0.846196	0.488155	2.06004	0.151206	0.339755	-0.626562	3.39628	0.0653436	0.994166	0.684465	4.00653	0.0453242	0.0875137	0.163979	0.226556	0.63409	0.747176	0.520486	2.33126	0.126799	0.997898	1.55071	17.0381	3.66e-05	0.00010628	0.960906	6.33473	0.0118396	0.0359068	0.589806	2.65963
104973877	uncharacterized LOC104973877	LOC104973877	NA	-0.635844	1.79759	0.180004	0.999936	0.0832923	0.0338234	0.854083	1	-0.552552	1.38501	0.239249	0.999615	0.0968279	0.0465505	0.829178	0.926988	0.280111	0.402004	0.526056	0.718263	-0.183283	0.179003	0.672231	0.999304	0.255785	0.318945	0.572242	0.670017	0.38065	0.735211	0.391199	0.537096	-0.124865	0.0859441	0.769398	0.997898	1.54976	11.3644	0.000748637	0.00171352	0.815852	3.04533	0.0809694	0.163601	0.733912	2.75913
509649	uncharacterized LOC509649	MGC139164	ENSBTAG00000040392	-0.238664	0.449241	0.502695	0.999936	0.0887512	0.0621499	0.80313	1	-0.149913	0.177327	0.67368	0.999615	0.288525	0.648139	0.420779	0.665031	0.328635	0.842988	0.358544	0.575187	-0.0401101	0.0129561	0.909377	0.999304	1.95004	26.947	2.09e-07	1.98e-06	1.40658	14.6382	0.000130247	0.000904491	0.543461	2.2246	0.135827	0.997898	1.54928	15.6405	7.66e-05	0.000209207	0.861918	4.94177	0.0262152	0.067609	0.687364	3.3036
535622	mitogen-activated protein kinase kinase kinase 8	MAP3K8	ENSBTAG00000011600	0.0317109	0.0503432	0.822467	0.999936	0.208472	2.17383	0.140376	1	0.240183	2.88457	0.089432	0.918482	0.873809	37.3518	9.86e-10	7.6e-07	0.782281	30.057	4.2e-08	6.28e-06	0.0915283	0.418893	0.51749	0.999304	1.18725	68.07	1.58e-16	2.11e-14	1.05965	54.4081	1.63e-13	2.57e-11	0.127604	0.811047	0.367811	0.997898	1.54605	101.904	5.83e-24	5.58e-22	1.25634	68.0222	1.62e-16	3.07e-14	0.28971	3.7344
519417	pleckstrin homology domain-containing family G member 7	LOC519417	ENSBTAG00000000818	-0.127406	0.198002	0.656339	0.999936	0.26985	0.887623	0.346122	1	0.142444	0.242527	0.622387	0.999615	0.12718	0.188192	0.664426	0.836812	0.446383	2.41149	0.120448	0.292682	-0.319203	1.25609	0.262392	0.999304	1.00042	12.0471	0.000518735	0.00188612	0.516347	3.07653	0.0794298	0.165033	0.484074	3.07224	0.0796396	0.997898	1.53757	24.9641	5.84e-07	2.29e-06	0.812768	6.33849	0.0118145	0.0358623	0.724803	5.86737
101906756	uncharacterized LOC101906756	LOC101906756	NA	-0.0210967	0.00762738	0.930405	0.999936	0.233917	0.939726	0.332348	1	0.21282	0.778378	0.377638	0.999615	0.367643	2.35717	0.124708	0.332372	0.39749	2.7564	0.0968663	0.25402	-0.029847	0.0154994	0.900922	0.999304	1.65945	41.6471	1.09e-10	2.58e-09	1.45954	32.5609	1.16e-08	3.48e-07	0.199917	0.664928	0.414826	0.997898	1.53675	32.5478	1.16e-08	6.08e-08	1.31404	23.615	1.18e-06	1.49e-05	0.222712	0.732801
786987	protein C19orf12 homolog	LOC786987	ENSBTAG00000031825	0.316781	0.383021	0.535991	0.999936	0.201048	0.149437	0.699074	1	0.517829	1.01679	0.313281	0.999615	0.592308	1.37109	0.241625	0.485876	0.395377	0.599697	0.438694	0.646239	0.196931	0.145406	0.702965	0.999304	0.512775	1.1133	0.291366	0.400427	0.711837	2.20616	0.137461	0.250726	-0.199062	0.184238	0.667756	0.997898	1.53522	10.5893	0.00113742	0.00251261	0.990322	4.26317	0.0389472	0.09217	0.544901	1.41115
511761	chromosome 21 open reading frame, human C15orf26	C21H15orf26	ENSBTAG00000011861	-0.268443	0.881016	0.347924	0.999936	0.16442	0.331937	0.564521	1	-0.104022	0.131883	0.716488	0.999615	0.369451	1.779	0.182272	0.417123	0.8103	8.65352	0.00326431	0.0254881	-0.440849	2.59233	0.107382	0.999304	1.35044	20.971	4.66e-06	3e-05	1.14409	15.0499	0.000104705	0.000751956	0.206352	0.542231	0.46151	0.997898	1.53345	22.9406	1.67e-06	6.05e-06	1.41685	19.4026	1.06e-05	9.84e-05	0.116602	0.147133
613723	pro-platelet basic protein (chemokine (C-X-C motif) ligand 7)	PPBP	ENSBTAG00000032425	0.0907629	0.0619938	0.803372	0.999936	-0.0501578	0.0189456	0.890523	1	0.0406051	0.0124169	0.911274	0.999615	0.254849	0.489219	0.484276	0.714886	0.232725	0.407543	0.523219	0.716732	0.0221237	0.00369105	0.951555	0.999304	2.0955	28.4736	9.5e-08	9.83e-07	1.66104	18.9396	1.35e-05	0.000135558	0.434461	1.3803	0.240051	0.997898	1.53017	14.189	0.000165332	0.000425996	1.8062	19.5406	9.85e-06	9.26e-05	-0.276036	0.507318
282871	matrix metallopeptidase 9 (gelatinase B, 92kDa gelatinase, 92kDa type IV collagenase)	MMP9	ENSBTAG00000020676	0.15055	0.261548	0.609059	0.999936	0.0340943	0.0134831	0.90756	1	0.184644	0.39427	0.530063	0.999615	0.0370962	0.0159644	0.899455	0.959183	-0.0237196	0.00652813	0.935604	0.968913	0.0608158	0.042901	0.835912	0.999304	1.40801	21.0972	4.37e-06	2.84e-05	1.1173	13.8818	0.000194676	0.00127262	0.290709	0.957413	0.32784	0.997898	1.5287	22.1704	2.49e-06	8.82e-06	1.37925	18.7847	1.46e-05	0.00012883	0.149451	0.224095
507654	ADAMTS-like 4	ADAMTSL4	ENSBTAG00000003604	-0.00119707	2.36e-05	0.996126	0.999936	0.088576	0.130929	0.717471	1	0.0873789	0.127331	0.721216	0.999615	-0.0513059	0.043902	0.834036	0.928901	-0.0490006	0.0401564	0.841175	0.920986	-0.00230529	8.65e-05	0.992578	0.999304	1.39109	30.4665	3.4e-08	3.99e-07	1.17004	22.1063	2.58e-06	3.3e-05	0.221052	0.809015	0.368412	0.997898	1.52782	33.0922	8.79e-09	4.7e-08	1.76796	43.7306	3.77e-11	1.81e-09	-0.240146	0.856929
104973104	uncharacterized LOC104973104	LOC104973104	NA	-0.0536428	0.0306755	0.860966	0.999936	0.159237	0.269397	0.603737	1	0.105595	0.11856	0.730602	0.999615	0.166042	0.293587	0.587931	0.789291	0.354611	1.34014	0.24701	0.462581	-0.188569	0.378919	0.538182	0.999304	1.75065	30.0603	4.19e-08	4.77e-07	1.2178	15.1832	9.76e-05	0.000711559	0.532851	2.92435	0.0872521	0.997898	1.52171	20.557	5.79e-06	1.93e-05	0.7617	5.39964	0.0201409	0.0547429	0.76001	5.34289
531084	peptidyl arginine deiminase, type VI	PADI6	ENSBTAG00000038945	0.0385008	0.014261	0.904943	0.999936	0.220776	0.452334	0.501229	1	0.259277	0.632265	0.426526	0.999615	-0.447846	1.95291	0.162274	0.389255	-0.42908	1.74223	0.186856	0.390456	-0.018766	0.00317354	0.955076	0.999304	1.47043	19.0585	1.27e-05	7.27e-05	0.994993	8.47398	0.00360262	0.0141725	0.475437	2.33737	0.126303	0.997898	1.51895	15.7471	7.24e-05	0.000198837	1.22269	9.89428	0.00165793	0.00713296	0.296259	0.73115
535023	family with sequence similarity 107, member B	FAM107B	ENSBTAG00000010023	0.0934932	0.149242	0.699261	0.999936	0.67195	7.62329	0.00576193	0.50079	0.765443	9.8436	0.00170423	0.109473	0.908522	13.6487	0.000220395	0.00513946	1.18285	22.9008	1.71e-06	0.000103446	-0.274325	1.28235	0.257463	0.999304	1.31674	27.7904	1.35e-07	1.35e-06	1.24474	24.9811	5.79e-07	9.4e-06	0.0720036	0.0872437	0.767711	0.997898	1.5179	33.3556	7.68e-09	4.15e-08	1.4629	31.0718	2.49e-08	5.15e-07	0.0550014	0.0463482
615342	BCL2/adenovirus E1B 19kDa interacting protein 3	BNIP3	ENSBTAG00000017804	-0.0381812	0.0209543	0.884904	0.999936	0.0105061	0.00158621	0.968231	1	-0.0276751	0.0110122	0.916424	0.999615	0.220294	0.698291	0.403359	0.650665	0.223661	0.719603	0.396274	0.609996	-0.00336767	0.000163923	0.989785	0.999304	1.1193	17.5308	2.83e-05	0.000148516	1.33133	24.3641	7.97e-07	1.24e-05	-0.212029	0.644054	0.422247	0.997898	1.51588	28.2335	1.08e-07	4.82e-07	1.37303	23.2232	1.44e-06	1.77e-05	0.142846	0.263237
616625	aquaporin 12B	AQP12B	ENSBTAG00000003389	0.0478812	0.0480164	0.826552	0.999936	0.151277	0.477951	0.489352	1	0.199158	0.827815	0.362905	0.999615	0.223709	1.04823	0.305916	0.557911	0.113315	0.268899	0.604071	0.774415	0.110393	0.255249	0.613403	0.999304	1.503	45.0569	1.91e-11	5.5e-10	1.39022	38.7088	4.92e-10	2.31e-08	0.112782	0.265945	0.606065	0.997898	1.51314	41.3495	1.27e-10	9.08e-10	0.972688	17.3065	3.18e-05	0.000250911	0.540448	5.41635
104970848	uncharacterized LOC104970848	LOC104970848	NA	-0.263243	0.342453	0.558417	0.999936	0.331942	0.550741	0.458015	1	0.0686984	0.0240592	0.876734	0.999615	0.820296	4.08878	0.0431689	0.176167	1.01037	6.197	0.0127967	0.0651575	-0.19007	0.222342	0.637261	0.999304	1.38392	8.96678	0.00274933	0.00800902	0.852814	3.2836	0.0699754	0.150061	0.53111	1.4683	0.225614	0.997898	1.51125	9.13496	0.00250771	0.00515703	0.832136	2.58853	0.10764	0.202978	0.679114	1.99009
614807	chromosome 3 open reading frame, human C1orf54	C3H1orf54	ENSBTAG00000021485	0.0539835	0.101889	0.749574	0.999936	-0.00259256	0.000235342	0.98776	1	0.0513909	0.0925796	0.760923	0.999615	0.0629749	0.139238	0.70904	0.862471	0.288104	2.91138	0.0879567	0.238718	-0.225129	1.77844	0.18234	0.999304	1.06232	38.3962	5.77e-10	1.11e-08	1.02782	36.2117	1.77e-09	6.92e-08	0.0345045	0.0419535	0.837708	0.997898	1.50983	68.7126	1.14e-16	2.39e-15	1.18321	42.7191	6.32e-11	2.87e-09	0.326617	3.37091
100295210	chemokine (C motif) ligand 2	XCL2	ENSBTAG00000009943	-0.280647	0.472224	0.491966	0.999936	0.0970483	0.0565197	0.812084	1	-0.183598	0.205265	0.650504	0.999615	0.624971	2.50652	0.113376	0.314367	0.52803	1.75942	0.184697	0.387056	0.0969406	0.0582336	0.80931	0.999304	0.718441	3.05182	0.0806469	0.14054	1.16014	7.98022	0.00472913	0.0177534	-0.441695	1.28932	0.256173	0.997898	1.50508	12.1029	0.000503422	0.0011933	0.975374	4.95626	0.0259964	0.0671069	0.529702	1.64474
514013	amyloid beta (A4) precursor protein-binding, family B, member 2	APBB2	ENSBTAG00000027569	-0.162066	0.408488	0.522738	0.999936	0.0876943	0.119737	0.72932	1	-0.0743716	0.0859113	0.769441	0.999615	0.0726653	0.0829492	0.77334	0.900024	0.0513188	0.041267	0.839023	0.920197	0.0213465	0.00715713	0.93258	0.999304	1.53069	34.3672	4.56e-09	6.84e-08	0.975668	14.6093	0.000132257	0.000915246	0.555022	4.6923	0.030298	0.997898	1.50415	29.9288	4.48e-08	2.14e-07	1.17429	18.6295	1.59e-05	0.00013801	0.329855	1.53052
282463	protein kinase, cAMP-dependent, regulatory, type II, beta	PRKAR2B	ENSBTAG00000014958	0.072416	0.0874324	0.767467	0.999936	-0.151514	0.383181	0.535906	1	-0.079098	0.10461	0.746366	0.999615	-0.0188119	0.00596424	0.938442	0.977142	0.121981	0.250754	0.616544	0.783097	-0.140793	0.333735	0.563468	0.999304	1.22874	24.499	7.43e-07	6e-06	1.18256	22.6523	1.94e-06	2.63e-05	0.0461783	0.0359637	0.849591	0.997898	1.50143	32.0621	1.49e-08	7.68e-08	1.44845	30.1027	4.1e-08	8.03e-07	0.0529799	0.0423856
511283	AT rich interactive domain 3A (BRIGHT-like)	ARID3A	ENSBTAG00000008607	-0.0222321	0.0170019	0.896257	0.999936	-0.0404651	0.0563737	0.812322	1	-0.0626972	0.135351	0.712947	0.999615	0.593445	12.0307	0.000523325	0.00965576	0.478922	7.83891	0.00511333	0.0344573	0.114522	0.452749	0.501032	0.999304	1.32418	57.6015	3.21e-14	2.1e-12	0.981761	32.1862	1.4e-08	4.07e-07	0.342418	3.98166	0.0459982	0.997898	1.4992	66.2086	4.06e-16	7.48e-15	1.07179	34.3332	4.64e-09	1.23e-07	0.427406	5.59854
100300490	ectonucleoside triphosphate diphosphohydrolase 7	ENTPD7	ENSBTAG00000047077	0.0323962	0.0315186	0.859088	0.999936	0.0523827	0.0823503	0.774137	1	0.0847788	0.215718	0.642322	0.999615	0.566925	9.57332	0.00197426	0.023903	0.589482	10.3409	0.00130112	0.0132569	-0.0225569	0.0153103	0.901525	0.999304	1.24993	45.1217	1.85e-11	5.35e-10	1.00472	29.5743	5.38e-08	1.27e-06	0.245208	1.78175	0.181934	0.997898	1.48265	56.6572	5.19e-14	6.42e-13	1.08628	30.9638	2.63e-08	5.41e-07	0.396372	4.21284
514557	OAF homolog (Drosophila)	OAF	ENSBTAG00000021338	-0.122868	0.0981881	0.754015	0.999936	0.168455	0.182964	0.668839	1	0.0455871	0.0131908	0.908563	0.999615	0.206196	0.301394	0.58301	0.785576	0.212888	0.316416	0.573769	0.754316	-0.00669193	0.000205588	0.98856	0.999304	1.34822	11.5506	0.000677291	0.00238333	1.13815	8.20314	0.00418179	0.0159973	0.210075	0.296243	0.586247	0.997898	1.47834	11.5895	0.000663257	0.0015348	1.01157	5.34773	0.0207493	0.056	0.466767	1.27041
100300051	EGF-like module-containing mucin-like hormone receptor-like 2	LOC100300051	NA	-0.288673	0.573402	0.44891	0.999936	0.00492496	0.000153141	0.990126	1	-0.283748	0.545576	0.460131	0.999615	0.533131	2.21226	0.136918	0.351932	0.192065	0.286184	0.592676	0.766153	0.341066	0.904175	0.341665	0.999304	0.908289	6.51925	0.0106713	0.0259125	1.0528	8.55258	0.00345032	0.0136795	-0.144507	0.186708	0.665671	0.997898	1.47512	14.5943	0.000133317	0.000349277	0.641347	2.6332	0.10465	0.198527	0.833772	4.87282
523223	proline-serine-threonine phosphatase interacting protein 2	PSTPIP2	ENSBTAG00000002624	-0.039487	0.0510389	0.821265	0.999936	0.0907167	0.269162	0.603894	1	0.0512298	0.0858354	0.76954	0.999615	0.551338	9.85328	0.00169529	0.0213838	0.832106	22.2799	2.36e-06	0.000131313	-0.280769	2.5819	0.108092	0.999304	1.21459	46.6005	8.7e-12	2.73e-10	1.09671	38.1793	6.45e-10	2.89e-08	0.11788	0.454801	0.500064	0.997898	1.47027	60.5621	7.13e-15	1.05e-13	1.26825	45.6435	1.42e-11	7.75e-10	0.202023	1.19574
282662	versican	VCAN	ENSBTAG00000014906	0.0850273	0.0537971	0.816583	0.999936	0.210402	0.328889	0.566314	1	0.29543	0.648261	0.420735	0.999615	0.840685	5.16813	0.023005	0.119459	0.718233	3.79407	0.0514345	0.168394	0.122453	0.111354	0.738608	0.999304	2.47326	38.3111	6.03e-10	1.15e-08	2.1282	29.7321	4.96e-08	1.18e-06	0.345054	0.838836	0.35973	0.997898	1.4695	13.3584	0.000257263	0.000643855	1.64876	16.7667	4.23e-05	0.000320829	-0.179259	0.213717
281444	retinol binding protein 4, plasma	RBP4	ENSBTAG00000000442	0.211642	0.699059	0.4031	0.999936	0.0576407	0.0518005	0.819959	1	0.269282	1.13339	0.287054	0.999615	-0.152333	0.364557	0.545986	0.759105	-0.072409	0.0824683	0.77398	0.883915	-0.079924	0.0999033	0.751946	0.999304	1.10691	18.8324	1.43e-05	8.09e-05	0.93989	13.722	0.000211961	0.00136282	0.167022	0.440314	0.506971	0.997898	1.46864	28.7774	8.12e-08	3.71e-07	1.19492	19.3678	1.08e-05	9.99e-05	0.273729	1.05523
782535	Dmx-like 2	DMXL2	ENSBTAG00000000737	-0.042127	0.033038	0.855768	0.999936	-0.0169101	0.00531836	0.941864	1	-0.0590371	0.0648159	0.79904	0.999615	0.518656	4.97509	0.0257149	0.128021	0.388495	2.79392	0.0946227	0.250031	0.130161	0.315276	0.574461	0.999304	1.08077	20.9984	4.6e-06	2.97e-05	0.97815	17.2123	3.34e-05	0.000291143	0.102616	0.193904	0.659687	0.997898	1.46601	34.3279	4.66e-09	2.61e-08	1.17038	21.983	2.75e-06	3.07e-05	0.29563	1.45665
782358	neurexophilin and PC-esterase domain family, member 2	NXPE2	ENSBTAG00000031362	-0.0442232	0.0141138	0.905433	0.999936	-0.0124103	0.00136027	0.970579	1	-0.0566335	0.0242753	0.876186	0.999615	0.311849	0.743096	0.388671	0.636225	0.27449	0.565227	0.452162	0.65797	0.0373585	0.0109928	0.916498	0.999304	1.76358	23.7554	1.09e-06	8.42e-06	1.26769	12.2591	0.000462997	0.0026178	0.49589	2.19758	0.138228	0.997898	1.46355	15.4949	8.27e-05	0.000224582	1.72154	21.2045	4.13e-06	4.38e-05	-0.257991	0.533634
281701	cyclic nucleotide gated channel alpha 3	CNGA3	ENSBTAG00000009834	-0.385671	1.25019	0.263517	0.999936	0.33418	0.952915	0.328978	1	-0.0514904	0.02199	0.882114	0.999615	-0.506298	2.35507	0.124876	0.332577	-0.303968	0.843068	0.358521	0.575187	-0.20233	0.360988	0.547958	0.999304	0.774055	4.46681	0.0345594	0.0697978	0.82502	5.12835	0.023538	0.0643909	-0.0509648	0.0213688	0.883779	0.997898	1.4613	13.4593	0.000243788	0.000612837	1.36298	11.5474	0.000678425	0.00335824	0.0983217	0.0709353
100852090	leukocyte immunoglobulin-like receptor subfamily A member 6	LOC100852090	NA	0.473656	2.02858	0.154365	0.999936	-0.0453639	0.0187068	0.89121	1	0.428292	1.69657	0.192738	0.999615	0.185974	0.34625	0.556244	0.765891	0.237841	0.554378	0.456534	0.661488	-0.0518669	0.0290372	0.864693	0.999304	1.13201	11.8315	0.000582356	0.00208521	0.966128	8.48947	0.00357207	0.0140683	0.165878	0.270718	0.60285	0.997898	1.45715	16.2617	5.52e-05	0.000154668	1.01368	7.29425	0.00691755	0.0231168	0.443478	1.56975
519081	sprouty-related, EVH1 domain containing 2	SPRED2	NA	-0.132345	0.483434	0.486871	0.999936	0.0789283	0.172055	0.678292	1	-0.0534166	0.0787495	0.778999	0.999615	0.199048	1.09297	0.295815	0.547477	0.120844	0.402861	0.525615	0.717948	0.0782044	0.168616	0.681344	0.999304	1.2682	42.2462	8.05e-11	1.97e-09	1.02481	28.1407	1.13e-07	2.39e-06	0.243394	1.62123	0.202921	0.997898	1.45412	49.7036	1.79e-12	1.72e-11	1.06357	27.0832	1.95e-07	3.14e-06	0.390556	3.72893
539548	ciliary neurotrophic factor receptor	CNTFR	ENSBTAG00000015361	-0.462017	1.26628	0.260466	0.999936	0.367292	0.817774	0.365832	1	-0.0947248	0.05218	0.819312	0.999615	1.02718	8.53665	0.00348065	0.0350211	0.711378	4.02372	0.0448646	0.154159	0.315804	0.832574	0.361529	0.999304	1.68619	20.1928	7e-06	4.28e-05	0.929895	6.0363	0.0140146	0.0429245	0.75629	4.53323	0.0332428	0.997898	1.45258	12.8683	0.000334191	0.000819531	1.37246	11.398	0.000735242	0.00359816	0.0801197	0.0419288
541284	membrane bound O-acyltransferase domain containing 1	MBOAT1	ENSBTAG00000016519	-0.050983	0.100433	0.751311	0.999936	0.202267	1.5781	0.209035	1	0.151284	0.882692	0.347465	0.999615	0.516571	10.2538	0.00136402	0.018339	0.450126	7.77676	0.00529227	0.0352861	0.0664451	0.170893	0.67932	0.999304	1.18879	52.8522	3.6e-13	1.68e-11	1.12843	47.8011	4.72e-12	4.58e-10	0.0603572	0.140452	0.707832	0.997898	1.43909	69.0591	9.56e-17	2.04e-15	1.07813	39.2836	3.67e-10	1.36e-08	0.360963	4.52053
788534	MLX interacting protein-like	MLXIPL	ENSBTAG00000009153	-0.506982	2.02313	0.15492	0.999936	0.242547	0.487849	0.484888	1	-0.264436	0.547762	0.459233	0.999615	-0.0336017	0.011674	0.913959	0.966112	0.193068	0.371581	0.542144	0.73138	-0.22667	0.512857	0.473905	0.999304	0.885583	7.94682	0.00481719	0.0129834	1.2503	16.3136	5.37e-05	0.000431998	-0.364721	1.49292	0.221764	0.997898	1.43653	19.2577	1.14e-05	3.63e-05	1.54246	22.2035	2.45e-06	2.79e-05	-0.105931	0.117126
282094	TIMP metallopeptidase inhibitor 3	TIMP3	ENSBTAG00000020638	-0.291859	0.71236	0.398661	0.999936	0.490937	2.03916	0.153294	1	0.199077	0.333749	0.56346	0.999615	0.162169	0.232739	0.6295	0.815556	0.350434	1.09452	0.295472	0.513612	-0.188266	0.31425	0.575084	0.999304	1.66107	23.0934	1.54e-06	1.14e-05	1.52485	19.6856	9.13e-06	9.66e-05	0.136221	0.17173	0.678579	0.997898	1.43438	15.7562	7.21e-05	0.000197967	0.798867	4.95461	0.0260212	0.0671584	0.63551	3.23919
104968649	leukocyte immunoglobulin-like receptor subfamily A member 6	LOC104968649	NA	-0.261995	0.491652	0.483191	0.999936	0.244588	0.438506	0.507844	1	-0.0174077	0.00192125	0.965038	0.999615	0.103248	0.079478	0.778006	0.90258	0.0318	0.00656542	0.93542	0.968868	0.0714481	0.0407331	0.840054	0.999304	1.17612	9.7351	0.00180782	0.0055519	0.521058	1.8676	0.17175	0.294675	0.655067	3.29012	0.0696977	0.997898	1.43216	12.6067	0.000384359	0.000933317	0.50678	1.4105	0.234973	0.366239	0.925382	5.255
281210	glutathione peroxidase 3 (plasma)	GPX3	ENSBTAG00000043553	-0.0180014	0.00562764	0.940201	0.999936	0.539203	4.98619	0.0255504	0.858381	0.521202	4.64257	0.0311883	0.620487	0.656877	7.5126	0.0061269	0.050783	0.64002	7.10204	0.00769964	0.0454994	0.016857	0.00499455	0.943659	0.999304	1.54457	39.4035	3.45e-10	7.04e-09	1.41405	33.3203	7.82e-09	2.48e-07	0.130516	0.295905	0.586461	0.997898	1.42792	30.7	3.01e-08	1.48e-07	0.984034	14.6804	0.000127363	0.000819265	0.443882	3.06658
100848665	uncharacterized LOC100848665	LOC100848665	NA	-0.0423032	0.060386	0.805887	0.999936	0.164933	0.917203	0.33821	1	0.12263	0.507087	0.476403	0.999615	0.0946285	0.306327	0.579943	0.783628	0.22566	1.74185	0.186904	0.390497	-0.131032	0.58654	0.44376	0.999304	1.33233	57.7771	2.94e-14	1.94e-12	1.10803	40.4736	1.99e-10	1.06e-08	0.224298	1.72094	0.189572	0.997898	1.4198	56.8006	4.82e-14	6.02e-13	1.25404	44.3051	2.81e-11	1.42e-09	0.165756	0.8154
506954	TLC domain containing 2	TLCD2	ENSBTAG00000011490	0.181849	0.317203	0.573293	0.999936	-0.636006	4.07152	0.0436119	1	-0.454157	2.11662	0.145708	0.999615	0.0710871	0.056854	0.811539	0.918039	-0.0870128	0.0752163	0.783888	0.88894	0.1581	0.258321	0.611276	0.999304	0.852957	4.41073	0.0357136	0.0717426	0.416198	0.998155	0.317757	0.46268	0.436759	1.2473	0.26407	0.997898	1.4152	11.6318	0.000648338	0.00150405	0.975033	5.15136	0.0232282	0.0614122	0.440169	1.27076
282885	peroxiredoxin 5	PRDX5	ENSBTAG00000008648	0.12217	0.487497	0.485046	0.999936	0.020919	0.0142917	0.904841	1	0.143089	0.669092	0.413369	0.999615	-0.0177492	0.0102993	0.919165	0.967707	-0.0162465	0.00862248	0.926017	0.962722	-0.0015027	7.36e-05	0.993157	0.999304	1.34502	56.2972	6.23e-14	3.76e-12	1.14652	41.5302	1.16e-10	6.97e-09	0.198496	1.27533	0.25877	0.997898	1.41371	55.6808	8.52e-14	1.02e-12	1.15442	37.6962	8.27e-10	2.77e-08	0.259289	1.95701
101903261	NKG2D ligand 3-like	LOC101903261	NA	-0.0819149	0.0751115	0.784035	0.999936	-0.184254	0.407631	0.523174	1	-0.266169	0.829384	0.362451	0.999615	-0.241754	0.756302	0.384488	0.631935	-0.193026	0.476048	0.490218	0.691515	-0.0487282	0.0287252	0.865415	0.999304	0.997717	9.78869	0.00175588	0.00540916	0.865335	7.49811	0.00617639	0.0219906	0.132383	0.205424	0.650378	0.997898	1.41195	13.0286	0.000306766	0.000757903	0.880968	4.64821	0.031086	0.0774499	0.530982	2.06809
518114	glypican 1	GPC1	ENSBTAG00000015996	0.0429606	0.0717213	0.788847	0.999936	0.0103716	0.00418211	0.948437	1	0.0533322	0.110603	0.739459	0.999615	0.198026	1.5259	0.216729	0.459331	0.068653	0.183343	0.668516	0.818969	0.129372	0.650891	0.419794	0.999304	1.38109	71.113	3.37e-17	5.92e-15	1.27457	60.812	6.28e-15	1.68e-12	0.106517	0.440854	0.506711	0.997898	1.40616	66.7078	3.15e-16	6e-15	1.0825	39.8367	2.76e-10	1.06e-08	0.323657	3.64525
510955	chromosome 11 open reading frame, human C2orf50	C11H2orf50	ENSBTAG00000001903	-0.154383	0.562837	0.45312	0.999936	-0.256019	1.55812	0.211941	1	-0.410402	3.99053	0.0457567	0.73566	-0.107686	0.279911	0.59676	0.794477	0.00353555	0.000306072	0.986042	0.9945	-0.111221	0.298311	0.584943	0.999304	0.867245	17.2586	3.26e-05	0.00016826	0.955918	20.9861	4.63e-06	5.39e-05	-0.0886728	0.187254	0.665212	0.997898	1.40485	39.9693	2.58e-10	1.76e-09	0.976346	19.4663	1.02e-05	9.55e-05	0.428505	3.91542
784517	cationic amino acid transporter 3	LOC784517	ENSBTAG00000036224	-0.0276918	0.00992526	0.920642	0.999936	0.331154	1.39689	0.237244	1	0.303462	1.17752	0.277861	0.999615	0.60786	4.69876	0.0301844	0.140729	0.578388	4.21371	0.0400985	0.142695	0.0294715	0.0113539	0.915142	0.999304	0.80295	8.41115	0.00372926	0.0104343	0.743024	7.21281	0.00723851	0.0250864	0.0599259	0.0479985	0.826583	0.997898	1.40265	22.6142	1.98e-06	7.1e-06	0.698534	5.65527	0.017403	0.0488403	0.70412	5.91968
100336607	egf-like module containing, mucin-like, hormone receptor-like 2	EMR2	NA	-0.0896137	0.0792608	0.778302	0.999936	0.0593336	0.0347421	0.852137	1	-0.0302801	0.00908668	0.924057	0.999615	0.513348	2.70364	0.10012	0.292393	0.473483	2.28313	0.130787	0.309619	0.0398657	0.0163414	0.898281	0.999304	0.796587	6.39365	0.0114529	0.027574	0.502889	2.54869	0.110385	0.21277	0.293697	0.893471	0.344538	0.997898	1.39958	16.6019	4.61e-05	0.000131191	1.00257	8.61969	0.00332549	0.0125682	0.397005	1.42302
785947	UL16-binding protein 27	ULBP27	ENSBTAG00000024490	-0.247441	0.484107	0.486568	0.999936	0.282081	0.618254	0.431697	1	0.0346399	0.00910377	0.923986	0.999615	0.482336	1.92607	0.16519	0.393244	0.114952	0.108016	0.742415	0.865485	0.367384	1.12709	0.288398	0.999304	1.32306	14.2947	0.000156302	0.000667085	1.0093	8.36522	0.00382469	0.0148857	0.31376	0.850246	0.356483	0.997898	1.39852	14.7464	0.000122983	0.000324717	0.647166	3.07761	0.0793772	0.161077	0.751351	4.28138
505787	ATP-binding cassette, sub-family A (ABC1), member 3	ABCA3	ENSBTAG00000014903	0.0106586	0.00522226	0.942391	0.999936	-0.010645	0.00520861	0.942466	1	1.35e-05	8.08e-09	0.999928	0.999987	-0.0625816	0.180297	0.671119	0.84025	-0.0827284	0.314909	0.574684	0.754946	0.0201468	0.0186714	0.891313	0.999304	0.972821	42.5401	6.92e-11	1.73e-09	0.928082	38.6571	5.05e-10	2.35e-08	0.0447386	0.0920407	0.761599	0.997898	1.39594	77.6453	1.23e-18	3.68e-17	1.38053	75.6644	3.36e-18	9.33e-16	0.0154171	0.00983836
280924	stearoyl-CoA desaturase (delta-9-desaturase)	SCD	ENSBTAG00000045728	0.0912302	0.0781515	0.779818	0.999936	-0.144313	0.19588	0.658067	1	-0.0530832	0.0264987	0.870688	0.999615	0.0431316	0.0178876	0.893605	0.956621	-0.113092	0.12131	0.727618	0.857239	0.156224	0.231683	0.630279	0.999304	0.545398	2.76218	0.0965165	0.162752	0.422743	1.68163	0.194708	0.322654	0.122655	0.142853	0.705461	0.997898	1.39443	15.9136	6.63e-05	0.000183252	1.00599	8.44484	0.0036608	0.0136103	0.388438	1.32429
101906200	ninjurin-1 pseudogene	LOC101906200	NA	0.0156725	0.00860591	0.926088	0.999936	0.187502	1.22578	0.26823	1	0.203175	1.44841	0.228783	0.999615	0.279124	2.84301	0.0917719	0.277475	0.030397	0.0326714	0.856562	0.928583	0.248727	2.2173	0.136471	0.999304	1.29834	52.3213	4.71e-13	2.12e-11	1.19252	44.4571	2.6e-11	1.95e-09	0.105816	0.385251	0.534806	0.997898	1.39402	51.6989	6.47e-13	6.68e-12	1.38696	50.5189	1.18e-12	8.95e-11	0.00705971	0.00139927
539800	tumor necrosis factor (ligand) superfamily, member 4	TNFSF4	ENSBTAG00000002894	0.0290905	0.00672643	0.934635	0.999936	-0.0069513	0.000395776	0.984128	1	0.0221392	0.00387412	0.95037	0.999615	-0.0424957	0.0136519	0.906986	0.96318	0.316712	0.76606	0.381439	0.597546	-0.359207	0.977792	0.322745	0.999304	0.532325	2.33168	0.126765	0.203596	0.0751267	0.0469931	0.828381	0.890577	0.457198	1.71955	0.189751	0.997898	1.39365	14.4801	0.00014165	0.000369712	0.568282	2.50106	0.11377	0.211546	0.825371	5.27489
101902041	uncharacterized LOC101902041	LOC101902041	NA	-0.0698444	0.0781928	0.779762	0.999936	-0.131462	0.276746	0.598842	1	-0.201306	0.651547	0.41956	0.999615	-0.132138	0.266559	0.60565	0.800323	-0.438137	2.84062	0.0919087	0.245379	0.305998	1.36976	0.241853	0.999304	0.982807	12.5916	0.000387485	0.00146614	0.872761	10.0964	0.00148558	0.006848	0.110046	0.174897	0.675796	0.997898	1.38758	19.7772	8.7e-06	2.82e-05	1.55964	25.4593	4.52e-07	6.5e-06	-0.172054	0.362858
282122	vascular endothelial growth factor C	VEGFC	ENSBTAG00000014737	-0.0600407	0.07807	0.77993	0.999936	0.0115478	0.00289428	0.957096	1	-0.0484929	0.0510645	0.821221	0.999615	-0.224019	1.08484	0.297617	0.549396	-0.0494719	0.0530178	0.817893	0.907571	-0.174547	0.655854	0.418027	0.999304	1.00891	21.4583	3.62e-06	2.41e-05	0.902416	17.2528	3.27e-05	0.000286076	0.10649	0.24948	0.617441	0.997898	1.38528	35.0735	3.17e-09	1.82e-08	1.00591	18.9078	1.37e-05	0.000122255	0.379375	2.7743
281601	adenylate cyclase 1 (brain)	ADCY1	ENSBTAG00000009520	-0.0516833	0.0289105	0.864986	0.999936	-0.345191	1.32803	0.249156	1	-0.396874	1.75898	0.184752	0.999615	0.954809	8.85553	0.00292203	0.031187	1.00463	9.7159	0.0018268	0.0167638	-0.0498164	0.026566	0.870526	0.999304	0.944889	9.67738	0.0018655	0.00570883	0.338534	1.20649	0.272029	0.412683	0.606355	4.09941	0.0428981	0.997898	1.38222	18.2134	1.97e-05	6.03e-05	0.749155	5.0808	0.0241922	0.0634052	0.633069	3.84659
788867	motilin receptor	MLNR	ENSBTAG00000010475	-0.0381848	0.010739	0.917464	0.999936	0.208573	0.360158	0.548419	1	0.170388	0.240909	0.62355	0.999615	-0.578826	2.9924	0.0836561	0.263742	-0.398291	1.42884	0.231954	0.445201	-0.180535	0.268747	0.604174	0.999304	0.758607	3.87571	0.0489896	0.0930373	0.504719	1.70544	0.191578	0.318761	0.253888	0.462691	0.496369	0.997898	1.38198	7.46034	0.00630732	0.0119294	0.931356	3.09148	0.0787034	0.160025	0.450622	0.916612
508566	NAD(P)H dehydrogenase, quinone 2	NQO2	ENSBTAG00000000786	0.0631045	0.120088	0.728939	0.999936	0.0877499	0.231836	0.630166	1	0.150854	0.685696	0.407632	0.999615	0.299075	2.69555	0.100629	0.293108	0.267342	2.15332	0.142262	0.327161	0.0317328	0.0303882	0.861612	0.999304	1.39756	55.5005	9.34e-14	5.38e-12	1.25427	45.1645	1.81e-11	1.44e-09	0.143285	0.613608	0.433433	0.997898	1.38155	47.286	6.13e-12	5.38e-11	1.61621	64.2176	1.11e-15	1.67e-13	-0.234656	1.44904
528530	colony stimulating factor 2 receptor, beta, low-affinity (granulocyte-macrophage)	CSF2RB	ENSBTAG00000009064	-0.0336801	0.038381	0.84468	0.999936	0.0665865	0.149993	0.698542	1	0.0329065	0.0366913	0.848095	0.999615	0.305747	3.15422	0.075731	0.249487	0.224688	1.70109	0.192146	0.396553	0.0810591	0.221951	0.637558	0.999304	0.838612	23.3847	1.33e-06	9.99e-06	0.941445	29.1806	6.59e-08	1.5e-06	-0.102833	0.356226	0.55061	0.997898	1.37223	54.5356	1.53e-13	1.76e-12	1.08583	34.6913	3.86e-09	1.05e-07	0.286397	2.48184
282378	syntaxin binding protein 1	STXBP1	ENSBTAG00000003525	-0.0974301	0.193017	0.660417	0.999936	0.226971	1.03377	0.309275	1	0.129541	0.337541	0.561252	0.999615	-0.109376	0.235856	0.627215	0.814243	0.0340989	0.0232895	0.878707	0.940486	-0.143475	0.401876	0.526122	0.999304	0.86843	14.8486	0.000116493	0.000516732	0.625553	7.69341	0.0055423	0.020136	0.242877	1.20687	0.271952	0.997898	1.37102	32.2215	1.38e-08	7.12e-08	0.814362	11.1511	0.000839809	0.00402499	0.556661	5.51952
510218	alpha-kinase 2	ALPK2	ENSBTAG00000014284	0.193354	0.564804	0.452331	0.999936	0.0164853	0.0038938	0.950244	1	0.209839	0.668385	0.413615	0.999615	0.293036	1.25324	0.262934	0.51228	0.458677	3.12327	0.0771818	0.219402	-0.165641	0.405968	0.524023	0.999304	1.07427	15.7358	7.28e-05	0.00034226	0.704836	6.61881	0.0100907	0.0328351	0.369432	2.03606	0.153607	0.997898	1.36746	19.3819	1.07e-05	3.42e-05	1.30248	17.4165	3e-05	0.000238432	0.0649736	0.0504302
281814	hypoxia inducible factor 1, alpha subunit (basic helix-loop-helix transcription factor)	HIF1A	ENSBTAG00000020935	-0.0510182	0.144299	0.704044	0.999936	0.0955297	0.505838	0.476946	1	0.0445115	0.109847	0.740319	0.999615	0.605954	20.1487	7.16e-06	0.000443797	0.60453	20.0397	7.58e-06	0.000304166	0.00142362	0.000112314	0.991544	0.999304	1.10823	66.1605	4.16e-16	5.02e-14	0.918729	45.8431	1.28e-11	1.06e-09	0.189504	1.98285	0.15909	0.997898	1.36548	89.6913	2.78e-21	1.49e-19	1.08255	57.0117	4.33e-14	4.64e-12	0.282929	3.98029
506132	cholesterol 25-hydroxylase	CH25H	ENSBTAG00000011115	0.111227	0.0413131	0.838935	0.999936	-0.286444	0.278786	0.597498	1	-0.175217	0.107497	0.743012	0.999615	0.427027	0.606472	0.436119	0.677166	0.568418	1.04692	0.306218	0.525579	-0.141391	0.0712866	0.789473	0.999304	0.838602	2.33703	0.12633	0.203015	1.06863	3.84029	0.0500349	0.11559	-0.230028	0.18523	0.666916	0.997898	1.36451	5.20666	0.0225005	0.0375459	0.531053	0.829758	0.362342	0.501096	0.833457	2.09232
767892	hematopoietic cell signal transducer	HCST	ENSBTAG00000007336	0.342656	0.690159	0.40611	0.999936	0.264544	0.385036	0.53492	1	0.6072	2.07419	0.14981	0.999615	-0.49609	1.51912	0.217752	0.460614	-0.0688713	0.0293424	0.863991	0.932985	-0.427218	1.08583	0.297397	0.999304	0.797967	3.62962	0.0567599	0.105118	0.692141	2.70298	0.100161	0.197293	0.105826	0.0670098	0.795741	0.997898	1.36124	7.93593	0.00484626	0.00942951	0.900764	3.33349	0.0678827	0.142838	0.460476	1.0519
538517	arrestin domain containing 4	ARRDC4	ENSBTAG00000018252	-0.0257602	0.0179785	0.893336	0.999936	0.149479	0.605011	0.436673	1	0.123719	0.414594	0.519647	0.999615	0.254579	1.74858	0.186055	0.42229	0.455079	5.56358	0.0183379	0.0839485	-0.2005	1.08616	0.297323	0.999304	1.06263	29.4984	5.6e-08	6.16e-07	0.91203	21.8581	2.94e-06	3.69e-05	0.150599	0.606823	0.435986	0.997898	1.36028	42.7441	6.24e-11	4.67e-10	0.976727	22.3494	2.27e-06	2.62e-05	0.383555	3.55785
100297854	doublecortin domain containing 2	DCDC2	ENSBTAG00000009798	-0.889689	2.19987	0.138022	0.999936	0.207274	0.142138	0.706165	1	-0.682415	1.30829	0.252704	0.999615	-0.00203753	1.89e-05	0.996535	0.998687	0.180359	0.0975702	0.754765	0.872988	-0.182396	0.100604	0.751107	0.999304	0.363358	0.466043	0.494813	0.600869	0.262513	0.248665	0.618017	0.734697	0.100845	0.034718	0.852188	0.997898	1.35957	5.41321	0.019985	0.0337707	0.740478	1.65325	0.198517	0.322645	0.619088	1.14289
789229	cationic amino acid transporter 3-like	LOC789229	NA	-0.402369	0.775164	0.378624	0.999936	0.504708	1.29078	0.255905	1	0.102339	0.0533404	0.817349	0.999615	0.391164	0.819501	0.365326	0.613105	0.494311	1.30892	0.252591	0.468043	-0.103148	0.056292	0.812456	0.999304	2.37915	26.7388	2.33e-07	2.17e-06	1.49321	10.7718	0.00103059	0.00505995	0.88594	4.2414	0.0394496	0.997898	1.35938	7.51059	0.00613374	0.0116424	1.01871	4.22533	0.0398248	0.0937239	0.34067	0.542092
540388	transforming growth factor, alpha	TGFA	NA	0.245006	0.451265	0.501735	0.999936	-0.203097	0.309863	0.577764	1	0.0419092	0.0137908	0.906516	0.999615	0.109779	0.0931569	0.760202	0.892499	0.194286	0.286807	0.592274	0.765812	-0.0845065	0.0510868	0.821183	0.999304	0.861415	5.09111	0.0240488	0.0513112	1.01725	7.16631	0.00742853	0.025595	-0.155832	0.183166	0.668667	0.997898	1.35906	8.76499	0.00307067	0.00620982	1.45716	10.3472	0.00129673	0.00579643	-0.0981019	0.0477348
786649	RAP1 GTPase activating protein 2	RAP1GAP2	ENSBTAG00000020000	0.0586605	0.0506864	0.821873	0.999936	0.0870334	0.112097	0.737769	1	0.145694	0.314202	0.575113	0.999615	0.561292	4.65392	0.0309827	0.142819	-0.0906933	0.120261	0.728752	0.858051	0.651986	6.2083	0.0127153	0.939094	0.866072	10.7967	0.00101682	0.00337682	0.861112	10.8141	0.00100729	0.00496137	0.0049601	0.000391528	0.984213	0.998709	1.35568	23.8977	1.02e-06	3.83e-06	1.31866	22.7064	1.89e-06	2.24e-05	0.0370223	0.019024
536811	junctophilin 1	JPH1	ENSBTAG00000008842	-0.0258497	0.00527692	0.942091	0.999936	0.159335	0.201173	0.653776	1	0.133485	0.140625	0.707661	0.999615	0.248832	0.608845	0.435223	0.676229	0.289015	0.817863	0.365806	0.581798	-0.0401834	0.0156281	0.900514	0.999304	0.477442	1.87945	0.170397	0.259637	0.475578	1.87688	0.170689	0.293399	0.00186486	7.22e-06	0.997856	0.999734	1.35311	12.936	0.000322322	0.000792666	0.936401	5.9633	0.0146067	0.042694	0.416705	1.35122
538523	nuclear factor of activated T-cells 5, tonicity-responsive	NFAT5	ENSBTAG00000013412	-0.0780441	0.166203	0.683509	0.999936	0.216585	1.27668	0.258517	1	0.138541	0.522299	0.469862	0.999615	0.851702	19.4608	1.03e-05	0.000586334	0.797509	17.0804	3.58e-05	0.00096835	0.0541926	0.0803292	0.776852	0.999304	1.05295	29.4087	5.86e-08	6.42e-07	0.775819	16.1533	5.84e-05	0.000462625	0.277133	2.08124	0.149119	0.997898	1.35026	43.1804	4.99e-11	3.8e-10	0.969758	22.5526	2.04e-06	2.39e-05	0.380502	3.54284
510305	transmembrane protein 45B	TMEM45B	ENSBTAG00000017602	-0.195535	0.609601	0.434938	0.999936	0.48912	3.7693	0.0522015	1	0.293585	1.35319	0.244721	0.999615	0.615505	6.29188	0.0121292	0.0784054	0.466396	3.607	0.0575367	0.181476	0.149109	0.374703	0.540452	0.999304	1.21576	22.3068	2.32e-06	1.64e-05	1.31378	25.9367	3.53e-07	6.16e-06	-0.0980249	0.157237	0.691713	0.997898	1.34265	23.6774	1.14e-06	4.25e-06	1.49932	29.3629	6e-08	1.12e-06	-0.156672	0.347365
507327	prolyl 4-hydroxylase, alpha polypeptide II	P4HA2	ENSBTAG00000001116	-0.0711914	0.12609	0.722521	0.999936	0.0784165	0.153078	0.695611	1	0.00722508	0.00130092	0.971228	0.999615	-0.068095	0.115784	0.733653	0.876857	-0.119519	0.356314	0.55056	0.737654	0.0514235	0.0659315	0.797355	0.999304	1.13841	31.1889	2.34e-08	2.88e-07	1.05796	27.1202	1.91e-07	3.69e-06	0.0804505	0.159946	0.689206	0.997898	1.34207	38.6868	4.98e-10	3.23e-09	0.943695	19.3737	1.07e-05	9.97e-05	0.398375	3.51434
532996	Wilms tumor 1 associated protein	WTAP	ENSBTAG00000007974	-0.0943336	0.330078	0.565613	0.999936	0.187996	1.30991	0.252412	1	0.0936621	0.325317	0.56843	0.999615	0.767168	21.522	3.5e-06	0.000254104	0.895171	29.1871	6.57e-08	9.01e-06	-0.128003	0.609247	0.435071	0.999304	1.17977	49.7493	1.75e-12	6.79e-11	0.836282	25.4506	4.54e-07	7.69e-06	0.343486	4.33584	0.0373179	0.997898	1.34065	57.5173	3.35e-14	4.32e-13	0.989533	31.7598	1.74e-08	3.84e-07	0.351122	4.08888
511798	F-box protein 9	FBXO9	ENSBTAG00000015083	-0.0248319	0.0212825	0.884012	0.999936	-0.00278511	0.000267917	0.986941	1	-0.027617	0.0263235	0.871113	0.999615	0.245591	2.07763	0.149472	0.37114	0.309681	3.30143	0.0692198	0.204476	-0.0640894	0.141722	0.706575	0.999304	1.06993	38.0674	6.83e-10	1.28e-08	0.882431	26.2419	3.01e-07	5.43e-06	0.187502	1.1967	0.273982	0.997898	1.335	52.8276	3.64e-13	3.93e-12	1.01049	30.7246	2.97e-08	5.99e-07	0.324505	3.24243
512938	ubiquitin D	UBD	ENSBTAG00000027246	0.131334	0.250397	0.616796	0.999936	-0.00422361	0.000291905	0.986369	1	0.127111	0.232569	0.629626	0.999615	0.59951	5.20532	0.0225179	0.117856	0.793555	9.13223	0.00251145	0.0209888	-0.194044	0.558359	0.454922	0.999304	0.89174	11.5159	0.000690048	0.00242158	0.759016	8.42432	0.00370236	0.0144868	0.132724	0.263474	0.607744	0.997898	1.33495	24.0282	9.49e-07	3.6e-06	0.839444	9.62001	0.00192469	0.00805582	0.495511	3.41745
790255	leukocyte immunoglobulin-like receptor subfamily A member 6	LOC790255	ENSBTAG00000026944	-0.116244	0.214553	0.643222	0.999936	0.410277	2.59355	0.107299	1	0.294033	1.32658	0.249414	0.999615	0.277208	1.39083	0.238265	0.482476	0.298117	1.59186	0.207061	0.415469	-0.0209091	0.0076551	0.930279	0.999304	0.998125	16.3805	5.18e-05	0.000254938	0.893717	13.1533	0.00028702	0.00176135	0.104408	0.200338	0.654448	0.997898	1.32993	27.7231	1.4e-07	6.14e-07	1.12907	19.2755	1.13e-05	0.000103829	0.200864	0.689951
100138922	uncharacterized LOC100138922	LOC100138922	NA	-0.0657724	0.0819159	0.774718	0.999936	-0.0586459	0.0656915	0.797717	1	-0.124418	0.294	0.587669	0.999615	0.155115	0.483818	0.486698	0.716644	0.264474	1.40886	0.235246	0.449531	-0.109359	0.241027	0.623465	0.999304	1.37444	36.7894	1.32e-09	2.27e-08	1.22093	29.5387	5.48e-08	1.29e-06	0.153512	0.479436	0.488678	0.997898	1.32891	30.3812	3.55e-08	1.73e-07	1.42716	34.9182	3.44e-09	9.53e-08	-0.0982509	0.175374
520702	WD repeat domain 63	WDR63	ENSBTAG00000013778	0.112834	0.22131	0.638043	0.999936	0.0816773	0.114848	0.734691	1	0.194512	0.659533	0.416725	0.999615	-0.500064	4.50457	0.0338044	0.150816	0.0761989	0.108325	0.74206	0.865485	-0.576262	5.8699	0.015402	0.945689	1.01586	19.2876	1.12e-05	6.55e-05	1.08878	22.2409	2.4e-06	3.13e-05	-0.0729169	0.10601	0.744733	0.997898	1.32783	26.242	3.01e-07	1.24e-06	1.41892	30.1083	4.09e-08	8.02e-07	-0.0910887	0.137636
280745	CD5 molecule	CD5	ENSBTAG00000013730	0.0426401	0.0151336	0.902092	0.999936	0.201223	0.334834	0.562826	1	0.243863	0.493025	0.482581	0.999615	0.102462	0.0901392	0.764	0.894105	0.118037	0.119354	0.729736	0.858281	-0.0155752	0.00212556	0.963227	0.999304	1.18285	11.6752	0.00063338	0.00224876	0.580931	2.8943	0.0888933	0.179839	0.601919	3.25016	0.0714166	0.997898	1.32749	14.0543	0.000177611	0.000454846	0.858653	5.89346	0.0151972	0.0440119	0.468841	1.84872
514345	mucolipin 3	MCOLN3	ENSBTAG00000016982	-0.0440963	0.0624254	0.802703	0.999936	-0.0396538	0.0504819	0.822227	1	-0.0837501	0.225145	0.635148	0.999615	0.103376	0.343043	0.558078	0.766818	0.28544	2.61181	0.106071	0.269668	-0.182064	1.06377	0.302357	0.999304	1.24041	47.56	5.33e-12	1.77e-10	1.27603	50.2452	1.36e-12	1.58e-10	-0.0356169	0.0407043	0.84011	0.997898	1.32415	48.4313	3.42e-12	3.14e-11	1.43868	57.0044	4.35e-14	4.64e-12	-0.114521	0.378278
104968898	uncharacterized LOC104968898	LOC104968898	NA	-0.293293	0.721822	0.395547	0.999936	0.748306	4.57384	0.0324637	0.960374	0.455013	1.67706	0.195316	0.999615	0.1881	0.274861	0.60009	0.796677	0.774497	4.73465	0.0295608	0.116389	-0.586397	2.71951	0.0991282	0.999304	1.10889	10.3766	0.00127623	0.00410113	0.876686	6.58825	0.0102654	0.0332943	0.232205	0.478529	0.489089	0.997898	1.32375	12.2436	0.000466864	0.00111435	0.921787	6.09215	0.0135783	0.0402821	0.401963	1.22476
509378	junctional sarcoplasmic reticulum protein 1	JSRP1	ENSBTAG00000014956	0.161089	0.351964	0.553004	0.999936	0.0202845	0.00554675	0.940631	1	0.181374	0.454029	0.500428	0.999615	0.00810851	0.000999076	0.974785	0.99168	-0.079918	0.106013	0.74473	0.866946	0.0880265	0.127226	0.721326	0.999304	0.56112	4.93623	0.0262994	0.0554144	0.328997	1.68206	0.194651	0.322624	0.232122	0.872291	0.350322	0.997898	1.31936	20.1306	7.23e-06	2.37e-05	0.722796	5.68771	0.0170841	0.0481568	0.596564	4.39404
104974890	uncharacterized LOC104974890	LOC104974890	NA	-0.280801	0.822192	0.36454	0.999936	0.280049	0.806493	0.369159	1	-0.000752188	2.62e-05	0.995917	0.999736	0.675445	4.9258	0.0264585	0.130043	0.860641	8.13294	0.00434683	0.0310146	-0.185195	0.393216	0.530614	0.999304	1.33505	16.0725	6.1e-05	0.000292886	1.01522	8.91778	0.00282408	0.0115861	0.319825	1.03417	0.309182	0.997898	1.31382	9.5197	0.00203278	0.00426507	1.39155	10.9075	0.000957755	0.00448342	-0.0777349	0.0416399
101906058	acyl-CoA desaturase-like	LOC101906058	ENSBTAG00000047957	-0.486845	1.30801	0.252755	0.999936	0.72431	2.86853	0.0903276	1	0.237465	0.297362	0.585541	0.999615	0.122211	0.0896858	0.764577	0.894178	0.371895	0.822189	0.364541	0.580712	-0.249684	0.356842	0.550265	0.999304	0.584635	1.9311	0.164639	0.252611	0.365076	0.745687	0.387845	0.534182	0.219559	0.290632	0.589816	0.997898	1.31364	10.008	0.00155861	0.00334601	0.837952	4.06171	0.043866	0.101356	0.475688	1.4088
281935	myosin X	MYO10	ENSBTAG00000020126	-0.0261873	0.00790998	0.929131	0.999936	-0.0349761	0.014254	0.904966	1	-0.0611634	0.0433896	0.834993	0.999615	-0.475345	2.65053	0.103515	0.297074	-0.427778	2.14725	0.142825	0.327933	-0.0475667	0.0264526	0.8708	0.999304	1.5467	26.2731	2.96e-07	2.68e-06	1.04107	12.308	0.000451011	0.00255733	0.505631	2.96426	0.0851234	0.997898	1.30619	16.417	5.08e-05	0.000143338	0.701802	4.99088	0.0254812	0.0661091	0.604385	3.6898
529235	DNA-damage-inducible transcript 4	DDIT4	ENSBTAG00000000163	-0.188467	0.616323	0.432417	0.999936	0.412932	2.94634	0.0860724	1	0.224465	0.872832	0.350172	0.999615	0.777841	10.3213	0.00131507	0.0179769	0.813305	11.279	0.000783869	0.00919618	-0.0354637	0.02187	0.882433	0.999304	0.988122	16.5365	4.77e-05	0.000236734	0.97106	15.9358	6.55e-05	0.000510787	0.0170626	0.00503025	0.943458	0.997898	1.30402	25.1951	5.18e-07	2.05e-06	1.41657	29.7503	4.91e-08	9.35e-07	-0.112556	0.194811
614780	tumor necrosis factor receptor superfamily, member 8	TNFRSF8	ENSBTAG00000039937	-0.00167161	2.29e-05	0.996181	0.999936	0.0290393	0.0075809	0.930617	1	0.0273677	0.00676767	0.934435	0.999615	0.455148	1.94311	0.163332	0.390459	0.367995	1.26793	0.260156	0.47602	0.0871525	0.0720425	0.788386	0.999304	1.53933	19.8985	8.17e-06	4.91e-05	1.23666	13.0644	0.000300957	0.00183148	0.302668	0.839503	0.359539	0.997898	1.30263	12.5647	0.00039311	0.000952068	1.06014	8.25716	0.00405917	0.0148565	0.242494	0.463999
526379	myosin light chain kinase 3	MYLK3	ENSBTAG00000014818	0.0170076	0.00516056	0.942732	0.999936	0.0580513	0.0602956	0.806029	1	0.0750589	0.100846	0.750816	0.999615	-0.0229072	0.00949667	0.922368	0.969315	0.190486	0.652446	0.41924	0.630531	-0.213393	0.817354	0.365955	0.999304	1.35327	31.0021	2.58e-08	3.13e-07	1.27802	27.9271	1.26e-07	2.62e-06	0.0752512	0.102248	0.749149	0.997898	1.29986	24.9479	5.89e-07	2.31e-06	1.33866	26.43	2.73e-07	4.27e-06	-0.0388004	0.0238518
506207	cholecystokinin A receptor	CCKAR	ENSBTAG00000004988	-0.328048	0.477783	0.489428	0.999936	-0.0416356	0.00810493	0.928265	1	-0.369684	0.651265	0.419661	0.999615	0.0739752	0.0301874	0.862066	0.940533	-0.305401	0.462926	0.49626	0.695937	0.379376	0.709472	0.399619	0.999304	0.622895	2.40659	0.120825	0.195824	0.835983	4.51763	0.0335472	0.0847879	-0.213088	0.296283	0.586222	0.997898	1.29873	8.97763	0.00273305	0.00557885	1.37086	9.97646	0.00158554	0.00687481	-0.0721286	0.0305242
538933	T-box 21	TBX21	ENSBTAG00000014199	0.572359	1.84471	0.1744	0.999936	-0.16946	0.16184	0.687468	1	0.4029	0.907698	0.340726	0.999615	0.966949	5.77298	0.0162744	0.0946781	0.810365	4.0226	0.0448945	0.154218	0.156584	0.159497	0.68962	0.999304	1.30158	9.95304	0.00160584	0.00499911	1.06569	6.72765	0.00949294	0.0312268	0.235895	0.3639	0.546348	0.997898	1.29735	10.0666	0.00150985	0.00325044	0.465962	1.25058	0.263442	0.398133	0.831386	4.31277
539474	RNA binding motif protein 11	RBM11	ENSBTAG00000034347	-0.0761692	0.119845	0.729203	0.999936	-0.00536262	0.000593637	0.980562	1	-0.0815318	0.137596	0.710683	0.999615	0.316164	2.05678	0.15153	0.37404	0.348451	2.49305	0.11435	0.282735	-0.032287	0.0214641	0.883522	0.999304	1.32245	34.2169	4.93e-09	7.27e-08	1.01489	20.3524	6.44e-06	7.24e-05	0.307559	1.93076	0.164675	0.997898	1.29398	29.0394	7.09e-08	3.27e-07	1.1084	21.4041	3.72e-06	4e-05	0.185577	0.630005
787269	histone H2B type 1	LOC787269	ENSBTAG00000031785	-0.226632	0.615885	0.432581	0.999936	0.102169	0.128903	0.719573	1	-0.124463	0.185665	0.666549	0.999615	-0.466235	2.64934	0.103593	0.297218	-0.0879965	0.0964085	0.756183	0.873681	-0.378238	1.73032	0.18837	0.999304	0.93055	10.5657	0.00115208	0.00375589	0.799695	7.83225	0.00513221	0.0188985	0.130855	0.214539	0.643232	0.997898	1.29396	18.7332	1.5e-05	4.67e-05	0.985102	10.9244	0.000949063	0.00445024	0.308855	1.10107
532960	kelch-like family member 8	KLHL8	ENSBTAG00000002455	-0.14149	0.650201	0.420041	0.999936	0.301541	2.95457	0.0856348	1	0.160051	0.830828	0.362033	0.999615	0.85159	23.176	1.48e-06	0.000138591	0.970686	29.8971	4.56e-08	6.72e-06	-0.119096	0.462759	0.496338	0.999304	1.13494	40.7132	1.76e-10	3.93e-09	1.01288	32.5714	1.15e-08	3.47e-07	0.122066	0.483803	0.486705	0.997898	1.28706	46.8646	7.61e-12	6.56e-11	1.11145	35.1424	3.06e-09	8.68e-08	0.175611	0.901989
618145	centrosomal protein 83kDa	CEP83	ENSBTAG00000004484	0.0104266	0.00423522	0.948111	0.999936	0.204183	1.61699	0.203511	1	0.21461	1.78768	0.18121	0.999615	0.714794	20.0394	7.59e-06	0.000461672	0.85387	28.412	9.81e-08	1.18e-05	-0.139076	0.769355	0.380417	0.999304	1.12768	48.824	2.8e-12	1.03e-10	0.952018	35.0345	3.24e-09	1.17e-07	0.175663	1.21881	0.269595	0.997898	1.28142	56.2405	6.41e-14	7.84e-13	1.04973	37.9971	7.09e-10	2.43e-08	0.231696	1.90312
515911	stimulated by retinoic acid 6	STRA6	ENSBTAG00000007348	0.0913407	0.0621706	0.803098	0.999936	0.195107	0.288821	0.590977	1	0.286448	0.623443	0.429771	0.999615	-0.0383091	0.0111668	0.915842	0.967218	-0.364308	1.0127	0.314256	0.533306	0.325999	0.798958	0.371405	0.999304	0.104002	0.0787983	0.778933	0.83826	0.55497	2.38493	0.122511	0.229641	-0.450968	1.59785	0.206209	0.997898	1.28002	10.7459	0.00104512	0.00232538	1.2222	9.88205	0.00166899	0.00716721	0.0578211	0.025832
101904836	uncharacterized LOC101904836	LOC101904836	NA	-0.15176	0.195047	0.658748	0.999936	-0.00705294	0.000321636	0.985691	1	-0.158813	0.215048	0.642839	0.999615	0.175101	0.296541	0.586059	0.788096	-0.0107321	0.00106574	0.973957	0.987645	0.185833	0.325738	0.568179	0.999304	1.30633	13.7217	0.000211991	0.000868433	1.5304	19.1329	1.22e-05	0.000123947	-0.224077	0.449091	0.502767	0.997898	1.27961	10.7241	0.00105747	0.00235134	1.09532	7.9464	0.00481831	0.0171245	0.184292	0.243501
782170	twist family bHLH transcription factor 1	TWIST1	ENSBTAG00000046922	-0.50303	0.876675	0.349114	0.999936	-0.264159	0.26097	0.609454	1	-0.767189	2.0814	0.149104	0.999615	-0.963434	3.14911	0.0759684	0.249837	-1.43354	6.83274	0.00895018	0.0506666	0.470102	0.704033	0.401432	0.999304	0.677258	1.84006	0.174944	0.265196	-0.126765	0.0590418	0.808017	0.875741	0.804023	2.5331	0.111481	0.997898	1.27887	5.64112	0.017544	0.0299819	0.978353	3.36057	0.0667748	0.140956	0.300515	0.370895
104976775	uncharacterized LOC104976775	LOC104976775	NA	-0.0148991	0.00186143	0.965587	0.999936	-0.217017	0.433983	0.510041	1	-0.231916	0.495054	0.481681	0.999615	-0.192919	0.34051	0.559535	0.767895	-0.359499	1.17134	0.279127	0.495824	0.16658	0.244788	0.620769	0.999304	0.533619	2.77691	0.0956326	0.161463	0.572983	3.23681	0.0720009	0.153379	-0.0393645	0.0161664	0.898824	0.997898	1.27833	13.6962	0.000214889	0.000544682	0.822713	5.64981	0.0174573	0.0489531	0.455617	1.85173
614786	WW domain containing transcription regulator 1	WWTR1	ENSBTAG00000007814	0.254525	0.884774	0.346898	0.999936	-0.270692	1.0074	0.315526	1	-0.0161665	0.00343738	0.953247	0.999615	0.0471921	0.0318181	0.858428	0.939847	0.482513	3.30223	0.069186	0.20442	-0.435321	2.63832	0.104314	0.999304	0.774038	7.52644	0.00608	0.015938	0.791734	7.99402	0.0046932	0.017652	-0.0176957	0.00413341	0.948738	0.997898	1.2781	16.1694	5.79e-05	0.000161833	1.17299	13.556	0.000231555	0.00134315	0.105108	0.123945
530484	chromosome 17 open reading frame, human C4orf29	C17H4orf29	ENSBTAG00000010630	0.0465596	0.038531	0.844381	0.999936	0.0383134	0.0260598	0.871754	1	0.084873	0.128178	0.720328	0.999615	0.413735	3.08981	0.0787841	0.254398	0.59232	6.30836	0.012017	0.0624649	-0.178585	0.579328	0.446576	0.999304	0.995508	17.3161	3.16e-05	0.000163981	1.20603	25.1634	5.27e-07	8.78e-06	-0.210524	0.798053	0.371676	0.997898	1.27779	25.2166	5.12e-07	2.03e-06	1.38049	29.2896	6.23e-08	1.16e-06	-0.102707	0.170039
525199	GDNF-inducible zinc finger protein 1	GZF1	ENSBTAG00000008908	0.110853	0.328791	0.566372	0.999936	0.48392	6.21977	0.0126331	0.671938	0.594774	9.3762	0.00219821	0.132609	0.3806	3.81275	0.0508639	0.196147	0.437816	5.03637	0.0248204	0.103294	-0.0572161	0.086541	0.768622	0.999304	1.06812	29.0969	6.88e-08	7.37e-07	0.724597	13.5438	0.000233059	0.0014786	0.343522	3.09614	0.0784782	0.997898	1.27713	36.777	1.32e-09	8.01e-09	0.873603	17.3161	3.16e-05	0.000249935	0.40353	3.79563
512781	ADP-ribosylation factor-like 13B	ARL13B	ENSBTAG00000005155	-0.0396147	0.049934	0.823178	0.999936	0.244106	1.89208	0.168968	1	0.204492	1.32674	0.249386	0.999615	0.673055	14.347	0.000152019	0.00397226	0.852802	22.9142	1.69e-06	0.000103446	-0.179747	1.04208	0.307337	0.999304	0.87753	24.0162	9.55e-07	7.48e-06	0.747386	17.4508	2.95e-05	0.000263585	0.130144	0.540058	0.462409	0.997898	1.27355	44.919	2.05e-11	1.68e-10	1.16596	37.7184	8.17e-10	2.75e-08	0.107595	0.331707
540575	protein tyrosine phosphatase, receptor type, G	PTPRG	ENSBTAG00000021911	0.140156	0.395611	0.529365	0.999936	-0.19098	0.734486	0.391433	1	-0.0508246	0.0522467	0.819199	0.999615	0.27179	1.46827	0.225619	0.469006	0.149896	0.443721	0.505332	0.702369	0.121894	0.294713	0.587216	0.999304	1.18659	27.2229	1.81e-07	1.75e-06	0.95531	17.8167	2.43e-05	0.000223508	0.231281	1.08212	0.298224	0.997898	1.27217	27.98	1.23e-07	5.43e-07	0.966933	16.0717	6.1e-05	0.000440059	0.305237	1.66851
104972567	uncharacterized LOC104972567	LOC104972567	NA	0.0838024	0.0341755	0.853334	0.999936	-0.418122	0.870616	0.350785	1	-0.334319	0.569625	0.450408	0.999615	-0.0697004	0.0254084	0.873354	0.946981	0.236736	0.292694	0.588499	0.76357	-0.306436	0.485529	0.485929	0.999304	0.819359	3.9088	0.0480339	0.0915355	0.158143	0.149255	0.699248	0.796714	0.661216	2.57989	0.108229	0.997898	1.27201	8.25259	0.00406939	0.00804542	1.02115	5.35981	0.020606	0.0557609	0.250856	0.349333
493716	interleukin 18 receptor accessory protein	IL18RAP	ENSBTAG00000033748	0.0623772	0.030309	0.861791	0.999936	0.315617	0.764208	0.382015	1	0.377994	1.10605	0.292943	0.999615	0.559642	2.41586	0.120112	0.325897	0.834897	5.34937	0.0207297	0.0915711	-0.275255	0.629871	0.427403	0.999304	0.779974	4.77492	0.0288772	0.0601156	0.570098	2.55049	0.11026	0.212717	0.209876	0.365802	0.545302	0.997898	1.27117	11.6923	0.000627606	0.00146035	0.890907	5.62733	0.0176826	0.0493919	0.38026	1.20374
525941	secretogranin III	SCG3	ENSBTAG00000017677	0.452237	1.16293	0.280858	0.999936	0.130061	0.0945736	0.758441	1	0.582299	1.91034	0.166925	0.999615	0.803635	4.20071	0.0404071	0.169278	0.442133	1.26881	0.25999	0.475806	0.361502	0.854491	0.355285	0.999304	1.24648	8.78651	0.00303467	0.00872664	1.52106	13.1075	0.000294123	0.00179857	-0.274577	0.493386	0.482421	0.997898	1.27105	7.73562	0.00541418	0.0104119	1.37917	8.90128	0.00284971	0.0110973	-0.108115	0.066011
531942	B-cell CLL/lymphoma 3	BCL3	ENSBTAG00000009493	-0.202501	1.44369	0.229542	0.999936	0.279181	2.74346	0.097653	1	0.0766793	0.206933	0.649182	0.999615	0.716864	17.7675	2.5e-05	0.00106237	0.693568	16.5456	4.75e-05	0.00118734	0.0232961	0.0190911	0.890106	0.999304	1.04933	37.4803	9.23e-10	1.67e-08	0.967242	31.9139	1.61e-08	4.57e-07	0.0820887	0.236281	0.626905	0.997898	1.26958	48.792	2.85e-12	2.65e-11	0.950793	27.6904	1.42e-07	2.41e-06	0.318782	3.18794
282092	TIMP metallopeptidase inhibitor 1	TIMP1	ENSBTAG00000005043	-0.259761	1.07313	0.30024	0.999936	0.526184	4.36875	0.0366038	1	0.266423	1.12263	0.289353	0.999615	0.624663	6.19576	0.0128057	0.0814909	0.815741	10.5205	0.00118059	0.0124002	-0.191078	0.58655	0.443756	0.999304	1.15894	20.0241	7.65e-06	4.64e-05	1.36735	27.6153	1.48e-07	3.01e-06	-0.208414	0.692983	0.405152	0.997898	1.26895	21.5835	3.39e-06	1.17e-05	1.06481	15.4174	8.62e-05	0.00059349	0.204137	0.591646
767618	zinc finger protein 574	ZNF574	ENSBTAG00000021789	-0.233668	1.25634	0.262344	0.999936	-0.0141584	0.00463203	0.945739	1	-0.247826	1.41461	0.234292	0.999615	0.493642	5.6825	0.0171349	0.0981613	0.389504	3.54082	0.059876	0.186174	0.104138	0.254437	0.613968	0.999304	1.05204	25.1264	5.37e-07	4.5e-06	0.920422	19.2646	1.14e-05	0.000116699	0.131618	0.402954	0.525568	0.997898	1.26701	32.4782	1.21e-08	6.29e-08	0.933386	17.8392	2.4e-05	0.00019735	0.333625	2.31624
281058	CD69 molecule	CD69	ENSBTAG00000002135	-0.16794	0.347467	0.55555	0.999936	0.493051	2.88007	0.0896821	1	0.325111	1.24066	0.265344	0.999615	0.744439	6.03832	0.0139986	0.0856395	0.883473	8.5951	0.00337069	0.0259997	-0.139034	0.227423	0.633441	0.999304	0.897385	8.01602	0.00463654	0.0125624	0.70978	5.02061	0.0250474	0.0675871	0.187605	0.387062	0.533848	0.997898	1.26342	14.8265	0.000117865	0.000312154	0.517174	2.39958	0.121368	0.222282	0.746243	5.45577
540236	tubulin, beta 4A class IVa	TUBB4A	ENSBTAG00000021013	-0.370791	3.77641	0.0519802	0.999936	0.0421191	0.0490585	0.82471	1	-0.328672	2.97267	0.0846819	0.904512	-0.206562	1.14421	0.284765	0.536228	-0.255849	1.74018	0.187115	0.39081	0.0492865	0.0643291	0.79978	0.999304	0.403873	4.31024	0.0378836	0.0754355	0.634385	10.6436	0.0011045	0.00534862	-0.230511	1.42906	0.231917	0.997898	1.25902	37.151	1.09e-09	6.71e-09	1.0447	25.7262	3.93e-07	5.8e-06	0.214321	1.13509
518992	protein tyrosine phosphatase, non-receptor type 22 (lymphoid)	PTPN22	ENSBTAG00000019617	-0.229788	0.681374	0.409114	0.999936	0.0777168	0.0783387	0.779561	1	-0.152072	0.298423	0.584873	0.999615	0.141481	0.260804	0.609569	0.802902	0.391615	1.99622	0.157692	0.349183	-0.250134	0.816455	0.366219	0.999304	1.60945	31.1912	2.34e-08	2.88e-07	1.43882	25.6325	4.13e-07	7.1e-06	0.170632	0.370126	0.542936	0.997898	1.25683	17.5313	2.83e-05	8.36e-05	1.51787	25.5473	4.32e-07	6.27e-06	-0.26104	0.795909
369025	perforin 1 (pore forming protein)	PRF1	ENSBTAG00000001008	0.0975948	0.0898509	0.764367	0.999936	0.0355834	0.0122956	0.911707	1	0.133178	0.171561	0.678728	0.999615	0.271246	0.636436	0.425004	0.668057	0.111183	0.104367	0.746651	0.867895	0.160063	0.221466	0.637925	0.999304	0.475604	2.20438	0.137619	0.218025	0.153346	0.224244	0.635825	0.74833	0.322258	1.08119	0.298432	0.997898	1.25666	15.9174	6.62e-05	0.000182921	0.795026	6.24891	0.012427	0.0373861	0.461637	2.24763
514626	MAX dimerization protein 1	MXD1	ENSBTAG00000001042	-0.0899028	0.262101	0.608681	0.999936	0.104222	0.352166	0.55289	1	0.014319	0.00665119	0.935001	0.999615	0.906161	26.031	3.36e-07	4.86e-05	0.95336	28.671	8.58e-08	1.09e-05	-0.0471995	0.0722611	0.788073	0.999304	1.04558	34.2826	4.77e-09	7.09e-08	1.09615	37.5935	8.71e-10	3.81e-08	-0.0505672	0.0829895	0.773286	0.997898	1.25489	44.026	3.24e-11	2.55e-10	1.11517	34.9719	3.34e-09	9.34e-08	0.13972	0.566301
786867	NKG2D ligand 4-like	LOC786867	ENSBTAG00000039875	-0.0565709	0.0492203	0.824426	0.999936	-0.104357	0.177187	0.673802	1	-0.160928	0.410625	0.521652	0.999615	-0.00629032	0.000699646	0.978898	0.99336	-0.0469261	0.0410646	0.839413	0.920226	0.0406358	0.0304378	0.861501	0.999304	1.11345	19.2599	1.14e-05	6.63e-05	0.682409	6.91606	0.00854248	0.0286851	0.431039	3.09079	0.0787367	0.997898	1.25164	19.4038	1.06e-05	3.38e-05	1.03303	12.7171	0.000362332	0.00196304	0.218609	0.660188
513086	coiled-coil domain containing 102A	CCDC102A	ENSBTAG00000000462	-0.47804	1.62167	0.20286	0.999936	0.108353	0.0889122	0.765565	1	-0.369687	0.995518	0.318397	0.999615	-0.364911	1.03312	0.309428	0.561938	0.0891654	0.0644923	0.799532	0.897533	-0.454077	1.57647	0.20927	0.999304	0.15416	0.215988	0.642114	0.727946	-0.265815	0.647803	0.420899	0.56578	0.419975	1.5948	0.206641	0.997898	1.25113	12.8421	0.000338913	0.000830376	0.572392	2.58955	0.107571	0.202875	0.678742	3.87875
786974	beta-hexosaminidase subunit beta	LOC786974	ENSBTAG00000034138	-0.102611	0.229228	0.632097	0.999936	0.23722	1.22349	0.268677	1	0.13461	0.394399	0.529996	0.999615	-0.0135558	0.0040159	0.949471	0.980633	0.22427	1.09742	0.294832	0.512711	-0.237825	1.23207	0.267005	0.999304	0.814997	14.3681	0.000150329	0.000645362	0.863684	16.0547	6.15e-05	0.000484053	-0.0486874	0.0521771	0.819317	0.997898	1.24686	29.7228	4.98e-08	2.35e-07	0.850837	14.0533	0.000177698	0.00108139	0.396021	3.10347
784069	heat shock transcription factor family member 5	HSF5	ENSBTAG00000001166	0.388149	2.34607	0.125599	0.999936	0.00949759	0.00125803	0.971706	1	0.397647	2.47923	0.115359	0.995398	0.278777	1.18763	0.275808	0.526454	-0.159852	0.359193	0.548955	0.73663	0.438629	2.76202	0.0965264	0.999304	0.763203	7.20032	0.00728905	0.0187256	0.501958	3.04923	0.0807752	0.167277	0.261245	0.908013	0.340642	0.997898	1.24635	17.1034	3.54e-05	0.000103036	0.587419	3.47188	0.0624202	0.133498	0.658932	5.07382
509657	protein tyrosine phosphatase, receptor type, K	PTPRK	ENSBTAG00000020829	0.313449	0.889012	0.345745	0.999936	-0.310131	0.874053	0.349836	1	0.00331791	0.000199103	0.988742	0.999615	-0.0604232	0.0325862	0.856747	0.939454	0.433689	1.66618	0.196771	0.401913	-0.494112	2.1647	0.141213	0.999304	0.590894	2.70542	0.100007	0.167707	0.550835	2.38834	0.122243	0.229287	0.0400592	0.0132106	0.908495	0.997898	1.24346	10.0611	0.00151429	0.00325901	0.732616	3.30489	0.0690742	0.144774	0.510846	1.78811
104968422	cationic amino acid transporter 3-like	LOC104968422	NA	0.318049	0.93208	0.334323	0.999936	-0.167915	0.25924	0.610643	1	0.150133	0.21036	0.646486	0.999615	0.487389	2.17949	0.139861	0.356547	0.428219	1.67124	0.196092	0.401164	0.0591701	0.0326235	0.856666	0.999304	1.06652	10.4873	0.00120198	0.00390207	1.0925	10.9366	0.000942843	0.00470515	-0.0259766	0.0069108	0.933747	0.997898	1.23854	12.5511	0.00039598	0.000958684	0.683431	3.86746	0.049231	0.11116	0.555106	2.59222
353352	sperm adhesion molecule 1 (PH-20 hyaluronidase, zona pellucida binding)	SPAM1	ENSBTAG00000004640	0.169805	0.195796	0.658136	0.999936	-0.0128158	0.00139221	0.970236	1	0.156989	0.161181	0.688071	0.999615	0.349603	0.963679	0.326262	0.576418	0.521344	2.15124	0.142455	0.327409	-0.171741	0.242398	0.62248	0.999304	0.119125	0.0971979	0.755218	0.819734	0.288616	0.581891	0.445572	0.588386	-0.169491	0.191874	0.661361	0.997898	1.23798	8.35154	0.0038536	0.00765828	1.4812	12.4043	0.000428354	0.00226675	-0.243228	0.377119
101903710	uncharacterized LOC101903710	LOC101903710	NA	-0.312992	1.26545	0.260622	0.999936	-0.257918	0.93887	0.332569	1	-0.57091	4.41142	0.035699	0.661314	-0.524435	4.63285	0.0313655	0.143866	-0.433636	3.12861	0.0769291	0.219267	-0.0907987	0.130975	0.717423	0.999304	0.627924	6.55651	0.0104501	0.0254825	0.443995	3.23807	0.0719454	0.153316	0.183929	0.579934	0.446338	0.997898	1.23787	21.2246	4.08e-06	1.4e-05	0.814755	8.96003	0.00275951	0.0108097	0.423119	2.64642
104968421	leukocyte immunoglobulin-like receptor subfamily A member 6	LOC104968421	NA	0.0402683	0.0290957	0.864558	0.999936	-0.128575	0.300705	0.583441	1	-0.0883064	0.141415	0.706878	0.999615	0.227143	0.993018	0.319006	0.5698	-0.106537	0.211665	0.645465	0.803291	0.333679	2.08908	0.148355	0.999304	0.966939	16.9126	3.91e-05	0.000197767	0.829661	12.446	0.000418887	0.00240168	0.137278	0.367795	0.544209	0.997898	1.23711	25.0583	5.56e-07	2.19e-06	0.757073	8.94681	0.00277954	0.0108698	0.480035	3.89305
338446	peroxisome proliferator-activated receptor gamma, coactivator 1 alpha	PPARGC1A	ENSBTAG00000017024	0.060148	0.0170321	0.896165	0.999936	0.02187	0.00243164	0.960671	1	0.082018	0.0328817	0.856106	0.999615	0.462575	1.0798	0.298743	0.550838	0.452606	1.01868	0.312833	0.532022	0.00996871	0.000935005	0.975606	0.999304	0.35786	0.614268	0.433185	0.542116	0.690914	2.33004	0.126899	0.23594	-0.333054	0.552556	0.457275	0.997898	1.23602	6.14436	0.0131832	0.0231423	1.397	7.91866	0.00489276	0.0173314	-0.160978	0.115542
528939	family with sequence similarity 160, member A1	FAM160A1	ENSBTAG00000025263	-0.0908136	0.16656	0.683187	0.999936	0.259406	1.34328	0.246456	1	0.168593	0.566668	0.451586	0.999615	-0.271952	1.69169	0.193378	0.431371	0.0314098	0.0227711	0.880054	0.941026	-0.303361	2.06767	0.150451	0.999304	0.828887	13.4726	0.000242068	0.000975515	0.775894	11.804	0.000591039	0.00318516	0.0529931	0.0602548	0.806094	0.997898	1.23423	22.9968	1.62e-06	5.89e-06	0.990383	14.4301	0.000145458	0.000914883	0.243843	1.00185
538751	amphiregulin	AREG	ENSBTAG00000018134	-0.191797	0.279626	0.596947	0.999936	0.42608	1.37258	0.24137	1	0.234282	0.415488	0.519197	0.999615	0.262926	0.51179	0.474365	0.708166	0.562504	2.34149	0.125969	0.301695	-0.299579	0.668756	0.413486	0.999304	0.758026	4.20333	0.0403447	0.0794581	0.36906	1.00758	0.315483	0.460093	0.388966	1.12796	0.288211	0.997898	1.23353	9.72105	0.0018217	0.00385071	0.278756	0.510549	0.474901	0.606076	0.954776	5.83302
783645	vinculin	VCL	ENSBTAG00000021879	-0.0280648	0.0182054	0.892669	0.999936	0.103286	0.246585	0.61949	1	0.0752215	0.130794	0.71761	0.999615	0.295707	2.01938	0.155302	0.37957	0.16908	0.659784	0.416636	0.628437	0.126627	0.370348	0.542815	0.999304	1.2475	33.9023	5.8e-09	8.41e-08	0.94267	19.9829	7.81e-06	8.47e-05	0.304833	2.09747	0.147543	0.997898	1.23284	30.2114	3.87e-08	1.87e-07	0.766947	11.9532	0.000545546	0.00279007	0.465896	4.42649
514409	potassium voltage-gated channel, subfamily H (eag-related), member 3	KCNH3	ENSBTAG00000019277	-0.327899	2.11336	0.146018	0.999936	0.311823	1.94366	0.163271	1	-0.0160759	0.00496622	0.943818	0.999615	-0.178396	0.676498	0.410795	0.657036	-0.0279956	0.0171975	0.895665	0.948798	-0.1504	0.467799	0.494001	0.999304	0.174677	0.552749	0.457196	0.565232	0.0648375	0.0755875	0.783369	0.858211	0.10984	0.219591	0.639352	0.997898	1.23175	21.4975	3.54e-06	1.22e-05	0.785233	8.14793	0.00431104	0.0155932	0.446516	3.09462
505624	F-box and leucine-rich repeat protein 21	FBXL21	ENSBTAG00000025182	0.1572	0.729596	0.393014	0.999936	0.0341755	0.0343293	0.853008	1	0.191376	1.08284	0.298064	0.999615	0.0917812	0.258079	0.611443	0.804212	0.0157815	0.0076511	0.930297	0.965291	0.0759996	0.17542	0.675339	0.999304	1.33647	50.9108	9.67e-13	4.03e-11	0.980391	27.6284	1.47e-07	2.99e-06	0.356081	3.83556	0.0501764	0.997898	1.22657	38.2863	6.11e-10	3.91e-09	1.11039	31.1745	2.36e-08	4.93e-07	0.116186	0.358669
100336727	thrombospondin, type I, domain containing 7B	THSD7B	ENSBTAG00000044055	-0.0345364	0.00683868	0.934093	0.999936	0.453885	1.28815	0.256389	1	0.419349	1.083	0.298027	0.999615	0.707725	3.25319	0.0712845	0.241591	0.47382	1.42824	0.232052	0.445267	0.233906	0.378569	0.53837	0.999304	0.327862	0.602584	0.437594	0.546106	0.0164602	0.00136927	0.970482	0.982879	0.311402	0.559993	0.454263	0.997898	1.2263	6.53671	0.0105671	0.0189454	0.624522	1.57906	0.208896	0.335196	0.601774	1.6379
613578	UBX domain protein 2A	UBXN2A	ENSBTAG00000002033	0.0174988	0.0144121	0.904443	0.999936	-0.0158609	0.0118448	0.913334	1	0.00163784	0.000127068	0.991006	0.999615	0.254724	3.08981	0.0787841	0.254398	0.331812	5.23404	0.022149	0.0958868	-0.0770875	0.283465	0.594439	0.999304	1.14293	60.5372	7.22e-15	5.47e-13	0.940115	41.2426	1.34e-10	7.71e-09	0.202812	1.97592	0.159821	0.997898	1.22396	62.0225	3.4e-15	5.32e-14	0.989738	40.6916	1.78e-10	7.19e-09	0.234224	2.35038
533656	vitamin D (1,25- dihydroxyvitamin D3) receptor	VDR	ENSBTAG00000016414	-0.135233	0.505108	0.477264	0.999936	0.279689	2.15633	0.141984	1	0.144456	0.575544	0.448064	0.999615	0.0965313	0.25779	0.611643	0.804212	0.152732	0.642417	0.422837	0.633434	-0.0562003	0.0873036	0.767633	0.999304	0.722044	14.1788	0.00016623	0.000704255	0.807775	17.6516	2.65e-05	0.000240737	-0.0857314	0.202591	0.652637	0.997898	1.22156	35.7563	2.24e-09	1.32e-08	0.953971	21.9423	2.81e-06	3.13e-05	0.267589	1.77311
616996	chemokine (C-C motif) ligand 22	CCL22	ENSBTAG00000017718	0.00959406	0.000773812	0.977808	0.999936	0.153753	0.116867	0.732457	1	0.163347	0.134794	0.713512	0.999615	0.0660642	0.0196219	0.888598	0.954365	-0.0221594	0.00259958	0.959337	0.98156	0.0882235	0.0366183	0.848244	0.999304	0.326457	0.49319	0.482508	0.589331	0.729353	2.46229	0.116608	0.221696	-0.402896	0.774622	0.378791	0.997898	1.22119	5.81428	0.0158966	0.0273994	1.05949	4.4143	0.0356389	0.0860063	0.161704	0.113687
505225	adducin 3 (gamma)	ADD3	ENSBTAG00000003265	0.00270395	0.000348527	0.985105	0.999936	-0.00318069	0.000482497	0.982475	1	-0.000476738	1.08e-05	0.997374	0.999909	0.144082	0.998782	0.317606	0.568521	0.309391	4.60405	0.0318965	0.121768	-0.165309	1.31717	0.251101	0.999304	0.834766	32.9868	9.28e-09	1.27e-07	0.685375	22.2395	2.41e-06	3.13e-05	0.149391	1.07381	0.300088	0.997898	1.21892	62.7454	2.35e-15	3.77e-14	1.02104	43.9832	3.31e-11	1.62e-09	0.197881	1.70051
615414	cyclin D2	CCND2	ENSBTAG00000016649	0.0701734	0.0396028	0.842259	0.999936	-0.22382	0.402994	0.525547	1	-0.153646	0.192314	0.660997	0.999615	0.684715	3.73266	0.0533584	0.200963	0.702568	3.96707	0.0463984	0.157326	-0.0178532	0.00226303	0.962058	0.999304	0.655814	3.8074	0.0510265	0.0962469	0.65659	3.83546	0.0501791	0.115796	-0.00077588	4.04e-05	0.994931	0.999411	1.21774	11.82	0.000585973	0.00137013	1.06493	9.11815	0.00253086	0.0100673	0.15281	0.200737
535742	SRC proto-oncogene, non-receptor tyrosine kinase	SRC	ENSBTAG00000008938	-0.171131	0.470064	0.492958	0.999936	0.172857	0.480896	0.488017	1	0.00172606	5.04e-05	0.994334	0.999719	0.217961	0.787263	0.374929	0.623683	0.159175	0.419828	0.517023	0.712029	0.0587858	0.0570279	0.811257	0.999304	1.35597	28.4479	9.63e-08	9.95e-07	0.938416	14.153	0.000168531	0.00112916	0.417552	2.79739	0.0944181	0.997898	1.2173	20.8965	4.85e-06	1.64e-05	1.0122	14.7235	0.000124483	0.000802233	0.205099	0.612483
613966	group 10 secretory phospholipase A2	LOC613966	ENSBTAG00000021522	0.629672	4.08173	0.0433492	0.999936	-0.130812	0.169897	0.680203	1	0.49886	2.72502	0.0987871	0.947007	0.657276	5.21379	0.0224085	0.117696	0.174203	0.340261	0.559679	0.744753	0.483073	2.8029	0.0940939	0.999304	-0.252048	0.604507	0.436863	0.54549	-0.327228	1.0147	0.313779	0.458524	0.0751798	0.0501153	0.822863	0.997898	1.20352	12.9513	0.000319703	0.000787061	0.611949	3.11186	0.0777243	0.158475	0.591574	3.29108
515676	keratin-associated protein 5-1	LOC515676	ENSBTAG00000025258	0.120719	0.148562	0.699914	0.999936	-0.154296	0.244083	0.621272	1	-0.0335771	0.0114496	0.914787	0.999615	0.332261	1.17811	0.277742	0.528312	0.00403076	0.000161896	0.989848	0.996094	0.32823	1.14601	0.284386	0.999304	1.20611	15.1246	0.000100641	0.000455296	0.575371	3.51421	0.0608447	0.134152	0.63074	4.35176	0.0369707	0.997898	1.20325	13.3299	0.000261205	0.000652891	0.566981	3.00769	0.0828703	0.166521	0.636273	3.93466
281534	toll-like receptor 2	TLR2	ENSBTAG00000008008	0.0741385	0.232317	0.629811	0.999936	0.255901	2.76414	0.0963986	1	0.330039	4.59257	0.0321108	0.625422	0.433846	7.89957	0.00494467	0.0444183	0.407075	6.96265	0.00832286	0.0481566	0.0267702	0.0302865	0.861842	0.999304	0.861965	30.7917	2.87e-08	3.44e-07	0.710919	21.0662	4.44e-06	5.24e-05	0.151047	0.96115	0.326897	0.997898	1.20236	53.3289	2.82e-13	3.1e-12	0.874302	28.498	9.38e-08	1.68e-06	0.328058	4.07085
787045	purine nucleoside phosphorylase pseudogene	LOC787045	ENSBTAG00000007816	-0.531356	1.97123	0.160317	0.999936	0.347515	0.865333	0.35225	1	-0.18384	0.229185	0.632128	0.999615	0.135995	0.1449	0.703458	0.860413	0.233839	0.422504	0.51569	0.710899	-0.097844	0.0720251	0.788411	0.999304	1.1719	9.49209	0.0020636	0.006238	0.386379	0.979877	0.322229	0.467035	0.785522	4.51993	0.0335023	0.997898	1.20109	7.98849	0.00470756	0.00918541	0.418427	0.890827	0.345253	0.484375	0.782664	3.47686
104970840	uncharacterized LOC104970840	LOC104970840	NA	-0.448352	4.5663	0.032607	0.999936	-0.0701791	0.115944	0.733476	1	-0.518531	6.17879	0.0129291	0.397763	0.0490305	0.0597037	0.806965	0.915731	0.113407	0.319498	0.57191	0.753042	-0.0643766	0.103322	0.747878	0.999304	1.04173	25.5906	4.22e-07	3.64e-06	0.825311	16.0975	6.02e-05	0.000474844	0.216422	1.1626	0.280927	0.997898	1.20085	29.1295	6.77e-08	3.13e-07	1.05485	22.5686	2.03e-06	2.37e-05	0.146	0.459262
104973320	uncharacterized LOC104973320	LOC104973320	NA	-0.153446	0.134343	0.713971	0.999936	-0.180279	0.188832	0.663891	1	-0.333725	0.630568	0.427147	0.999615	-1.26121	8.77721	0.00305018	0.0320523	-0.706848	2.93565	0.0866439	0.236511	-0.554367	1.6246	0.202451	0.999304	-0.263754	0.451022	0.50185	0.607606	-0.0854171	0.0489629	0.824878	0.888394	-0.178337	0.210712	0.64621	0.997898	1.20075	7.83865	0.00511408	0.00989236	1.11666	6.77113	0.00926439	0.0294487	0.0840917	0.0418158
617485	SH2 domain containing 1B	SH2D1B	ENSBTAG00000020767	-0.169965	0.628782	0.427802	0.999936	-0.197005	0.847513	0.357257	1	-0.36697	2.93437	0.0867123	0.911963	0.172978	0.660795	0.416279	0.66131	0.177087	0.691872	0.405528	0.618523	-0.0041092	0.000373984	0.984571	0.999304	1.04663	23.1016	1.54e-06	1.13e-05	0.835594	14.7987	0.000119621	0.000839526	0.211038	0.969546	0.324794	0.997898	1.19963	27.0501	1.98e-07	8.45e-07	0.731028	10.0989	0.0014836	0.00649981	0.468605	4.25798
517728	N-ethylmaleimide-sensitive factor attachment protein, beta	NAPB	ENSBTAG00000032704	-0.274049	1.86907	0.171582	0.999936	0.182081	0.822222	0.364531	1	-0.0919686	0.20914	0.647443	0.999615	0.0230163	0.0138295	0.906386	0.963152	0.257983	1.76076	0.184529	0.387051	-0.234967	1.45595	0.227575	0.999304	0.924147	21.5634	3.42e-06	2.3e-05	0.489218	6.00988	0.014226	0.0434387	0.434928	4.9407	0.0262314	0.997898	1.19865	30.1542	3.99e-08	1.93e-07	0.970725	19.5102	1e-05	9.37e-05	0.227921	1.14924
282291	nuclear factor of kappa light polypeptide gene enhancer in B-cells inhibitor, alpha	NFKBIA	ENSBTAG00000016683	0.196537	2.677	0.101808	0.999936	0.257984	4.60991	0.0317876	0.954661	0.454521	14.2608	0.000159147	0.0234911	0.772208	40.6994	1.78e-10	1.85e-07	0.747384	38.0898	6.76e-10	2.76e-07	0.0248239	0.0427453	0.836206	0.999304	0.971775	64.0479	1.21e-15	1.2e-13	0.897676	54.7634	1.36e-13	2.22e-11	0.074099	0.380127	0.537535	0.997898	1.19784	86.7314	1.24e-20	5.83e-19	0.944162	54.3994	1.64e-13	1.54e-11	0.253675	3.99767
100140137	ribonuclease, RNase A family, 10 (non-active)	RNASE10	ENSBTAG00000032869	0.0686398	0.0297285	0.863108	0.999936	-0.144705	0.132365	0.715992	1	-0.0760648	0.0360938	0.849322	0.999615	0.861103	5.26711	0.0217321	0.115485	0.996159	7.09343	0.0077367	0.0456989	-0.135056	0.136854	0.711428	0.999304	2.08589	24.2871	8.3e-07	6.6e-06	1.604	14.2558	0.000159565	0.0010784	0.481892	1.63328	0.20125	0.997898	1.19704	7.93211	0.00485653	0.00944684	0.709507	2.66625	0.102497	0.195673	0.487534	1.40291
520327	kynureninase	KYNU	ENSBTAG00000032277	-0.0156224	0.00534597	0.941714	0.999936	0.345197	2.60646	0.106429	1	0.329575	2.37368	0.123396	0.999615	0.453064	4.55931	0.0327403	0.147971	0.652848	9.4168	0.00215007	0.0188113	-0.199784	0.893077	0.344645	0.999304	0.327422	2.35403	0.124959	0.201161	0.422708	3.93128	0.047396	0.110991	-0.0952858	0.201433	0.653567	0.997898	1.19696	27.5341	1.54e-07	6.72e-07	0.656277	8.49784	0.00355569	0.0133087	0.540681	5.7717
281274	lactate dehydrogenase A	LDHA	ENSBTAG00000008683	0.0154918	0.00744099	0.931259	0.999936	-0.0393358	0.0479629	0.826647	1	-0.023844	0.0176256	0.894382	0.999615	0.396583	4.85935	0.0274967	0.133184	0.561067	9.67794	0.00186493	0.0170349	-0.164484	0.837873	0.360006	0.999304	1.11083	36.9842	1.19e-09	2.1e-08	1.15553	40.1344	2.37e-10	1.22e-08	-0.0447046	0.0615538	0.804057	0.997898	1.19418	38.4248	5.69e-10	3.66e-09	1.45312	56.1551	6.7e-14	6.83e-12	-0.258939	1.86287
100848958	uncharacterized LOC100848958	LOC100848958	NA	0.210507	0.466136	0.49477	0.999936	0.165003	0.284546	0.593737	1	0.37551	1.48829	0.222482	0.999615	0.770474	6.61631	0.0101049	0.0699627	1.04474	12.0995	0.000504353	0.00664568	-0.274264	0.874009	0.349848	0.999304	1.02085	9.91794	0.00163676	0.00508395	1.02309	10.0204	0.00154819	0.00709417	-0.00224422	6.1e-05	0.993766	0.999411	1.19408	12.1028	0.000503466	0.0011933	1.158	11.2975	0.000776114	0.00377448	0.036085	0.0115671
338445	monoamine oxidase B	MAOB	ENSBTAG00000001288	-0.390796	0.725325	0.394403	0.999936	-0.330382	0.583618	0.444898	1	-0.721178	2.6479	0.103687	0.963879	-0.409378	0.98899	0.319989	0.570675	0.194797	0.228667	0.632514	0.79457	-0.604175	2.16332	0.141339	0.999304	0.74062	3.98963	0.0457812	0.0881508	0.76123	4.23418	0.0396177	0.0965393	-0.0206109	0.00365877	0.951767	0.997898	1.19346	9.3415	0.00224022	0.00465664	1.50808	14.8956	0.000113627	0.000742966	-0.31462	0.714173
338035	purinergic receptor P2X, ligand-gated ion channel, 5	P2RX5	ENSBTAG00000015258	0.1622	0.381158	0.536984	0.999936	-0.126755	0.232573	0.629622	1	0.0354455	0.0181969	0.892694	0.999615	-0.0308777	0.0139917	0.905841	0.962959	-0.0143595	0.0030696	0.955817	0.978993	-0.0165182	0.00395788	0.949837	0.999304	1.49698	31.0727	2.49e-08	3.04e-07	1.02533	15.0759	0.000103273	0.000743987	0.471655	3.22622	0.0724678	0.997898	1.19178	17.4171	3e-05	8.85e-05	0.728115	6.81239	0.00905273	0.028895	0.463662	2.75823
533332	RAB38, member RAS oncogene family	RAB38	ENSBTAG00000015793	0.0928949	0.145198	0.703167	0.999936	0.0593368	0.0591484	0.807847	1	0.152232	0.390186	0.532202	0.999615	0.518576	4.64465	0.0311504	0.143159	0.485882	4.05502	0.0440401	0.152118	0.0326944	0.0185631	0.891627	0.999304	1.02211	17.2625	3.26e-05	0.00016798	0.719171	8.61137	0.00334071	0.0133043	0.302935	1.57449	0.209557	0.997898	1.19138	21.0857	4.39e-06	1.5e-05	0.757263	8.53496	0.00348389	0.0130681	0.43412	2.87627
540038	G protein-coupled receptor 18	GPR18	ENSBTAG00000002240	0.155326	0.247291	0.618989	0.999936	0.166979	0.284667	0.593659	1	0.322305	1.06005	0.303204	0.999615	0.506939	2.69737	0.100514	0.292867	0.704237	5.18241	0.0228167	0.0977706	-0.197298	0.412346	0.520781	0.999304	1.84957	33.3203	7.82e-09	1.09e-07	1.50871	22.745	1.85e-06	2.52e-05	0.34086	1.22771	0.267853	0.997898	1.19047	12.569	0.000392206	0.000950044	1.22326	13.6028	0.000225849	0.00131777	-0.032791	0.0104202
531014	spectrin, beta, non-erythrocytic 5	SPTBN5	ENSBTAG00000006790	-0.123966	0.122983	0.725821	0.999936	-0.143832	0.172217	0.678149	1	-0.267798	0.58991	0.442454	0.999615	0.277826	0.702015	0.402107	0.649277	0.390236	1.38115	0.239905	0.454518	-0.11241	0.12436	0.724353	0.999304	0.561244	2.57883	0.108301	0.179296	0.419835	1.43861	0.230365	0.364709	0.141409	0.167966	0.681926	0.997898	1.18804	8.29124	0.00398367	0.00789283	1.67067	17.5419	2.81e-05	0.000225408	-0.482631	1.56918
540850	synaptotagmin VII	SYT7	ENSBTAG00000019947	0.15459	0.274637	0.600238	0.999936	-0.319656	1.18843	0.275647	1	-0.165067	0.312651	0.576058	0.999615	0.361257	1.65316	0.198529	0.437307	-0.342598	1.39987	0.236745	0.45107	0.703855	6.05218	0.0138891	0.94415	0.376165	0.583476	0.444953	0.552854	0.272504	0.298332	0.58493	0.70791	0.103661	0.0472359	0.827945	0.997898	1.1864	4.28602	0.038427	0.0607261	0.580149	0.896474	0.343729	0.483348	0.606247	1.18838
100848570	uncharacterized LOC100848570	LOC100848570	NA	0.367892	0.513224	0.473747	0.999936	-0.429837	0.71126	0.399026	1	-0.0619458	0.0153701	0.901334	0.999615	0.460328	1.13085	0.287593	0.538509	0.347824	0.633249	0.426166	0.635812	0.112504	0.0714798	0.789194	0.999304	0.936322	4.62124	0.0315783	0.064767	1.34435	9.70475	0.00183792	0.00818393	-0.408028	0.989062	0.319972	0.997898	1.18578	6.22334	0.0126077	0.0222221	1.44754	9.41726	0.00214952	0.00880042	-0.26176	0.336654
507204	nemo-like kinase	NLK	ENSBTAG00000014825	-0.0241319	0.0274122	0.868498	0.999936	0.0014833	0.000103656	0.991877	1	-0.0226486	0.0241849	0.876415	0.999615	0.44159	9.36224	0.00221501	0.0260022	0.515035	12.7068	0.000364337	0.00521163	-0.0734453	0.260727	0.609621	0.999304	1.01211	47.8293	4.65e-12	1.59e-10	0.763377	27.4345	1.63e-07	3.23e-06	0.248737	2.94935	0.0859119	0.997898	1.18516	58.8458	1.71e-14	2.33e-13	0.872886	32.1465	1.43e-08	3.25e-07	0.312273	4.19669
519758	ATPase, Na+/K+ transporting, beta 1 polypeptide	ATP1B1	ENSBTAG00000002688	0.0802701	0.143151	0.705169	0.999936	-0.0651159	0.0942148	0.758886	1	0.0151542	0.0051034	0.943049	0.999615	0.326857	2.36669	0.123949	0.331559	0.381926	3.2311	0.0722522	0.2103	-0.0550698	0.0673413	0.795248	0.999304	1.71989	60.5916	7.02e-15	5.35e-13	1.22722	32.282	1.33e-08	3.91e-07	0.492669	5.25395	0.0218971	0.997898	1.18387	27.1012	1.93e-07	8.26e-07	0.834717	13.6582	0.000219278	0.00128483	0.349152	2.4282
615765	neuronal tyrosine-phosphorylated phosphoinositide-3-kinase adaptor 2	NYAP2	ENSBTAG00000019152	0.200236	0.41009	0.521924	0.999936	-0.0347567	0.0124013	0.91133	1	0.16548	0.28122	0.595903	0.999615	-0.410408	1.62394	0.202543	0.442983	-0.338278	1.10076	0.2941	0.512193	-0.0721296	0.0504263	0.822323	0.999304	-0.0897455	0.0805009	0.77662	0.83668	-0.102749	0.106641	0.744001	0.8286	0.0130034	0.00175692	0.966566	0.997898	1.18289	12.1656	0.000486778	0.00115731	0.407475	1.40198	0.236392	0.367748	0.775411	5.16538
506727	nuclear factor of kappa light polypeptide gene enhancer in B-cells inhibitor, epsilon	NFKBIE	ENSBTAG00000013705	-0.0759431	0.193814	0.659761	0.999936	0.558741	10.4186	0.00124753	0.239903	0.482798	7.79156	0.00524908	0.22557	0.892404	26.0864	3.26e-07	4.85e-05	0.784222	20.1303	7.23e-06	0.000293493	0.108182	0.392609	0.530931	0.999304	0.904839	26.5885	2.52e-07	2.32e-06	0.81859	21.7423	3.12e-06	3.87e-05	0.086249	0.24609	0.619842	0.997898	1.18196	40.4035	2.07e-10	1.42e-09	0.797091	18.5121	1.69e-05	0.000145134	0.384868	4.39196
783134	leukocyte immunoglobulin-like receptor subfamily B member 3	LOC783134	NA	-0.00961633	0.00271519	0.958443	0.999936	0.0662086	0.136277	0.712011	1	0.0565923	0.099219	0.752769	0.999615	0.486565	7.58949	0.00587095	0.0494293	0.294706	2.78352	0.0952389	0.250843	0.191859	1.17964	0.277429	0.999304	1.04859	33.733	6.32e-09	9.06e-08	0.857377	22.5819	2.01e-06	2.7e-05	0.191209	1.13944	0.28577	0.997898	1.18131	38.0442	6.92e-10	4.38e-09	0.799203	17.2708	3.24e-05	0.000254678	0.382108	4.0233
789972	KH domain containing, RNA binding, signal transduction associated 2	KHDRBS2	ENSBTAG00000043990	0.0728847	0.0614123	0.804277	0.999936	0.129215	0.189092	0.663673	1	0.2021	0.467376	0.494197	0.999615	0.566244	3.70004	0.0544112	0.203328	0.722727	6.04276	0.0139634	0.0694417	-0.156483	0.296817	0.585885	0.999304	0.460083	2.29678	0.129643	0.207306	0.0943376	0.0940514	0.759088	0.840169	0.365745	1.43457	0.23102	0.997898	1.18117	12.6737	0.00037083	0.00090252	0.492515	2.09428	0.147852	0.258943	0.68865	4.38732
281915	matrix metallopeptidase 14 (membrane-inserted)	MMP14	ENSBTAG00000014824	-0.0270461	0.0422157	0.837209	0.999936	-0.0412427	0.0981541	0.754056	1	-0.0682888	0.269162	0.603895	0.999615	0.211013	2.56716	0.109104	0.306744	0.0541861	0.169372	0.680671	0.825551	0.156827	1.41816	0.233707	0.999304	0.805627	36.8447	1.28e-09	2.21e-08	0.678263	26.1933	3.09e-07	5.54e-06	0.127364	0.93402	0.333821	0.997898	1.18075	70.2235	5.3e-17	1.18e-15	0.909848	41.9774	9.23e-11	3.96e-09	0.270901	3.79424
514428	protein phosphatase 1, regulatory subunit 3B	PPP1R3B	ENSBTAG00000010606	-0.203365	0.627185	0.42839	0.999936	-0.16378	0.41144	0.52124	1	-0.367145	2.05282	0.151924	0.999615	-0.124043	0.236263	0.626918	0.814136	-0.0250018	0.00958676	0.922002	0.960924	-0.0990416	0.149558	0.698958	0.999304	0.947335	13.8331	0.000199786	0.000824517	0.83105	10.6143	0.00112214	0.00541931	0.116285	0.213416	0.644103	0.997898	1.18065	18.9826	1.32e-05	4.14e-05	0.885644	10.6663	0.00109105	0.00501269	0.295008	1.22735
507476	phosphoglycerate kinase 1	PGK1	ENSBTAG00000000894	0.0845017	0.278546	0.597656	0.999936	-0.0221141	0.0190734	0.890156	1	0.0623876	0.151864	0.696761	0.999615	0.166991	1.08813	0.296886	0.548362	0.195036	1.48334	0.223252	0.434999	-0.028045	0.030704	0.860902	0.999304	1.07063	43.5571	4.12e-11	1.1e-09	1.04865	41.7828	1.02e-10	6.32e-09	0.0219756	0.0187655	0.891041	0.997898	1.18006	47.3975	5.8e-12	5.11e-11	1.01279	35.0658	3.19e-09	8.93e-08	0.167275	0.979659
535183	zinc finger E-box binding homeobox 1	ZEB1	ENSBTAG00000020053	0.0613981	0.120272	0.72874	0.999936	0.0776148	0.191884	0.661354	1	0.139013	0.616191	0.432466	0.999615	0.460131	6.7601	0.00932186	0.0667688	0.364808	4.24823	0.0392912	0.141088	0.0953228	0.292048	0.588911	0.999304	0.918268	26.3421	2.86e-07	2.6e-06	0.704928	15.6415	7.66e-05	0.000580136	0.213341	1.45165	0.228263	0.997898	1.17918	38.8074	4.68e-10	3.05e-09	0.726919	14.9378	0.000111117	0.000729302	0.452256	5.85107
101903449	uncharacterized LOC101903449	LOC101903449	NA	-0.33593	0.834587	0.36095	0.999936	0.359751	0.977703	0.322767	1	0.0238211	0.0040712	0.949125	0.999615	0.661604	4.22742	0.0397759	0.167697	0.561164	2.99667	0.0834357	0.231093	0.100441	0.102432	0.74893	0.999304	0.688657	3.44339	0.0635052	0.115347	0.284403	0.570507	0.450057	0.592496	0.404253	1.24393	0.264714	0.997898	1.17893	7.50258	0.00616107	0.0116912	0.694934	2.40773	0.120738	0.221621	0.483992	1.3762
369024	natural cytotoxicity triggering receptor 1	NCR1	ENSBTAG00000045529	-0.105023	0.0892253	0.765164	0.999936	0.0546415	0.0238902	0.877165	1	-0.0503817	0.0206094	0.885848	0.999615	0.249025	0.543636	0.46093	0.698018	0.05415	0.0242746	0.876188	0.939364	0.194875	0.340934	0.559291	0.999304	1.28442	13.5722	0.000229557	0.000931589	0.99097	7.98963	0.0047046	0.0176805	0.293445	0.783987	0.375925	0.997898	1.17687	10.0202	0.00154832	0.00332655	0.975578	6.73394	0.00945955	0.029926	0.201291	0.310455
100125307	methyltransferase like 21B	METTL21B	ENSBTAG00000016910	-0.0550652	0.114758	0.734791	0.999936	0.264713	2.64009	0.104197	1	0.209648	1.65758	0.197931	0.999615	0.567387	12.2523	0.000464684	0.0088743	0.557666	11.7875	0.000596297	0.00753518	0.0097206	0.00363354	0.951934	0.999304	1.13925	46.8556	7.64e-12	2.46e-10	1.12401	45.8614	1.27e-11	1.06e-09	0.0152412	0.00872832	0.925566	0.997898	1.17186	44.5717	2.45e-11	1.97e-10	0.858474	24.0691	9.29e-07	1.23e-05	0.313389	3.28917
100139730	collagen, type XV, alpha 1	COL15A1	ENSBTAG00000010082	0.264625	0.645886	0.421587	0.999936	0.0115588	0.00124074	0.971901	1	0.276184	0.716381	0.397333	0.999615	-0.169309	0.244655	0.620864	0.810288	0.00539091	0.000243486	0.98755	0.995297	-0.1747	0.255447	0.613266	0.999304	-0.245554	0.582504	0.445332	0.553208	-0.337732	1.099	0.294485	0.43794	0.0921777	0.0808953	0.776088	0.997898	1.16961	11.8173	0.000586821	0.00137165	0.387193	1.27533	0.25877	0.393213	0.78242	5.40477
535075	aldehyde dehydrogenase 1 family, member A2	ALDH1A2	ENSBTAG00000010119	-0.646756	4.10361	0.0427919	0.999936	0.252537	0.672639	0.412133	1	-0.394219	1.50641	0.219688	0.999615	-0.0329937	0.0126457	0.910464	0.964622	0.226504	0.616391	0.432392	0.640335	-0.259497	0.79404	0.372881	0.999304	0.195778	0.259109	0.610733	0.702036	1.06495	8.7748	0.0030542	0.0123657	-0.869171	5.84411	0.0156293	0.997898	1.16938	6.42945	0.0112243	0.0200074	1.20985	6.92845	0.00848351	0.0273805	-0.0404668	0.00944229
616045	dedicator of cytokinesis 9	DOCK9	ENSBTAG00000010395	0.0276175	0.0143444	0.904667	0.999936	-0.12358	0.288061	0.591466	1	-0.0959622	0.174393	0.676237	0.999615	-0.175202	0.579086	0.446671	0.686102	-0.0611804	0.0701125	0.791173	0.893717	-0.114022	0.242749	0.622228	0.999304	0.959531	16.5248	4.8e-05	0.000238027	0.91204	14.9866	0.000108278	0.000775214	0.0474908	0.0425032	0.836664	0.997898	1.16818	19.9092	8.12e-06	2.65e-05	1.00505	14.6754	0.000127705	0.00081982	0.163129	0.412341
510037	ring finger protein 122	RNF122	ENSBTAG00000016411	-0.0753436	0.152218	0.696424	0.999936	0.643142	10.9547	0.000933689	0.219575	0.567799	8.56027	0.00343578	0.177077	0.999841	26.17	3.13e-07	4.77e-05	0.926344	22.4756	2.13e-06	0.000121027	0.0734971	0.144914	0.703444	0.999304	1.19656	36.7134	1.37e-09	2.35e-08	1.01948	27.0086	2.03e-07	3.89e-06	0.177088	0.833147	0.361364	0.997898	1.16663	31.6499	1.85e-08	9.37e-08	1.17103	31.7178	1.78e-08	3.91e-07	-0.00440145	0.000463527
517456	paxillin	PXN	ENSBTAG00000018108	-0.0923006	0.182325	0.669383	0.999936	0.000169671	6.36e-07	0.999364	1	-0.092131	0.181724	0.669896	0.999615	0.347366	2.58371	0.107969	0.304485	0.181746	0.708949	0.399793	0.612604	0.165621	0.588386	0.443044	0.999304	1.19664	29.3123	6.16e-08	6.69e-07	0.836331	14.5586	0.000135865	0.000937405	0.360306	2.72533	0.0987674	0.997898	1.16468	25.0366	5.63e-07	2.21e-06	0.69453	9.08078	0.0025831	0.0102401	0.470151	4.15513
524132	LIM domain containing preferred translocation partner in lipoma	LPP	ENSBTAG00000044001	-0.0162373	0.0107813	0.917302	0.999936	0.0296095	0.0358524	0.849821	1	0.0133723	0.00731587	0.931838	0.999615	0.240436	2.35501	0.124881	0.332577	0.327108	4.35458	0.0369095	0.13516	-0.0866718	0.306881	0.579601	0.999304	1.23999	60.4489	7.55e-15	5.63e-13	1.16442	53.5167	2.56e-13	3.74e-11	0.0755719	0.232319	0.62981	0.997898	1.16204	48.0047	4.25e-12	3.83e-11	0.89024	28.3085	1.03e-07	1.82e-06	0.271798	2.70393
540259	transient receptor potential cation channel, subfamily V, member 4	TRPV4	ENSBTAG00000000031	-0.0567109	0.0459598	0.830249	0.999936	0.14	0.280682	0.596254	1	0.0832888	0.0987485	0.753337	0.999615	-0.464816	3.19017	0.0740825	0.246379	-0.594601	5.0993	0.0239355	0.100852	0.129785	0.229098	0.632193	0.999304	0.357107	2.38528	0.122483	0.197956	0.295821	1.64821	0.199202	0.328453	0.0612864	0.0717998	0.788734	0.997898	1.16053	21.5655	3.42e-06	1.18e-05	1.21533	23.4921	1.25e-06	1.57e-05	-0.0547975	0.0504712
504499	N-myc downstream regulated 1	NDRG1	ENSBTAG00000000711	0.010397	0.00508949	0.943127	0.999936	0.0839248	0.331584	0.564728	1	0.0943218	0.418875	0.517499	0.999615	0.0561958	0.148929	0.699561	0.858974	-0.0267264	0.0336709	0.854409	0.927325	0.0829222	0.324176	0.569109	0.999304	0.728834	24.567	7.18e-07	5.83e-06	0.616222	17.6913	2.6e-05	0.000236392	0.112612	0.592182	0.441577	0.997898	1.16053	55.3043	1.03e-13	1.22e-12	0.839376	29.2688	6.3e-08	1.17e-06	0.32115	4.33413
523889	ATPase type 13A3	ATP13A3	ENSBTAG00000013204	0.0588072	0.0869227	0.768126	0.999936	0.081397	0.166376	0.683352	1	0.140204	0.493789	0.482242	0.999615	0.921127	20.8981	4.84e-06	0.00032098	0.858205	18.1824	2.01e-05	0.000634404	0.0629218	0.0998383	0.752024	0.999304	1.11329	30.2211	3.85e-08	4.48e-07	1.04661	26.7457	2.32e-07	4.37e-06	0.0666791	0.111437	0.738514	0.997898	1.15625	29.2351	6.41e-08	2.98e-07	0.920012	18.6963	1.53e-05	0.000133843	0.236236	1.25554
104969545	uncharacterized LOC104969545	LOC104969545	NA	0.0130382	0.0022959	0.961784	0.999936	0.169994	0.387605	0.533561	1	0.183033	0.451654	0.50155	0.999615	-0.376759	1.85972	0.172657	0.403596	-0.00205693	6.65e-05	0.993494	0.99763	-0.374702	1.81644	0.177737	0.999304	0.672264	6.47245	0.0109559	0.026497	0.683734	6.75236	0.00936239	0.0308855	-0.0114695	0.00196408	0.964651	0.997898	1.15467	15.9887	6.37e-05	0.000176647	1.38467	23.0549	1.57e-06	1.91e-05	-0.229997	0.683286
785603	TBK1 binding protein 1	TBKBP1	ENSBTAG00000011280	-0.125892	0.668212	0.413676	0.999936	0.0301246	0.0384315	0.844579	1	-0.095767	0.387033	0.533863	0.999615	-0.244511	2.61075	0.106142	0.301354	-0.231996	2.35062	0.125234	0.300437	-0.0125151	0.00675838	0.93448	0.999304	1.14268	54.2199	1.79e-13	9.42e-12	0.913061	34.9253	3.43e-09	1.23e-07	0.229618	2.2912	0.13011	0.997898	1.15434	48.6524	3.06e-12	2.82e-11	0.994177	36.2332	1.75e-09	5.33e-08	0.160166	0.976121
789605	serine/threonine-protein kinase 38-like	LOC789605	NA	-0.48037	2.00888	0.156381	0.999936	0.185739	0.315461	0.574348	1	-0.294631	0.747039	0.387415	0.999615	-0.00379292	0.000102741	0.991913	0.99687	0.136857	0.205911	0.649991	0.806554	-0.14065	0.211912	0.645273	0.999304	0.26876	0.72489	0.394545	0.506646	0.290937	0.869292	0.351151	0.496637	-0.0221773	0.00477794	0.944892	0.997898	1.15302	11.5982	0.000660141	0.00152857	0.958275	7.95444	0.00479694	0.0170661	0.19475	0.358107
281161	fibroblast growth factor 2 (basic)	FGF2	ENSBTAG00000005691	-0.118392	0.167442	0.682395	0.999936	-0.0624457	0.0468044	0.82872	1	-0.180837	0.392756	0.530854	0.999615	-0.535299	3.48648	0.0618721	0.220828	-0.482683	2.83072	0.0924767	0.246374	-0.0526164	0.033009	0.855831	0.999304	0.0137889	0.00237131	0.961161	0.972091	-0.0309137	0.0121679	0.912165	0.946831	0.0447026	0.0253896	0.8734	0.997898	1.14848	14.342	0.000152426	0.000395755	0.833219	7.66409	0.00563306	0.0195543	0.31526	1.14401
104975913	uncharacterized LOC104975913	LOC104975913	NA	0.0752309	0.0643497	0.799749	0.999936	0.0120512	0.00154504	0.968646	1	0.0872821	0.0861708	0.769103	0.999615	0.211825	0.527767	0.467547	0.703253	0.174307	0.350741	0.553694	0.740054	0.0375181	0.0153848	0.901287	0.999304	0.896724	8.18961	0.00421311	0.0115756	0.887427	8.03954	0.00457671	0.0172841	0.0092968	0.000889234	0.976211	0.998438	1.14694	12.6999	0.000365681	0.00089077	0.648349	3.91149	0.0479571	0.108869	0.498586	2.50802
615419	vasohibin 1	VASH1	ENSBTAG00000008735	0.0308524	0.0435946	0.83461	0.999936	-0.0361607	0.0598804	0.806685	1	-0.00530835	0.00129165	0.971331	0.999615	-0.053434	0.131084	0.717311	0.866604	-0.0905831	0.376658	0.539397	0.72888	0.0371491	0.0633323	0.801305	0.999304	0.776833	27.2585	1.78e-07	1.72e-06	0.718601	23.2992	1.39e-06	1.99e-05	0.0582319	0.155377	0.693449	0.997898	1.146	52.543	4.21e-13	4.49e-12	0.809167	26.5169	2.61e-07	4.11e-06	0.336835	4.65419
521224	RAS p21 protein activator 4B	RASA4B	ENSBTAG00000005448	0.0351593	0.0288633	0.865095	0.999936	0.133338	0.414555	0.519667	1	0.168498	0.661732	0.415949	0.999615	0.0508584	0.061827	0.803631	0.913916	0.196922	0.926299	0.335827	0.554421	-0.146064	0.510648	0.474859	0.999304	1.01469	24.133	8.99e-07	7.08e-06	1.00095	23.4481	1.28e-06	1.86e-05	0.0137327	0.00454115	0.946273	0.997898	1.14425	26.9631	2.07e-07	8.8e-07	1.4137	40.7813	1.7e-10	6.89e-09	-0.269454	1.55629
104968520	splicing factor 3A subunit 2-like	LOC104968520	NA	0.272381	0.512053	0.474251	0.999936	-0.367552	0.972566	0.324041	1	-0.0951703	0.0672552	0.795376	0.999615	0.0916183	0.0592718	0.807651	0.916209	0.402148	1.15343	0.282833	0.499618	-0.31053	0.683904	0.408246	0.999304	0.697877	4.15258	0.0415713	0.0813771	0.402624	1.36382	0.242877	0.379139	0.295253	0.752234	0.38577	0.997898	1.14406	10.3722	0.00127929	0.00279838	0.554541	2.32797	0.127067	0.230225	0.589517	2.82241
617927	syntrophin, beta 1 (dystrophin-associated protein A1, 59kDa, basic component 1)	SNTB1	ENSBTAG00000044126	0.323861	0.589975	0.442429	0.999936	-0.290505	0.472571	0.491807	1	0.0333555	0.00602016	0.938154	0.999615	0.107415	0.0668978	0.795908	0.910661	-0.0271812	0.00446068	0.94675	0.974247	0.134596	0.105955	0.744798	0.999304	0.693892	2.80058	0.0942302	0.159424	0.636228	2.3482	0.125427	0.233786	0.0576644	0.022522	0.880707	0.997898	1.14326	7.18143	0.00736618	0.0137097	0.827491	3.71974	0.0537727	0.119027	0.315767	0.6396
281141	enolase 1, (alpha)	ENO1	ENSBTAG00000013411	-0.0200648	0.023566	0.877994	0.999936	0.0313294	0.0574644	0.810549	1	0.0112646	0.00742765	0.93132	0.999615	0.0270823	0.042941	0.835836	0.929414	0.0488284	0.139555	0.708724	0.844879	-0.0217461	0.0276913	0.867837	0.999304	0.834635	40.1357	2.37e-10	5.05e-09	0.815039	38.2689	6.16e-10	2.78e-08	0.0195965	0.0224232	0.880967	0.997898	1.14001	66.5187	3.47e-16	6.49e-15	0.917193	43.3332	4.62e-11	2.16e-09	0.22282	2.60897
614675	PDZ and LIM domain 1	PDLIM1	ENSBTAG00000011182	0.0414583	0.0482906	0.826065	0.999936	0.102136	0.293072	0.588258	1	0.143594	0.578789	0.446788	0.999615	0.21125	1.22318	0.268737	0.519538	0.179833	0.869034	0.351223	0.568217	0.0314167	0.0265704	0.870515	0.999304	0.96047	24.151	8.91e-07	7.01e-06	0.912263	21.9062	2.86e-06	3.62e-05	0.0482074	0.0647147	0.799194	0.997898	1.13916	29.3355	6.09e-08	2.84e-07	0.890699	17.7742	2.49e-05	0.000202416	0.248458	1.50886
518469	glycerophosphocholine phosphodiesterase GDE1 homolog (S. cerevisiae)	GPCPD1	ENSBTAG00000008293	-0.0552272	0.0959452	0.756751	0.999936	-0.117046	0.431052	0.511473	1	-0.172273	0.932934	0.334102	0.999615	0.212586	1.41826	0.23369	0.478026	0.288738	2.61662	0.105749	0.269125	-0.0761522	0.182348	0.669363	0.999304	1.05931	34.2554	4.83e-09	7.17e-08	0.69577	14.956	0.000110049	0.000783847	0.363537	4.10658	0.0427167	0.997898	1.13557	35.2915	2.84e-09	1.65e-08	0.699111	13.5786	0.000228782	0.00133041	0.436464	5.33294
101907978	uncharacterized LOC101907978	LOC101907978	NA	-0.637309	3.66531	0.0555564	0.999936	0.746002	4.85845	0.0275111	0.877238	0.108693	0.100061	0.751756	0.999615	0.119463	0.141884	0.706415	0.861321	0.542415	2.94421	0.0861857	0.235811	-0.422952	1.79837	0.17991	0.999304	1.68946	26.712	2.36e-07	2.2e-06	1.36007	17.3705	3.08e-05	0.000272679	0.32939	1.10159	0.293918	0.997898	1.13493	10.6131	0.00112292	0.00248572	1.79714	26.1095	3.23e-07	4.89e-06	-0.662212	3.85145
534536	activin A receptor type II-like 1	ACVRL1	ENSBTAG00000013843	0.0831923	0.105204	0.745672	0.999936	0.0104869	0.00163438	0.967752	1	0.0936792	0.133925	0.714396	0.999615	-0.386914	2.43527	0.118634	0.323938	-0.364505	2.15081	0.142495	0.327445	-0.0224087	0.00795376	0.928936	0.999304	-0.265581	1.20988	0.271355	0.37855	0.225211	0.879113	0.348445	0.493888	-0.490791	4.19337	0.0405822	0.997898	1.13483	19.6321	9.39e-06	3.03e-05	0.580873	5.20551	0.0225154	0.0597441	0.553961	4.83964
505220	protein tyrosine phosphatase, non-receptor type 9	PTPN9	ENSBTAG00000016984	0.00991224	0.00395325	0.949866	0.999936	-0.0319375	0.0410342	0.839472	1	-0.0220252	0.0195261	0.888869	0.999615	0.319713	4.11199	0.0425803	0.174587	0.220435	1.95554	0.161991	0.35502	0.0992782	0.39736	0.528456	0.999304	1.04218	42.2115	8.19e-11	2e-09	0.927849	33.7758	6.18e-09	2.03e-07	0.114329	0.52545	0.468526	0.997898	1.13187	44.9283	2.04e-11	1.67e-10	0.850944	25.634	4.13e-07	6.02e-06	0.280926	2.83859
533266	free fatty acid receptor 4	FFAR4	ENSBTAG00000000437	-0.0290687	0.00812532	0.928175	0.999936	-0.267743	0.696079	0.404104	1	-0.296811	0.859461	0.35389	0.999615	0.367929	1.42956	0.231837	0.476789	0.245618	0.635153	0.425471	0.635254	0.122311	0.157469	0.691497	0.999304	1.06868	11.5259	0.000686314	0.00241005	0.584486	3.47779	0.0621976	0.136549	0.484191	2.43461	0.118684	0.997898	1.12884	11.1981	0.000818801	0.00186244	0.563226	2.76345	0.0964398	0.18657	0.565618	2.90988
506900	histone cluster 1, H2ac	HIST1H2AC	ENSBTAG00000039657	-0.284378	0.54316	0.461126	0.999936	-0.206178	0.290701	0.589772	1	-0.490557	1.66559	0.19685	0.999615	-0.862408	5.0432	0.0247228	0.124887	-0.317123	0.720726	0.395906	0.609996	-0.545285	1.94392	0.163244	0.999304	0.570734	2.3038	0.129058	0.20649	0.414525	1.20829	0.271671	0.412411	0.156209	0.174301	0.676317	0.997898	1.12817	8.72267	0.00314278	0.00634639	0.687995	3.22218	0.0726467	0.150714	0.440177	1.35238
512610	transmembrane channel-like 4	TMC4	ENSBTAG00000020062	0.189886	0.696461	0.403975	0.999936	-0.116622	0.263054	0.608029	1	0.0732642	0.106459	0.744212	0.999615	-0.198509	0.790841	0.373846	0.622655	0.210352	0.912896	0.339347	0.557938	-0.408862	3.34125	0.0675633	0.994166	0.981356	16.0208	6.27e-05	0.000300202	0.846503	11.9288	0.00055274	0.00302058	0.134853	0.334254	0.563165	0.997898	1.12595	16.1141	5.96e-05	0.000166426	0.8721	9.50779	0.00204601	0.00846657	0.253849	0.889415
510767	cytochrome c, somatic	CYCS	ENSBTAG00000022613	-0.107791	0.502382	0.478456	0.999936	0.0764301	0.252761	0.615138	1	-0.0313606	0.0425625	0.836551	0.999615	0.303661	3.98657	0.0458643	0.182969	0.587252	14.8384	0.000117123	0.00230039	-0.283591	3.48665	0.0618658	0.98439	0.77777	25.761	3.86e-07	3.37e-06	0.672574	19.3241	1.1e-05	0.00011354	0.105196	0.479624	0.488593	0.997898	1.12417	47.3762	5.86e-12	5.16e-11	0.834533	26.4184	2.75e-07	4.28e-06	0.289641	3.23708
523131	tumor necrosis factor, alpha-induced protein 8-like 3	TNFAIP8L3	ENSBTAG00000010472	0.000943809	1.63e-05	0.996777	0.999936	-0.0119903	0.00226516	0.96204	1	-0.0110464	0.00189119	0.965313	0.999615	-0.392031	2.46621	0.116318	0.319523	-0.421575	2.85267	0.0912223	0.244345	0.0295436	0.0139977	0.905821	0.999304	0.434828	3.04734	0.0808693	0.140821	0.281334	1.28476	0.257016	0.395661	0.153494	0.379561	0.537838	0.997898	1.12191	17.5264	2.83e-05	8.38e-05	0.587448	4.98023	0.0256385	0.0663932	0.534462	4.07818
100139766	leukocyte immunoglobulin-like receptor subfamily B member 3	LOC100139766	ENSBTAG00000019348	-0.107067	0.35878	0.549185	0.999936	0.227991	1.60951	0.204561	1	0.120924	0.453196	0.500821	0.999615	0.298142	2.82551	0.0927771	0.278633	0.288489	2.64494	0.10388	0.265929	0.00965323	0.00293608	0.956787	0.999304	1.06645	35.4613	2.6e-09	4.2e-08	0.795509	19.9549	7.93e-06	8.57e-05	0.270938	2.38047	0.122861	0.997898	1.12128	35.8223	2.16e-09	1.28e-08	0.697191	13.8795	0.000194917	0.00117163	0.424086	5.26778
104976034	uncharacterized LOC104976034	LOC104976034	NA	-0.383763	0.652018	0.419392	0.999936	0.401072	0.716253	0.397376	1	0.0173095	0.00146114	0.969508	0.999615	0.0642703	0.0163638	0.898211	0.958594	0.403388	0.719997	0.396145	0.609996	-0.339118	0.535469	0.464317	0.999304	1.70652	13.432	0.000247371	0.000993422	2.28389	24.5487	7.25e-07	1.14e-05	-0.577372	1.9871	0.158644	0.997898	1.12062	6.16078	0.0130614	0.0229488	1.6561	13.5473	0.000232629	0.00134657	-0.535481	1.58208
101904856	tyrosine-protein kinase RYK-like	LOC101904856	NA	-0.048904	0.0249704	0.874441	0.999936	0.420287	1.86711	0.171806	1	0.371383	1.45693	0.227419	0.999615	0.31435	1.06441	0.302211	0.554951	0.558762	3.33792	0.0677	0.201555	-0.244412	0.658475	0.417099	0.999304	0.655625	3.77201	0.0521171	0.0979445	0.205475	0.366668	0.544826	0.675364	0.450149	1.81026	0.178477	0.997898	1.11937	9.66739	0.00187568	0.00395697	0.527823	1.95388	0.162169	0.277721	0.591547	2.74506
505632	macrophage receptor with collagenous structure	MARCO	ENSBTAG00000018473	-0.165804	0.208083	0.648274	0.999936	0.134155	0.137261	0.711019	1	-0.031649	0.00758828	0.930584	0.999615	0.238396	0.437047	0.508551	0.733106	0.69322	3.65828	0.055791	0.17775	-0.454825	1.5762	0.209309	0.999304	0.919057	6.36094	0.011666	0.0279995	0.46859	1.68534	0.194217	0.322227	0.450467	1.60444	0.205276	0.997898	1.1185	8.05273	0.00454351	0.00889031	1.03092	6.86602	0.00878502	0.0282092	0.0875813	0.0525511
281057	CD44 molecule (Indian blood group)	CD44	ENSBTAG00000011578	-0.0691599	0.298695	0.584701	0.999936	0.055164	0.190041	0.662882	1	-0.0139959	0.0122331	0.911931	0.999615	0.329391	6.75931	0.00932598	0.0667688	0.291711	5.30003	0.021325	0.0933684	0.0376792	0.0886348	0.76592	0.999304	0.810189	40.2694	2.21e-10	4.77e-09	0.732961	33.0493	8.99e-09	2.8e-07	0.0772286	0.371007	0.542456	0.997898	1.11417	67.9272	1.7e-16	3.44e-15	0.913023	45.8319	1.29e-11	7.15e-10	0.201146	2.27042
781864	cytotoxic and regulatory T cell molecule	CRTAM	ENSBTAG00000005193	0.129774	0.159568	0.689555	0.999936	0.0299596	0.00830296	0.927397	1	0.159734	0.240072	0.624154	0.999615	0.263058	0.664837	0.414857	0.66026	0.0214173	0.00457191	0.946091	0.973887	0.241641	0.547487	0.459346	0.999304	0.501351	2.10454	0.146862	0.229835	0.183951	0.285679	0.593003	0.714833	0.3174	0.881432	0.34781	0.997898	1.11361	10.4123	0.00125178	0.00274166	0.665287	3.60998	0.0574339	0.125082	0.448322	1.6995
101905290	uncharacterized LOC101905290	LOC101905290	NA	-0.123942	0.134476	0.713835	0.999936	0.556158	2.8136	0.0934685	1	0.432216	1.66471	0.196969	0.999615	0.452015	1.94783	0.16282	0.389775	0.783495	5.90545	0.0150941	0.0735923	-0.331481	1.11322	0.291383	0.999304	0.57862	2.85265	0.0912232	0.155399	0.461648	1.81305	0.178143	0.302464	0.116973	0.124666	0.724028	0.997898	1.11337	10.0514	0.00152235	0.00327333	0.375956	1.08344	0.297929	0.435592	0.737418	4.46946
513303	target of myb1 (chicken)-like 1	TOM1L1	ENSBTAG00000007013	-0.0349546	0.016498	0.897797	0.999936	0.109075	0.159973	0.689181	1	0.0741206	0.073986	0.785619	0.999615	-0.282194	1.06244	0.302658	0.555107	-0.0170257	0.00426249	0.947945	0.974782	-0.265168	0.92925	0.335058	0.999304	0.300667	0.958252	0.327628	0.439041	0.171415	0.309628	0.577908	0.702605	0.129252	0.178797	0.672409	0.997898	1.11327	14.0771	0.000175466	0.000449684	0.388897	1.58176	0.208507	0.334649	0.72437	5.88864
790181	leukocyte immunoglobulin-like receptor subfamily A member 6	LOC790181	NA	0.0130694	0.00253124	0.959874	0.999936	0.0363129	0.0205364	0.886049	1	0.0493824	0.0380069	0.845429	0.999615	0.14843	0.366744	0.544784	0.758239	-0.208407	0.694465	0.40465	0.617726	0.356837	2.01938	0.155302	0.999304	1.38262	33.0606	8.93e-09	1.23e-07	1.0578	19.2269	1.16e-05	0.000118678	0.324822	1.99079	0.158259	0.997898	1.11308	18.2426	1.94e-05	5.95e-05	0.734657	7.56656	0.00594612	0.0204366	0.378422	2.11085
617678	palladin, cytoskeletal associated protein	PALLD	ENSBTAG00000001081	-0.252323	1.09939	0.2944	0.999936	0.0417043	0.0290363	0.864695	1	-0.210619	0.751849	0.385892	0.999615	-0.296829	1.61578	0.203682	0.444266	-0.203567	0.750593	0.386288	0.602273	-0.0932626	0.154608	0.69417	0.999304	1.01033	17.4108	3.01e-05	0.000157061	0.716748	8.64057	0.00328758	0.0131494	0.293586	1.57958	0.208822	0.997898	1.11282	20.4411	6.15e-06	2.04e-05	0.931681	13.9897	0.000183816	0.00111519	0.181134	0.555471
539035	ring finger protein 13	RNF13	ENSBTAG00000011147	0.0220872	0.0270306	0.869409	0.999936	0.027651	0.0423646	0.836926	1	0.0497382	0.137081	0.7112	0.999615	0.401484	8.89425	0.00286071	0.030913	0.478581	12.6186	0.000381918	0.00539624	-0.0770965	0.329264	0.566093	0.999304	1.08268	63.216	1.85e-15	1.75e-13	0.876	41.793	1.01e-10	6.32e-09	0.206679	2.35229	0.125099	0.997898	1.11278	60.156	8.76e-15	1.26e-13	0.862324	36.4612	1.56e-09	4.78e-08	0.250451	3.11746
532494	insulin-like growth factor binding protein, acid labile subunit	IGFALS	ENSBTAG00000033299	0.345177	2.33719	0.126317	0.999936	-0.165744	0.533991	0.464934	1	0.179433	0.651358	0.419627	0.999615	-0.749972	9.1797	0.00244714	0.0278541	-0.748534	8.7537	0.00308974	0.024566	-0.00143808	2.45e-05	0.996052	0.999304	0.589246	7.02894	0.00802028	0.0202846	0.612745	7.71446	0.00547801	0.0199652	-0.0234998	0.0115728	0.914331	0.997898	1.1126	22.7712	1.82e-06	6.58e-06	1.02752	19.2394	1.15e-05	0.000105466	0.0850778	0.143963
789694	nuclear fragile X mental retardation-interacting protein 2	LOC789694	ENSBTAG00000025165	0.272032	1.07762	0.29923	0.999936	-0.139778	0.283662	0.594311	1	0.132253	0.267048	0.605319	0.999615	0.124865	0.256399	0.612605	0.804638	0.302016	1.51262	0.21874	0.430377	-0.177151	0.528969	0.467041	0.999304	0.89427	11.6414	0.000644985	0.00228237	0.505542	3.56223	0.0591084	0.131396	0.388728	2.39783	0.121503	0.997898	1.11189	14.1699	0.000167019	0.000430022	1.03178	11.9191	0.00055562	0.00283072	0.0801152	0.0818956
507426	poly (ADP-ribose) polymerase family, member 3	PARP3	ENSBTAG00000000671	-0.258329	1.3468	0.245838	0.999936	-0.0471945	0.044904	0.832181	1	-0.305524	1.86328	0.172246	0.999615	0.366562	2.72413	0.0988421	0.289882	0.585591	6.92239	0.00851233	0.0488052	-0.219029	0.97619	0.323141	0.999304	1.03319	20.9927	4.61e-06	2.97e-05	0.808143	12.9277	0.000323756	0.00194717	0.225046	1.0231	0.311786	0.997898	1.10704	21.3793	3.77e-06	1.3e-05	1.04065	18.8566	1.41e-05	0.000124699	0.0663887	0.0789425
521854	nidogen 2 (osteonidogen)	NID2	ENSBTAG00000021945	0.0367854	0.0218101	0.882593	0.999936	-0.0590262	0.0564017	0.812276	1	-0.0222408	0.00814005	0.928111	0.999615	0.0427666	0.0292287	0.864252	0.941544	0.019502	0.00608346	0.937831	0.969411	0.0232646	0.00841554	0.926908	0.999304	0.868463	11.7794	0.000598894	0.00213836	0.672333	7.11324	0.00765168	0.0262141	0.19613	0.640272	0.423612	0.997898	1.10629	16.5654	4.7e-05	0.000133521	0.663488	5.91625	0.0150019	0.0435919	0.442799	2.75782
104976042	uncharacterized LOC104976042	LOC104976042	NA	0.0135316	0.00189052	0.965319	0.999936	0.0985888	0.100079	0.751734	1	0.11212	0.13012	0.718308	0.999615	0.188663	0.322503	0.570107	0.775666	0.170655	0.261422	0.609145	0.777542	0.0180075	0.00323	0.954678	0.999304	0.189258	0.306308	0.579954	0.676719	0.20081	0.350883	0.553614	0.68273	-0.0115511	0.00116017	0.972828	0.998074	1.10095	7.3482	0.00671299	0.0126056	0.824145	3.94333	0.0470576	0.107246	0.276809	0.510695
510644	MICAL-like 2	MICALL2	ENSBTAG00000003049	0.134332	0.0829351	0.773359	0.999936	-0.199213	0.179052	0.672189	1	-0.0648807	0.0209394	0.884944	0.999615	-0.168225	0.153386	0.69532	0.855812	-0.420995	0.948119	0.330199	0.549247	0.25277	0.331197	0.564955	0.999304	0.883848	4.44999	0.0349014	0.0703453	0.489427	1.37093	0.241653	0.377881	0.394421	0.940008	0.332276	0.997898	1.10072	5.38642	0.020294	0.0342097	0.76234	2.637	0.104401	0.198243	0.338378	0.545589
527211	spermine oxidase	SMOX	ENSBTAG00000001112	0.214752	0.553577	0.45686	0.999936	-0.182658	0.399959	0.52711	1	0.0320945	0.0126548	0.910432	0.999615	-0.0935931	0.112508	0.737306	0.878877	-0.186876	0.437014	0.508567	0.705143	0.0932826	0.10648	0.744187	0.999304	1.14214	14.371	0.000150094	0.000644755	0.938605	9.73661	0.00180633	0.00805881	0.203534	0.521283	0.470295	0.997898	1.0975	12.1692	0.000485852	0.0011557	0.645977	3.96531	0.0464469	0.106187	0.451525	2.17069
517559	histone deacetylase 4	HDAC4	ENSBTAG00000017764	0.106832	0.428057	0.512944	0.999936	-0.025968	0.0252838	0.873662	1	0.0808642	0.246416	0.61961	0.999615	0.110488	0.467624	0.494082	0.722761	0.090441	0.312694	0.576032	0.755599	0.0200466	0.0154105	0.901205	0.999304	1.25225	56.5862	5.38e-14	3.35e-12	0.954295	33.2379	8.15e-09	2.58e-07	0.297955	3.37414	0.0662273	0.997898	1.09656	37.9992	7.08e-10	4.47e-09	0.856771	23.0455	1.58e-06	1.92e-05	0.239788	1.88178
525655	ubiquitin specific peptidase 12	USP12	ENSBTAG00000017179	0.0264079	0.0468061	0.828717	0.999936	0.141931	1.35246	0.244849	1	0.168339	1.90047	0.168025	0.999615	0.477813	15.2145	9.6e-05	0.00280909	0.450572	13.5312	0.000234634	0.00380767	0.0272402	0.0498408	0.823341	0.999304	0.839069	46.3014	1.01e-11	3.11e-10	0.696161	32.0138	1.53e-08	4.39e-07	0.142908	1.36488	0.242693	0.997898	1.09606	70.6715	4.22e-17	9.5e-16	0.799487	37.8963	7.46e-10	2.54e-08	0.296571	5.28972
786299	NKG2D ligand 3-like	LOC786299	NA	-0.0792977	0.0518647	0.81985	0.999936	-0.0729726	0.046054	0.830078	1	-0.15227	0.196961	0.657185	0.999615	-0.175175	0.266146	0.605929	0.800458	-0.0799769	0.058919	0.808213	0.902923	-0.0951982	0.0749452	0.784268	0.999304	1.62515	17.9652	2.25e-05	0.000121653	1.31674	11.8053	0.000590612	0.0031849	0.308413	0.790831	0.373849	0.997898	1.095	6.62244	0.0100702	0.0181578	0.705694	2.64543	0.103848	0.197463	0.38931	0.907865
784675	KIAA1462 ortholog	KIAA1462	ENSBTAG00000001204	0.0600203	0.0498982	0.823241	0.999936	0.119424	0.195873	0.658073	1	0.179444	0.444689	0.504868	0.999615	0.516949	3.44624	0.0633959	0.224335	0.824646	8.91822	0.00282339	0.0229898	-0.307697	1.29127	0.255814	0.999304	0.279788	0.828786	0.362624	0.475603	0.366834	1.46046	0.226856	0.360843	-0.087046	0.0831213	0.773111	0.997898	1.09394	9.63489	0.00190916	0.00402087	1.08437	9.5936	0.00195257	0.00813569	0.00956321	0.000792174
281246	interleukin 10	IL10	ENSBTAG00000006685	0.113243	0.167249	0.682568	0.999936	0.337418	1.48102	0.223615	1	0.450662	2.63247	0.104699	0.966533	1.21016	18.138	2.05e-05	0.000943982	1.3173	21.4768	3.58e-06	0.000170757	-0.107142	0.149465	0.699047	0.999304	0.813811	8.2572	0.00405907	0.0112258	0.57114	4.09966	0.0428917	0.102767	0.242671	0.758551	0.383782	0.997898	1.09081	12.9537	0.000319289	0.000786321	0.841619	7.90545	0.00492861	0.0174361	0.24919	0.702856
317756	G protein-coupled bile acid receptor 1	GPBAR1	ENSBTAG00000003923	-0.152659	0.319993	0.571612	0.999936	0.110339	0.168452	0.681491	1	-0.0423199	0.0246218	0.875313	0.999615	-0.0499485	0.0357033	0.85013	0.936973	0.129853	0.242465	0.622431	0.787426	-0.179802	0.461943	0.496717	0.999304	0.634041	6.38231	0.0115263	0.0277123	0.690697	7.59747	0.00584502	0.0210485	-0.0566567	0.0531558	0.81766	0.997898	1.08711	16.4123	5.1e-05	0.000143667	1.13439	17.7832	2.48e-05	0.000201696	-0.0472747	0.0330696
535744	copine VIII	CPNE8	ENSBTAG00000020914	0.0177522	0.0125511	0.910798	0.999936	-0.0217168	0.018862	0.890763	1	-0.00396464	0.000636591	0.979871	0.999615	0.428285	7.54649	0.00601272	0.0501663	0.562719	13.0098	0.000309867	0.00463298	-0.134433	0.755765	0.384657	0.999304	0.721069	21.0875	4.39e-06	2.85e-05	0.671966	18.4191	1.77e-05	0.000172126	0.0491028	0.100058	0.751761	0.997898	1.08603	42.5343	6.95e-11	5.16e-10	1.03542	38.4149	5.72e-10	2.03e-08	0.0506091	0.0954107
538983	TAF9B RNA polymerase II, TATA box binding protein (TBP)-associated factor, 31kDa	TAF9B	ENSBTAG00000000895	0.10305	0.28942	0.590593	0.999936	0.0896087	0.218113	0.640481	1	0.192659	1.00897	0.31515	0.999615	0.121987	0.405844	0.524087	0.74368	0.13412	0.490283	0.483801	0.685253	-0.0121328	0.00401516	0.949476	0.999304	1.01759	27.5643	1.52e-07	1.5e-06	1.01194	27.2371	1.8e-07	3.5e-06	0.00565673	0.000869586	0.976475	0.998496	1.08469	28.0714	1.17e-07	5.2e-07	0.709284	12.1319	0.000495654	0.0025642	0.375404	3.3982
534380	fatty acyl CoA reductase 2	FAR2	ENSBTAG00000011095	0.180592	0.667134	0.414053	0.999936	0.109903	0.245721	0.620104	1	0.290494	1.72429	0.189141	0.999615	0.0361298	0.0270746	0.869303	0.944377	0.102545	0.217475	0.640971	0.800357	-0.0664156	0.0907439	0.763234	0.999304	0.730526	10.9015	0.000960862	0.00322106	0.599353	7.35686	0.00668075	0.023485	0.131173	0.359902	0.548561	0.997898	1.08239	20.8147	5.06e-06	1.7e-05	0.566632	5.69895	0.0169751	0.0479303	0.515761	4.85953
101902701	uncharacterized LOC101902701	LOC101902701	NA	0.3122	0.298786	0.584644	0.999936	-0.308137	0.301618	0.58287	1	0.00406261	2.66e-05	0.995882	0.999736	0.175482	0.147763	0.700682	0.859666	0.266093	0.334985	0.562739	0.746748	-0.0906109	0.0394285	0.842602	0.999304	0.957696	6.09434	0.0135616	0.0317046	0.821247	4.4574	0.0347504	0.0870956	0.136448	0.129012	0.719458	0.997898	1.08122	6.52379	0.0106441	0.0190637	0.863025	4.08906	0.0431616	0.100078	0.218194	0.278322
506751	laminin, alpha 5	LAMA5	ENSBTAG00000003061	0.049121	0.0342335	0.853211	0.999936	-0.436008	2.74983	0.0972649	1	-0.386887	2.16871	0.140844	0.999615	-0.72169	7.06257	0.00787109	0.0599443	-0.751024	7.51191	0.00612925	0.0386989	0.0293334	0.0107671	0.917356	0.999304	0.642872	6.24936	0.0124238	0.0295273	0.451201	3.10234	0.0781798	0.163071	0.19167	0.573672	0.448804	0.997898	1.08066	15.9745	6.42e-05	0.000177875	0.825901	9.37456	0.00220017	0.00897601	0.254763	0.915287
617293	ELOVL fatty acid elongase 5	ELOVL5	ENSBTAG00000003359	0.0320692	0.031293	0.859588	0.999936	0.0254016	0.0196306	0.888574	1	0.0574707	0.10053	0.751195	0.999615	0.406966	5.02138	0.0250362	0.125999	0.52953	8.48967	0.00357168	0.0270804	-0.122563	0.458262	0.498437	0.999304	1.13261	37.5563	8.88e-10	1.61e-08	0.817514	20.0221	7.66e-06	8.34e-05	0.315091	2.97215	0.0847093	0.997898	1.07796	30.9799	2.61e-08	1.29e-07	0.903844	21.9489	2.8e-06	3.13e-05	0.17412	0.832024
786925	IQ motif and Sec7 domain 3	IQSEC3	ENSBTAG00000019058	-0.216545	0.566286	0.451738	0.999936	0.45566	2.46579	0.116349	1	0.239115	0.670984	0.412709	0.999615	-0.0696351	0.063973	0.800323	0.913229	0.228458	0.700074	0.402759	0.616064	-0.298093	1.1683	0.279751	0.999304	0.180723	0.404673	0.524685	0.628405	0.0611531	0.0453748	0.831316	0.892817	0.11957	0.180444	0.670992	0.997898	1.07779	12.3896	0.000431722	0.00103708	0.612631	3.86337	0.0493512	0.111357	0.465158	2.44077
504505	apolipoprotein B mRNA editing enzyme, catalytic polypeptide-like 3B	APOBEC3B	ENSBTAG00000007755	0.065354	0.1114	0.738556	0.999936	0.023852	0.014858	0.902983	1	0.089206	0.209055	0.647509	0.999615	0.269707	1.98781	0.15857	0.383839	0.126354	0.433236	0.510405	0.706512	0.143352	0.561769	0.453548	0.999304	0.317022	2.7847	0.0951684	0.160777	0.227987	1.44272	0.2297	0.363905	0.0890346	0.222918	0.636825	0.997898	1.07424	28.5364	9.2e-08	4.17e-07	0.594437	8.76035	0.0030785	0.01178	0.479801	5.78689
530657	collagen, type VI, alpha 3	COL6A3	ENSBTAG00000030190	0.0632877	0.0714307	0.789265	0.999936	0.0546957	0.0535132	0.817059	1	0.117983	0.2489	0.617851	0.999615	-0.0843666	0.127292	0.721256	0.869833	-0.107076	0.204886	0.650806	0.807108	0.0227089	0.00922145	0.923498	0.999304	0.79245	10.8903	0.000966674	0.00323663	0.620563	6.73602	0.00944851	0.0311175	0.171887	0.531109	0.466141	0.997898	1.0717	17.3496	3.11e-05	9.14e-05	1.17734	21.0272	4.53e-06	4.75e-05	-0.10564	0.178584
104973390	uncharacterized LOC104973390	LOC104973390	NA	-0.136395	0.339101	0.560348	0.999936	-0.0534722	0.0548685	0.814798	1	-0.189867	0.676228	0.410889	0.999615	-0.372236	3.31849	0.0685048	0.235262	0.129844	0.42409	0.514903	0.710308	-0.502081	6.00948	0.0142292	0.945689	0.280083	2.03919	0.153291	0.238149	0.064055	0.105001	0.745908	0.829817	0.216028	1.21643	0.270062	0.997898	1.06709	23.8681	1.03e-06	3.88e-06	0.736484	10.9305	0.000945955	0.00443716	0.330602	2.39055
523328	CD151 molecule (Raph blood group)	CD151	ENSBTAG00000019569	-0.00283457	0.000487199	0.98239	0.999936	0.112212	0.762547	0.382533	1	0.109377	0.72459	0.394642	0.999615	0.0772218	0.361319	0.547775	0.760148	0.0430512	0.112257	0.73759	0.863002	0.0341705	0.070693	0.79033	0.999304	0.655597	25.6891	4.01e-07	3.48e-06	0.551858	18.3099	1.88e-05	0.000180382	0.103739	0.651487	0.419581	0.997898	1.06578	60.0708	9.15e-15	1.31e-13	0.957922	48.7543	2.9e-12	1.93e-10	0.107856	0.631244
506012	testis expressed 12	TEX12	ENSBTAG00000016548	-0.0706235	0.175258	0.675481	0.999936	0.0224923	0.0178887	0.893601	1	-0.0481312	0.0817431	0.774949	0.999615	-0.120798	0.513322	0.473704	0.707573	0.125212	0.554921	0.456314	0.661424	-0.24601	2.11735	0.145638	0.999304	0.743396	20.3996	6.28e-06	3.89e-05	0.612163	13.8803	0.000194827	0.00127271	0.131233	0.654505	0.418507	0.997898	1.06544	36.075	1.9e-09	1.13e-08	1.16683	42.6803	6.45e-11	2.9e-09	-0.101387	0.339175
404154	interleukin 4 receptor	IL4R	ENSBTAG00000001602	-0.0406257	0.0911097	0.762771	0.999936	0.164634	1.49524	0.221405	1	0.124009	0.848552	0.356962	0.999615	0.436486	10.4426	0.00123144	0.0171893	0.365367	7.31263	0.00684717	0.0417602	0.0711192	0.278869	0.597444	0.999304	0.936671	47.057	6.9e-12	2.24e-10	0.879862	41.567	1.14e-10	6.9e-09	0.0568091	0.176519	0.674382	0.997898	1.05877	54.0367	1.97e-13	2.23e-12	0.766225	28.4837	9.45e-08	1.69e-06	0.292549	4.2207
615641	serine palmitoyltransferase, small subunit A	SPTSSA	ENSBTAG00000013981	-0.0459417	0.0883292	0.766312	0.999936	0.193644	1.56763	0.210552	1	0.147702	0.91232	0.3395	0.999615	0.641782	17.0862	3.57e-05	0.0013557	0.876365	31.6279	1.87e-08	4.05e-06	-0.234583	2.31166	0.128407	0.999304	1.11594	50.4828	1.2e-12	4.91e-11	0.845366	29.3299	6.1e-08	1.41e-06	0.270578	3.03508	0.0814826	0.997898	1.05823	40.9856	1.53e-10	1.08e-09	0.777507	22.2948	2.34e-06	2.68e-05	0.280724	2.94647
101908206	uncharacterized LOC101908206	LOC101908206	NA	0.134018	0.415439	0.519222	0.999936	-0.441798	4.5968	0.0320316	0.958786	-0.30778	2.23589	0.134839	0.999615	-0.416515	4.08923	0.0431572	0.176167	-0.496938	5.72784	0.016698	0.078858	0.0804234	0.147464	0.70097	0.999304	1.09032	25.6259	4.14e-07	3.58e-06	0.887645	16.9681	3.8e-05	0.00032342	0.202674	0.948167	0.330186	0.997898	1.05443	19.1505	1.21e-05	3.82e-05	1.0912	20.7365	5.27e-06	5.44e-05	-0.0367632	0.0255433
531906	grainyhead-like 3 (Drosophila)	GRHL3	ENSBTAG00000019791	-0.854386	4.08083	0.0433724	0.999936	-0.0202792	0.00321555	0.95478	1	-0.874666	4.51574	0.0335843	0.637482	-0.518893	3.24886	0.0714733	0.241817	-0.648812	4.92616	0.0264531	0.10743	0.129918	0.186371	0.665954	0.999304	0.68521	4.38047	0.0363531	0.0728584	0.498142	2.31368	0.12824	0.237942	0.187068	0.344813	0.557064	0.997898	1.05179	9.03272	0.0026519	0.00543071	1.22683	12.7026	0.000365151	0.00197678	-0.175037	0.28871
615661	collagen, type XXV, alpha 1	COL25A1	ENSBTAG00000017282	-0.136178	0.151061	0.697524	0.999936	0.532865	2.25044	0.133576	1	0.396687	1.21644	0.27006	0.999615	0.0976718	0.0924029	0.761144	0.89296	0.450945	2.00793	0.156478	0.347326	-0.353273	1.2242	0.268538	0.999304	0.970419	8.72746	0.00313453	0.00897289	0.755943	5.2561	0.02187	0.0607987	0.214477	0.463874	0.495819	0.997898	1.05123	7.04038	0.00796923	0.0147274	1.46617	14.4983	0.000140283	0.000888374	-0.414938	1.27734
104970208	uncharacterized LOC104970208	LOC104970208	NA	-0.424283	1.32355	0.249955	0.999936	-0.0749825	0.0440982	0.833671	1	-0.499266	1.89941	0.168144	0.999615	0.209263	0.4385	0.507847	0.732624	0.350515	1.23474	0.266487	0.48223	-0.141252	0.20133	0.653649	0.999304	0.757545	5.05607	0.0245398	0.0521589	0.307589	0.809106	0.368385	0.5151	0.449956	1.85977	0.172651	0.997898	1.05089	7.45167	0.00633776	0.0119804	0.888085	5.14241	0.0233482	0.0616825	0.162801	0.191092
533829	SRY (sex determining region Y)-box 5	SOX5	ENSBTAG00000022360	-0.212263	0.381715	0.536687	0.999936	0.379946	1.18067	0.27722	1	0.167684	0.226478	0.634148	0.999615	0.0658266	0.0313446	0.859474	0.94007	0.779145	5.08886	0.0240801	0.101246	-0.713318	4.46975	0.0345001	0.959606	-0.18774	0.25779	0.611642	0.702728	-0.218143	0.34398	0.557541	0.686049	0.0304033	0.00609063	0.937794	0.997898	1.05061	6.02443	0.0141092	0.02464	0.584927	1.80777	0.178776	0.299001	0.465684	1.26455
280958	von Willebrand factor	VWF	ENSBTAG00000012265	-0.0730963	0.0949247	0.758007	0.999936	-0.149661	0.397841	0.528206	1	-0.222757	0.881009	0.347926	0.999615	0.0451897	0.0362338	0.849034	0.936253	-0.287496	1.46211	0.226594	0.439596	0.332686	1.95781	0.161748	0.999304	1.30485	28.5511	9.13e-08	9.5e-07	1.18747	23.9117	1.01e-06	1.53e-05	0.117387	0.241935	0.622812	0.997898	1.04697	16.9554	3.83e-05	0.000110643	0.628587	6.20503	0.0127388	0.0381833	0.418386	2.76541
100140951	chromosome 26 open reading frame, human C10orf95	C26H10orf95	NA	-1.02272	3.88603	0.0486894	0.999936	1.73768	10.2309	0.00138111	0.245678	0.714955	1.72414	0.189161	0.999615	1.44658	6.38578	0.0115038	0.0758267	2.29321	16.0087	6.31e-05	0.0014484	-0.846624	2.52293	0.112202	0.999304	0.627928	0.999543	0.317421	0.428134	0.428998	0.457198	0.498936	0.635639	0.198929	0.130964	0.717434	0.997898	1.04534	1.89148	0.169035	0.225148	0.877277	1.44257	0.229723	0.360118	0.168058	0.056789
511654	chromatin assembly factor 1, subunit B (p60)	CHAF1B	ENSBTAG00000011880	0.088892	0.250305	0.616861	0.999936	-0.0838722	0.223424	0.636444	1	0.0050198	0.000820722	0.977145	0.999615	0.189937	1.13684	0.286322	0.537501	-0.102977	0.329043	0.566223	0.749127	0.292914	2.66094	0.10284	0.999304	0.395231	4.86422	0.0274191	0.0574597	0.368198	4.23949	0.0394939	0.0962945	0.0270331	0.0233665	0.878508	0.997898	1.04502	28.7297	8.32e-08	3.79e-07	0.922792	22.2051	2.45e-06	2.79e-05	0.122227	0.413003
104974515	uncharacterized LOC104974515	LOC104974515	NA	-0.236063	1.14017	0.285616	0.999936	0.339341	2.35407	0.124956	1	0.103278	0.216601	0.641642	0.999615	0.786848	12.6103	0.000383626	0.00779214	0.88475	15.8513	6.85e-05	0.00154339	-0.0979022	0.20232	0.652855	0.999304	1.00138	19.84	8.42e-06	5.05e-05	0.869593	14.9803	0.000108637	0.000776979	0.131785	0.359947	0.548536	0.997898	1.04458	18.6141	1.6e-05	4.95e-05	0.943103	15.0135	0.000106747	0.00070529	0.101472	0.181719
407151	transient receptor potential cation channel, subfamily C, member 6	TRPC6	ENSBTAG00000011227	0.112347	0.114588	0.73498	0.999936	-0.231709	0.496442	0.481068	1	-0.119363	0.133533	0.714796	0.999615	0.717334	5.45258	0.0195394	0.10737	0.816379	7.04683	0.00794057	0.0465661	-0.0990445	0.109488	0.740728	0.999304	0.948796	9.93382	0.00162269	0.00504591	0.486865	2.65488	0.103232	0.201853	0.461931	2.42843	0.119152	0.997898	1.04159	10.7667	0.00103345	0.00230088	0.721518	5.11818	0.0236765	0.0623834	0.32007	1.05511
281249	interleukin 18	IL18	ENSBTAG00000000277	-0.0425858	0.0427978	0.836106	0.999936	-0.146348	0.506176	0.476799	1	-0.188934	0.842579	0.35866	0.999615	0.0126262	0.00376441	0.951077	0.981007	0.314433	2.33445	0.12654	0.302619	-0.301806	2.15302	0.14229	0.999304	0.578306	7.80591	0.00520758	0.0139193	0.502795	5.91855	0.0149823	0.0452009	0.0755112	0.134834	0.713472	0.997898	1.04091	22.0192	2.7e-06	9.51e-06	0.793458	13.1359	0.000289696	0.00162458	0.24745	1.27478
767899	UDP-GlcNAc:betaGal beta-1,3-N-acetylglucosaminyltransferase 5	B3GNT5	ENSBTAG00000010397	0.0295709	0.0723268	0.787979	0.999936	0.0556122	0.255867	0.612974	1	0.0851831	0.600456	0.438404	0.999615	0.280155	6.4925	0.0108331	0.0728814	0.406098	13.6328	0.000222269	0.00367085	-0.125943	1.31698	0.251134	0.999304	0.810428	53.4481	2.66e-13	1.3e-11	0.629757	32.3831	1.27e-08	3.77e-07	0.18067	2.70666	0.0999298	0.997898	1.03969	78.0528	1e-18	3.07e-17	0.817281	48.151	3.95e-12	2.52e-10	0.222413	3.65305
514339	solute carrier family 6 (neurotransmitter transporter), member 12	SLC6A12	ENSBTAG00000038415	-0.614864	1.87605	0.170784	0.999936	-0.226474	0.266603	0.60562	1	-0.841339	3.52871	0.0603148	0.825424	-0.621059	1.89403	0.168748	0.398532	-0.395055	0.776088	0.37834	0.594706	-0.226003	0.246222	0.619748	0.999304	0.583193	1.60998	0.204495	0.3006	0.93355	4.24573	0.0393491	0.096003	-0.350357	0.621204	0.4306	0.997898	1.03695	4.50934	0.0337103	0.0539855	1.77138	13.2932	0.000266364	0.00151716	-0.734431	2.3882
524806	mitogen-activated protein kinase 8 interacting protein 1	MAPK8IP1	ENSBTAG00000000317	0.0199624	0.00457626	0.946066	0.999936	0.00427232	0.000218742	0.9882	1	0.0242348	0.00689106	0.933842	0.999615	-0.345556	1.53287	0.215683	0.458074	-0.568005	3.89584	0.0484059	0.162112	0.222449	0.569095	0.450619	0.999304	0.346306	1.44033	0.230085	0.330891	0.407822	2.03182	0.154036	0.272711	-0.0615154	0.0479969	0.826586	0.997898	1.03648	10.8742	0.000975156	0.00218336	0.692438	4.61465	0.0317	0.0786689	0.344046	1.27654
540944	TNF receptor-associated factor 1	TRAF1	ENSBTAG00000003012	0.0178779	0.018154	0.89282	0.999936	0.701042	27.5623	1.52e-07	0.000703516	0.71892	28.9764	7.33e-08	9.24e-05	0.573999	18.4298	1.76e-05	0.000852237	0.595461	19.7553	8.8e-06	0.000341936	-0.0214624	0.0260576	0.87176	0.999304	0.757188	31.7643	1.74e-08	2.22e-07	0.713587	28.2334	1.08e-07	2.3e-06	0.0436008	0.106928	0.74367	0.997898	1.03632	52.8202	3.66e-13	3.94e-12	0.855772	36.1342	1.84e-09	5.57e-08	0.180545	1.64235
615467	leucine rich repeat containing 32	LRRC32	ENSBTAG00000001301	-0.386813	0.840567	0.359235	0.999936	-0.0267352	0.00364011	0.95189	1	-0.413548	0.986465	0.320608	0.999615	0.0254859	0.00473757	0.945125	0.979013	-0.223657	0.326792	0.567554	0.750048	0.249143	0.404437	0.524806	0.999304	0.280305	0.473461	0.491399	0.597508	0.593716	2.20359	0.13769	0.251011	-0.313411	0.624721	0.429298	0.997898	1.03562	6.34028	0.0118026	0.0209413	0.258694	0.36463	0.545946	0.670664	0.776929	3.43213
101905046	uncharacterized LOC101905046	LOC101905046	NA	-0.0641814	0.0742946	0.785183	0.999936	0.183304	0.597169	0.43966	1	0.119123	0.253044	0.61494	0.999615	0.128496	0.297419	0.585505	0.787673	0.131746	0.311542	0.576736	0.755955	-0.00324935	0.000186094	0.989116	0.999304	0.267484	1.26704	0.260322	0.366251	0.361273	2.32564	0.127258	0.236499	-0.0937891	0.158115	0.690898	0.997898	1.0347	16.5665	4.7e-05	0.000133476	0.545903	4.61661	0.0316637	0.0786028	0.488793	3.78152
281879	inositol 1,4,5-trisphosphate receptor, type 3	ITPR3	ENSBTAG00000013245	-0.0100987	0.00201858	0.964164	0.999936	-0.0775011	0.117326	0.731953	1	-0.0875998	0.150907	0.69767	0.999615	-0.365803	2.65442	0.103262	0.296766	-0.149739	0.445805	0.504334	0.701728	-0.216063	0.919952	0.337488	0.999304	0.654238	8.52071	0.00351127	0.00990424	0.501466	4.98418	0.0255802	0.0686242	0.152772	0.473791	0.491248	0.997898	1.03389	18.5088	1.69e-05	5.21e-05	0.74118	9.53746	0.0020132	0.00835071	0.292715	1.51611
516781	NGFI-A binding protein 1 (EGR1 binding protein 1)	NAB1	ENSBTAG00000000266	-0.0123373	0.0107305	0.917496	0.999936	0.152868	1.64607	0.199495	1	0.140531	1.39144	0.238161	0.999615	0.390891	10.7298	0.00105423	0.0154788	0.384282	10.3616	0.00128662	0.0132138	0.00660851	0.00308285	0.955721	0.999304	0.828365	47.4166	5.74e-12	1.9e-10	0.726706	36.6478	1.42e-09	5.71e-08	0.101659	0.726468	0.394031	0.997898	1.02944	65.4541	5.95e-16	1.07e-14	0.782937	38.0227	6.99e-10	2.41e-08	0.246508	3.8372
100126047	nudix (nucleoside diphosphate linked moiety X)-type motif 6	NUDT6	ENSBTAG00000005695	-0.0659028	0.0681672	0.794024	0.999936	-0.026066	0.0107459	0.917437	1	-0.0919688	0.133322	0.715012	0.999615	-0.662464	6.50554	0.0107539	0.0725731	-0.401858	2.42372	0.119511	0.291171	-0.260605	0.981519	0.321824	0.999304	-0.187548	0.568946	0.450678	0.558318	-0.107236	0.187381	0.665105	0.770808	-0.0803114	0.104427	0.746581	0.997898	1.02941	14.983	0.000108484	0.00028902	0.682885	6.66542	0.00983012	0.0308931	0.346527	1.7778
616200	glyceraldehyde-3-phosphate dehydrogenase-like	LOC616200	NA	0.200442	1.10791	0.292536	0.999936	0.0406297	0.0456357	0.830839	1	0.241072	1.60473	0.205234	0.999615	-0.214546	1.26631	0.26046	0.509284	-0.41914	4.83145	0.0279451	0.111605	0.204594	1.14755	0.284063	0.999304	0.810626	17.6667	2.63e-05	0.000139384	0.891295	21.3203	3.89e-06	4.69e-05	-0.0806683	0.178967	0.672263	0.997898	1.02885	25.2876	4.94e-07	1.96e-06	1.15102	31.3567	2.15e-08	4.53e-07	-0.122172	0.365542
100126444	Purkinje cell protein 4 like 1	PCP4L1	ENSBTAG00000040512	-0.368111	0.902845	0.34202	0.999936	0.283551	0.546036	0.459942	1	-0.0845593	0.0473526	0.827736	0.999615	0.833343	5.01536	0.0251234	0.126337	0.896543	5.74581	0.016528	0.0783821	-0.0632002	0.030191	0.862058	0.999304	0.310572	0.680492	0.409417	0.52016	0.676765	3.28129	0.0700739	0.150158	-0.366194	1.01404	0.313936	0.997898	1.02752	6.73999	0.00942749	0.0171056	1.16321	8.48776	0.00357543	0.0133609	-0.135691	0.125442
787836	EGF-like module-containing mucin-like hormone receptor-like 2	LOC787836	NA	0.797966	0.659537	0.416724	0.999936	-1.01781	1.22573	0.268239	1	-0.219844	0.0609663	0.804975	0.999615	1.10818	1.69792	0.19256	0.430375	0.0930979	0.0118858	0.913185	0.957046	1.01508	1.33783	0.247417	0.999304	0.13799	0.0266047	0.870432	0.907321	0.390694	0.213907	0.643722	0.75398	-0.252704	0.0903446	0.763739	0.997898	1.02654	1.54836	0.213377	0.276305	1.23411	2.40228	0.121159	0.22213	-0.207579	0.0876486
408021	2'-5'-oligoadenylate synthetase-like	OASL	ENSBTAG00000003297	0.217774	0.397179	0.52855	0.999936	0.105063	0.093033	0.760356	1	0.322838	0.898361	0.343221	0.999615	0.205657	0.38499	0.534945	0.751964	0.14384	0.18466	0.667398	0.818396	0.0618169	0.0323878	0.857179	0.999304	-0.403098	1.59831	0.206143	0.302725	-0.273335	0.783383	0.376109	0.523001	-0.129763	0.16096	0.688274	0.997898	1.02578	10.2106	0.00139633	0.00302768	0.710061	4.70612	0.0300554	0.0753421	0.315717	0.989536
506182	TNF receptor-associated factor 3	TRAF3	ENSBTAG00000013475	-0.0169586	0.0118254	0.913405	0.999936	0.141643	0.824132	0.363975	1	0.124684	0.638296	0.424328	0.999615	0.411969	6.9688	0.00829429	0.06174	0.453332	8.4294	0.00369202	0.0276454	-0.0413634	0.0706833	0.790345	0.999304	1.20068	56.8585	4.68e-14	2.98e-12	0.914462	33.3956	7.52e-09	2.4e-07	0.286216	3.34225	0.0675221	0.997898	1.02424	37.662	8.41e-10	5.26e-09	0.91271	29.869	4.62e-08	8.94e-07	0.111528	0.456648
509241	dihydropyrimidinase	DPYS	ENSBTAG00000021887	0.0945555	0.145037	0.703324	0.999936	0.227891	0.831491	0.361842	1	0.322447	1.68079	0.194819	0.999615	-0.193583	0.625402	0.429047	0.671899	-0.277846	1.27054	0.259665	0.475625	0.084263	0.115376	0.734105	0.999304	0.329763	1.86389	0.172177	0.261746	0.351374	2.12361	0.145044	0.261328	-0.021611	0.00800113	0.928725	0.997898	1.02421	14.652	0.000129295	0.000340088	0.879741	10.8861	0.000968902	0.00452796	0.14447	0.300351
513266	CD209 molecule	CD209	ENSBTAG00000007312	-0.519894	1.50135	0.220464	0.999936	0.360316	0.717548	0.396949	1	-0.159578	0.142646	0.705665	0.999615	-0.31051	0.489449	0.484173	0.714886	-0.0806604	0.0335385	0.854692	0.927415	-0.22985	0.261492	0.609097	0.999304	-0.714563	3.10491	0.0780566	0.136902	-0.85484	4.43035	0.0353053	0.0880886	0.140277	0.112662	0.737133	0.997898	1.02414	5.79074	0.0161108	0.027748	1.23927	8.57678	0.00340477	0.0128303	-0.215133	0.283486
617654	glyceraldehyde-3-phosphate dehydrogenase pseudogene	LOC617654	ENSBTAG00000013799	-0.19071	0.705599	0.400909	0.999936	0.378215	2.75213	0.0971248	1	0.187505	0.67003	0.413041	0.999615	-0.153364	0.459971	0.497637	0.725514	-0.05175	0.0523364	0.819047	0.907906	-0.101614	0.196709	0.65739	0.999304	0.618643	7.1503	0.00749516	0.0191873	0.601156	6.79358	0.00914862	0.0303097	0.0174867	0.00609163	0.937789	0.997898	1.02377	15.6667	7.55e-05	0.00020665	1.23547	23.0518	1.58e-06	1.91e-05	-0.211696	0.734311
516188	coiled-coil domain containing 24	CCDC24	ENSBTAG00000011888	0.207059	0.330975	0.565086	0.999936	-0.09066	0.063123	0.801626	1	0.116399	0.107388	0.743138	0.999615	-0.183358	0.271135	0.602572	0.798232	-0.151018	0.181108	0.670423	0.819642	-0.0323398	0.0084181	0.926897	0.999304	0.47441	1.84023	0.174924	0.265196	0.374137	1.15063	0.283417	0.425264	0.100272	0.0850098	0.77062	0.997898	1.02134	7.24295	0.00711799	0.0132834	0.151119	0.149871	0.698659	0.789796	0.870224	5.18084
534171	SAM domain, SH3 domain and nuclear localization signals 1	SAMSN1	ENSBTAG00000002623	0.101478	0.347288	0.555652	0.999936	0.597173	11.9383	0.000549919	0.168074	0.698651	16.3041	5.39e-05	0.0120423	0.932522	28.6925	8.48e-08	1.87e-05	1.17508	45.0955	1.88e-11	1.8e-08	-0.24256	1.98048	0.15934	0.999304	1.13749	42.2443	8.06e-11	1.97e-09	0.780657	20.2598	6.76e-06	7.53e-05	0.356829	4.25792	0.0390678	0.997898	1.01092	30.0931	4.12e-08	1.98e-07	0.846225	21.2985	3.93e-06	4.2e-05	0.1647	0.819388
538798	G protein-coupled receptor 155	GPR155	ENSBTAG00000021636	-0.134778	0.374596	0.54051	0.999936	0.134896	0.375587	0.539974	1	0.000118716	3.03e-07	0.999561	0.99992	0.194176	0.780206	0.377078	0.625246	0.556994	6.39001	0.0114764	0.0603119	-0.362818	2.73127	0.098401	0.999304	0.365187	2.73253	0.0983232	0.165322	0.545629	6.12141	0.0133554	0.0412618	-0.180442	0.676865	0.410668	0.997898	1.0092	18.2589	1.93e-05	5.9e-05	1.13638	23.4152	1.31e-06	1.62e-05	-0.12718	0.298163
507213	proteasome (prosome, macropain) subunit, alpha type, 6	PSMA6	ENSBTAG00000009683	0.0891263	0.603491	0.437249	0.999936	0.00991177	0.00746433	0.931151	1	0.0990381	0.745342	0.387955	0.999615	0.374761	10.6455	0.00110341	0.0159311	0.455465	15.6982	7.43e-05	0.00164148	-0.0807034	0.494925	0.481739	0.999304	0.921357	63.0515	2.01e-15	1.88e-13	0.739165	40.8816	1.62e-10	8.98e-09	0.182192	2.51696	0.112628	0.997898	1.0084	67.8848	1.73e-16	3.5e-15	0.73951	36.6858	1.39e-09	4.36e-08	0.268886	4.90499
104973229	uncharacterized LOC104973229	LOC104973229	NA	-0.735426	4.60366	0.0319038	0.999936	0.39929	1.3827	0.239642	1	-0.336136	0.931499	0.334474	0.999615	0.202937	0.439488	0.50737	0.732088	0.20903	0.468078	0.493873	0.694133	-0.00609361	0.000485691	0.982417	0.999304	0.681776	4.22963	0.0397241	0.0785032	0.750436	5.14891	0.023261	0.0638686	-0.0686604	0.0459841	0.830205	0.997898	1.00767	7.07733	0.00780652	0.0144536	1.04512	7.67389	0.00560256	0.0194711	-0.0374593	0.0105066
104974328	uncharacterized LOC104974328	LOC104974328	NA	0.04448	0.0354789	0.850596	0.999936	-0.282034	1.47247	0.224957	1	-0.237554	1.05555	0.304232	0.999615	0.228973	1.03182	0.309731	0.562281	0.2876	1.6121	0.204197	0.412159	-0.0586269	0.0678759	0.794455	0.999304	0.719277	10.0404	0.00153143	0.00479112	0.495862	4.72963	0.0296473	0.0770331	0.223416	1.01633	0.313391	0.997898	1.00726	15.8147	6.99e-05	0.000192313	0.766965	8.99491	0.00270732	0.0106474	0.2403	0.953842
522767	netrin 1	NTN1	ENSBTAG00000012137	-0.180731	0.1611	0.688146	0.999936	-0.046528	0.0117683	0.913614	1	-0.227259	0.2618	0.608886	0.999615	0.57411	2.11622	0.145745	0.366079	0.218361	0.291211	0.589445	0.764137	0.355749	0.810776	0.367891	0.999304	1.79665	13.0039	0.000310843	0.00121116	1.79509	13.1288	0.000290791	0.00177977	0.00156474	2.1e-06	0.998844	0.999734	1.00621	3.61068	0.0574098	0.0868288	0.456713	0.690341	0.406049	0.543605	0.549493	1.11557
508041	chromosome 22 open reading frame, human C3orf62	C22H3orf62	ENSBTAG00000011894	-0.104767	0.295624	0.586639	0.999936	0.0382793	0.0395954	0.842274	1	-0.0664877	0.119139	0.72997	0.999615	0.47209	6.70535	0.00961242	0.0679271	0.461919	6.39729	0.0114295	0.0601381	0.010171	0.00312048	0.955452	0.999304	0.578012	9.27473	0.00232337	0.00691028	0.338679	3.17106	0.0749538	0.157956	0.239333	1.61362	0.203983	0.997898	1.00473	24.7068	6.67e-07	2.59e-06	0.74709	13.3854	0.000253596	0.00145338	0.257643	1.66284
618210	protein phosphatase, Mg2+/Mn2+ dependent, 1F	PPM1F	ENSBTAG00000006938	0.032553	0.050427	0.822322	0.999936	-0.033025	0.0519617	0.819684	1	-0.00047195	1.01e-05	0.997465	0.999909	-0.155827	1.18211	0.276926	0.527393	-0.218851	2.32121	0.12762	0.304455	0.0630249	0.191071	0.662026	0.999304	0.939988	40.8316	1.66e-10	3.73e-09	0.769709	27.5698	1.52e-07	3.04e-06	0.170279	1.3921	0.23805	0.997898	1.00349	41.8634	9.79e-11	7.13e-10	0.638361	16.8649	4.01e-05	0.000306834	0.36513	5.65401
531877	protein tyrosine phosphatase, non-receptor type 12	PTPN12	ENSBTAG00000003825	-0.029114	0.0712841	0.789476	0.999936	-0.0872963	0.640883	0.423391	1	-0.11641	1.1395	0.285758	0.999615	0.392328	12.9092	0.000326962	0.00683223	0.310715	8.10401	0.00441676	0.0313432	0.0816127	0.561182	0.453784	0.999304	0.839537	58.3044	2.25e-14	1.51e-12	0.707647	41.5454	1.15e-10	6.95e-09	0.13189	1.46065	0.226827	0.997898	1.00326	74.5016	6.06e-18	1.61e-16	0.822151	50.2198	1.37e-12	1.02e-10	0.18111	2.47343
510085	solute carrier family 16 (monocarboxylate transporter), member 3	SLC16A3	ENSBTAG00000017461	0.0300224	0.0213662	0.883786	0.999936	-0.0274657	0.0178997	0.893569	1	0.00255667	0.000156365	0.990023	0.999615	-0.169825	0.689002	0.406504	0.653535	-0.197402	0.930631	0.334699	0.553252	0.0275771	0.0181605	0.892801	0.999304	0.793678	14.759	0.000122163	0.000539296	0.9879	22.647	1.95e-06	2.63e-05	-0.194222	0.900481	0.342653	0.997898	0.998944	20.7435	5.25e-06	1.76e-05	1.28656	33.9434	5.67e-09	1.46e-07	-0.287614	1.76757
511671	chemokine (C-X-C motif) ligand 16	CXCL16	ENSBTAG00000031998	-0.000999459	7.26e-05	0.993199	0.999936	0.180759	2.37368	0.123396	1	0.17976	2.34813	0.125433	0.999615	0.144442	1.51525	0.218339	0.461455	0.205664	3.06997	0.0797511	0.223952	-0.061222	0.272442	0.601698	0.999304	0.795012	45.2607	1.72e-11	5.02e-10	0.69231	34.4424	4.39e-09	1.52e-07	0.102702	0.766377	0.38134	0.997898	0.997062	63.5744	1.54e-15	2.58e-14	0.733177	34.725	3.8e-09	1.04e-07	0.263884	4.53822
517724	glutathione S-transferase theta 1	GSTT1	ENSBTAG00000040298	0.00924976	0.00468353	0.945438	0.999936	0.0889095	0.432122	0.51095	1	0.0981593	0.529267	0.466915	0.999615	-0.0805543	0.368592	0.543773	0.757287	-0.222148	2.7306	0.0984423	0.256726	0.141594	1.09578	0.295194	0.999304	0.984329	53.4767	2.62e-13	1.29e-11	0.954824	50.683	1.09e-12	1.34e-10	0.029505	0.0517776	0.819999	0.997898	0.99688	48.1597	3.93e-12	3.57e-11	1.00863	49.0816	2.46e-12	1.69e-10	-0.0117502	0.00712106
504235	STEAP family member 3, metalloreductase	STEAP3	ENSBTAG00000007111	0.0136853	0.0143687	0.904587	0.999936	0.0292415	0.0656044	0.797848	1	0.0429268	0.141383	0.706909	0.999615	0.0650672	0.325198	0.5685	0.774771	0.0377066	0.10904	0.74124	0.864956	0.0273606	0.0575225	0.810455	0.999304	0.692364	36.378	1.63e-09	2.73e-08	0.648105	31.8924	1.63e-08	4.6e-07	0.044259	0.15041	0.698143	0.997898	0.995934	67.0885	2.6e-16	5.06e-15	0.77848	41.2209	1.36e-10	5.67e-09	0.217454	3.26051
281535	toll-like receptor 3	TLR3	ENSBTAG00000008682	0.155848	0.389769	0.532421	0.999936	-0.112296	0.202471	0.652734	1	0.0435524	0.0305232	0.861308	0.999615	-0.174346	0.491339	0.483331	0.714567	-0.0160819	0.00418442	0.948423	0.974985	-0.158264	0.40495	0.524544	0.999304	0.210571	0.713763	0.398197	0.50968	0.154961	0.388007	0.533349	0.665308	0.05561	0.050174	0.822761	0.997898	0.993314	13.9655	0.000186198	0.000475695	0.861219	10.4788	0.0012075	0.00545735	0.132095	0.252161
527118	paralemmin 3	PALM3	ENSBTAG00000046744	0.324973	0.545364	0.460218	0.999936	0.282894	0.403254	0.525414	1	0.607867	1.98541	0.158822	0.999615	-0.569065	1.86156	0.172445	0.40355	-0.251763	0.357338	0.549989	0.737232	-0.317302	0.547819	0.45921	0.999304	0.139189	0.131755	0.71662	0.788134	-0.2873	0.539873	0.462485	0.603803	0.426489	1.17703	0.277961	0.997898	0.990553	6.14323	0.0131916	0.0231542	1.08264	7.4003	0.00652128	0.0219832	-0.0920851	0.0495153
529618	glutamate receptor, ionotropic, AMPA 1	GRIA1	ENSBTAG00000005800	-0.224531	0.652442	0.419241	0.999936	-0.238187	0.804143	0.369858	1	-0.462717	2.94448	0.0861712	0.90922	0.109297	0.210143	0.646656	0.826563	0.332137	1.96576	0.160899	0.353575	-0.22284	0.892671	0.344754	0.999304	0.955524	11.9007	0.000561138	0.00202228	1.06312	14.9999	0.000107515	0.000770145	-0.107591	0.176556	0.67435	0.997898	0.988612	10.5422	0.00116681	0.0025722	0.378001	1.40917	0.235194	0.366377	0.610611	4.17239
281048	CD14 molecule	CD14	ENSBTAG00000015032	-0.0350798	0.044237	0.833413	0.999936	0.0886027	0.282233	0.595241	1	0.053523	0.102992	0.748269	0.999615	0.212221	1.61728	0.203471	0.444103	0.154662	0.859132	0.353982	0.570045	0.0575593	0.119009	0.730112	0.999304	0.745456	19.5707	9.69e-06	5.75e-05	0.674844	16.0726	6.1e-05	0.000480023	0.070612	0.179005	0.67223	0.997898	0.987456	30.7339	2.96e-08	1.46e-07	0.76107	18.3953	1.79e-05	0.000152701	0.226387	1.65066
507390	BCL2-like 11 (apoptosis facilitator)	BCL2L11	ENSBTAG00000024105	0.0314947	0.0429781	0.835767	0.999936	0.180274	1.40647	0.235643	1	0.211769	1.94096	0.163565	0.999615	0.335644	4.85332	0.0275929	0.133319	0.0640907	0.176786	0.67415	0.821739	0.271553	3.17574	0.0747394	0.994166	0.751492	23.7814	1.08e-06	8.32e-06	0.62332	16.4142	5.09e-05	0.000412546	0.128172	0.702518	0.401939	0.997898	0.985011	36.3759	1.63e-09	9.75e-09	0.646523	15.7669	7.16e-05	0.000506147	0.338488	4.37676
785924	receptor tyrosine kinase-like orphan receptor 2	ROR2	ENSBTAG00000005092	0.0152009	0.0024963	0.960152	0.999936	-0.260129	0.779074	0.377424	1	-0.244928	0.709058	0.399757	0.999615	-0.262792	0.783577	0.376049	0.624499	-0.232587	0.603631	0.437196	0.644825	-0.0302054	0.0096963	0.921559	0.999304	0.549261	3.80094	0.0512238	0.0965404	0.480374	2.92353	0.0872969	0.17729	0.0688868	0.0636825	0.800768	0.997898	0.983826	11.2096	0.000813739	0.00185153	1.12323	14.4462	0.000144217	0.000908724	-0.139402	0.247565
617574	lipase, member I	LIPI	ENSBTAG00000038512	-0.0360711	0.0120775	0.91249	0.999936	-0.033887	0.0113264	0.915245	1	-0.0699581	0.0467233	0.828866	0.999615	0.47392	1.99178	0.158155	0.3833	0.583475	3.0556	0.0804594	0.225403	-0.109554	0.107136	0.743428	0.999304	0.797578	5.70674	0.0168999	0.0382143	0.604723	3.2588	0.0710409	0.151762	0.192855	0.352746	0.552563	0.997898	0.983126	7.21025	0.00724884	0.0135131	0.850047	5.41485	0.0199662	0.0543625	0.133079	0.138177
521363	GC-rich sequence DNA-binding factor 2	GCFC2	ENSBTAG00000008048	0.00817298	0.00348629	0.952916	0.999936	-0.0522481	0.142731	0.705581	1	-0.0440752	0.101572	0.749951	0.999615	0.331887	5.73423	0.0166374	0.095873	0.385346	7.71257	0.00548375	0.0360427	-0.0534594	0.149542	0.698973	0.999304	0.815346	33.9965	5.52e-09	8.06e-08	0.727335	27.0672	1.97e-07	3.79e-06	0.088011	0.405473	0.524276	0.997898	0.980949	43.6319	3.96e-11	3.07e-10	0.733091	24.2856	8.31e-07	1.11e-05	0.247858	2.84728
532275	NIPA-like domain containing 4	NIPAL4	ENSBTAG00000020213	0.0223286	0.00450289	0.946499	0.999936	0.468799	1.46696	0.225825	1	0.491127	1.59972	0.205943	0.999615	0.0727995	0.0290228	0.864726	0.941544	0.37363	0.774513	0.378825	0.595063	-0.30083	0.515955	0.472572	0.999304	0.778574	3.51636	0.0607658	0.111235	0.88911	4.66749	0.0307388	0.0792165	-0.110536	0.0693142	0.792338	0.997898	0.979881	5.00936	0.0252106	0.0415535	0.391673	0.753416	0.385397	0.523022	0.588208	1.85311
538887	solute carrier family 44 (choline transporter), member 1	SLC44A1	NA	0.118943	0.727677	0.393637	0.999936	-0.00390833	0.000785826	0.977636	1	0.115035	0.680673	0.409355	0.999615	0.0640981	0.211409	0.645665	0.826059	0.0607474	0.189802	0.663082	0.81577	0.0033507	0.000577837	0.980822	0.999304	1.01357	51.6379	6.67e-13	2.89e-11	0.947528	45.273	1.71e-11	1.38e-09	0.0660403	0.22407	0.635956	0.997898	0.97908	43.2721	4.76e-11	3.64e-10	1.04248	48.874	2.73e-12	1.83e-10	-0.0633999	0.185173
540605	cAMP responsive element modulator	CREM	ENSBTAG00000016060	-0.0630797	0.0848487	0.770831	0.999936	0.186414	0.741523	0.389173	1	0.123334	0.324765	0.568758	0.999615	0.227743	1.07342	0.300175	0.552378	0.312947	2.02501	0.154728	0.344377	-0.085204	0.151243	0.697351	0.999304	0.840512	14.8366	0.000117239	0.000519711	0.713071	10.7207	0.00105942	0.00517518	0.127441	0.348359	0.555044	0.997898	0.978407	17.8596	2.38e-05	7.15e-05	0.635112	7.5194	0.00610381	0.0208443	0.343295	2.23517
528832	dehydrogenase/reductase (SDR family) member 1	DHRS1	ENSBTAG00000010234	0.0446243	0.130623	0.717787	0.999936	0.0177522	0.0206825	0.885647	1	0.0623765	0.255644	0.613129	0.999615	0.0401886	0.105904	0.744857	0.883474	0.0162253	0.0172294	0.895569	0.948768	0.0239633	0.0375461	0.846357	0.999304	0.546694	19.2505	1.15e-05	6.66e-05	0.622116	24.8865	6.08e-07	9.81e-06	-0.0754218	0.372292	0.541758	0.997898	0.975473	54.5926	1.48e-13	1.71e-12	0.782259	35.0894	3.15e-09	8.88e-08	0.193214	2.19082
784766	RNA binding motif, single stranded interacting protein 3	RBMS3	ENSBTAG00000044062	-0.174982	0.227548	0.633348	0.999936	0.0947118	0.065198	0.798461	1	-0.0802699	0.0483742	0.825917	0.999615	-0.0699563	0.0410353	0.83947	0.931068	0.117611	0.102374	0.748999	0.869362	-0.187567	0.277905	0.598077	0.999304	-0.0462707	0.0146679	0.903603	0.931671	-0.195862	0.275671	0.599553	0.720554	0.149591	0.153563	0.695153	0.997898	0.974901	5.21331	0.0224146	0.0374161	0.783121	3.30973	0.0688706	0.144449	0.19178	0.212611
514255	solute carrier family 20 (phosphate transporter), member 1	SLC20A1	ENSBTAG00000007895	-0.237615	1.85075	0.173696	0.999936	0.178467	1.04521	0.306613	1	-0.0591479	0.114733	0.734819	0.999615	0.607918	12.0131	0.000528271	0.00969545	0.524285	8.94749	0.00277851	0.0227042	0.0836332	0.229501	0.631894	0.999304	1.17551	43.3456	4.59e-11	1.21e-09	0.858392	23.5969	1.19e-06	1.75e-05	0.317117	3.24166	0.0717878	0.997898	0.974269	27.194	1.84e-07	7.89e-07	0.716882	14.8725	0.000115025	0.000750339	0.257387	1.93907
538639	NLR family, pyrin domain containing 3	NLRP3	ENSBTAG00000001273	0.251551	2.65808	0.103025	0.999936	0.499984	10.4575	0.0012215	0.239903	0.751536	23.4817	1.26e-06	0.00079533	1.01071	41.8539	9.84e-11	1.14e-07	0.993515	40.4305	2.04e-10	1.26e-07	0.0171916	0.0124209	0.91126	0.999304	1.0245	42.7919	6.09e-11	1.56e-09	0.776908	24.8733	6.12e-07	9.84e-06	0.247595	2.5424	0.110826	0.997898	0.972072	34.8729	3.52e-09	2.01e-08	0.669446	16.6735	4.44e-05	0.000334611	0.302625	3.4446
539547	hes family bHLH transcription factor 1	HES1	ENSBTAG00000000569	-0.876705	5.86452	0.0154491	0.999936	-0.0474738	0.0200873	0.887293	1	-0.924179	6.61268	0.0101255	0.34926	-0.469293	1.79016	0.180906	0.414889	-0.572243	2.5458	0.110588	0.277267	0.10295	0.0770931	0.781276	0.999304	-0.146698	0.200026	0.6547	0.738245	-0.390507	1.41165	0.234782	0.370033	0.243809	0.534303	0.464803	0.997898	0.971737	7.36984	0.0066327	0.0124683	0.12184	0.102719	0.748591	0.827493	0.849897	5.73805
282369	solute carrier family 7 (amino acid transporter light chain, L system), member 5	SLC7A5	ENSBTAG00000006731	0.294123	1.80067	0.179632	0.999936	0.0735976	0.111214	0.738767	1	0.367721	2.81859	0.0931785	0.936429	0.0665552	0.0954719	0.757333	0.890636	0.0420112	0.0376935	0.84606	0.923319	0.024544	0.0129534	0.909386	0.999304	0.49883	4.92295	0.0265022	0.055791	0.597165	7.15606	0.00747112	0.0256906	-0.0983353	0.199179	0.655385	0.997898	0.968369	17.3769	3.07e-05	9.01e-05	0.599563	6.46544	0.0109992	0.0338767	0.368806	2.55624
533156	dual adaptor of phosphotyrosine and 3-phosphoinositides	DAPP1	ENSBTAG00000007921	-0.140424	0.73051	0.392718	0.999936	0.163757	0.994608	0.318619	1	0.0233326	0.0201421	0.887141	0.999615	0.364724	4.94469	0.026171	0.129317	0.607846	13.6788	0.000216892	0.00360837	-0.243122	2.21502	0.136673	0.999304	0.424644	6.69303	0.00967907	0.0238454	0.34587	4.44446	0.0350148	0.0875685	0.0787735	0.232491	0.629683	0.997898	0.967782	30.8501	2.79e-08	1.38e-07	0.673753	14.9646	0.000109547	0.000720703	0.294028	2.89227
515310	dual specificity phosphatase 6	DUSP6	ENSBTAG00000004587	-0.109013	0.54662	0.459702	0.999936	-0.120901	0.672498	0.412182	1	-0.229914	2.43038	0.119004	0.999615	0.0123957	0.00707903	0.932948	0.974821	-0.0975867	0.438431	0.507881	0.704614	0.109982	0.55688	0.45552	0.999304	0.920903	38.1903	6.42e-10	1.22e-08	0.742068	24.9901	5.76e-07	9.37e-06	0.178834	1.46852	0.225579	0.997898	0.964883	37.6296	8.55e-10	5.34e-09	0.69194	19.486	1.01e-05	9.47e-05	0.272942	3.05581
101904248	uncharacterized LOC101904248	LOC101904248	NA	-0.254924	3.34962	0.0672205	0.999936	0.362489	6.72711	0.00949581	0.594407	0.107565	0.589862	0.442472	0.999615	0.470028	11.276	0.000785166	0.0124933	0.471494	11.3064	0.000772422	0.00912892	-0.00146625	0.000111484	0.991576	0.999304	1.00598	49.3044	2.19e-12	8.31e-11	0.858117	35.9062	2.07e-09	7.87e-08	0.147866	1.11251	0.291537	0.997898	0.963517	39.5439	3.21e-10	2.15e-09	0.805282	27.4924	1.58e-07	2.63e-06	0.158235	1.10199
101905000	uncharacterized LOC101905000	LOC101905000	NA	-0.30957	0.475272	0.490572	0.999936	0.502422	1.24195	0.265095	1	0.192853	0.182426	0.669297	0.999615	0.70075	2.64296	0.10401	0.297922	1.04004	5.8918	0.0152115	0.0739524	-0.339291	0.663695	0.415259	0.999304	1.17939	6.68239	0.00973702	0.0239626	0.910571	3.91628	0.0478205	0.111723	0.268821	0.369795	0.543116	0.997898	0.961477	3.4912	0.061696	0.0926041	0.86091	2.79076	0.0948095	0.18407	0.100568	0.0418689
790312	purine nucleoside phosphorylase	LOC790312	ENSBTAG00000012317	-0.0729884	0.021424	0.88363	0.999936	-0.00543733	0.000541567	0.981434	1	-0.0784257	0.0278246	0.867522	0.999615	0.187645	0.1558	0.693053	0.853761	0.896639	3.54854	0.0595977	0.185491	-0.708994	2.18918	0.138983	0.999304	1.06508	4.45076	0.0348857	0.0703238	0.481618	0.901767	0.342308	0.487431	0.583466	1.44669	0.22906	0.997898	0.959975	3.10058	0.0782644	0.114199	0.226567	0.162669	0.686711	0.780623	0.733408	1.69931
533907	solute carrier family 41 (magnesium transporter), member 1	SLC41A1	ENSBTAG00000005379	-0.0841941	0.260392	0.609851	0.999936	0.0713872	0.187412	0.665079	1	-0.0128069	0.00601792	0.938166	0.999615	0.025741	0.0243368	0.876031	0.948007	-0.15299	0.855045	0.355129	0.571228	0.178731	1.16557	0.280312	0.999304	0.6459	15.0455	0.000104952	0.000472028	0.5251	10.0024	0.00156335	0.00714944	0.1208	0.534624	0.464669	0.997898	0.959207	29.5483	5.45e-08	2.56e-07	0.602123	11.7377	0.000612476	0.00307902	0.357084	4.15762
282208	casein alpha s1	CSN1S1	ENSBTAG00000007695	0.334274	0.25452	0.61391	0.999936	-0.107536	0.0227876	0.880011	1	0.226739	0.129489	0.718963	0.999615	-0.601651	0.813154	0.367189	0.614937	0.114677	0.0304805	0.861404	0.93113	-0.716329	1.13815	0.286045	0.999304	0.510263	0.663898	0.415187	0.525422	0.625722	1.01108	0.314645	0.459468	-0.115459	0.0262638	0.871258	0.997898	0.958181	2.17765	0.140028	0.191267	0.588416	0.8907	0.345288	0.484375	0.369765	0.339841
505716	RELT tumor necrosis factor receptor	RELT	ENSBTAG00000016494	-0.078737	0.225224	0.635088	0.999936	0.0716763	0.186973	0.665448	1	-0.00706072	0.00181587	0.96601	0.999615	0.375181	5.20259	0.0225533	0.117992	0.301624	3.35636	0.0669458	0.19993	0.0735569	0.200832	0.65405	0.999304	0.80164	23.0301	1.59e-06	1.17e-05	0.970075	33.6947	6.45e-09	2.1e-07	-0.168435	1.05462	0.304445	0.997898	0.957987	29.4164	5.84e-08	2.72e-07	0.931644	27.9051	1.27e-07	2.2e-06	0.0263423	0.0230066
538131	ADAM metallopeptidase with thrombospondin type 1 motif, 17	ADAMTS17	ENSBTAG00000019823	0.068873	0.0299154	0.862682	0.999936	-0.015549	0.00216968	0.962848	1	0.053324	0.0151376	0.902079	0.999615	-0.177572	0.203003	0.652308	0.829433	0.271571	0.461712	0.496825	0.69629	-0.449143	1.28249	0.257437	0.999304	-0.107461	0.060826	0.805195	0.858533	-0.106937	0.0607368	0.805335	0.87401	-0.000523338	2.28e-06	0.998795	0.999734	0.956737	4.78875	0.0286463	0.046611	0.953956	4.55834	0.0327587	0.0806328	0.00278036	2.36e-05
510523	transmembrane protein 154	TMEM154	NA	0.138579	0.181343	0.670222	0.999936	-0.137383	0.178547	0.672625	1	0.00119583	1.05e-05	0.997409	0.999909	-0.451228	1.85268	0.173472	0.404191	-0.393754	1.39244	0.237994	0.452413	-0.0574746	0.0297033	0.863165	0.999304	0.138645	0.179768	0.671573	0.751882	-0.342318	1.12309	0.289255	0.431828	0.480962	2.15983	0.14166	0.997898	0.956221	7.48322	0.00622767	0.0118077	0.220508	0.414938	0.519474	0.647941	0.735714	4.4528
783612	glyceraldehyde-3-phosphate dehydrogenase-like	LOC783612	ENSBTAG00000013799	0.3631	2.95981	0.0853581	0.999936	-0.0438563	0.0426374	0.83641	1	0.319243	2.3131	0.128288	0.999615	-0.174411	0.689803	0.406231	0.6532	-0.343437	2.60475	0.106544	0.270652	0.169026	0.622393	0.43016	0.999304	0.590002	7.39251	0.00654961	0.0170179	0.887149	17.0322	3.68e-05	0.000313791	-0.297147	1.98431	0.158937	0.997898	0.952403	16.5259	4.8e-05	0.000136056	0.865771	13.3514	0.000258232	0.00147646	0.0866314	0.142294
513464	Fanconi anemia, complementation group E	FANCE	ENSBTAG00000019492	-0.00950535	0.00338361	0.953614	0.999936	-0.0314092	0.0371034	0.847255	1	-0.0409146	0.0631248	0.801624	0.999615	-0.14777	0.866473	0.351934	0.600403	-0.208581	1.70412	0.19175	0.396235	0.0608101	0.142597	0.705713	0.999304	0.638505	13.7333	0.00021068	0.000863571	0.603969	12.3361	0.000444275	0.00252636	0.0345359	0.0420221	0.837578	0.997898	0.951372	26.2592	2.99e-07	1.23e-06	0.546102	8.33847	0.00388143	0.0142965	0.40527	4.85872
513848	abhydrolase domain containing 13	ABHD13	ENSBTAG00000002432	0.259187	3.43008	0.0640191	0.999936	0.641019	20.6994	5.37e-06	0.00806109	0.900206	40.5901	1.88e-10	1.3e-06	0.851775	35.5446	2.49e-09	1.5e-06	0.989186	47.6445	5.11e-12	5.91e-09	-0.137411	0.952135	0.329177	0.999304	0.618625	18.6522	1.57e-05	8.8e-05	0.547189	14.6136	0.000131958	0.000914085	0.0714358	0.252753	0.615143	0.997898	0.950684	39.2384	3.75e-10	2.49e-09	0.58654	14.9503	0.000110382	0.000725168	0.364144	5.85039
524222	extracellular matrix protein 1	ECM1	ENSBTAG00000003806	-0.0140691	0.00891133	0.924792	0.999936	0.0981763	0.433839	0.510111	1	0.0841073	0.318355	0.572598	0.999615	0.0189991	0.0162513	0.89856	0.958596	-0.0532154	0.127393	0.72115	0.852265	0.0722146	0.234559	0.628164	0.999304	0.587202	15.2938	9.2e-05	0.000420533	0.516966	11.936	0.000550581	0.00300997	0.0702364	0.221926	0.637576	0.997898	0.94941	35.7064	2.29e-09	1.35e-08	0.871413	30.1583	3.98e-08	7.85e-07	0.0779968	0.245935
101903503	G-protein coupled receptor 39-like	LOC101903503	ENSBTAG00000047466	0.227869	0.517799	0.471782	0.999936	0.508191	2.47632	0.115572	1	0.73606	5.25562	0.021876	0.530647	-0.457644	1.79691	0.180086	0.413487	-0.40249	1.34107	0.246846	0.462461	-0.0551549	0.0241275	0.876561	0.999304	0.191345	0.40259	0.525755	0.629463	0.449125	2.25679	0.133029	0.244474	-0.257781	0.766158	0.381408	0.997898	0.94805	9.04895	0.00262846	0.00538938	0.54565	2.9333	0.0867702	0.172237	0.4024	1.66594
515155	lymphocyte-activation gene 3	LAG3	ENSBTAG00000034295	0.123469	0.147895	0.700555	0.999936	-0.244062	0.591068	0.442007	1	-0.120592	0.143278	0.705043	0.999615	-0.322342	1.00595	0.315874	0.567421	0.129046	0.16835	0.681582	0.825687	-0.451388	1.9554	0.162006	0.999304	0.0189187	0.00412926	0.948764	0.96412	0.168784	0.337218	0.561439	0.689362	-0.149865	0.265402	0.606433	0.997898	0.947021	9.98573	0.00157758	0.00338209	0.535154	3.08087	0.0792182	0.160812	0.411867	1.95657
519269	related RAS viral (r-ras) oncogene homolog 2	RRAS2	ENSBTAG00000011905	0.106211	0.358762	0.549195	0.999936	0.0560102	0.0997292	0.752155	1	0.162222	0.837978	0.359976	0.999615	0.124926	0.504061	0.477721	0.710666	0.114689	0.424261	0.514819	0.710308	0.0102375	0.00337492	0.953674	0.999304	1.06348	35.3195	2.8e-09	4.49e-08	0.89486	25.1985	5.17e-07	8.66e-06	0.168625	0.920285	0.3374	0.997898	0.943409	24.6685	6.81e-07	2.64e-06	0.700082	13.8382	0.00019924	0.00119312	0.243326	1.67644
510342	interleukin-1 receptor-associated kinase 3	IRAK3	ENSBTAG00000007636	-0.0535525	0.145925	0.70246	0.999936	0.199761	2.02612	0.154615	1	0.146208	1.085	0.297581	0.999615	0.329248	5.51689	0.0188337	0.104653	0.387532	7.64601	0.00568982	0.0368563	-0.0582844	0.174422	0.676212	0.999304	0.995132	48.9275	2.66e-12	9.91e-11	0.907682	40.7167	1.76e-10	9.69e-09	0.0874502	0.389633	0.532492	0.997898	0.942313	39.647	3.04e-10	2.05e-09	0.958118	40.8407	1.65e-10	6.74e-09	-0.0158051	0.0114038
615438	BTB (POZ) domain containing 19	BTBD19	ENSBTAG00000039529	-0.351176	3.38382	0.0658393	0.999936	0.25122	1.7453	0.186468	1	-0.0999564	0.27204	0.601966	0.999615	-0.00950504	0.00257729	0.959511	0.98456	0.0770729	0.170571	0.679605	0.824691	-0.0865779	0.213443	0.644082	0.999304	0.880718	21.4868	3.56e-06	2.38e-05	0.608799	10.2961	0.00133308	0.00624039	0.271919	2.11988	0.145398	0.997898	0.941447	20.8581	4.95e-06	1.67e-05	0.876548	18.0616	2.14e-05	0.00017748	0.0648994	0.102686
281427	prion protein	PRNP	ENSBTAG00000027937	0.0131811	0.00561336	0.940276	0.999936	0.062931	0.127866	0.720655	1	0.0761121	0.187086	0.665353	0.999615	0.639851	13.083	0.000297995	0.00647056	0.549315	9.6672	0.00187587	0.0170585	0.0905365	0.265283	0.606514	0.999304	0.874957	24.2306	8.55e-07	6.76e-06	0.691975	15.2763	9.29e-05	0.000682535	0.182981	1.07541	0.299727	0.997898	0.941155	25.1826	5.22e-07	2.06e-06	0.821167	19.231	1.16e-05	0.000105792	0.119989	0.417561
282524	solute carrier family 25 (mitochondrial carrier), member 16	SLC25A16	ENSBTAG00000023054	-0.00823298	0.00426543	0.947927	0.999936	0.041444	0.108113	0.742303	1	0.033211	0.0694972	0.79207	0.999615	0.367718	8.51329	0.00352562	0.0352745	0.617407	23.9589	9.84e-07	6.93e-05	-0.249689	3.96436	0.0464732	0.959606	0.770981	36.8455	1.28e-09	2.21e-08	0.679212	28.6853	8.51e-08	1.88e-06	0.0917694	0.533745	0.465036	0.997898	0.940701	49.0398	2.51e-12	2.35e-11	0.818151	36.9271	1.23e-09	3.91e-08	0.12255	0.850497
282608	calcium channel, voltage-dependent, alpha 2/delta subunit 1	CACNA2D1	ENSBTAG00000020569	-0.227951	0.59222	0.441562	0.999936	0.306897	1.06224	0.302705	1	0.0789464	0.0701481	0.791121	0.999615	0.61552	4.2527	0.039188	0.166241	0.705723	5.60397	0.0179199	0.082566	-0.0902035	0.0990924	0.752922	0.999304	0.771824	7.83388	0.0051276	0.013724	0.601025	4.82009	0.0281299	0.073851	0.170799	0.423306	0.515292	0.997898	0.9374	9.47251	0.00208573	0.00436626	0.828796	7.43171	0.00640846	0.0216966	0.108604	0.140322
526544	neuronal calcium sensor 1	NCS1	ENSBTAG00000008726	0.0808768	0.0748647	0.784381	0.999936	-0.391335	1.87201	0.171245	1	-0.310459	1.22044	0.269274	0.999615	0.204205	0.599197	0.438885	0.679862	0.0497928	0.03487	0.851868	0.926552	0.154412	0.330305	0.56548	0.999304	1.28864	11.9549	0.00054503	0.001975	1.12664	9.08871	0.00257192	0.0107357	0.162008	0.239563	0.624522	0.997898	0.936469	4.67233	0.0306523	0.0495517	0.544275	1.36498	0.242676	0.374625	0.392193	0.842845
280814	HCK proto-oncogene, Src family tyrosine kinase	HCK	ENSBTAG00000007932	-0.0577216	0.190402	0.662583	0.999936	0.024892	0.0354117	0.850736	1	-0.0328296	0.0616006	0.803984	0.999615	0.414983	9.80512	0.00174026	0.0217448	0.41455	9.78623	0.00175823	0.016329	0.000432378	1.07e-05	0.997391	0.999324	0.930374	48.5767	3.18e-12	1.15e-10	0.830078	38.7805	4.74e-10	2.23e-08	0.100296	0.57439	0.44852	0.997898	0.936456	44.2881	2.83e-11	2.25e-10	0.798585	32.3122	1.31e-08	3.02e-07	0.13787	0.975753
510524	cathepsin H	CTSH	ENSBTAG00000010992	-0.00740114	0.00331313	0.954099	0.999936	0.0787012	0.374675	0.540467	1	0.0713001	0.307562	0.57918	0.999615	0.238403	3.43396	0.0638687	0.225605	0.343561	7.12045	0.00762094	0.045169	-0.105159	0.669039	0.413387	0.999304	0.693565	28.7298	8.32e-08	8.73e-07	0.70102	29.3333	6.09e-08	1.41e-06	-0.00745483	0.00336055	0.953772	0.997898	0.936235	46.7279	8.16e-12	7.01e-11	0.781015	32.7726	1.04e-08	2.46e-07	0.155219	1.30875
768078	family with sequence similarity 92, member B	FAM92B	ENSBTAG00000020836	0.0544649	0.0284217	0.866121	0.999936	0.0460977	0.0206326	0.885784	1	0.100563	0.0977621	0.754532	0.999615	-0.888378	7.58288	0.00589253	0.0494909	-0.831124	6.60521	0.0101681	0.055348	-0.0572538	0.0300157	0.862455	0.999304	-0.546351	2.93569	0.0866414	0.148984	-0.399981	1.60875	0.204668	0.335314	-0.14637	0.205291	0.650483	0.997898	-1.62434	20.6622	5.48e-06	1.83e-05	-0.74075	4.7658	0.0290306	0.0733964	-0.883585	5.92173
107132298	NA	NA	NA	-0.0910489	0.137813	0.710465	0.999936	0.0292773	0.0144161	0.90443	1	-0.0617716	0.0636129	0.800874	0.999615	-0.503527	4.34187	0.0371861	0.160684	-0.361424	2.26748	0.132115	0.311697	-0.142103	0.338834	0.560503	0.999304	-1.38068	31.6572	1.84e-08	2.33e-07	-1.20265	24.5968	7.07e-07	1.11e-05	-0.178029	0.514937	0.47301	0.997898	-1.84214	49.6316	1.86e-12	1.78e-11	-1.20038	22.2949	2.34e-06	2.68e-05	-0.641765	5.91546
615507	glutathione S-transferase mu 3 (brain)	GSTM3	ENSBTAG00000001842	0.186937	0.251678	0.615896	0.999936	0.0779877	0.0426678	0.836352	1	0.264924	0.502259	0.478509	0.999615	0.114467	0.0948807	0.758062	0.890912	0.0982315	0.0710226	0.789854	0.893081	0.0162353	0.00136616	0.970516	0.999304	-3.10565	55.1858	1.1e-13	6.13e-12	-3.23079	57.8547	2.82e-14	6.12e-12	0.125143	0.0898362	0.764386	0.997898	-4.47294	88.9836	3.98e-21	2.04e-19	-3.37773	57.6117	3.19e-14	3.49e-12	-1.09522	5.88696
533089	centromere protein F, 350/400kDa	CENPF	ENSBTAG00000024449	-0.188639	0.373263	0.541231	0.999936	0.00824222	0.000731644	0.978421	1	-0.180396	0.341469	0.558982	0.999615	-0.0836625	0.074487	0.784912	0.904894	0.10221	0.11098	0.739031	0.863717	-0.185873	0.365425	0.545509	0.999304	-1.39763	20.3153	6.57e-06	4.04e-05	-0.947247	9.58857	0.00195792	0.00864338	-0.450384	2.16399	0.141278	0.997898	-1.71484	27.0973	1.93e-07	8.27e-07	-0.934763	8.36103	0.00383353	0.0141476	-0.780075	5.87781
509963	angiopoietin-like 4	ANGPTL4	ENSBTAG00000002473	-0.134842	0.276677	0.598888	0.999936	-0.0333276	0.0170898	0.895991	1	-0.168169	0.43142	0.511293	0.999615	-0.659986	6.75185	0.00936505	0.0669794	-0.69237	7.39519	0.00653984	0.0404729	0.0323846	0.0160898	0.899063	0.999304	-1.27295	25.0271	5.65e-07	4.72e-06	-0.970195	14.8533	0.000116205	0.000822621	-0.302757	1.43126	0.231558	0.997898	-1.89075	46.676	8.37e-12	7.19e-11	-1.23053	20.7635	5.2e-06	5.37e-05	-0.660211	5.87568
518168	plexin C1	PLXNC1	ENSBTAG00000011245	0.0838322	0.110618	0.739441	0.999936	0.0637639	0.0639869	0.800302	1	0.147596	0.342795	0.55822	0.999615	-0.230295	0.833214	0.361345	0.609563	-0.226423	0.804183	0.369846	0.585603	-0.00387223	0.000236541	0.987729	0.999304	-1.32712	26.608	2.49e-07	2.3e-06	-1.04654	16.7891	4.18e-05	0.000349998	-0.280582	1.2239	0.268597	0.997898	-1.67419	37.4672	9.3e-10	5.76e-09	-1.02703	14.5501	0.000136478	0.000867048	-0.647152	5.8704
104969396	uncharacterized LOC104969396	LOC104969396	NA	-0.104937	0.101237	0.75035	0.999936	0.0670343	0.0410591	0.839424	1	-0.0379026	0.0136709	0.906921	0.999615	-0.705574	4.31953	0.0376773	0.161949	-0.696885	4.23235	0.0396606	0.142047	-0.00868837	0.000488159	0.982373	0.999304	-1.08185	10.3068	0.00132541	0.00423345	-0.996041	8.90572	0.00284278	0.0116456	-0.0858079	0.0592936	0.807616	0.997898	-2.02532	31.0958	2.46e-08	1.22e-07	-1.10631	10.4536	0.00122413	0.0055235	-0.91901	5.86662
617811	Rho GTPase activating protein 11A	ARHGAP11A	ENSBTAG00000020100	0.00394666	0.00018875	0.989039	0.999936	-0.143627	0.262834	0.60818	1	-0.139681	0.249451	0.617462	0.999615	0.131703	0.225789	0.634664	0.818246	0.0719612	0.0668152	0.796032	0.895881	0.0597423	0.0461727	0.829862	0.999304	-0.960282	12.1944	0.00047933	0.00176224	-0.697844	6.52362	0.0106451	0.0342456	-0.262438	0.91677	0.338324	0.997898	-1.16622	16.018	6.27e-05	0.000174247	-0.465522	2.62982	0.104873	0.198814	-0.700696	5.83942
537455	netrin 4	NTN4	ENSBTAG00000003183	-0.211384	0.430124	0.511928	0.999936	0.102704	0.102282	0.749109	1	-0.10868	0.115277	0.734215	0.999615	-0.391701	1.42928	0.231883	0.476789	-0.164362	0.251108	0.616296	0.782997	-0.227338	0.461802	0.496783	0.999304	-1.18612	15.1899	9.72e-05	0.000441556	-0.881043	8.86929	0.00290008	0.0118419	-0.305079	0.958371	0.327598	0.997898	-1.61025	24.6249	6.96e-07	2.7e-06	-0.816243	7.06892	0.00784327	0.0256361	-0.794007	5.82696
618591	C-type lectin-like 1	CLECL1	ENSBTAG00000039980	0.261913	0.295575	0.58667	0.999936	-0.0682359	0.0203152	0.88666	1	0.193677	0.161515	0.687766	0.999615	-0.63907	1.51814	0.217901	0.460671	-0.336007	0.409724	0.52211	0.71612	-0.303063	0.339604	0.560058	0.999304	-2.47126	22.4426	2.17e-06	1.54e-05	-2.28306	19.4881	1.01e-05	0.000105766	-0.188198	0.143333	0.70499	0.997898	-3.76961	41.5229	1.17e-10	8.36e-10	-2.47418	20.4183	6.22e-06	6.26e-05	-1.29543	5.82358
508118	zinc finger and BTB domain containing 3	ZBTB3	ENSBTAG00000021329	-0.0069157	0.000856109	0.976658	0.999936	-0.369165	2.71505	0.0994056	1	-0.376081	2.81592	0.0933335	0.936429	-0.621878	7.61037	0.00580337	0.0490042	-0.546579	5.81942	0.0158502	0.0758984	-0.0752985	0.100082	0.751732	0.999304	-0.589458	7.43825	0.0063852	0.01665	-0.408432	3.70327	0.054306	0.122879	-0.181026	0.665028	0.414791	0.997898	-1.16388	24.6727	6.79e-07	2.64e-06	-0.572566	6.57307	0.0103533	0.0322091	-0.591316	5.81484
523257	V-set and immunoglobulin domain containing 10	VSIG10	ENSBTAG00000007855	-0.0363238	0.0108426	0.917068	0.999936	0.35531	1.04082	0.30763	1	0.318986	0.807717	0.368796	0.999615	-0.619369	3.71146	0.0540402	0.202348	-0.534838	2.78702	0.0950311	0.250628	-0.0845307	0.0623511	0.802818	0.999304	-0.826553	7.33749	0.00675312	0.0174911	-0.671326	4.92377	0.0264897	0.0705521	-0.155227	0.242036	0.622739	0.997898	-1.38088	16.748	4.27e-05	0.000122396	-0.527797	2.71987	0.0991059	0.19072	-0.853086	5.81331
768242	abhydrolase domain containing 12	ABHD12	ENSBTAG00000001420	0.0409988	0.0807146	0.776331	0.999936	0.0829397	0.33023	0.565524	1	0.123939	0.737347	0.390512	0.999615	-0.215756	2.2288	0.135459	0.349737	-0.236453	2.67554	0.101901	0.262797	0.0206972	0.0205125	0.886115	0.999304	-0.839715	33.2099	8.27e-09	1.15e-07	-0.725142	24.8801	6.1e-07	9.82e-06	-0.114573	0.627261	0.428362	0.997898	-1.08005	49.0568	2.49e-12	2.34e-11	-0.71219	21.5825	3.39e-06	3.68e-05	-0.367857	5.8077
101907682	uncharacterized LOC101907682	LOC101907682	NA	-0.310291	0.459191	0.498002	0.999936	1.02371	4.58407	0.0322705	0.958786	0.713418	2.16151	0.141506	0.999615	-0.324435	0.453242	0.5008	0.727525	-0.558212	1.24699	0.264128	0.479694	0.233778	0.207418	0.648799	0.999304	-1.54037	12.9002	0.000328548	0.00127158	-1.22688	8.79236	0.00302494	0.0122687	-0.313494	0.498097	0.480337	0.997898	-1.76353	12.453	0.000417326	0.00100528	-0.525925	1.32492	0.249711	0.382676	-1.23761	5.80246
100848911	pituitary tumor-transforming 1	PTTG1	ENSBTAG00000012184	0.109485	0.123491	0.725279	0.999936	-0.104519	0.114114	0.735509	1	0.00496565	0.000230363	0.98789	0.999615	-0.156617	0.248044	0.618456	0.80855	-0.0296933	0.00895954	0.924589	0.962165	-0.126924	0.160877	0.688351	0.999304	-1.11439	13.0635	0.000301102	0.00117954	-0.738365	5.90627	0.0150871	0.0454283	-0.376023	1.49453	0.221514	0.997898	-1.11203	11.6484	0.000642575	0.00149192	-0.322199	1.01428	0.31388	0.452927	-0.789828	5.76596
509715	cathepsin F	CTSF	ENSBTAG00000010994	0.0193317	0.0133235	0.908106	0.999936	0.024579	0.0215182	0.883376	1	0.0439107	0.0687551	0.793158	0.999615	-0.0988805	0.348196	0.555136	0.765444	-0.209524	1.56011	0.211649	0.420961	0.110643	0.435119	0.509488	0.999304	-1.16319	46.8163	7.8e-12	2.49e-10	-0.927816	30.0638	4.18e-08	1.03e-06	-0.235371	1.95507	0.162041	0.997898	-1.15898	41.9296	9.46e-11	6.9e-10	-0.733556	17.0433	3.65e-05	0.000282113	-0.425428	5.75444
508629	aldehyde dehydrogenase 2 family (mitochondrial)	ALDH2	ENSBTAG00000008743	-0.0347629	0.0692133	0.792486	0.999936	0.0824377	0.389201	0.53272	1	0.0476748	0.130163	0.718263	0.999615	-0.0328292	0.0616917	0.803842	0.913916	-0.0322925	0.059638	0.807069	0.902198	-0.00053668	1.66e-05	0.996751	0.999304	-0.972578	52.9773	3.37e-13	1.6e-11	-0.824272	38.3325	5.97e-10	2.71e-08	-0.148306	1.25409	0.262773	0.997898	-1.05497	55.85	7.82e-14	9.47e-13	-0.721809	26.4736	2.67e-07	4.19e-06	-0.33316	5.69017
538855	solute carrier family 16, member 13	SLC16A13	ENSBTAG00000020853	0.0883179	0.0588583	0.80831	0.999936	-0.0995945	0.0763017	0.782373	1	-0.0112765	0.000878042	0.976361	0.999615	-1.13274	7.2682	0.00701859	0.0556942	-0.654656	2.59795	0.107002	0.271378	-0.478086	1.13864	0.285939	0.999304	-0.498071	2.03309	0.153908	0.23892	-0.144152	0.178861	0.672354	0.776267	-0.353919	1.01726	0.313171	0.997898	-1.00093	7.42995	0.00641472	0.0121111	-0.110612	0.0984631	0.753682	0.831333	-0.890322	5.67704
514036	GDNF family receptor alpha 2	GFRA2	ENSBTAG00000020665	-0.0558684	0.0328901	0.856088	0.999936	0.0935143	0.0919311	0.761736	1	0.0376458	0.014901	0.902844	0.999615	-0.23466	0.573147	0.449011	0.688553	-0.271298	0.765275	0.381683	0.597737	0.0366381	0.013973	0.905903	0.999304	-1.82104	32.3114	1.31e-08	1.73e-07	-1.52349	23.0384	1.59e-06	2.23e-05	-0.297554	0.885805	0.346617	0.997898	-2.76418	63.5044	1.6e-15	2.67e-14	-1.9703	34.177	5.03e-09	1.32e-07	-0.793874	5.66036
507914	sorbin and SH3 domain containing 3	SORBS3	ENSBTAG00000014401	-0.025809	0.0112971	0.915354	0.999936	-0.0127488	0.00275638	0.958129	1	-0.0385578	0.0252059	0.873855	0.999615	-0.755882	9.51539	0.00203756	0.0245196	-0.781414	10.1189	0.00146755	0.0144365	0.0255316	0.0109131	0.9168	0.999304	-1.4432	33.4327	7.38e-09	1.03e-07	-1.22608	24.5863	7.11e-07	1.12e-05	-0.217118	0.782204	0.376468	0.997898	-1.75401	43.868	3.51e-11	2.74e-10	-1.13859	19.1452	1.21e-05	0.000110073	-0.615421	5.65452
505200	cyclin F	CCNF	ENSBTAG00000006591	-0.1936	0.256327	0.612655	0.999936	-0.0492763	0.0173504	0.895205	1	-0.242876	0.411474	0.521222	0.999615	-0.124648	0.110141	0.739984	0.880629	-0.351493	0.867977	0.351516	0.568301	0.226845	0.35685	0.550261	0.999304	-1.0505	8.58371	0.00339184	0.00960641	-0.718533	4.07986	0.0433972	0.103691	-0.331963	0.860574	0.353578	0.997898	-1.49858	15.1714	9.82e-05	0.000263441	-0.586778	2.43203	0.118879	0.21873	-0.911798	5.64389
516864	aldehyde dehydrogenase 1 family, member L2	ALDH1L2	ENSBTAG00000006326	0.766216	1.96922	0.160531	0.999936	-0.388062	0.488877	0.484429	1	0.378154	0.51698	0.472133	0.999615	0.227684	0.188834	0.663889	0.836569	0.30652	0.343225	0.557973	0.74284	-0.0788357	0.0228182	0.879931	0.999304	-1.24221	6.8282	0.00897296	0.0223358	-0.605594	1.72696	0.1888	0.315337	-0.636614	1.76512	0.183987	0.997898	-1.10595	4.98719	0.0255356	0.0420492	0.0799935	0.0288273	0.865178	0.91163	-1.18594	5.64013
538697	StAR-related lipid transfer (START) domain containing 13	STARD13	ENSBTAG00000021815	-0.0216966	0.0111913	0.91575	0.999936	-0.204559	0.996596	0.318136	1	-0.226256	1.22054	0.269254	0.999615	-0.709091	11.6066	0.000657179	0.0111608	-0.61189	8.60572	0.00335109	0.0259247	-0.0972012	0.21633	0.641851	0.999304	-1.45186	47.7101	4.94e-12	1.67e-10	-1.18451	32.3176	1.31e-08	3.87e-07	-0.26735	1.64609	0.199492	0.997898	-1.79783	64.7862	8.35e-16	1.46e-14	-1.27616	33.5359	7e-09	1.75e-07	-0.521667	5.63871
101901998	uncharacterized LOC101901998	LOC101901998	NA	0.131825	0.30762	0.579144	0.999936	0.024057	0.0102352	0.919416	1	0.155882	0.429722	0.512125	0.999615	-0.631682	6.94177	0.00842056	0.0623766	-0.546411	5.20168	0.022565	0.0971121	-0.0852714	0.127115	0.721443	0.999304	-1.27736	27.8023	1.34e-07	1.35e-06	-0.937598	15.2805	9.27e-05	0.000681531	-0.339767	2.02028	0.155211	0.997898	-1.47707	33.0923	8.79e-09	4.7e-08	-0.876461	11.9452	0.000547896	0.00280105	-0.60061	5.63814
767818	protein regulator of cytokinesis 1	PRC1	ENSBTAG00000018643	-0.0692219	0.059192	0.807778	0.999936	-0.135595	0.228755	0.632448	1	-0.204817	0.521169	0.470343	0.999615	-0.0488481	0.0300637	0.862346	0.940533	-0.0364885	0.0167488	0.897028	0.949351	-0.0123596	0.00190887	0.965151	0.999304	-0.851715	9.13673	0.00250529	0.00738179	-0.594439	4.48547	0.0341842	0.0860285	-0.257276	0.840413	0.359279	0.997898	-1.03351	12.0075	0.000529877	0.00124992	-0.326605	1.21924	0.26951	0.405129	-0.706902	5.62111
513430	HEPACAM family member 2	HEPACAM2	ENSBTAG00000012456	0.0311154	0.0085734	0.926227	0.999936	-0.0211622	0.00410039	0.948943	1	0.00995321	0.000806028	0.977351	0.999615	-0.280287	0.664372	0.415021	0.66037	-0.403477	1.30597	0.253126	0.46859	0.123189	0.116749	0.732588	0.999304	-1.34753	18.433	1.76e-05	9.72e-05	-0.883061	8.42565	0.00369965	0.0144803	-0.464473	2.08534	0.148719	0.997898	-1.21188	12.3497	0.000441057	0.0010573	-0.377839	1.33134	0.248567	0.381469	-0.834044	5.61374
107131516	NA	NA	NA	-0.112686	0.326266	0.567866	0.999936	0.109271	0.309168	0.578191	1	-0.00341491	0.000322141	0.98568	0.999615	-0.491409	6.37401	0.0115804	0.0760786	-0.536029	7.38965	0.00656001	0.0405484	0.0446197	0.0483813	0.825904	0.999304	-1.02961	28.2606	1.06e-07	1.09e-06	-0.705944	13.9805	0.000184713	0.0012158	-0.323667	2.65557	0.103187	0.997898	-1.30245	38.9078	4.44e-10	2.91e-09	-0.787655	15.2683	9.33e-05	0.000631879	-0.514797	5.574
282354	solute carrier family 1 (glial high affinity glutamate transporter), member 3	SLC1A3	ENSBTAG00000018245	0.00645937	0.000403551	0.983973	0.999936	0.0801258	0.062643	0.802366	1	0.0865852	0.0731202	0.786847	0.999615	0.0110664	0.00121011	0.97225	0.991121	0.0929379	0.0834881	0.772625	0.883409	-0.0818715	0.0644691	0.799567	0.999304	-2.38456	48.8265	2.8e-12	1.03e-10	-2.02259	35.8725	2.11e-09	7.98e-08	-0.36197	1.2359	0.266262	0.997898	-3.0057	66.4507	3.59e-16	6.69e-15	-2.1949	37.5617	8.86e-10	2.94e-08	-0.810803	5.55012
101906317	uncharacterized LOC101906317	LOC101906317	NA	0.0990342	0.100751	0.750931	0.999936	-0.0139701	0.00200892	0.96425	1	0.0850641	0.0753109	0.783756	0.999615	0.0498818	0.0287897	0.865265	0.941908	-0.109327	0.1375	0.710779	0.845608	0.159209	0.287779	0.591648	0.999304	-0.94107	10.4412	0.00123235	0.00398481	-0.958861	10.9348	0.000943749	0.00470687	0.0177907	0.0033901	0.95357	0.997898	-2.24641	43.3038	4.69e-11	3.58e-10	-1.378	19.2573	1.14e-05	0.000104688	-0.868406	5.55077
516214	renin binding protein	RENBP	ENSBTAG00000047827	0.0715422	0.396091	0.529115	0.999936	0.0181234	0.0254283	0.873304	1	0.0896656	0.623051	0.429916	0.999615	-0.0593846	0.273117	0.601249	0.797393	-0.0835332	0.539272	0.462734	0.667059	0.0241486	0.0450202	0.831967	0.999304	-0.516065	20.3751	6.37e-06	3.93e-05	-0.336647	8.72522	0.00313838	0.0126654	-0.179417	2.46419	0.116468	0.997898	-1.09363	80.9449	2.32e-19	8.06e-18	-0.809902	44.7301	2.26e-11	1.17e-09	-0.283728	5.47274
533798	acyl-CoA synthetase medium-chain family member 3	ACSM3	ENSBTAG00000006447	-0.269814	1.94386	0.16325	0.999936	-0.257476	1.87711	0.170663	1	-0.52729	7.71014	0.00549114	0.231263	-0.395762	4.41336	0.0356585	0.156125	-0.255871	1.83483	0.175558	0.373515	-0.139892	0.52619	0.468213	0.999304	-0.676794	13.583	0.000228243	0.000926844	-0.341063	3.577	0.0585848	0.130455	-0.33573	3.26615	0.0707235	0.997898	-1.08538	28.8041	8.01e-08	3.66e-07	-0.596254	9.25031	0.00235455	0.00950521	-0.489123	5.47264
505300	sphingomyelin phosphodiesterase, acid-like 3A	SMPDL3A	ENSBTAG00000021587	0.0164269	0.00365006	0.951825	0.999936	0.0256358	0.00889302	0.924869	1	0.0420627	0.0239521	0.877007	0.999615	-0.209279	0.592026	0.441637	0.681458	-0.0429987	0.0248407	0.874765	0.938571	-0.16628	0.372342	0.54173	0.999304	-1.05166	14.584	0.00013405	0.000583421	-0.890208	10.5585	0.00115653	0.00554487	-0.161448	0.350284	0.553953	0.997898	-1.62413	30.1639	3.97e-08	1.92e-07	-0.949582	10.7751	0.00102874	0.00477224	-0.674545	5.43644
104974050	uncharacterized LOC104974050	LOC104974050	NA	0.0513072	0.0650242	0.798724	0.999936	-0.397309	4.0004	0.0454896	1	-0.346002	3.0841	0.0790608	0.886179	-0.0711838	0.139457	0.708822	0.862333	-0.109029	0.323876	0.569287	0.750985	0.0378448	0.0388092	0.843827	0.999304	-0.321457	2.79316	0.0946672	0.160008	-0.46132	5.73863	0.0165958	0.048972	0.139863	0.519706	0.470967	0.997898	-1.01641	23.6617	1.15e-06	4.28e-06	-0.524487	6.54321	0.0105285	0.0326517	-0.491928	5.42513
509745	dolichyl-phosphate mannosyltransferase polypeptide 3	DPM3	ENSBTAG00000003535	0.14416	0.897576	0.343432	0.999936	0.160007	1.0867	0.297203	1	0.304167	3.984	0.0459345	0.73681	-0.25607	2.81096	0.0936224	0.280201	0.00977196	0.00414597	0.94866	0.975116	-0.265842	2.96832	0.08491	0.994166	-0.397674	6.34751	0.0117546	0.0281841	-0.110802	0.510851	0.474771	0.6145	-0.286872	3.25279	0.0713019	0.997898	-1.02999	34.5071	4.25e-09	2.39e-08	-0.60318	12.5765	0.00039063	0.00209765	-0.426811	5.41851
541266	solute carrier family 22 (organic cation/carnitine transporter), member 5	SLC22A5	ENSBTAG00000000668	0.145522	0.462476	0.496469	0.999936	0.0822586	0.145161	0.703203	1	0.22778	1.13479	0.286757	0.999615	-0.110931	0.274206	0.600524	0.796813	-0.4489	4.21671	0.0400278	0.142585	0.337969	2.33644	0.126378	0.999304	-0.550544	7.3849	0.00657736	0.0170869	-0.322036	2.59166	0.107428	0.20812	-0.228508	1.24319	0.264856	0.997898	-1.21215	30.7793	2.89e-08	1.42e-07	-0.686492	10.3988	0.00126096	0.00566575	-0.525655	5.40694
101906484	uncharacterized LOC101906484	LOC101906484	NA	-0.0788774	0.101591	0.749929	0.999936	0.121127	0.241215	0.62333	1	0.04225	0.0292515	0.8642	0.999615	-0.308768	1.58782	0.207638	0.44966	-0.329417	1.76877	0.183534	0.385956	0.0206491	0.00663974	0.935057	0.999304	-0.899145	14.9966	0.000107703	0.000482525	-0.693323	9.09404	0.00256444	0.0107109	-0.205821	0.754465	0.385066	0.997898	-1.28921	25.0834	5.49e-07	2.16e-06	-0.676971	7.44197	0.00637201	0.0216007	-0.612243	5.3816
618746	deleted in lung and esophageal cancer 1	DLEC1	ENSBTAG00000008567	-0.447405	2.83269	0.0923636	0.999936	0.132791	0.256494	0.612539	1	-0.314615	1.39271	0.237948	0.999615	-0.458177	3.00013	0.0832577	0.263028	-0.446816	2.80454	0.0939976	0.249039	-0.0113614	0.0017274	0.966848	0.999304	-0.944983	11.8171	0.000586901	0.0021004	-0.583708	4.82918	0.0279819	0.0735179	-0.361274	1.62451	0.202464	0.997898	-1.33888	16.9078	3.92e-05	0.000113237	-0.550947	3.35021	0.0671964	0.14163	-0.787931	5.37351
504668	megakaryocyte-associated tyrosine kinase	MATK	ENSBTAG00000006619	0.158714	0.509376	0.475409	0.999936	0.0824429	0.136768	0.711516	1	0.241156	1.17285	0.278817	0.999615	-0.0701512	0.0972312	0.755178	0.889859	-0.216799	0.92038	0.337375	0.555618	0.146647	0.418689	0.517592	0.999304	-0.862718	15.1447	9.96e-05	0.000450922	-0.626592	8.19782	0.00419407	0.0160281	-0.236126	1.13622	0.286453	0.997898	-1.04287	20.0792	7.43e-06	2.44e-05	-0.506177	4.88348	0.027115	0.0694774	-0.536695	5.36121
104974614	uncharacterized LOC104974614	LOC104974614	NA	0.144028	0.182556	0.669186	0.999936	-0.219113	0.425426	0.514242	1	-0.0750845	0.0496026	0.823756	0.999615	-0.346001	0.933616	0.333925	0.583601	-0.0858478	0.0549211	0.814711	0.905851	-0.260153	0.507681	0.476145	0.999304	-1.61674	20.2218	6.9e-06	4.23e-05	-1.46792	17.0241	3.69e-05	0.00031495	-0.148829	0.162636	0.686741	0.997898	-2.68562	45.6469	1.42e-11	1.18e-10	-1.75625	21.9937	2.74e-06	3.06e-05	-0.929375	5.35716
513602	histone deacetylase 6	HDAC6	ENSBTAG00000013244	-0.031397	0.0523392	0.819042	0.999936	0.0948028	0.47719	0.489698	1	0.0634058	0.213527	0.644017	0.999615	-0.36254	6.87438	0.00874403	0.0637873	-0.365441	6.96729	0.00830132	0.0480521	0.00290072	0.000439183	0.98328	0.999304	-0.799955	33.4604	7.27e-09	1.02e-07	-0.673417	23.8566	1.04e-06	1.57e-05	-0.126539	0.842464	0.358693	0.997898	-1.28052	75.6481	3.39e-18	9.39e-17	-0.943618	41.7177	1.05e-10	4.47e-09	-0.336898	5.34492
616723	chemokine (C-C motif) ligand 14	CCL14	ENSBTAG00000010738	0.597614	1.2425	0.26499	0.999936	-0.14764	0.073699	0.786025	1	0.449974	0.745775	0.387817	0.999615	0.433075	0.696483	0.403968	0.651069	-0.24235	0.207038	0.649099	0.806001	0.675425	1.63552	0.200941	0.999304	-2.31355	18.4116	1.78e-05	9.82e-05	-1.15144	5.10919	0.0237994	0.064965	-1.16212	5.062	0.0244561	0.997898	-1.75505	9.21482	0.00240064	0.00495815	-0.423806	0.594096	0.44084	0.57639	-1.33124	5.34278
519632	NAD(P)H dehydrogenase, quinone 1	NQO1	ENSBTAG00000020632	0.0963506	0.427555	0.513191	0.999936	0.0744948	0.255295	0.613371	1	0.170845	1.344	0.24633	0.999615	0.000153243	1.16e-06	0.99914	0.999502	-0.0521733	0.12503	0.723642	0.854419	0.0523265	0.125625	0.723012	0.999304	-0.629968	18.1958	1.99e-05	0.000108881	-0.582444	15.6131	7.77e-05	0.000587294	-0.0475243	0.103816	0.747297	0.997898	-1.35269	72.4433	1.72e-17	4.13e-16	-0.988799	39.5839	3.14e-10	1.19e-08	-0.363891	5.32923
507837	BAI1-associated protein 2	BAIAP2	ENSBTAG00000019044	0.0350897	0.069357	0.792275	0.999936	0.0201501	0.0228775	0.879776	1	0.0552398	0.172054	0.678293	0.999615	-0.396596	8.82039	0.00297883	0.0315506	-0.601662	20.1561	7.14e-06	0.000291257	0.205065	2.34885	0.125375	0.999304	-0.942668	49.111	2.42e-12	9.07e-11	-0.692203	26.7288	2.34e-07	4.38e-06	-0.250465	3.49461	0.0615688	0.997898	-1.18407	68.9291	1.02e-16	2.17e-15	-0.857898	36.6008	1.45e-09	4.52e-08	-0.326176	5.30142
613898	centromere protein A	CENPA	ENSBTAG00000023938	-0.3773	1.309	0.252576	0.999936	0.188259	0.340881	0.559321	1	-0.189041	0.327893	0.566903	0.999615	-0.6077	3.76076	0.0524686	0.199343	-0.237458	0.577889	0.447141	0.654353	-0.370243	1.36404	0.242838	0.999304	-0.903695	8.64405	0.0032813	0.00934293	-0.461313	2.32491	0.127318	0.236547	-0.442382	2.06579	0.150636	0.997898	-1.25417	14.694	0.000126448	0.000333032	-0.505929	2.45941	0.116823	0.215976	-0.748242	5.29736
615065	cysteine-rich hydrophobic domain 1	CHIC1	ENSBTAG00000020826	0.328767	0.586281	0.443861	0.999936	-0.245879	0.335549	0.56241	1	0.0828875	0.0401013	0.841283	0.999615	-0.296136	0.544239	0.460681	0.697762	0.11941	0.0948001	0.758161	0.874982	-0.415547	1.04423	0.306841	0.999304	-0.72366	4.8743	0.0272595	0.0571683	-0.567048	3.05925	0.0802788	0.166448	-0.156611	0.21689	0.64142	0.997898	-1.74011	24.0395	9.44e-07	3.58e-06	-0.893652	7.091	0.0077472	0.0254179	-0.846463	5.26997
527107	corin, serine peptidase	CORIN	ENSBTAG00000002199	-0.0130078	0.00302678	0.956126	0.999936	0.147004	0.380693	0.537233	1	0.133996	0.317944	0.572846	0.999615	0.287318	1.45421	0.227853	0.471439	0.086453	0.129841	0.718597	0.850809	0.200865	0.706724	0.400534	0.999304	-1.25884	27.2282	1.81e-07	1.74e-06	-0.84746	12.8122	0.000344375	0.0020525	-0.411384	2.9188	0.0875528	0.997898	-1.69786	42.7792	6.13e-11	4.6e-10	-1.10798	19.2596	1.14e-05	0.000104631	-0.589873	5.25645
781044	ras homolog family member U	RHOU	ENSBTAG00000018691	-0.227752	0.19273	0.660654	0.999936	-0.104794	0.0454422	0.831193	1	-0.332546	0.420562	0.516657	0.999615	-1.14294	4.71222	0.0299489	0.139842	-0.837444	2.52343	0.112166	0.279458	-0.305499	0.295556	0.586682	0.999304	-2.76333	30.5552	3.24e-08	3.83e-07	-2.46193	24.8818	6.1e-07	9.82e-06	-0.301409	0.34639	0.556164	0.997898	-5.05765	75.7153	3.28e-18	9.09e-17	-3.71899	48.1099	4.03e-12	2.56e-10	-1.33866	5.22792
540386	dimethylarginine dimethylaminohydrolase 2	DDAH2	ENSBTAG00000013530	-0.164159	0.50739	0.476271	0.999936	-0.0421972	0.0335171	0.854738	1	-0.206356	0.8167	0.366147	0.999615	-0.492709	4.55474	0.0328278	0.148318	-0.419777	3.29105	0.0696585	0.205422	-0.072932	0.094213	0.758888	0.999304	-1.60644	46.845	7.68e-12	2.47e-10	-1.41223	37.5872	8.74e-10	3.81e-08	-0.194214	0.629337	0.427599	0.997898	-2.1841	76.1456	2.63e-18	7.43e-17	-1.59022	43.4756	4.29e-11	2.03e-09	-0.593883	5.21063
510973	numb homolog (Drosophila)-like	NUMBL	ENSBTAG00000019461	-0.0971535	0.169555	0.680507	0.999936	-0.166762	0.505993	0.476878	1	-0.263916	1.27447	0.25893	0.999615	-0.875277	13.9814	0.000184629	0.00456601	-1.26802	27.4375	1.62e-07	1.74e-05	0.392742	2.48589	0.114872	0.999304	-1.33328	27.1538	1.88e-07	1.8e-06	-0.761895	9.71739	0.00182533	0.00813046	-0.571389	4.67246	0.0306499	0.997898	-1.67087	35.2804	2.85e-09	1.66e-08	-0.988841	13.7079	0.000213558	0.00125609	-0.682025	5.19999
508259	SID1 transmembrane family, member 1	SIDT1	NA	0.0959975	0.0790092	0.778645	0.999936	-0.0518922	0.0233614	0.878521	1	0.0441052	0.0168986	0.896571	0.999615	-0.570277	2.96022	0.0853362	0.266426	-0.968063	8.0233	0.00461794	0.0321979	0.397786	1.3107	0.252267	0.999304	-1.6341	24.279	8.33e-07	6.62e-06	-1.66492	25.3617	4.75e-07	8.01e-06	0.0308197	0.00821648	0.927775	0.997898	-1.89289	28.9882	7.28e-08	3.35e-07	-1.08895	10.2676	0.00135384	0.00600142	-0.803942	5.19839
616028	nucleolar and spindle associated protein 1	NUSAP1	ENSBTAG00000010774	-0.11932	0.143153	0.705166	0.999936	0.284047	0.809801	0.368179	1	0.164727	0.270842	0.602767	0.999615	0.21494	0.474408	0.490966	0.719721	0.205452	0.431596	0.511207	0.707319	0.00948893	0.000935904	0.975594	0.999304	-1.08233	12.1937	0.000479515	0.00176246	-0.66593	4.69719	0.030212	0.0781929	-0.416402	1.82521	0.176695	0.997898	-1.11936	11.6741	0.000633778	0.00147322	-0.374787	1.32618	0.249485	0.38254	-0.744572	5.17786
404104	deleted in malignant brain tumors 1	DMBT1	NA	0.0276713	0.00592839	0.938627	0.999936	-0.0163619	0.00207294	0.963685	1	0.0113094	0.000989301	0.974908	0.999615	-0.00642242	0.000318603	0.985759	0.995662	-0.160926	0.199685	0.654975	0.809749	0.154504	0.184059	0.667908	0.999304	-1.69631	20.804	5.09e-06	3.23e-05	-1.17968	10.3967	0.00126238	0.00596782	-0.516628	2.04492	0.152715	0.997898	-2.50238	38.1698	6.48e-10	4.13e-09	-1.63171	17.4255	2.99e-05	0.000237576	-0.870668	5.14415
100138261	chromosome 19 open reading frame, human C17orf100	C19H17orf100	NA	0.216214	0.440603	0.506832	0.999936	-0.154648	0.226855	0.633865	1	0.0615659	0.038041	0.845361	0.999615	-0.025347	0.00592997	0.938619	0.977142	0.0854942	0.0696851	0.791796	0.894202	-0.110841	0.113832	0.735823	0.999304	-1.20313	15.3776	8.8e-05	0.00040495	-0.888788	8.91325	0.00283109	0.0116011	-0.314338	0.974705	0.32351	0.997898	-2.2397	39.1185	3.99e-10	2.64e-09	-1.37052	17.4223	2.99e-05	0.000237838	-0.869182	5.13235
503625	calcium-dependent phospholipase A2 PLA2G2D4	PLA2G2D4	ENSBTAG00000046977	0.776558	1.0595	0.30333	0.999936	0.494819	0.416675	0.518601	1	1.27138	2.56332	0.109368	0.980923	-0.872039	1.11993	0.289932	0.541356	-0.088345	0.0078084	0.929586	0.964987	-0.783694	0.8737	0.349933	0.999304	-2.23505	10.2229	0.00138706	0.00440096	-2.18013	10.3575	0.00128949	0.00607733	-0.0549216	0.0051003	0.943066	0.997898	-3.66433	22.1377	2.54e-06	8.96e-06	-2.00428	8.15986	0.00428277	0.0155193	-1.66005	5.1142
100299937	purinergic receptor P2Y, G-protein coupled, 8	P2RY8	ENSBTAG00000047839	-0.034039	0.0374589	0.846534	0.999936	-0.162578	0.867482	0.351653	1	-0.196616	1.26473	0.260758	0.999615	-0.00716271	0.00172286	0.966891	0.988478	-0.400032	5.23256	0.0221679	0.0959386	0.39287	5.04875	0.0246437	0.945689	-1.21666	47.0731	6.84e-12	2.23e-10	-1.39561	61.4875	4.46e-15	1.31e-12	0.17895	0.993277	0.318943	0.997898	-1.87847	100.03	1.5e-23	1.3e-21	-1.45356	61.426	4.6e-15	5.96e-13	-0.424909	5.11045
512603	N-acetyltransferase 1 (arylamine N-acetyltransferase)	NAT1	ENSBTAG00000016473	-0.0487416	0.14362	0.704709	0.999936	-0.12134	0.897519	0.343448	1	-0.170081	1.76069	0.184539	0.999615	-0.0199129	0.0247581	0.874971	0.947567	-0.0165634	0.0170711	0.896047	0.949059	-0.00334949	0.000695884	0.978955	0.999304	-0.584292	21.3526	3.82e-06	2.52e-05	-0.518213	16.8967	3.95e-05	0.000333939	-0.0660794	0.272403	0.601724	0.997898	-1.22908	82.9011	8.63e-20	3.3e-18	-0.924371	47.6083	5.2e-12	3.17e-10	-0.304706	5.10155
508022	cell division cycle associated 8	CDCA8	ENSBTAG00000014326	0.117956	0.155812	0.693042	0.999936	-0.092437	0.0966178	0.755927	1	0.0255192	0.00751718	0.930909	0.999615	-0.0958203	0.104602	0.746376	0.884898	-0.00713324	0.000537707	0.9815	0.991832	-0.088687	0.0878448	0.766935	0.999304	-1.20069	17.4758	2.91e-05	0.000152353	-0.676178	5.69869	0.0169775	0.0497494	-0.524514	3.34978	0.0672141	0.997898	-1.10701	13.3421	0.000259517	0.000649143	-0.422528	2.00977	0.156289	0.270052	-0.684482	5.0938
504429	MER proto-oncogene, tyrosine kinase	MERTK	ENSBTAG00000005828	0.0948913	0.236627	0.626653	0.999936	0.0128627	0.00434716	0.947431	1	0.107754	0.305142	0.580677	0.999615	-0.139464	0.510615	0.474873	0.708439	-0.379561	3.76569	0.0523142	0.169894	0.240096	1.51053	0.219058	0.999304	-0.767931	15.1735	9.81e-05	0.000444965	-0.455531	5.38858	0.0202689	0.0571742	-0.312401	2.53795	0.111139	0.997898	-1.00669	23.2174	1.45e-06	5.31e-06	-0.540377	6.83332	0.00894726	0.0285979	-0.466314	5.09066
100335514	uncharacterized LOC100335514	LOC100335514	NA	-0.0923827	0.12993	0.718505	0.999936	-0.240865	0.906071	0.341159	1	-0.333248	1.75372	0.18541	0.999615	-0.122797	0.226578	0.634073	0.817904	-0.413624	2.49633	0.114112	0.282481	0.290826	1.20825	0.27168	0.999304	-0.652808	5.31425	0.0211517	0.0461229	-0.557713	4.16616	0.0412392	0.0996506	-0.0950953	0.102931	0.74834	0.997898	-1.02639	12.1374	0.0004942	0.00117294	-0.334853	1.41903	0.233562	0.364572	-0.691532	5.0807
617624	solute carrier family 44 (choline transporter), member 2	SLC44A2	ENSBTAG00000002628	0.0913388	0.243102	0.621975	0.999936	0.00546639	0.000868053	0.976496	1	0.0968052	0.273006	0.601322	0.999615	-0.265615	2.04742	0.152464	0.375244	-0.310981	2.79788	0.094389	0.249742	0.0453661	0.059483	0.807315	0.999304	-1.73699	82.6877	9.61e-20	3.6e-17	-1.57009	68.4375	1.31e-16	7.57e-14	-0.166895	0.805502	0.369453	0.997898	-2.17706	113.421	1.75e-26	2.85e-24	-1.73392	74.1348	7.3e-18	1.87e-15	-0.443149	5.07762
280857	melanoma inhibitory activity	MIA	ENSBTAG00000009078	-0.653224	2.25123	0.133508	0.999936	0.41349	0.976565	0.323048	1	-0.239734	0.302026	0.582615	0.999615	-0.500575	1.81483	0.17793	0.410469	-0.291533	0.609208	0.435086	0.642967	-0.209042	0.301591	0.582887	0.999304	-0.491228	1.78416	0.181639	0.273345	-0.398194	1.18925	0.275481	0.416689	-0.0930342	0.061141	0.804702	0.997898	-1.43492	10.6591	0.00109533	0.0024293	-0.414359	1.03344	0.309351	0.447949	-1.02057	5.06985
100139508	neuron navigator 2	NAV2	ENSBTAG00000018431	-0.108528	0.146679	0.701729	0.999936	-0.490821	3.20516	0.0734063	1	-0.599349	4.82398	0.0280664	0.595445	-0.595372	4.19771	0.0404787	0.169522	-0.358567	1.56791	0.210511	0.419782	-0.236805	0.618796	0.431495	0.999304	-1.26479	17.7132	2.57e-05	0.00013654	-1.08978	14.0658	0.000176522	0.00117189	-0.175012	0.291732	0.589113	0.997898	-1.59063	27.6012	1.49e-07	6.51e-07	-0.864935	9.17213	0.00245729	0.00984018	-0.725698	5.03273
540844	solute carrier family 36, member 3	SLC36A3	ENSBTAG00000006624	0.117957	0.190346	0.662628	0.999936	0.134498	0.250134	0.616981	1	0.252454	0.887704	0.3461	0.999615	-0.0283672	0.0103292	0.919048	0.967707	-0.0502046	0.0312262	0.859737	0.930382	0.0218374	0.00575527	0.939528	0.999304	-1.23439	17.409	3.01e-05	0.000157097	-0.776134	7.18431	0.0073544	0.0254279	-0.45826	2.19808	0.138183	0.997898	-1.34516	18.9404	1.35e-05	4.23e-05	-0.632797	4.6282	0.0314505	0.0781755	-0.712363	5.03147
511087	obscurin-like 1	OBSL1	ENSBTAG00000040338	0.120021	0.305106	0.580699	0.999936	0.00829873	0.00143261	0.969807	1	0.12832	0.349013	0.554673	0.999615	-0.865966	15.1353	0.000100075	0.00288677	-1.09316	23.1227	1.52e-06	9.5e-05	0.227191	0.956445	0.328084	0.999304	-0.297688	1.98155	0.159228	0.245831	-0.142486	0.457759	0.498673	0.635479	-0.155202	0.535883	0.464144	0.997898	-1.03983	20.4591	6.09e-06	2.02e-05	-0.521259	5.3444	0.0207889	0.0560961	-0.518571	5.03046
101906170	multidrug resistance-associated protein 4-like	LOC101906170	NA	0.0127529	0.00184475	0.965741	0.999936	-0.125976	0.216028	0.642083	1	-0.113223	0.182009	0.669653	0.999615	0.12741	0.211113	0.645897	0.826087	-0.210887	0.554229	0.456595	0.661507	0.338297	1.4288	0.231961	0.999304	-0.326918	1.35513	0.244383	0.347413	-0.490334	3.03455	0.0815091	0.16847	0.163416	0.332473	0.564206	0.997898	-1.36162	20.2837	6.68e-06	2.2e-05	-0.67239	5.33715	0.0208756	0.0562643	-0.689233	5.02212
282326	HtrA serine peptidase 1	HTRA1	ENSBTAG00000008389	-0.00219064	0.000222125	0.988109	0.999936	0.0240236	0.0267021	0.870197	1	0.0218329	0.02206	0.881928	0.999615	-0.304518	4.28369	0.0384796	0.164026	-0.290238	3.8893	0.0485947	0.162627	-0.0142795	0.0094274	0.922651	0.999304	-0.790952	28.5146	9.3e-08	9.65e-07	-0.642641	18.8803	1.39e-05	0.000139097	-0.148311	1.01602	0.313465	0.997898	-1.2279	60.7791	6.39e-15	9.49e-14	-0.88071	31.5792	1.91e-08	4.16e-07	-0.347188	5.00782
777592	family with sequence similarity 229, member B	FAM229B	ENSBTAG00000033429	-0.214667	0.411279	0.521321	0.999936	0.257983	0.598954	0.438977	1	0.043315	0.0166472	0.897339	0.999615	-0.206541	0.3815	0.536802	0.75302	0.0808283	0.0589204	0.80821	0.902923	-0.287369	0.727255	0.393774	0.999304	-0.82865	7.22339	0.00719595	0.0185239	-0.681651	4.9449	0.0261677	0.0698225	-0.146999	0.216659	0.641597	0.997898	-1.39373	15.5103	8.21e-05	0.000223156	-0.56372	2.80174	0.0941624	0.183189	-0.830008	5.00104
101902930	uncharacterized LOC101902930	LOC101902930	NA	0.225746	1.09001	0.296469	0.999936	-0.216778	1.019	0.312756	1	0.00896791	0.00184371	0.965751	0.999615	-0.24833	1.41036	0.234997	0.479175	0.144515	0.499839	0.479571	0.681907	-0.392844	3.49094	0.0617056	0.98439	0.00805979	0.00153692	0.968728	0.977677	0.153412	0.575455	0.448099	0.590556	-0.145353	0.506642	0.476596	0.997898	-1.16728	25.1641	5.27e-07	2.08e-06	-0.610041	7.70372	0.00551073	0.0191825	-0.557242	5.00043
515418	CD1a molecule-like	LOC515418	ENSBTAG00000039366	0.0506495	0.0342406	0.853196	0.999936	0.0899541	0.108032	0.742396	1	0.140604	0.263959	0.607413	0.999615	-0.356623	1.66336	0.19715	0.43569	-0.385383	1.93635	0.164066	0.357623	0.0287601	0.0107741	0.917329	0.999304	-2.05513	51.2971	7.94e-13	3.37e-11	-1.7449	37.9971	7.08e-10	3.14e-08	-0.310227	1.23804	0.26585	0.997898	-2.18109	51.6798	6.53e-13	6.74e-12	-1.52305	26.0517	3.32e-07	5.01e-06	-0.658041	4.98892
783611	chromosome 19 open reading frame, human C17orf70	C19H17orf70	ENSBTAG00000019104	0.448631	4.57824	0.0323805	0.999936	-0.512243	6.08305	0.0136485	0.676061	-0.0636112	0.101717	0.749779	0.999615	-0.389743	3.83481	0.0501987	0.194555	-0.537536	6.92586	0.00849582	0.0487867	0.147792	0.489486	0.484157	0.999304	-0.27365	2.1254	0.144875	0.227289	-0.198419	1.14078	0.285487	0.427456	-0.0752308	0.156056	0.692814	0.997898	-1.13369	28.0862	1.16e-07	5.17e-07	-0.627064	9.36886	0.00220703	0.00899341	-0.506629	4.98633
539251	aurora kinase A and ninein interacting protein	AUNIP	ENSBTAG00000021786	0.0202583	0.0141224	0.905404	0.999936	-0.00876736	0.00264598	0.958976	1	0.0114909	0.00464659	0.945654	0.999615	-0.241266	1.97892	0.159504	0.384761	-0.447755	6.55433	0.0104629	0.0564877	0.206489	1.34487	0.246177	0.999304	-0.593884	12.2606	0.00046263	0.00171082	-0.489397	8.50813	0.00353563	0.0139445	-0.104487	0.361009	0.547947	0.997898	-1.08638	33.8602	5.92e-09	3.26e-08	-0.651642	12.9888	0.000313353	0.00173633	-0.434735	4.97731
100847415	uncharacterized LOC100847415	LOC100847415	NA	0.762592	1.73587	0.187663	0.999936	-0.34116	0.349988	0.55412	1	0.421432	0.622345	0.430177	0.999615	-0.899654	2.18756	0.13913	0.355381	-0.308382	0.268475	0.604357	0.774423	-0.591272	0.860091	0.353713	0.999304	-0.422608	0.502658	0.478335	0.585109	0.30083	0.330185	0.56555	0.692281	-0.723438	1.46956	0.225415	0.997898	-1.49162	4.81943	0.0281407	0.0458762	0.0534054	0.00877481	0.925368	0.951919	-1.54502	4.96627
617456	Holliday junction recognition protein	HJURP	ENSBTAG00000024726	-0.194435	0.319275	0.572043	0.999936	0.114849	0.113619	0.736061	1	-0.0795858	0.0537284	0.816698	0.999615	-0.0990966	0.0868567	0.768212	0.896455	-0.013896	0.00172655	0.966856	0.984524	-0.0852006	0.0630911	0.801675	0.999304	-1.40628	18.4533	1.74e-05	9.63e-05	-0.885773	7.55197	0.00599446	0.0214862	-0.520506	2.5619	0.109467	0.997898	-1.42854	17.2042	3.36e-05	9.82e-05	-0.663416	3.82818	0.0503976	0.113278	-0.765121	4.95658
107131161	NA	NA	NA	-0.250879	1.02007	0.312503	0.999936	0.353569	1.9813	0.159254	1	0.10269	0.163202	0.686226	0.999615	-0.113119	0.190199	0.662751	0.835742	-0.0102932	0.00156645	0.968429	0.985021	-0.102826	0.150251	0.698295	0.999304	-0.873577	13.8782	0.000195051	0.000806658	-0.610939	7.18268	0.00736105	0.0254382	-0.262638	1.18051	0.277251	0.997898	-1.46835	30.3872	3.54e-08	1.72e-07	-0.840999	11.2128	0.000812372	0.00391785	-0.627349	4.93865
100299180	multidrug resistance-associated protein 4	LOC100299180	ENSBTAG00000046041	-0.0618745	0.122786	0.726032	0.999936	0.233494	1.73917	0.187244	1	0.171619	0.939894	0.332305	0.999615	-0.0415339	0.0529405	0.818023	0.921109	-0.0249186	0.0190706	0.890164	0.945984	-0.0166154	0.00836801	0.927114	0.999304	-0.819947	21.0974	4.37e-06	2.84e-05	-0.607278	11.8253	0.000584312	0.00316075	-0.212669	1.40496	0.235895	0.997898	-1.16293	38.2467	6.23e-10	3.98e-09	-0.742179	15.8277	6.94e-05	0.000492137	-0.42075	4.93041
789044	dynein, axonemal, heavy chain 2	DNAH2	ENSBTAG00000008605	0.119251	0.185837	0.666404	0.999936	0.146664	0.27553	0.599646	1	0.265915	0.92956	0.334977	0.999615	-0.131669	0.28332	0.594534	0.793416	-0.0587627	0.0557845	0.813287	0.905419	-0.0729063	0.0847178	0.771003	0.999304	-0.207007	0.580735	0.446024	0.5537	0.0239181	0.008231	0.927711	0.95586	-0.230925	0.7154	0.397657	0.997898	-1.01281	10.5938	0.00113467	0.00250694	-0.297047	1.04137	0.307503	0.446437	-0.715766	4.92443
539709	fructosamine 3 kinase	FN3K	ENSBTAG00000015394	-0.407756	1.5605	0.211592	0.999936	0.392253	1.45889	0.227106	1	-0.0155023	0.00217942	0.962765	0.999615	-0.271239	0.589427	0.442641	0.682389	-0.307142	0.739941	0.38968	0.604649	0.0359036	0.00950549	0.922332	0.999304	-1.03536	10.5919	0.00113585	0.00371434	-0.65756	4.49826	0.0339294	0.0855168	-0.377804	1.34234	0.246622	0.997898	-1.26398	13.8902	0.000193807	0.000494496	-0.486861	2.27308	0.131638	0.23662	-0.777116	4.92226
539110	kelch repeat and BTB (POZ) domain containing 7	KBTBD7	ENSBTAG00000039823	0.0354708	0.0270982	0.869247	0.999936	-0.21051	0.980472	0.322082	1	-0.175039	0.680743	0.409331	0.999615	-0.620912	8.91807	0.00282363	0.0306796	-0.620449	8.74621	0.00310246	0.0246122	-0.000463772	3.43e-06	0.998523	0.999603	-0.94154	22.1805	2.48e-06	1.74e-05	-0.5964	9.23178	0.00237851	0.0100707	-0.345141	2.91714	0.0876432	0.997898	-1.08737	25.6965	4e-07	1.61e-06	-0.604313	8.30941	0.00394403	0.0144886	-0.483057	4.88855
514201	sphingomyelin phosphodiesterase 3, neutral membrane (neutral sphingomyelinase II)	SMPD3	ENSBTAG00000009639	0.068501	0.0306986	0.860914	0.999936	0.521371	1.75347	0.185441	1	0.589872	2.23373	0.135028	0.999615	0.823122	4.36284	0.036731	0.159512	0.472195	1.43864	0.230359	0.443551	0.350927	0.807553	0.368845	0.999304	-1.6862	16.3713	5.21e-05	0.000256001	-1.16825	8.29231	0.00398132	0.0153489	-0.517948	1.57665	0.209243	0.997898	-1.73374	15.0739	0.000103383	0.000276173	-0.74002	2.94357	0.0862201	0.171489	-0.993723	4.88659
513789	WW domain containing E3 ubiquitin protein ligase 1	WWP1	ENSBTAG00000015720	0.0580376	0.133067	0.715273	0.999936	-0.00463713	0.000849563	0.976747	1	0.0534004	0.112785	0.736996	0.999615	0.0498788	0.0979036	0.75436	0.889651	-0.0563445	0.124535	0.724167	0.854588	0.106223	0.442605	0.505868	0.999304	-0.879764	30.1416	4.02e-08	4.64e-07	-0.845223	27.8712	1.3e-07	2.69e-06	-0.0345412	0.0469696	0.828423	0.997898	-1.39679	66.804	3e-16	5.76e-15	-1.02494	36.5499	1.49e-09	4.6e-08	-0.371848	4.86061
767975	membrane-spanning 4-domains, subfamily A, member 7	MS4A7	ENSBTAG00000038650	0.086876	0.0438056	0.834216	0.999936	0.254235	0.373759	0.540962	1	0.341111	0.671654	0.412476	0.999615	0.199427	0.226536	0.634104	0.817904	0.422948	1.00775	0.315441	0.534532	-0.223521	0.283502	0.594415	0.999304	-2.80807	38.3838	5.81e-10	1.12e-08	-2.45805	30.3827	3.55e-08	8.93e-07	-0.350025	0.685393	0.407736	0.997898	-3.48058	49.322	2.17e-12	2.06e-11	-2.47838	27.4677	1.6e-07	2.66e-06	-1.0022	4.85328
100848428	uncharacterized LOC100848428	LOC100848428	ENSBTAG00000047626	0.33355	2.27284	0.131658	0.999936	0.0978685	0.187136	0.665311	1	0.431419	3.84321	0.0499478	0.758233	-0.796257	11.3455	0.000756317	0.0121598	-0.836794	12.1114	0.000501135	0.00661585	0.0405371	0.0244329	0.875789	0.999304	-0.824627	13.3438	0.000259278	0.00103644	-0.442477	4.14935	0.0416505	0.1004	-0.38215	2.70606	0.0999678	0.997898	-1.25003	25.2132	5.13e-07	2.03e-06	-0.667354	8.04079	0.00457356	0.016389	-0.582679	4.84859
504408	ribosomal protein S6 kinase, 90kDa, polypeptide 5	RPS6KA5	ENSBTAG00000010906	0.0143823	0.00492992	0.944024	0.999936	0.0140016	0.00473349	0.945149	1	0.0283839	0.0193663	0.889321	0.999615	0.0629961	0.0925553	0.760953	0.892949	-0.00772367	0.00138178	0.970348	0.985909	0.0707197	0.115868	0.73356	0.999304	-1.14189	30.1342	4.03e-08	4.65e-07	-1.18558	32.5285	1.17e-08	3.52e-07	0.0436945	0.0440679	0.833727	0.997898	-1.76068	62.1541	3.18e-15	5e-14	-1.27583	33.7023	6.42e-09	1.63e-07	-0.48485	4.84662
616732	chemokine (C-C motif) ligand 16	CCL16	ENSBTAG00000007193	0.3003	0.692041	0.405471	0.999936	0.138902	0.147177	0.701247	1	0.439201	1.47646	0.224329	0.999615	0.0380228	0.0111057	0.916071	0.967239	0.0481676	0.0178769	0.893636	0.94787	-0.0101448	0.000915652	0.97586	0.999304	-2.08665	30.7962	2.87e-08	3.44e-07	-1.61375	18.9463	1.34e-05	0.000135179	-0.472907	1.64895	0.199102	0.997898	-3.06488	53.8995	2.11e-13	2.37e-12	-2.1701	29.706	5.03e-08	9.54e-07	-0.894785	4.82464
282644	integrin, beta 6	ITGB6	ENSBTAG00000009080	0.0962251	0.104369	0.746649	0.999936	0.040039	0.0180655	0.89308	1	0.136264	0.209422	0.647221	0.999615	0.342131	1.30284	0.253695	0.501569	0.27174	0.821607	0.364711	0.580783	0.0703903	0.0555561	0.813663	0.999304	-0.500964	2.74346	0.0976534	0.164435	-0.376513	1.56716	0.21062	0.342433	-0.124451	0.171661	0.67864	0.997898	-1.42289	18.9756	1.32e-05	4.16e-05	-0.719317	5.09536	0.0239899	0.0630177	-0.703571	4.82356
785428	double C2-like domains, beta	DOC2B	ENSBTAG00000025140	0.046864	0.0190309	0.890278	0.999936	-0.0841927	0.0607495	0.805315	1	-0.0373287	0.0116812	0.913933	0.999615	-0.76007	4.72329	0.0297567	0.139249	-0.852203	5.84345	0.0156352	0.0752735	0.0921336	0.0671367	0.795552	0.999304	-1.19181	11.0778	0.000873655	0.00295947	-1.16583	10.6454	0.00110344	0.00534578	-0.0259863	0.00485392	0.944456	0.997898	-3.11453	58.9923	1.58e-14	2.18e-13	-2.25196	33.5513	6.94e-09	1.74e-07	-0.862563	4.82176
616139	FXYD domain containing ion transport regulator 1	FXYD1	ENSBTAG00000017816	0.354052	1.29659	0.254837	0.999936	0.193344	0.36354	0.546547	1	0.547396	3.03136	0.0816693	0.896079	-0.0808259	0.0771363	0.781216	0.903401	-0.317854	1.16067	0.281326	0.497883	0.237028	0.632061	0.4266	0.999304	-1.81454	43.0706	5.28e-11	1.38e-09	-1.59358	33.4499	7.31e-09	2.35e-07	-0.220958	0.578295	0.446981	0.997898	-2.40281	63.8235	1.36e-15	2.3e-14	-1.71003	34.7403	3.77e-09	1.03e-07	-0.692774	4.81193
518134	EGF-like module-containing mucin-like hormone receptor-like 4	LOC518134	ENSBTAG00000038981	0.498579	0.91277	0.339381	0.999936	-0.224679	0.184996	0.667115	1	0.2739	0.29343	0.588031	0.999615	0.10941	0.0488335	0.825106	0.924969	-0.355649	0.493368	0.482429	0.684134	0.465059	0.839222	0.359619	0.999304	-3.18459	43.0955	5.21e-11	1.36e-09	-3.17161	42.392	7.47e-11	4.88e-09	-0.012983	0.000918591	0.975821	0.998333	-4.21577	58.98	1.59e-14	2.19e-13	-3.02942	34.9915	3.31e-09	9.26e-08	-1.18635	4.8098
100568461	small nucleolar RNA host gene 4 (non-protein coding)	SNHG4	NA	0.119547	0.292521	0.58861	0.999936	-0.0670147	0.092434	0.761105	1	0.0525323	0.0576369	0.810271	0.999615	-0.302144	1.89049	0.169146	0.39893	-0.369142	2.74529	0.0975414	0.255111	0.0669981	0.0870444	0.767969	0.999304	-0.42591	3.87457	0.0490229	0.0930878	-0.518396	5.75431	0.0164482	0.0486188	0.0924861	0.17476	0.675916	0.997898	-1.02528	18.7199	1.51e-05	4.71e-05	-0.487633	4.52849	0.033335	0.0817468	-0.537647	4.80782
518625	solute carrier family 38, member 8	SLC38A8	ENSBTAG00000040086	-0.0473352	0.0335785	0.854606	0.999936	0.265963	1.05269	0.304888	1	0.218628	0.710656	0.399226	0.999615	-0.0554245	0.0471451	0.828108	0.926346	0.263887	1.0867	0.297203	0.515529	-0.319311	1.56571	0.210832	0.999304	-0.661635	6.17772	0.0129369	0.0305582	-0.507763	3.76038	0.0524808	0.119706	-0.153873	0.310201	0.577557	0.997898	-1.46559	24.0377	9.45e-07	3.58e-06	-0.76889	7.49431	0.00618941	0.0210951	-0.696695	4.79164
508467	kinesin family member 11	KIF11	ENSBTAG00000009383	0.0960937	0.117507	0.731755	0.999936	0.107494	0.146486	0.701917	1	0.203588	0.526806	0.467953	0.999615	-0.074978	0.0714998	0.789165	0.907406	0.149426	0.283075	0.594693	0.767354	-0.224404	0.6358	0.425236	0.999304	-1.18261	17.8787	2.35e-05	0.000126571	-0.649775	5.51608	0.0188424	0.0541059	-0.532837	3.69234	0.0546629	0.997898	-1.24509	17.8843	2.35e-05	7.07e-05	-0.604127	4.28036	0.0385552	0.0915076	-0.640962	4.79202
538070	regulatory factor X, 3 (influences HLA class II expression)	RFX3	ENSBTAG00000000819	0.0665708	0.102605	0.748726	0.999936	-0.0721363	0.120716	0.728259	1	-0.00556548	0.000745284	0.978221	0.999615	-0.331721	2.29796	0.129544	0.33997	0.216468	1.00317	0.316544	0.535289	-0.548189	6.21263	0.0126842	0.939094	-0.776905	14.7056	0.000125671	0.000552322	-0.691802	11.7805	0.000598557	0.00322023	-0.0851029	0.173241	0.677248	0.997898	-1.22673	31.4059	2.09e-08	1.06e-07	-0.741312	11.8623	0.000572805	0.00290485	-0.48542	4.78786
530018	sema domain, immunoglobulin domain (Ig), transmembrane domain (TM) and short cytoplasmic domain, (semaphorin) 4F	SEMA4F	ENSBTAG00000006989	-0.0160701	0.00638198	0.936327	0.999936	0.21273	1.11705	0.290554	1	0.196659	0.958028	0.327684	0.999615	-0.89367	19.1279	1.22e-05	0.000673084	-0.429328	4.61083	0.0317706	0.121531	-0.464341	4.76742	0.0290032	0.945689	-0.95914	25.3981	4.66e-07	3.97e-06	-0.571212	9.4795	0.00207781	0.00905451	-0.387928	3.95	0.0468714	0.997898	-1.06053	26.1266	3.2e-07	1.31e-06	-0.590675	8.67286	0.00322984	0.0122846	-0.469857	4.75911
521721	leucine rich repeat containing 20	LRRC20	ENSBTAG00000005666	-0.0519347	0.0874697	0.767419	0.999936	-0.0286889	0.0271091	0.869221	1	-0.0806236	0.213622	0.643943	0.999615	-0.685061	13.6732	0.00021754	0.00511587	-1.03217	28.7094	8.41e-08	1.08e-05	0.347105	3.01898	0.0822952	0.994166	-0.59452	10.6968	0.00107318	0.00354066	-0.550759	9.30534	0.00228486	0.00975739	-0.043761	0.0550728	0.81446	0.997898	-1.41715	46.5508	8.93e-12	7.63e-11	-0.933828	21.931	2.83e-06	3.15e-05	-0.483324	4.75862
534929	vanin 2	VNN2	ENSBTAG00000016357	0.0985221	0.121134	0.727808	0.999936	-0.0990269	0.122315	0.726537	1	-0.000504798	3.12e-06	0.998591	0.999909	0.00685095	0.000587481	0.980663	0.993948	0.0775951	0.0750194	0.784164	0.889077	-0.0707442	0.062329	0.802852	0.999304	-2.18478	53.2861	2.88e-13	1.39e-11	-2.08123	48.5363	3.24e-12	3.31e-10	-0.103542	0.130313	0.718108	0.997898	-3.7079	120.655	4.55e-28	9.42e-26	-3.03367	84.9314	3.09e-20	1.26e-17	-0.674234	4.74703
782315	IQ motif containing GTPase activating protein 2	IQGAP2	ENSBTAG00000000897	0.0288875	0.0278108	0.867554	0.999936	0.0769934	0.197389	0.656837	1	0.105881	0.373369	0.541174	0.999615	-0.258197	2.21401	0.136763	0.351665	-0.291657	2.82018	0.0930859	0.247332	0.0334594	0.0371294	0.847202	0.999304	-1.16758	43.9715	3.33e-11	9.06e-10	-0.965788	30.3693	3.57e-08	8.98e-07	-0.201789	1.34179	0.246718	0.997898	-1.35396	52.7778	3.74e-13	4.02e-12	-0.954434	26.7044	2.37e-07	3.76e-06	-0.399521	4.74547
506520	WNK lysine deficient protein kinase 2	WNK2	ENSBTAG00000008301	-0.171385	0.581042	0.445904	0.999936	0.129139	0.33148	0.564789	1	-0.0422458	0.0355283	0.850493	0.999615	-0.343966	2.1469	0.142858	0.361444	-0.0807122	0.117449	0.731818	0.859559	-0.263254	1.20993	0.271347	0.999304	-0.539544	5.40708	0.0200552	0.0441623	-0.606198	6.74943	0.00937775	0.0309233	0.0666544	0.0770317	0.781361	0.997898	-1.25264	25.9818	3.45e-07	1.41e-06	-0.701645	8.53606	0.00348178	0.0130673	-0.550996	4.74525
524460	UDP-Gal:betaGlcNAc beta 1,4- galactosyltransferase, polypeptide 6	B4GALT6	ENSBTAG00000044063	0.0227243	0.00663127	0.935098	0.999936	0.0197615	0.0050311	0.943453	1	0.0424858	0.023222	0.878881	0.999615	-0.598775	4.51723	0.0335551	0.150071	-0.286158	1.02645	0.310995	0.530627	-0.312618	1.22253	0.268864	0.999304	-2.1278	53.2539	2.93e-13	1.41e-11	-1.75307	37.0904	1.13e-09	4.66e-08	-0.374725	1.74408	0.186622	0.997898	-2.41146	60.5137	7.31e-15	1.07e-13	-1.76039	33.7176	6.37e-09	1.62e-07	-0.651066	4.73701
101905369	centrosomal protein of 128 kDa-like	LOC101905369	ENSBTAG00000047260	-0.0496453	0.0427234	0.836247	0.999936	0.103333	0.186933	0.665482	1	0.0536878	0.0506962	0.821856	0.999615	-0.168497	0.478894	0.488924	0.718056	0.113896	0.22062	0.638568	0.798665	-0.282393	1.33747	0.24748	0.999304	-1.31541	28.9159	7.56e-08	7.99e-07	-1.04862	18.7997	1.45e-05	0.000144409	-0.266797	1.20908	0.271514	0.997898	-1.73867	43.2689	4.77e-11	3.64e-10	-1.16115	20.1555	7.14e-06	7.04e-05	-0.577514	4.72958
514243	HECT, C2 and WW domain containing E3 ubiquitin protein ligase 1	HECW1	ENSBTAG00000021216	0.296941	0.840825	0.359161	0.999936	-0.0691355	0.0448062	0.832361	1	0.227806	0.502933	0.478214	0.999615	-0.508559	1.96012	0.161501	0.38829	-0.3426	0.87505	0.349561	0.566884	-0.165959	0.187242	0.665222	0.999304	-1.2569	16.9363	3.87e-05	0.000195672	-0.991637	10.9713	0.000925317	0.00463159	-0.265259	0.695372	0.404343	0.997898	-1.71985	27.396	1.66e-07	7.18e-07	-0.973114	9.55229	0.001997	0.00829345	-0.746732	4.72091
783588	beta-glucuronidase-like	LOC783588	NA	0.210241	0.960955	0.326946	0.999936	-0.117548	0.301705	0.582815	1	0.0926927	0.19256	0.660795	0.999615	-0.157062	0.586477	0.443785	0.683351	-0.285962	1.90214	0.167839	0.362681	0.1289	0.381586	0.536756	0.999304	-0.909919	19.1402	1.21e-05	7e-05	-0.936998	20.475	6.04e-06	6.83e-05	0.027079	0.0163519	0.898248	0.997898	-1.39625	38.2235	6.31e-10	4.03e-09	-0.893164	16.5423	4.76e-05	0.000356255	-0.503088	4.71805
534591	potassium intermediate/small conductance calcium-activated channel, subfamily N, member 4	KCNN4	ENSBTAG00000004588	-0.179123	1.39793	0.237071	0.999936	-0.0884713	0.344448	0.557273	1	-0.267595	3.13957	0.0764138	0.883535	-0.285613	3.75174	0.0527524	0.199656	-0.465607	9.8968	0.00165567	0.0156701	0.179994	1.47624	0.224364	0.999304	-0.617548	16.614	4.58e-05	0.000228157	-0.394658	6.88333	0.00870033	0.0290617	-0.22289	2.15644	0.141974	0.997898	-1.29661	62.732	2.37e-15	3.79e-14	-0.937285	33.6123	6.73e-09	1.69e-07	-0.359326	4.70742
615857	proline rich 11	PRR11	ENSBTAG00000021681	-0.228546	0.364139	0.546216	0.999936	-0.13852	0.138982	0.709295	1	-0.367066	0.960663	0.32702	0.999615	-0.0135559	0.00118236	0.97257	0.991121	-0.126469	0.111684	0.738235	0.863224	0.112913	0.0885674	0.766006	0.999304	-1.10475	9.8226	0.0017238	0.00532335	-0.755233	4.70969	0.0299931	0.0777857	-0.349518	0.981002	0.321952	0.997898	-1.63667	18.7037	1.53e-05	4.74e-05	-0.827124	5.09122	0.0240473	0.0631089	-0.809542	4.65294
538275	Src homology 2 domain containing adaptor protein B	SHB	ENSBTAG00000014922	-0.0826707	0.119682	0.72938	0.999936	0.0823396	0.119417	0.729668	1	-0.00033112	1.29e-06	0.999094	0.999909	-0.735248	8.27793	0.00401298	0.0385329	-0.726593	7.88625	0.00498121	0.0337967	-0.00865458	0.001058	0.974052	0.999304	-0.539271	5.21783	0.0223564	0.0483019	-0.602898	6.54428	0.0105222	0.0339524	0.0636268	0.0698419	0.791567	0.997898	-1.09544	17.643	2.66e-05	7.92e-05	-0.515689	4.15912	0.0414109	0.0969094	-0.579753	4.65136
514658	bile salt sulfotransferase	LOC514658	ENSBTAG00000039971	0.685725	2.94381	0.0862072	0.999936	0.147316	0.120646	0.728335	1	0.83304	4.36716	0.036638	0.665362	-0.385635	1.44305	0.229647	0.473631	-0.583578	3.19253	0.0739756	0.213524	0.197943	0.352453	0.552728	0.999304	-0.920796	8.3646	0.00382601	0.0106555	-0.731615	5.52661	0.0187294	0.0538367	-0.189181	0.331528	0.564761	0.997898	-1.23983	12.2537	0.00046433	0.00110867	-0.455857	1.8429	0.174611	0.294199	-0.783975	4.61359
526937	dicarbonyl/L-xylulose reductase	DCXR	ENSBTAG00000008747	0.145854	0.879618	0.348306	0.999936	-0.0201352	0.0167713	0.896959	1	0.125719	0.656087	0.417945	0.999615	-0.470518	8.94185	0.0027871	0.0304017	-0.615482	14.9986	0.000107591	0.00214888	0.144965	0.824456	0.363881	0.999304	-0.656751	17.6785	2.62e-05	0.00013873	-0.544544	12.2417	0.00046732	0.00263687	-0.112207	0.513276	0.473724	0.997898	-1.00481	36.0289	1.94e-09	1.15e-08	-0.642981	15.0496	0.000104724	0.000696904	-0.361827	4.61365
100298868	solute carrier family 23 member 1	LOC100298868	ENSBTAG00000047605	0.081373	0.132972	0.715371	0.999936	0.0409544	0.0336108	0.854537	1	0.122327	0.300634	0.583486	0.999615	-0.467773	4.3257	0.037541	0.161838	-0.393983	3.05139	0.0806682	0.225842	-0.0737904	0.107024	0.743558	0.999304	-0.90432	16.1023	6e-05	0.000289187	-0.673966	9.0476	0.00263039	0.010937	-0.230354	1.05955	0.303319	0.997898	-1.21577	25.6715	4.05e-07	1.63e-06	-0.709762	8.96857	0.00274664	0.0107706	-0.506012	4.60708
540068	family with sequence similarity 134, member B	FAM134B	ENSBTAG00000016444	0.196597	0.79026	0.374022	0.999936	-0.0899029	0.164997	0.684597	1	0.106694	0.242099	0.622694	0.999615	0.047302	0.0411919	0.839168	0.931051	-0.0277544	0.0133848	0.907896	0.953825	0.0750564	0.0982425	0.753949	0.999304	-0.959276	20.5239	5.89e-06	3.68e-05	-0.523984	6.5421	0.0105351	0.0339781	-0.435293	4.01695	0.045045	0.997898	-1.31309	32.0985	1.47e-08	7.55e-08	-0.788411	12.4713	0.000413259	0.00219945	-0.524681	4.60462
785478	ankyrin repeat domain 66	ANKRD66	ENSBTAG00000047009	0.902672	1.86202	0.172391	0.999936	0.147903	0.0519165	0.819761	1	1.05057	2.67027	0.102239	0.960435	-0.492792	0.441463	0.506417	0.731322	-1.48755	3.91922	0.047737	0.160492	0.994755	1.51343	0.218617	0.999304	-2.63187	14.8515	0.000116314	0.000516245	-2.24712	13.3459	0.000258988	0.00161431	-0.38475	0.278966	0.59738	0.997898	-3.84559	28.9803	7.31e-08	3.36e-07	-2.29013	12.646	0.00037638	0.00203188	-1.55546	4.58894
282858	RAB27B, member RAS oncogene family	RAB27B	ENSBTAG00000002788	0.449138	1.04117	0.307549	0.999936	-0.319927	0.527863	0.467507	1	0.129211	0.093673	0.759559	0.999615	0.128321	0.083093	0.773149	0.899945	0.255646	0.327009	0.567426	0.749955	-0.127325	0.0821093	0.774459	0.999304	-1.04689	6.57866	0.0103208	0.0252005	-0.379879	0.904703	0.341524	0.486575	-0.667011	2.5089	0.113205	0.997898	-1.0146	6.88571	0.00868877	0.0159488	-0.157554	0.16062	0.688586	0.7821	-0.857045	4.58476
104970365	multidrug resistance-associated protein 4-like	LOC104970365	NA	-0.293976	1.49468	0.221492	0.999936	0.348636	2.09523	0.147759	1	0.0546597	0.0511597	0.821057	0.999615	0.128462	0.267057	0.605313	0.80003	0.260741	1.10004	0.294258	0.512269	-0.132279	0.286057	0.592758	0.999304	-0.831118	11.2802	0.000783373	0.00270381	-0.950356	14.9671	0.000109401	0.000780836	0.119237	0.223308	0.636531	0.997898	-1.34272	26.3665	2.82e-07	1.17e-06	-0.77251	9.08196	0.00258143	0.0102394	-0.570205	4.5647
521780	von Willebrand factor A domain containing 5A	VWA5A	ENSBTAG00000021215	-0.357685	1.69778	0.192578	0.999936	0.0296288	0.011961	0.912912	1	-0.328056	1.44544	0.229261	0.999615	-0.227924	0.621707	0.430414	0.673109	-0.51962	3.06565	0.0799632	0.224457	0.291696	0.929983	0.334867	0.999304	-1.20749	17.5397	2.81e-05	0.000148051	-1.34659	21.8704	2.92e-06	3.67e-05	0.139099	0.214126	0.643552	0.997898	-1.01621	13.3868	0.000253404	0.000635111	-1.6424	32.711	1.07e-08	2.53e-07	0.626194	4.55633
788425	aldo-keto reductase family 7, member A3 (aflatoxin aldehyde reductase)	AKR7A3	ENSBTAG00000012289	0.258825	1.46408	0.226282	0.999936	-0.219014	1.05182	0.305089	1	0.0398113	0.0349739	0.85165	0.999615	-0.687037	10.1065	0.00147744	0.0193774	-0.882504	16.2863	5.45e-05	0.00130869	0.195467	0.78348	0.376079	0.999304	-1.09905	26.3387	2.86e-07	2.6e-06	-1.03811	23.7378	1.1e-06	1.64e-05	-0.0609418	0.0802821	0.776915	0.997898	-1.71915	55.9165	7.56e-14	9.19e-13	-1.23088	29.6654	5.13e-08	9.71e-07	-0.488272	4.55202
513666	histone cluster 2, H2ac	HIST2H2AC	ENSBTAG00000032456	-0.240821	0.837734	0.360046	0.999936	0.231378	0.788464	0.374565	1	-0.00944324	0.00128892	0.971361	0.999615	-0.296344	1.34302	0.246501	0.492045	-0.298005	1.30476	0.253346	0.46859	0.00166114	2.65e-05	0.995891	0.999304	-0.767615	9.1963	0.00242504	0.00716819	-0.694913	7.72747	0.0054387	0.0198529	-0.0727023	0.0749898	0.784206	0.997898	-1.29569	20.3456	6.46e-06	2.13e-05	-0.645728	5.7466	0.0165206	0.0469143	-0.649965	4.55164
504417	phenazine biosynthesis-like protein domain containing	PBLD	ENSBTAG00000014315	-0.367036	1.15877	0.28172	0.999936	-0.222994	0.468011	0.493903	1	-0.59003	3.12363	0.0771649	0.886179	-0.0672488	0.0470917	0.828204	0.926346	0.30363	0.985495	0.320846	0.540063	-0.370879	1.44347	0.229579	0.999304	-0.734516	5.99962	0.0143089	0.0331723	-0.894001	8.826	0.00296969	0.0120941	0.159485	0.26535	0.606468	0.997898	-1.05601	9.80751	0.00173801	0.00368673	-0.321089	1.0049	0.316127	0.455574	-0.734926	4.54014
534718	syntaxin binding protein 6 (amisyn)	STXBP6	ENSBTAG00000021291	0.110543	0.137934	0.710344	0.999936	0.0267007	0.00786995	0.92931	1	0.137244	0.211833	0.645335	0.999615	0.246706	0.734755	0.391346	0.638665	0.402679	1.94623	0.162994	0.356162	-0.155973	0.294403	0.587412	0.999304	-1.43875	24.568	7.17e-07	5.83e-06	-1.2048	17.3072	3.18e-05	0.000279415	-0.233949	0.65991	0.416592	0.997898	-1.94739	39.7591	2.87e-10	1.94e-09	-1.30055	18.3588	1.83e-05	0.000155273	-0.646835	4.51612
497622	hemochromatosis	HFE	ENSBTAG00000013065	0.201532	0.927806	0.335434	0.999936	-0.127155	0.369669	0.543185	1	0.0743774	0.12655	0.722036	0.999615	-0.238731	1.26033	0.261589	0.510665	-0.198111	0.856684	0.354668	0.570818	-0.0406201	0.0359181	0.849685	0.999304	-1.24228	34.0439	5.39e-09	7.89e-08	-1.15597	29.783	4.83e-08	1.16e-06	-0.0863133	0.162736	0.68665	0.997898	-1.13296	25.7682	3.85e-07	1.56e-06	-0.658925	8.96958	0.00274512	0.0107686	-0.474038	4.51101
540757	transcription factor AP-4 (activating enhancer binding protein 4)	TFAP4	ENSBTAG00000033174	0.117685	0.191947	0.661301	0.999936	-0.446756	2.87081	0.0901997	1	-0.329071	1.5888	0.207498	0.999615	-1.36192	25.4927	4.44e-07	6.1e-05	-1.05933	15.7835	7.1e-05	0.00157917	-0.302589	1.11632	0.290712	0.999304	-1.00014	14.6249	0.000131169	0.000572679	-0.743263	8.43886	0.00367286	0.0143998	-0.256881	0.909541	0.340236	0.997898	-1.63415	34.0579	5.35e-09	2.96e-08	-1.01426	14.1713	0.000166898	0.00103058	-0.619891	4.47535
282469	SEC14-like 2 (S. cerevisiae)	SEC14L2	ENSBTAG00000017404	0.0288218	0.0250184	0.874321	0.999936	0.0828562	0.206209	0.649755	1	0.111678	0.375458	0.540044	0.999615	-0.867177	22.2197	2.43e-06	0.000199639	-0.656602	12.8238	0.000342245	0.00501672	-0.210576	1.29781	0.254614	0.999304	-1.02267	31.7043	1.8e-08	2.28e-07	-0.805621	19.9179	8.08e-06	8.71e-05	-0.217048	1.4455	0.229251	0.997898	-1.04944	29.7719	4.86e-08	2.3e-07	-0.645191	11.465	0.000709199	0.00348933	-0.404253	4.473
515578	uncharacterized LOC515578	LOC515578	ENSBTAG00000036298	0.216089	0.811805	0.367587	0.999936	-0.260346	1.19873	0.273575	1	-0.0442569	0.0355825	0.85038	0.999615	-0.750302	10.3934	0.00126468	0.0174919	-0.860202	13.324	0.000262034	0.00410817	0.1099	0.201449	0.653553	0.999304	-0.539212	5.58035	0.0181631	0.0406735	-0.162807	0.52999	0.466611	0.607168	-0.376405	2.67789	0.101751	0.997898	-1.11223	17.6066	2.72e-05	8.06e-05	-0.529358	4.39569	0.0360298	0.0867003	-0.582875	4.47044
530880	chromodomain helicase DNA binding protein 5	CHD5	ENSBTAG00000040477	-0.255012	0.980079	0.322179	0.999936	-0.254742	1.04272	0.307189	1	-0.509755	4.11108	0.0426032	0.709627	-0.452306	3.30408	0.0691082	0.236701	-0.424789	2.85737	0.0909562	0.243774	-0.0275165	0.0110933	0.916118	0.999304	-0.556224	5.17327	0.0229369	0.0492675	-0.131995	0.30497	0.580783	0.705081	-0.424229	2.94053	0.0863826	0.997898	-1.01133	14.4767	0.000141906	0.000370313	-0.429183	2.85106	0.0913139	0.178927	-0.582145	4.46226
512718	MPN domain containing	MPND	ENSBTAG00000006005	-0.183399	1.23238	0.266946	0.999936	0.145906	0.782828	0.376278	1	-0.0374924	0.0514207	0.820609	0.999615	-0.0136759	0.00670723	0.934728	0.975576	0.105445	0.404681	0.524682	0.717494	-0.119121	0.510407	0.474963	0.999304	-0.705972	19.0629	1.26e-05	7.26e-05	-0.628571	15.264	9.35e-05	0.000686271	-0.0774008	0.224377	0.635725	0.997898	-1.02146	35.7052	2.3e-09	1.35e-08	-0.656299	15.035	0.000105538	0.000700907	-0.365161	4.45758
786852	citron rho-interacting serine/threonine kinase	CIT	ENSBTAG00000008963	-0.185459	0.54935	0.458583	0.999936	0.234172	0.877622	0.348854	1	0.0487136	0.0378215	0.845802	0.999615	-0.0671289	0.0736709	0.786065	0.905555	0.229806	0.862981	0.352906	0.569288	-0.296935	1.42936	0.231869	0.999304	-1.19553	24.642	6.9e-07	5.63e-06	-0.81018	11.5439	0.000679717	0.00356293	-0.385352	2.57415	0.108623	0.997898	-1.02985	16.4638	4.96e-05	0.000140268	-0.494601	3.88513	0.0487154	0.110211	-0.535244	4.45341
520552	galactose-3-O-sulfotransferase 4	GAL3ST4	ENSBTAG00000015017	-0.0198897	0.00294087	0.956752	0.999936	-0.0543967	0.0228644	0.87981	1	-0.0742864	0.042345	0.836963	0.999615	-1.10845	9.55263	0.00199663	0.0241317	-0.517818	2.12972	0.144467	0.330227	-0.590632	2.58771	0.107696	0.999304	-1.29823	14.1203	0.00017148	0.000722968	-1.04777	9.57327	0.0019743	0.0086991	-0.250459	0.515608	0.472721	0.997898	-1.51923	16.1313	5.91e-05	0.000164991	-0.723437	3.99735	0.045572	0.10448	-0.795794	4.39638
520297	ADAM metallopeptidase domain 32	ADAM32	ENSBTAG00000023146	0.124505	0.157048	0.691889	0.999936	0.115291	0.125173	0.72349	1	0.239796	0.551507	0.457703	0.999615	0.494052	2.17911	0.139895	0.356547	0.93559	8.21507	0.00415438	0.0300846	-0.441538	1.92706	0.165081	0.999304	-0.505093	2.66865	0.102343	0.170776	-0.597127	3.66304	0.0556319	0.125369	0.0920341	0.0801494	0.777095	0.997898	-1.11993	9.54527	0.00200465	0.00420935	-0.326973	0.921399	0.337108	0.47684	-0.792953	4.38982
525169	WD repeat domain 11	WDR11	ENSBTAG00000021540	0.0556428	0.123955	0.724784	0.999936	-0.045181	0.0817535	0.774935	1	0.0104618	0.0043859	0.947198	0.999615	-0.193097	1.48547	0.22292	0.46673	-0.229013	2.08623	0.148633	0.33604	0.0359154	0.0513564	0.82072	0.999304	-0.905823	32.1128	1.45e-08	1.89e-07	-0.822675	26.6157	2.48e-07	4.62e-06	-0.0831478	0.274291	0.600468	0.997898	-1.24681	53.9534	2.05e-13	2.32e-12	-0.896683	28.3323	1.02e-07	1.8e-06	-0.350124	4.37351
523101	sosondowah ankyrin repeat domain family member D	SOWAHD	ENSBTAG00000046012	-0.0811214	0.121897	0.726986	0.999936	-0.462901	4.23327	0.0396389	1	-0.544023	5.81749	0.0158676	0.441209	-0.802515	14.5067	0.000139662	0.00376273	-0.872685	16.4992	4.87e-05	0.0012124	0.0701695	0.101588	0.749932	0.999304	-0.921504	19.9209	8.07e-06	4.86e-05	-0.751586	13.5136	0.000236847	0.00149579	-0.169917	0.659466	0.416748	0.997898	-1.29254	33.3437	7.72e-09	4.17e-08	-0.814964	13.9783	0.000184931	0.00112	-0.477573	4.36462
533461	ankyrin repeat domain 55	ANKRD55	ENSBTAG00000001001	-0.0943237	0.124854	0.723828	0.999936	-0.0211791	0.0062724	0.936875	1	-0.115503	0.188851	0.663875	0.999615	-0.12683	0.220065	0.63899	0.820966	0.277966	1.06394	0.302319	0.520904	-0.404796	2.22452	0.135835	0.999304	-1.72451	41.7179	1.05e-10	2.49e-09	-1.5939	36.1691	1.81e-09	7.01e-08	-0.130614	0.223135	0.636661	0.997898	-1.74746	34.6015	4.05e-09	2.29e-08	-1.09817	14.7214	0.000124622	0.000802751	-0.649293	4.35449
614692	chromosome 7 open reading frame, human C19orf57	C7H19orf57	ENSBTAG00000006064	0.49773	2.96863	0.0848936	0.999936	0.0806426	0.0744026	0.785031	1	0.578373	4.07837	0.0434356	0.71661	-0.373528	1.35557	0.244307	0.489285	0.198161	0.407058	0.523467	0.716847	-0.571689	3.14097	0.0763483	0.994166	-1.00716	12.0355	0.000521964	0.00189693	-1.27446	18.5236	1.68e-05	0.000163739	0.267296	0.706526	0.400599	0.997898	-1.1702	13.3059	0.00026457	0.000660473	-0.465979	2.36989	0.123696	0.225559	-0.704223	4.34794
525243	WSC domain containing 2	WSCD2	ENSBTAG00000013686	0.0590536	0.0424512	0.836762	0.999936	0.224618	0.605802	0.436373	1	0.283671	0.969225	0.324874	0.999615	-0.248161	0.772022	0.379592	0.627678	0.021917	0.00634699	0.936501	0.969331	-0.270078	0.902595	0.342087	0.999304	-0.93158	10.9242	0.000949163	0.003188	-0.726018	6.70664	0.00960544	0.0315221	-0.205562	0.537616	0.463422	0.997898	-1.35627	20.3116	6.58e-06	2.17e-05	-0.740213	6.30497	0.01204	0.036459	-0.61606	4.33585
616549	Fanconi anemia, complementation group B	FANCB	ENSBTAG00000016433	-0.313134	0.376825	0.539308	0.999936	0.906728	2.9148	0.0877703	1	0.593593	1.20936	0.271458	0.999615	-0.0308506	0.00408255	0.949054	0.980556	0.199647	0.166772	0.682996	0.826762	-0.230498	0.217582	0.640888	0.999304	-0.578957	2.04494	0.152713	0.237455	-0.794109	3.81253	0.0508706	0.116956	0.215152	0.27046	0.603023	0.997898	-1.00757	4.89661	0.0269095	0.0441021	-0.0456485	0.0128399	0.909782	0.942032	-0.961925	4.336
515066	leucine-rich repeat-containing protein 51	LRRC51	ENSBTAG00000017964	0.0619421	0.0891713	0.765233	0.999936	0.0859364	0.170927	0.679289	1	0.147878	0.506653	0.476591	0.999615	-0.174848	0.706607	0.400572	0.647854	-0.303105	2.11135	0.146211	0.333006	0.128258	0.376869	0.539284	0.999304	-0.57765	7.62453	0.00575795	0.015203	-0.423874	4.1258	0.0422341	0.101595	-0.153776	0.538066	0.463236	0.997898	-1.09733	23.8597	1.04e-06	3.9e-06	-0.629604	8.0544	0.00453933	0.0162958	-0.467731	4.33311
617785	paired immunoglobulin-like type 2 receptor alpha	LOC617785	ENSBTAG00000012668	-0.0700093	0.0691171	0.792627	0.999936	0.235223	0.780755	0.37691	1	0.165213	0.385632	0.534604	0.999615	-0.317822	1.41986	0.233427	0.477981	-0.176909	0.435882	0.509117	0.70554	-0.140914	0.276712	0.598864	0.999304	-0.905814	11.4245	0.000724806	0.00252935	-0.510014	3.66652	0.0555159	0.125188	-0.395799	2.21779	0.136428	0.997898	-1.23486	18.4792	1.72e-05	5.29e-05	-0.647644	5.2551	0.0218825	0.0583997	-0.587212	4.31656
541135	kinesin family member 15	KIF15	ENSBTAG00000016726	-0.100662	0.116762	0.732574	0.999936	0.0172474	0.00346298	0.953074	1	-0.0834143	0.0805523	0.77655	0.999615	-0.0668913	0.0530093	0.817907	0.921109	0.110491	0.144608	0.703742	0.840899	-0.177382	0.37088	0.542525	0.999304	-1.02023	12.6043	0.00038487	0.00145864	-0.662647	5.43063	0.0197866	0.0561774	-0.357587	1.55488	0.212417	0.997898	-1.09494	12.9476	0.000320335	0.000788477	-0.466298	2.42667	0.119286	0.21936	-0.628646	4.30498
616474	solute carrier family 47 (multidrug and toxin extrusion), member 1	SLC47A1	ENSBTAG00000016544	-0.0345324	0.0232112	0.878909	0.999936	-0.0262503	0.0133136	0.90814	1	-0.0607827	0.0726308	0.787544	0.999615	-0.149764	0.357429	0.549938	0.761633	-0.220436	0.743516	0.388537	0.604078	0.0706723	0.0741286	0.785418	0.999304	-0.755682	7.69564	0.00553544	0.0146881	-0.346692	1.78946	0.180992	0.305752	-0.40899	2.12642	0.144779	0.997898	-1.47925	25.7494	3.89e-07	1.57e-06	-0.823342	9.13991	0.00250093	0.00997711	-0.655912	4.29732
540235	tumor protein D52	TPD52	ENSBTAG00000007335	0.0450456	0.0936855	0.759543	0.999936	-0.0189319	0.0165492	0.89764	1	0.0261137	0.0314977	0.859135	0.999615	-0.0793062	0.29008	0.590169	0.790932	-0.115168	0.61151	0.43422	0.642166	0.0358619	0.059289	0.807623	0.999304	-0.791796	28.401	9.86e-08	1.02e-06	-0.700999	22.3798	2.24e-06	2.95e-05	-0.0907979	0.378066	0.53864	0.997898	-1.07534	46.6134	8.65e-12	7.41e-11	-0.752518	23.1247	1.52e-06	1.85e-05	-0.322822	4.29672
784007	T-lymphocyte surface antigen Ly-9	LOC784007	NA	0.185276	0.414616	0.519636	0.999936	-0.168478	0.343533	0.557797	1	0.016798	0.00347535	0.95299	0.999615	-0.388754	1.78813	0.181154	0.41532	-0.395144	1.82993	0.176136	0.374541	0.0063904	0.000460651	0.982876	0.999304	-2.44839	64.8036	8.27e-16	8.58e-14	-2.18299	53.0491	3.25e-13	4.56e-11	-0.265407	0.827654	0.362952	0.997898	-3.14973	91.9004	9.11e-22	5.34e-20	-2.51522	61.195	5.17e-15	6.49e-13	-0.634515	4.29398
540737	KIAA0101 ortholog	KIAA0101	ENSBTAG00000039462	0.234937	0.426523	0.5137	0.999936	-0.0161336	0.00205725	0.963823	1	0.218804	0.372226	0.541793	0.999615	-0.17805	0.24885	0.617886	0.80818	0.417638	1.37201	0.241467	0.456514	-0.595689	2.74835	0.0973547	0.999304	-1.04766	8.7804	0.00304484	0.00874683	-0.570523	2.65851	0.102997	0.201564	-0.477136	1.8667	0.171854	0.997898	-1.06336	8.21256	0.00416014	0.00820496	-0.295206	0.646366	0.421415	0.557932	-0.768152	4.29041
107133209	NA	NA	NA	-0.120715	0.207477	0.648752	0.999936	-0.188155	0.529106	0.466983	1	-0.308871	1.40262	0.236285	0.999615	-0.542354	4.33263	0.0373884	0.161357	-0.390012	2.21956	0.136272	0.318151	-0.152342	0.319628	0.571831	0.999304	-0.427778	2.17024	0.140704	0.222152	-0.305491	1.16101	0.281255	0.423118	-0.122287	0.169143	0.680874	0.997898	-1.18456	11.6194	0.000652688	0.00151338	-0.422167	1.7719	0.183147	0.30444	-0.76239	4.28954
532521	podocalyxin-like 2	PODXL2	NA	0.177589	0.209017	0.647539	0.999936	0.0144996	0.00155736	0.968521	1	0.192088	0.250475	0.616741	0.999615	-1.0565	6.97768	0.00825325	0.0617268	-1.11526	7.60045	0.00583537	0.0374842	0.0587614	0.0194516	0.88908	0.999304	-2.59134	44.7474	2.24e-11	6.35e-10	-2.45983	41.3196	1.29e-10	7.47e-09	-0.131509	0.10619	0.744524	0.997898	-3.63832	66.6071	3.31e-16	6.25e-15	-2.67987	41.0695	1.47e-10	6.05e-09	-0.958453	4.28041
100139092	G protein-coupled receptor 34	GPR34	ENSBTAG00000020144	0.103546	0.0604801	0.805739	0.999936	-0.641159	2.30089	0.1293	1	-0.537613	1.62095	0.202959	0.999615	-1.4119	10.4706	0.00121286	0.0170157	-1.19601	7.51434	0.00612096	0.0386989	-0.215884	0.255105	0.613503	0.999304	-1.85271	18.0089	2.2e-05	0.000119123	-1.57516	13.3285	0.000261406	0.00162646	-0.277552	0.426013	0.513952	0.997898	-2.19392	22.1405	2.53e-06	8.95e-06	-1.26403	7.809	0.00519865	0.0182288	-0.929889	4.27919
509432	aspartoacylase	ASPA	ENSBTAG00000003629	0.21297	0.340919	0.559299	0.999936	-0.1684	0.213694	0.643888	1	0.0445695	0.0150471	0.902371	0.999615	-1.05381	8.18154	0.00423188	0.0401075	-0.489789	1.77261	0.18306	0.385134	-0.564025	2.33545	0.126459	0.999304	-1.6938	20.3953	6.3e-06	3.9e-05	-1.5647	17.2631	3.25e-05	0.000285247	-0.129097	0.124529	0.724173	0.997898	-2.56292	39.1075	4.01e-10	2.65e-09	-1.7627	19.6798	9.16e-06	8.71e-05	-0.800217	4.26943
535704	FK506 binding protein 5	FKBP5	ENSBTAG00000047502	-0.0578762	0.169107	0.680906	0.999936	-0.0978849	0.483767	0.486721	1	-0.155761	1.22478	0.268424	0.999615	-0.453407	10.3267	0.00131121	0.017953	-0.385682	7.47879	0.00624299	0.039169	-0.0677249	0.231059	0.63074	0.999304	-1.20456	70.9207	3.72e-17	6.22e-15	-1.05894	55.1921	1.09e-13	1.85e-11	-0.145625	1.06052	0.303096	0.997898	-1.3661	81.3405	1.9e-19	6.79e-18	-1.05836	49.5468	1.94e-12	1.39e-10	-0.307738	4.2673
536340	von Willebrand factor A domain containing 3B	VWA3B	ENSBTAG00000034384	0.0886838	0.0884401	0.76617	0.999936	0.151535	0.260846	0.609539	1	0.240219	0.657949	0.417285	0.999615	0.0122322	0.0017246	0.966875	0.988478	0.123157	0.158565	0.690481	0.831273	-0.110925	0.125674	0.722961	0.999304	-1.87956	37.8433	7.67e-10	1.42e-08	-1.4797	24.6082	7.03e-07	1.11e-05	-0.399855	1.74158	0.186939	0.997898	-1.811	31.1342	2.41e-08	1.2e-07	-1.14679	13.1846	0.000282263	0.00159203	-0.664211	4.26597
101907250	uncharacterized LOC101907250	LOC101907250	NA	-0.0558545	0.0571571	0.811047	0.999936	0.132474	0.322857	0.569896	1	0.0766193	0.107813	0.742648	0.999615	0.603909	6.72771	0.00949263	0.0674302	0.252231	1.1074	0.292649	0.510305	0.351678	2.3064	0.128843	0.999304	-0.615415	6.75415	0.00935299	0.0231283	-0.287036	1.59109	0.20717	0.338231	-0.328378	1.82864	0.176288	0.997898	-1.15392	18.9541	1.34e-05	4.2e-05	-0.572662	5.28791	0.0214739	0.0575353	-0.581253	4.26451
505691	cyclin-dependent kinase inhibitor 2C (p18, inhibits CDK4)	CDKN2C	ENSBTAG00000011059	0.00479942	0.0001813	0.989257	0.999936	-0.00357969	9.14e-05	0.992372	1	0.00121973	1.57e-05	0.996836	0.999909	-0.287219	0.644838	0.421964	0.666145	-0.330154	0.837932	0.359989	0.576628	0.0429349	0.0140119	0.905773	0.999304	-1.44741	17.443	2.96e-05	0.000154599	-0.950256	7.72931	0.00543317	0.0198382	-0.497149	2.08039	0.149202	0.997898	-1.64175	19.9088	8.12e-06	2.65e-05	-0.892211	6.08756	0.0136137	0.0403439	-0.749543	4.25859
505886	IQ motif containing GTPase activating protein 3	IQGAP3	ENSBTAG00000006882	-0.20527	0.283784	0.594232	0.999936	-0.115712	0.09302	0.760372	1	-0.320983	0.701679	0.40222	0.999615	-0.00498056	0.000182052	0.989235	0.996561	0.0542956	0.0212803	0.884018	0.942994	-0.0592762	0.025307	0.873604	0.999304	-1.21345	10.762	0.00103605	0.00343413	-0.836006	5.16173	0.0230899	0.0635156	-0.377441	1.06254	0.302636	0.997898	-1.29605	10.9407	0.000940726	0.00211446	-0.489823	1.6259	0.202271	0.327386	-0.806229	4.25353
100300968	MYCBP-associated, testis expressed 1	MAATS1	ENSBTAG00000001293	0.410938	2.14132	0.143378	0.999936	-0.298683	1.13189	0.287373	1	0.112255	0.169638	0.680434	0.999615	0.125143	0.190393	0.66259	0.835742	0.342243	1.43723	0.230588	0.443847	-0.2171	0.58458	0.444523	0.999304	-1.43116	27.2698	1.77e-07	1.71e-06	-1.45608	28.4305	9.71e-08	2.11e-06	0.0249146	0.00702175	0.933219	0.997898	-1.76956	30.2812	3.74e-08	1.81e-07	-1.05224	12.3398	0.0004434	0.00233302	-0.717324	4.24627
101906791	uncharacterized LOC101906791	LOC101906791	NA	0.182378	0.400297	0.526936	0.999936	0.1118	0.144944	0.703415	1	0.294178	1.03675	0.308579	0.999615	-0.274203	0.953586	0.328808	0.579402	-0.228666	0.665544	0.41461	0.627277	-0.0455365	0.0248937	0.874632	0.999304	-0.746157	7.02268	0.00804838	0.0203297	-0.712207	6.54108	0.0105412	0.0339899	-0.0339499	0.0134386	0.907712	0.997898	-1.79964	31.038	2.53e-08	1.26e-07	-1.08675	12.9655	0.00031728	0.00175389	-0.712886	4.24411
514777	BUB1 mitotic checkpoint serine/threonine kinase	BUB1	ENSBTAG00000021181	0.175135	0.415	0.519443	0.999936	-0.140095	0.266571	0.605642	1	0.0350404	0.0167361	0.897066	0.999615	-0.129936	0.227808	0.633154	0.817481	0.0798313	0.0856146	0.769828	0.881711	-0.209767	0.587615	0.443343	0.999304	-1.13922	17.8147	2.43e-05	0.000130341	-0.750304	7.86745	0.00503326	0.0186032	-0.388919	2.09236	0.148038	0.997898	-1.06145	13.9574	0.000186996	0.000477558	-0.478517	2.88532	0.0893901	0.176177	-0.58293	4.24242
3283884	NADH dehydrogenase subunit 3	ND3	ENSBTAG00000043568	-0.0460535	0.078698	0.77907	0.999936	0.0458269	0.0779866	0.780045	1	-0.000226641	1.91e-06	0.998898	0.999909	0.164726	1.00667	0.315701	0.567183	-0.041795	0.0646365	0.799312	0.897504	0.206521	1.58037	0.208708	0.999304	-0.52922	10.3342	0.00130586	0.00418739	-0.514743	9.77214	0.00177177	0.00792496	-0.0144766	0.00777461	0.929739	0.997898	-1.2443	49.9892	1.55e-12	1.51e-11	-0.887169	25.7812	3.82e-07	5.66e-06	-0.357132	4.22897
615936	autism susceptibility gene 2 protein	LOC615936	ENSBTAG00000002083	-0.0867184	0.171325	0.678937	0.999936	0.18201	0.755232	0.384825	1	0.0952917	0.207386	0.648824	0.999615	-0.232562	1.21785	0.269784	0.520034	-0.193838	0.845069	0.357951	0.574647	-0.0387245	0.0332425	0.855328	0.999304	-0.960427	20.0986	7.36e-06	4.48e-05	-0.528349	6.23706	0.0125104	0.0391316	-0.432078	4.03231	0.0446367	0.997898	-1.34232	34.9214	3.43e-09	1.96e-08	-0.87635	15.4159	8.63e-05	0.000593663	-0.46597	4.22342
100126049	nudix (nucleoside diphosphate linked moiety X)-type motif 14	NUDT14	ENSBTAG00000048010	-0.298703	1.16585	0.280257	0.999936	0.223754	0.672723	0.412104	1	-0.0749496	0.0719466	0.788523	0.999615	-0.226519	0.639538	0.423878	0.666966	-0.137163	0.234981	0.627855	0.791162	-0.0893567	0.0950698	0.757828	0.999304	-0.65621	5.16758	0.0230122	0.0494034	-0.0608299	0.0486502	0.825429	0.88868	-0.59538	4.1914	0.0406294	0.997898	-1.91188	31.903	1.62e-08	8.3e-08	-1.13954	13.2492	0.000272689	0.00154874	-0.772345	4.22225
[truncated: 409 more rows]
[truncated: 2 more columns]
