# Supplementary material for: Comparative 'omics analyses differentiate Mycobacterium tuberculosis and Mycobacterium bovis and reveal distinct macrophage responses to infection with the human and bovine tubercle bacilli
Source: Microb Genom. 2018 Mar 20;4(3):e000163. doi: 10.1099/mgen.0.000163 (PMC5885015; doi:10.1099/mgen.0.000163)
Supplement: Supplementary File 9 [file mgen-4-163-s009.xlsx]

## Sheet: FDR_0.05_logFC_delta_48H.txt
Gene annotation				48hr post infection
				Delta comparison
Refseq#	Gene symbol	Annotation	ENSEMBL_tag	logFC_48hr	logCPM_48hr	LR_48hr	PValue_48hr	FDR_48hr
280845	lymphotoxin alpha	LTA	ENSBTAG00000000016	1.79182	0.290803	15.1386	9.99e-05	0.00110011
533834	CD274 molecule	CD274	ENSBTAG00000000095	1.08559	7.64485	16.5821	4.66e-05	0.000621548
538567	tumor necrosis factor (ligand) superfamily, member 13	TNFSF13	ENSBTAG00000000130	-1.05908	5.48883	10.5885	0.00113793	0.00727257
535293	epoxide hydrolase 1, microsomal (xenobiotic)	EPHX1	ENSBTAG00000000140	-1.27329	4.80474	13.4948	0.000239225	0.00219527
512524	sushi domain containing 3	SUSD3	ENSBTAG00000000181	-1.09724	3.29245	28.0003	1.21e-07	7.38e-06
535122	chromosome 8 open reading frame, human C9orf91	C8H9orf91	ENSBTAG00000000204	1.09934	4.15455	39.0708	4.09e-10	1.27e-07
522371	tetraspanin 15	TSPAN15	ENSBTAG00000000224	-1.07875	0.447871	7.83747	0.00511741	0.0225553
613606	A kinase (PRKA) anchor protein 7	AKAP7	ENSBTAG00000000240	1.01617	4.53714	24.1837	8.76e-07	3.19e-05
515675	RAB26, member RAS oncogene family	RAB26	ENSBTAG00000000279	-1.16391	1.56987	18.5032	1.7e-05	0.000290837
281094	colony stimulating factor 1 (macrophage)	CSF1	ENSBTAG00000000283	1.91215	5.7617	26.9699	2.07e-07	1.08e-05
281402	Pim-1 proto-oncogene, serine/threonine kinase	PIM1	ENSBTAG00000000396	1.30237	6.2317	18.5299	1.67e-05	0.000287935
514271	transmembrane protein 106C	TMEM106C	ENSBTAG00000000454	-1.04039	4.12581	21.7959	3.03e-06	7.85e-05
513231	general transcription factor IIB	GTF2B	ENSBTAG00000000504	1.29199	5.40313	37.3389	9.93e-10	2.22e-07
526872	ankyrin repeat domain 29	ANKRD29	ENSBTAG00000000517	-1.59553	0.658975	23.7976	1.07e-06	3.69e-05
100299135	G protein-coupled receptor 64	GPR64	ENSBTAG00000000576	1.68022	-0.257474	13.7516	0.000208644	0.00197472
508561	family with sequence similarity 83, member D	FAM83D	ENSBTAG00000000660	-1.11402	-0.0474021	8.01949	0.00462765	0.0208945
515200	cathepsin L	CTSL	ENSBTAG00000000720	1.97636	3.08314	13.6454	0.000220783	0.00206287
506045	ATPase family, AAA domain containing 1	ATAD1	ENSBTAG00000000806	1.08216	6.8435	34.7912	3.67e-09	5.25e-07
511812	guanine nucleotide binding protein (G protein), gamma 11	GNG11	ENSBTAG00000000820	1.61173	-0.837047	9.5247	0.00202725	0.011173
524013	ets variant 3-like	ETV3L	ENSBTAG00000000861	1.18965	-0.00333651	9.07122	0.00259663	0.0133894
782472	Mab-21 domain containing 1	MB21D1	ENSBTAG00000000892	1.80535	3.79932	41.4943	1.18e-10	5.86e-08
506538	sperm antigen with calponin homology and coiled-coil domains 1	SPECC1	ENSBTAG00000000928	1.06505	5.4257	27.5537	1.53e-07	8.77e-06
614810	Janus kinase and microtubule interacting protein 3	JAKMIP3	ENSBTAG00000000951	1.63525	3.06817	28.5011	9.36e-08	5.96e-06
513265	CDKN2A interacting protein	CDKN2AIP	ENSBTAG00000000957	1.14659	4.44895	44.5044	2.54e-11	1.96e-08
100140861	kelch-like 23 (Drosophila)	KLHL23	ENSBTAG00000001093	-1.06986	1.05684	18.2035	1.99e-05	0.000327131
616826	interferon, lambda receptor 1	IFNLR1	ENSBTAG00000001101	1.07417	-0.458705	7.79881	0.00522805	0.022883
511531	interferon-induced guanylate-binding protein 1	LOC511531	ENSBTAG00000001143	1.36949	7.41673	10.9212	0.000950692	0.00636775
790164	SLAM family member 7	SLAMF7	ENSBTAG00000001197	1.028	8.56873	12.8154	0.000343787	0.00291746
521920	sulfotransferase family, cytosolic, 1B, member 1	SULT1B1	ENSBTAG00000001249	2.37892	1.41685	6.84493	0.00888932	0.0337731
514688	protein phosphatase 1, regulatory subunit 15A	PPP1R15A	ENSBTAG00000001294	1.18052	6.60078	30.8652	2.77e-08	2.58e-06
510912	neuralized E3 ubiquitin protein ligase 1B	NEURL1B	ENSBTAG00000001429	-1.13717	-0.30894	6.48146	0.0109006	0.039469
781811	HESX homeobox 1	HESX1	ENSBTAG00000001439	-1.01174	1.67108	22.732	1.86e-06	5.5e-05
281095	colony stimulating factor 2 (granulocyte-macrophage)	CSF2	ENSBTAG00000001570	2.12321	4.38789	8.11602	0.00438757	0.0200717
515475	transmembrane protein 140	TMEM140	ENSBTAG00000001576	1.05184	3.4541	11.0976	0.000864405	0.0059257
518258	FUN14 domain containing 1	FUNDC1	ENSBTAG00000001637	1.19219	3.15492	21.5309	3.48e-06	8.6e-05
615107	chemokine (C-X-C motif) ligand 10	CXCL10	ENSBTAG00000001725	2.79386	6.03143	21.7955	3.03e-06	7.85e-05
530270	hydroxylysine kinase	HYKK	ENSBTAG00000001786	-1.01263	2.21577	23.9466	9.9e-07	3.49e-05
617472	catsper channel auxiliary subunit delta	CATSPERD	ENSBTAG00000001796	-1.04966	1.66321	11.5368	0.000682313	0.00493592
508059	copine VI (neuronal)	CPNE6	ENSBTAG00000001870	1.62598	-0.462212	8.08547	0.00446215	0.0203391
505727	nephroblastoma overexpressed	NOV	ENSBTAG00000002080	1.3717	-0.983097	7.7407	0.00539897	0.023458
615762	interleukin 36, gamma	IL36G	ENSBTAG00000002085	2.61239	3.17764	41.5637	1.14e-10	5.86e-08
100297786	interleukin 36, beta	IL36B	ENSBTAG00000002088	1.15031	2.61898	19.1272	1.22e-05	0.000228057
282863	interleukin 17A	IL17A	ENSBTAG00000002150	1.95825	0.382378	11.1258	0.000851332	0.00586215
613754	axonemal dynein light chain domain containing 1	AXDND1	ENSBTAG00000002164	-1.12998	-0.684008	6.08818	0.0136089	0.0465083
530101	glutamine-fructose-6-phosphate transaminase 2	GFPT2	ENSBTAG00000002215	2.52809	1.3668	13.567	0.000230198	0.00212792
533661	transmembrane protein 173	TMEM173	ENSBTAG00000002296	-1.05689	5.74891	16.7793	4.2e-05	0.00057548
282161	calcium channel, voltage-dependent, beta 4 subunit	CACNB4	ENSBTAG00000002297	-1.54911	1.16212	20.4949	5.98e-06	0.000132099
522480	receptor accessory protein 6	REEP6	ENSBTAG00000002311	-1.22412	-0.137152	12.0709	0.000512162	0.00397219
280719	aminomethyltransferase	AMT	ENSBTAG00000002321	-1.1997	1.63229	11.0688	0.00087792	0.00598288
507055	guanylate-binding protein 4	LOC507055	ENSBTAG00000002416	1.74913	6.3803	18.1765	2.01e-05	0.000330623
533065	sodium channel, voltage-gated, type IX, alpha subunit	SCN9A	ENSBTAG00000002425	1.47055	-0.691709	13.6831	0.000216394	0.00203157
530342	family with sequence similarity 173, member A	FAM173A	ENSBTAG00000002467	-1.0927	0.232219	17.4433	2.96e-05	0.000442107
511835	coiled-coil domain containing 78	CCDC78	ENSBTAG00000002470	-1.31673	0.0483784	17.7392	2.53e-05	0.00039453
781681	gliomedin	GLDN	ENSBTAG00000002576	-1.33876	3.72477	10.0592	0.0015159	0.00903871
513234	mitochondria-localized glutamic acid-rich protein	MGARP	ENSBTAG00000002599	-1.12586	-0.553007	10.2319	0.0013803	0.00838146
510497	ATP-binding cassette, sub-family A (ABC1), member 5	ABCA5	ENSBTAG00000002747	-1.10616	4.51855	39.0184	4.2e-10	1.27e-07
281529	thrombomodulin	THBD	ENSBTAG00000002758	1.3902	3.98173	5.98976	0.0143892	0.0485076
533364	kelch-like family member 3	KLHL3	ENSBTAG00000002796	-1.81296	3.01319	28.0125	1.21e-07	7.37e-06
100337258	transmembrane and tetratricopeptide repeat containing 2	TMTC2	ENSBTAG00000002888	-1.35312	1.11763	17.1392	3.47e-05	0.000498947
281867	inhibin, beta A	INHBA	ENSBTAG00000002912	2.62163	6.03436	16.1701	5.79e-05	0.000731662
617867	cadherin-like and PC-esterase domain containing 1	CPED1	ENSBTAG00000002938	-1.14575	1.06554	14.0943	0.000173871	0.00172318
618400	glutamic pyruvate transaminase (alanine aminotransferase) 2	GPT2	ENSBTAG00000002980	-1.52395	2.82462	23.2707	1.41e-06	4.43e-05
507138	putative ISG12(a) protein	IFI27	ENSBTAG00000003152	2.56027	1.00516	18.0989	2.1e-05	0.000341475
539573	Meis homeobox 2	MEIS2	ENSBTAG00000003172	1.13745	1.61002	9.56521	0.001983	0.0110277
506231	breast cancer anti-estrogen resistance 3	BCAR3	ENSBTAG00000003245	1.15484	3.7909	24.3335	8.1e-07	3.05e-05
534106	ArfGAP with dual PH domains 2	ADAP2	ENSBTAG00000003334	-1.0181	6.19464	10.4786	0.00120763	0.00760938
504760	DEAD (Asp-Glu-Ala-Asp) box polypeptide 58	DDX58	ENSBTAG00000003366	1.55871	7.49817	22.874	1.73e-06	5.19e-05
511195	cytochrome P450, family 39, subfamily A, polypeptide 1	CYP39A1	ENSBTAG00000003632	-1.22524	0.681258	19.3578	1.08e-05	0.000207983
100125267	lipase A, lysosomal acid, cholesterol esterase	LIPA	ENSBTAG00000003636	1.05071	11.065	20.662	5.48e-06	0.00012282
407227	solute carrier family 5 (sodium/sugar cotransporter), member 10	SLC5A10	ENSBTAG00000003700	1.24367	1.11471	13.4951	0.000239189	0.00219527
100139162	family with sequence similarity 83, member G	FAM83G	ENSBTAG00000003705	1.20186	0.991343	11.4303	0.000722555	0.00513862
407997	transglutaminase 1	TGM1	ENSBTAG00000003920	1.95872	5.82599	17.6826	2.61e-05	0.000402386
514695	N-terminal EF-hand calcium binding protein 3	NECAB3	ENSBTAG00000003946	-1.71833	-0.282021	13.8442	0.000198609	0.00190379
535092	myosin VIIA	MYO7A	ENSBTAG00000003955	-1.34245	3.07275	14.0813	0.000175072	0.0017314
526655	fer-1-like family member 5	FER1L5	ENSBTAG00000003963	-1.30809	1.651	19.2726	1.13e-05	0.000215272
538485	CXXC finger protein 5	CXXC5	ENSBTAG00000003986	-1.12958	3.92381	18.2315	1.96e-05	0.000324279
282261	insulin-like growth factor binding protein 3	IGFBP3	ENSBTAG00000003994	1.99539	0.267668	10.4842	0.001204	0.00759095
282647	pregnancy-associated plasma protein A, pappalysin 1	PAPPA	ENSBTAG00000004010	1.65382	1.0495	18.5991	1.61e-05	0.000279756
515914	sestrin 3	SESN3	ENSBTAG00000004034	-1.59015	6.83888	23.461	1.27e-06	4.14e-05
521254	3'(2'), 5'-bisphosphate nucleotidase 1	BPNT1	ENSBTAG00000004064	1.13349	5.30933	23.3996	1.32e-06	4.19e-05
510807	nuclear factor, erythroid 2-like 3	NFE2L3	ENSBTAG00000004136	1.46561	5.29231	27.5345	1.54e-07	8.77e-06
281361	neuregulin 1	NRG1	ENSBTAG00000004150	-1.82755	1.70561	12.4573	0.000416369	0.00339153
359722	spermidine/spermine N1-acetyltransferase family member 2	SAT2	ENSBTAG00000004222	-1.08952	2.35567	15.819	6.97e-05	0.000837838
404182	sex hormone-binding globulin	SHBG	ENSBTAG00000004226	-1.53094	-1.13582	9.73434	0.00180857	0.0102825
282035	regulator of G-protein signaling 16	RGS16	ENSBTAG00000004305	1.51493	4.50622	15.5424	8.07e-05	0.000936691
513450	sideroflexin 2	SFXN2	ENSBTAG00000004321	-1.18587	1.2221	20.4228	6.21e-06	0.000135871
280795	FBJ murine osteosarcoma viral oncogene homolog	FOS	ENSBTAG00000004322	-1.28556	5.03348	12.7902	0.000348449	0.0029465
511022	interleukin 23, alpha subunit p19	IL23A	ENSBTAG00000004378	1.21722	5.68056	19.5939	9.58e-06	0.000188223
518795	suppressor of cytokine signaling 1	SOCS1	ENSBTAG00000004386	1.08946	4.45343	15.2123	9.61e-05	0.001069
282358	solute carrier family 2 (facilitated glucose transporter), member 3	SLC2A3	ENSBTAG00000004556	1.04959	9.12521	5.92654	0.0149145	0.0499731
282851	dehydrogenase/reductase (SDR family) member 9	DHRS9	ENSBTAG00000004557	2.47441	1.05036	42.502	7.06e-11	4.67e-08
100138951	CD33 antigen-like	LOC100138951	ENSBTAG00000004608	1.13653	4.14713	15.8848	6.73e-05	0.000814735
281576	tryptophanyl-tRNA synthetase	WARS	ENSBTAG00000004679	1.47593	8.36178	37.4284	9.48e-10	2.19e-07
281857	interleukin 12B	IL12B	ENSBTAG00000004741	2.3347	1.84051	11.6416	0.000644931	0.00473095
618793	forkhead box O4	FOXO4	ENSBTAG00000004879	-1.09514	3.33953	35.8337	2.15e-09	3.64e-07
768066	testis expressed 35	TEX35	ENSBTAG00000004941	-1.7369	1.85744	17.8427	2.4e-05	0.000377454
280720	brain ribonuclease	BRB	ENSBTAG00000004950	-1.6828	9.17843	9.79117	0.00175352	0.0100538
514394	ubiquitin carboxyl-terminal esterase L1 (ubiquitin thiolesterase)	UCHL1	ENSBTAG00000005078	1.32345	3.04103	27.8829	1.29e-07	7.74e-06
785213	mannosyl (alpha-1,6-)-glycoprotein beta-1,6-N-acetyl-glucosaminyltransferase, isozyme B	MGAT5B	ENSBTAG00000005104	-1.11924	0.666213	12.5504	0.000396114	0.00326177
386587	glial cell derived neurotrophic factor	GDNF	ENSBTAG00000005176	1.82412	3.96893	37.9435	7.28e-10	1.86e-07
507040	chromosome 1 open reading frame, human C3orf33	C1H3orf33	ENSBTAG00000005203	-1.02837	1.26637	20.0306	7.62e-06	0.000157826
526880	kelch-like family member 4	KLHL4	ENSBTAG00000005219	-1.12083	2.32056	8.66999	0.00323494	0.0157647
404169	protein kinase (cAMP-dependent, catalytic) inhibitor gamma	PKIG	ENSBTAG00000005275	1.26089	2.70579	16.7781	4.2e-05	0.00057548
539471	MORC family CW-type zinc finger 4	MORC4	ENSBTAG00000005294	-1.0303	-0.592805	6.31057	0.012002	0.042332
537907	suppression of tumorigenicity 5	ST5	ENSBTAG00000005356	-1.22054	-0.304135	17.6899	2.6e-05	0.000401733
510003	neural precursor cell expressed, developmentally down-regulated 4-like, E3 ubiquitin protein ligase	NEDD4L	ENSBTAG00000005412	1.35986	5.54019	26.08	3.28e-07	1.53e-05
541459	potassium voltage-gated channel, Shaw-related subfamily, member 1	KCNC1	ENSBTAG00000005424	-2.73515	0.435088	30.5495	3.25e-08	2.82e-06
526682	cytochrome P450, family 3, subfamily A, polypeptide 5	CYP3A5	ENSBTAG00000005450	1.04498	3.69205	9.55789	0.00199092	0.0110595
510320	TRPM8 channel-associated factor 2	TCAF2	ENSBTAG00000005475	2.12649	4.55303	12.6487	0.00037583	0.00313315
414732	glycine amidinotransferase (L-arginine:glycine amidinotransferase)	GATM	ENSBTAG00000005586	-1.25568	0.500066	10.124	0.00146353	0.00876409
516104	chemokine (C-X-C motif) ligand 11	CXCL11	ENSBTAG00000005603	2.68016	1.57294	14.2455	0.000160442	0.00160616
538340	mitogen-activated protein kinase kinase kinase 9	MAP3K9	ENSBTAG00000005700	-1.04291	-0.60777	7.35633	0.00668272	0.0273812
528597	ankyrin repeat and BTB (POZ) domain containing 2	ABTB2	ENSBTAG00000005923	1.40975	3.57194	18.1742	2.02e-05	0.000330624
281135	sphingosine-1-phosphate receptor 1	S1PR1	ENSBTAG00000005990	-2.1878	0.211885	10.0354	0.00153558	0.00912077
540641	CCR4 carbon catabolite repression 4-like (S. cerevisiae)	CCRN4L	ENSBTAG00000005998	1.01898	4.97721	13.2543	0.000271956	0.00244074
539825	microtubule associated serine/threonine kinase 1	MAST1	ENSBTAG00000006080	2.59213	-0.0688423	32.997	9.23e-09	1.09e-06
533635	multiple C2 domains, transmembrane 1	MCTP1	ENSBTAG00000006110	-1.79864	1.79285	29.4679	5.69e-08	4.02e-06
504282	polo-like kinase 3	PLK3	ENSBTAG00000006125	1.103	4.54647	16.8498	4.05e-05	0.000560542
516323	Tctex1 domain containing 4	TCTEX1D4	ENSBTAG00000006128	1.23414	-0.999144	6.40736	0.0113648	0.0407987
508078	DENN/MADD domain containing 3	DENND3	ENSBTAG00000006132	1.13597	5.82333	14.058	0.000177256	0.00174924
515976	chemokine (C-C motif) receptor-like 2	CCRL2	ENSBTAG00000006155	1.02166	4.31632	21.9861	2.75e-06	7.29e-05
616757	bone marrow stromal cell antigen 1	BST1	ENSBTAG00000006156	-1.29732	4.37238	12.9433	0.000321068	0.00276697
531389	FOS-like antigen 1	FOSL1	ENSBTAG00000006194	1.36053	5.15913	15.8992	6.68e-05	0.000810963
541043	protein tyrosine phosphatase, receptor type, O	PTPRO	ENSBTAG00000006256	1.50289	3.73144	13.8513	0.000197862	0.00189989
618454	chromosome 16 open reading frame, human C1orf115	C16H1orf115	ENSBTAG00000006403	1.84686	-0.735656	16.4583	4.97e-05	0.000651414
784711	triggering receptor expressed on myeloid cells-like 1	TREML1	ENSBTAG00000006485	-1.06905	1.22716	6.57374	0.0103494	0.0378974
506971	RasGEF domain family, member 1B	RASGEF1B	ENSBTAG00000006561	1.31134	7.54136	22.0125	2.71e-06	7.24e-05
526279	caspase 7, apoptosis-related cysteine peptidase	CASP7	ENSBTAG00000006615	1.37087	5.04727	31.1759	2.36e-08	2.24e-06
533338	BCL2-like 12 (proline rich)	BCL2L12	ENSBTAG00000006638	1.4459	3.08846	45.7809	1.32e-11	1.15e-08
511424	chromosome 6 open reading frame, human C4orf19	C6H4orf19	ENSBTAG00000006643	-1.12742	0.96018	20.3672	6.39e-06	0.000139221
782518	lysophosphatidic acid receptor 6	LPAR6	ENSBTAG00000006645	-1.11395	2.78096	12.555	0.000395144	0.00325572
527459	RPTOR independent companion of MTOR, complex 2	RICTOR	ENSBTAG00000006697	1.1075	4.93209	38.1402	6.58e-10	1.74e-07
539491	gap junction protein, alpha 5, 40kDa	GJA5	ENSBTAG00000006720	1.16739	0.705119	6.75602	0.00934318	0.0350464
503577	D site of albumin promoter (albumin D-box) binding protein	DBP	ENSBTAG00000006754	-1.5318	1.4364	22.4968	2.1e-06	6e-05
505485	phospholipase A2, group IVB (cytosolic)	PLA2G4B	ENSBTAG00000006784	-1.34714	-0.794229	7.8308	0.00513634	0.0226028
509931	family with sequence similarity 117, member A	FAM117A	ENSBTAG00000006886	-1.10073	1.86121	20.6709	5.45e-06	0.000122445
504278	ATP-binding cassette, sub-family A (ABC1), member 9	ABCA9	ENSBTAG00000006896	-1.77586	3.60959	16.9355	3.87e-05	0.000543622
407121	nebulin	NEB	ENSBTAG00000006907	-1.09306	-0.613128	10.0483	0.00152492	0.00908082
767970	asparaginase like 1	ASRGL1	ENSBTAG00000006910	-1.01251	7.72805	18.4565	1.74e-05	0.000296659
537351	ATP-binding cassette, sub-family A (ABC1), member 6	ABCA6	ENSBTAG00000006921	-1.36051	5.62299	15.1118	0.00010133	0.00111318
504909	ATP-binding cassette, sub-family A (ABC1), member 10	ABCA10	ENSBTAG00000006937	-1.80219	5.22435	17.458	2.94e-05	0.000440119
100139857	ryanodine receptor 1 (skeletal)	RYR1	ENSBTAG00000006999	-1.12155	2.17006	17.0176	3.7e-05	0.000523272
493710	tumor necrosis factor, alpha-induced protein 6	TNFAIP6	ENSBTAG00000007239	1.01699	5.12931	6.93868	0.00843515	0.0325829
617881	coagulation factor XIII, A1 polypeptide	F13A1	ENSBTAG00000007268	-1.56227	4.44014	12.9344	0.000322606	0.00277505
506467	triggering receptor expressed on myeloid cells 2	TREM2	ENSBTAG00000007275	-1.11283	6.36682	11.5051	0.000694063	0.00500107
282868	solute carrier family 2 (facilitated glucose/fructose transporter), member 5	SLC2A5	ENSBTAG00000007302	-1.92454	4.53592	13.1292	0.000290722	0.00257135
789682	mast cell immunoglobulin-like receptor 1	MILR1	ENSBTAG00000007409	-1.06296	4.9772	15.2251	9.54e-05	0.00106518
536818	solute carrier family 7 (amino acid transporter light chain, L system), member 8	SLC7A8	ENSBTAG00000007415	-1.07389	2.07048	7.58474	0.00588645	0.0249008
505134	adenosine deaminase, RNA-specific	ADAR	ENSBTAG00000007519	1.30832	7.19435	30.3746	3.56e-08	2.98e-06
512913	interferon, alpha-inducible protein 6	IFI6	ENSBTAG00000007554	1.48252	8.47209	16.1738	5.78e-05	0.000731662
530884	tumor necrosis factor receptor superfamily, member 11a, NFKB activator	TNFRSF11A	ENSBTAG00000007569	-1.01642	3.03704	9.56802	0.00197996	0.011019
508353	axin interactor, dorsalization associated	AIDA	ENSBTAG00000007593	1.09629	5.73146	32.9023	9.69e-09	1.12e-06
538437	GTP binding protein overexpressed in skeletal muscle	GEM	ENSBTAG00000007596	1.4532	1.59915	16.4929	4.88e-05	0.000644047
507456	1-acylglycerol-3-phosphate O-acyltransferase 4	AGPAT4	ENSBTAG00000007668	1.04659	3.81729	7.97084	0.00475368	0.0213055
280852	midkine (neurite growth-promoting factor 2)	MDK	ENSBTAG00000007740	1.7023	1.45576	24.9038	6.03e-07	2.43e-05
515988	signal transducer and activator of transcription 4	STAT4	ENSBTAG00000007867	1.47426	4.15701	24.3685	7.96e-07	3.01e-05
100139670	interferon-induced protein with tetratricopeptide repeats 1	IFIT1	ENSBTAG00000007881	3.28726	6.76146	25.8369	3.72e-07	1.71e-05
281489	signaling lymphocytic activation molecule family member 1	SLAMF1	ENSBTAG00000007927	1.36618	3.44346	7.53607	0.00604759	0.0254274
505664	frequently rearranged in advanced T-cell lymphomas 1	FRAT1	ENSBTAG00000007956	-1.0766	1.0519	16.2649	5.51e-05	0.000703017
534607	cell death-inducing DFFA-like effector c	CIDEC	ENSBTAG00000007969	-1.90603	-0.886504	17.2189	3.33e-05	0.000483452
618737	bone marrow stromal antigen 2	LOC618737	ENSBTAG00000008021	2.34348	5.13855	24.1154	9.07e-07	3.27e-05
505840	Rab interacting lysosomal protein-like 1	RILPL1	ENSBTAG00000008061	1.0633	5.34466	35.2067	2.97e-09	4.52e-07
101904413	polycystin (PKD) family receptor for egg jelly	PKDREJ	ENSBTAG00000008066	-1.0155	-0.451076	7.0633	0.00786789	0.0309518
539674	tumor necrosis factor, alpha-induced protein 1 (endothelial)	TNFAIP1	ENSBTAG00000008115	1.2393	4.68709	56.9066	4.57e-14	2.77e-10
535490	interferon induced with helicase C domain 1	IFIH1	ENSBTAG00000008142	1.7089	7.63949	26.2686	2.97e-07	1.41e-05
504593	sprouty homolog 4 (Drosophila)	SPRY4	ENSBTAG00000008250	1.23912	5.42275	6.30747	0.0120231	0.0423831
508380	transmembrane protein 187	TMEM187	ENSBTAG00000008278	-1.10487	0.402888	13.1257	0.000291272	0.00257135
510714	FERM domain containing 4A	FRMD4A	ENSBTAG00000008279	1.38188	4.88736	25.6094	4.18e-07	1.86e-05
282005	protein C receptor, endothelial	PROCR	ENSBTAG00000008291	1.60682	1.4645	7.92122	0.00488584	0.0217349
509774	ring finger protein 19B	RNF19B	ENSBTAG00000008330	1.14162	7.5033	37.2815	1.02e-09	2.25e-07
282099	three prime repair exonuclease 1	TREX1	ENSBTAG00000008406	1.33466	4.82158	61.7502	3.9e-15	5.41e-11
504317	low density lipoprotein receptor-related protein 4	LRP4	ENSBTAG00000008429	-1.43149	0.716146	21.6889	3.21e-06	8.13e-05
280873	MX dynamin-like GTPase 2	MX2	ENSBTAG00000008471	2.12107	9.54202	26.4143	2.75e-07	1.33e-05
515266	activating transcription factor 3	ATF3	ENSBTAG00000008545	1.02807	7.78344	13.952	0.000187536	0.00182729
282262	insulin-like growth factor binding protein 4	IGFBP4	ENSBTAG00000008611	-1.47662	1.34455	11.2788	0.00078397	0.00547437
508910	t-complex 11, testis-specific-like 1	TCP11L1	ENSBTAG00000008613	-1.03162	6.98658	23.5099	1.24e-06	4.11e-05
282368	solute carrier family 6 (neurotransmitter transporter, glycine), member 9	SLC6A9	ENSBTAG00000008690	1.39555	4.74642	21.2543	4.02e-06	9.59e-05
347700	eukaryotic translation initiation factor 2-alpha kinase 2	EIF2AK2	ENSBTAG00000008703	1.1547	8.2495	20.1373	7.21e-06	0.000152452
100138286	Cdk5 and Abl enzyme substrate 1	CABLES1	ENSBTAG00000008705	-1.45938	1.34262	9.5502	0.00199928	0.0110916
530757	sulfotransferase family, cytosolic, 6B, member 1	SULT6B1	ENSBTAG00000008707	1.09304	1.27576	16.9016	3.94e-05	0.000550083
100336419	urocanate hydratase 1	UROC1	ENSBTAG00000008774	-1.17039	1.44805	22.894	1.71e-06	5.16e-05
282341	ribonuclease, RNase A family, k6	RNASE6	ENSBTAG00000008792	-1.63903	6.75936	13.5076	0.000237595	0.00218609
508877	polyribonucleotide nucleotidyltransferase 1	PNPT1	ENSBTAG00000008909	1.46603	5.83075	38.9673	4.31e-10	1.27e-07
286814	purinergic receptor P2X, ligand-gated ion channel, 7	P2RX7	ENSBTAG00000008948	-1.07987	0.305454	14.8871	0.00011414	0.00122199
524959	transporter 1, ATP-binding cassette, sub-family B (MDR/TAP)	TAP1	ENSBTAG00000008953	1.14919	6.25387	19.5673	9.71e-06	0.000190596
540312	DEAD/H (Asp-Glu-Ala-Asp/His) box polypeptide 26B	DDX26B	ENSBTAG00000008993	-1.0244	0.533427	15.877	6.76e-05	0.00081554
618412	dual specificity phosphatase 15	DUSP15	ENSBTAG00000009005	1.04287	1.73499	18.4263	1.77e-05	0.000301035
511037	transmembrane protease, serine 2	TMPRSS2	ENSBTAG00000009132	1.61508	0.805418	11.1468	0.000841754	0.0058193
281643	branched chain amino-acid transaminase 2, mitochondrial	BCAT2	ENSBTAG00000009172	1.09876	0.412035	10.4456	0.00122945	0.00770709
510748	pleckstrin homology domain containing, family A (phosphoinositide binding specific) member 4	PLEKHA4	ENSBTAG00000009177	1.7391	4.6072	29.3801	5.95e-08	4.15e-06
540142	forkhead box S1	FOXS1	ENSBTAG00000009206	2.73679	0.566406	16.1724	5.78e-05	0.000731662
528453	stratifin	SFN	ENSBTAG00000009223	1.12243	3.65689	17.8401	2.4e-05	0.000377541
100140763	coiled-coil domain containing 146	CCDC146	ENSBTAG00000009341	-1.66836	7.91195	18.6517	1.57e-05	0.000274464
353348	spectrin repeat containing, nuclear envelope 1	SYNE1	ENSBTAG00000009362	-1.01401	3.96657	33.7388	6.3e-09	8.23e-07
509106	enhancer of zeste 2 polycomb repressive complex 2 subunit	EZH2	ENSBTAG00000009426	1.04829	5.43485	20.8168	5.05e-06	0.000115333
767586	KN motif and ankyrin repeat domains 2	KANK2	ENSBTAG00000009568	-1.44066	1.93487	13.9024	0.00019255	0.00185773
510991	poly (ADP-ribose) polymerase family, member 10	PARP10	ENSBTAG00000009677	1.17958	4.85761	28.6443	8.7e-08	5.64e-06
525772	pleckstrin homology domain containing, family G (with RhoGef domain) member 1	PLEKHG1	ENSBTAG00000009679	-1.06865	4.25211	19.0807	1.25e-05	0.000232752
511711	fibrinogen-like 2	FGL2	ENSBTAG00000009717	-1.8243	7.47294	19.6345	9.38e-06	0.000185363
509678	interferon-induced protein with tetratricopeptide repeats 3	IFIT3	ENSBTAG00000009768	3.9288	5.43579	37.5531	8.9e-10	2.09e-07
514456	glycerol-3-phosphate dehydrogenase 1-like	GPD1L	ENSBTAG00000009826	-1.24468	2.38662	23.469	1.27e-06	4.14e-05
506945	basic helix-loop-helix family, member e40	BHLHE40	ENSBTAG00000009863	1.43602	7.63196	21.4699	3.59e-06	8.83e-05
515051	deltex 3 like, E3 ubiquitin ligase	DTX3L	ENSBTAG00000009933	1.15628	6.32586	29.2403	6.39e-08	4.41e-06
510923	tripartite motif containing 25	TRIM25	ENSBTAG00000009948	1.19877	6.37972	24.6537	6.86e-07	2.68e-05
510406	cytochrome P450, family 2, subfamily J, polypeptide 2	CYP2J2	ENSBTAG00000010033	1.1182	2.25319	18.8192	1.44e-05	0.000258052
516840	solute carrier family 43, member 3	SLC43A3	ENSBTAG00000010060	-1.48594	0.195579	16.7489	4.27e-05	0.000581624
515303	transcription factor 7-like 1 (T-cell specific, HMG-box)	TCF7L1	ENSBTAG00000010111	1.10444	-0.115389	6.96229	0.00832454	0.0322634
518050	annexin A3	ANXA3	ENSBTAG00000010153	1.36482	4.18317	29.6571	5.16e-08	3.82e-06
539415	collagen, type VIII, alpha 2	COL8A2	ENSBTAG00000010175	-1.17193	2.31529	9.13907	0.00250208	0.0130464
533729	p21 protein (Cdc42/Rac)-activated kinase 1	PAK1	ENSBTAG00000010191	-1.13924	5.81435	21.3649	3.8e-06	9.21e-05
281839	intercellular adhesion molecule 1	ICAM1	ENSBTAG00000010303	1.12281	8.66298	36.6819	1.39e-09	2.64e-07
506884	synaptotagmin-like 3	SYTL3	ENSBTAG00000010334	1.05922	4.12152	22.2642	2.38e-06	6.63e-05
504822	X-prolyl aminopeptidase (aminopeptidase P) 2, membrane-bound	XPNPEP2	ENSBTAG00000010345	-1.91143	0.225417	17.6221	2.69e-05	0.000410881
281250	interleukin 1, alpha	IL1A	ENSBTAG00000010349	1.18655	9.4949	5.99435	0.0143518	0.0484033
529166	cerebellin 3 precursor	CBLN3	ENSBTAG00000010665	1.61939	-0.341585	9.16299	0.00246959	0.0129304
512082	phosphoinositide-3-kinase interacting protein 1	PIK3IP1	ENSBTAG00000010667	-2.42729	2.26277	21.6492	3.27e-06	8.23e-05
520493	V-set and immunoglobulin domain containing 8	VSIG8	ENSBTAG00000010670	-1.12939	-0.774828	7.04378	0.0079541	0.0311703
407147	ADP-ribosyltransferase 3	ART3	ENSBTAG00000010954	2.97951	6.11962	24.6088	7.02e-07	2.73e-05
618451	LYR motif containing 7	LYRM7	ENSBTAG00000010961	-1.24028	2.31055	27.0795	1.95e-07	1.05e-05
282713	nuclear factor of kappa light polypeptide gene enhancer in B-cells inhibitor, zeta	NFKBIZ	ENSBTAG00000010987	1.10678	8.85202	13.6893	0.000215685	0.00202753
510830	two pore segment channel 1	TPCN1	ENSBTAG00000011102	-1.84087	4.76029	21.4301	3.67e-06	8.95e-05
537282	myosin IB	MYO1B	ENSBTAG00000011256	1.08729	2.91094	15.8838	6.74e-05	0.000814735
508794	dynamin 1	DNM1	ENSBTAG00000011307	-1.58708	0.81587	15.221	9.56e-05	0.00106667
507586	cell growth regulator with EF-hand domain 1	CGREF1	ENSBTAG00000011328	-1.20096	2.69533	13.7626	0.000207429	0.00196456
505455	immediate early response 3	IER3	ENSBTAG00000011358	1.0683	7.78579	10.7696	0.00103179	0.00675609
540588	mastermind-like 3 (Drosophila)	MAML3	ENSBTAG00000011373	-1.31585	1.73052	19.562	9.74e-06	0.000190851
507809	RUN and SH3 domain containing 2	RUSC2	ENSBTAG00000011403	1.10725	4.45201	16.2941	5.42e-05	0.000693527
281357	natriuretic peptide receptor B/guanylate cyclase B (atrionatriuretic peptide receptor B)	NPR2	ENSBTAG00000011434	-1.46453	-0.795357	15.0098	0.000106957	0.00116212
522469	basic leucine zipper transcription factor, ATF-like 2	BATF2	ENSBTAG00000011467	1.51784	4.41907	16.1418	5.88e-05	0.000739974
785580	copine family member IX	CPNE9	ENSBTAG00000011551	-1.22311	0.730565	11.7064	0.000622865	0.00461906
504700	acid phosphatase, prostate	ACPP	ENSBTAG00000011634	1.74499	1.24849	19.2483	1.15e-05	0.000216369
532560	solute carrier family 25 (mitochondrial carrier; ornithine transporter) member 15	SLC25A15	ENSBTAG00000011647	-1.05118	1.38874	20.1814	7.04e-06	0.000150027
539290	phospholipid scramblase 4	PLSCR4	ENSBTAG00000011986	1.68907	1.03949	23.1612	1.49e-06	4.63e-05
511233	ORAI calcium release-activated calcium modulator 2	ORAI2	ENSBTAG00000012050	1.27006	5.41164	37.0347	1.16e-09	2.37e-07
617830	POU class 3 homeobox 1	POU3F1	ENSBTAG00000012061	-1.56154	-0.103054	6.3884	0.0114868	0.0410552
617439	tumor necrosis factor receptor superfamily, member 12A	TNFRSF12A	ENSBTAG00000012082	1.27369	2.15872	18.781	1.47e-05	0.000262127
536255	patatin-like phospholipase domain containing 7	PNPLA7	ENSBTAG00000012126	-1.03702	1.24652	22.0387	2.67e-06	7.18e-05
505521	tumor necrosis factor (ligand) superfamily, member 14	TNFSF14	ENSBTAG00000012223	2.4509	4.62567	33.29	7.94e-09	9.78e-07
497204	ubiquitin-like modifier activating enzyme 7	UBA7	ENSBTAG00000012335	1.65425	5.87487	25.9584	3.49e-07	1.62e-05
508333	Z-DNA binding protein 1	ZBP1	ENSBTAG00000012406	1.66122	6.42189	23.2881	1.39e-06	4.41e-05
509786	BCL2-like 15	BCL2L15	ENSBTAG00000012419	1.39166	3.81265	21.7195	3.16e-06	8.03e-05
540622	CUB domain containing protein 1	CDCP1	ENSBTAG00000012482	1.05757	7.51623	10.5601	0.00115552	0.00735789
506122	myotubularin related protein 11	MTMR11	ENSBTAG00000012496	-1.86799	2.18096	16.3359	5.31e-05	0.000683451
281237	interferon, gamma	IFNG	ENSBTAG00000012529	1.57164	0.33793	6.142	0.0132008	0.0454157
616179	ectodysplasin A	EDA	ENSBTAG00000012543	-1.48883	1.942	16.1252	5.93e-05	0.000743814
783681	jagged 1	JAG1	ENSBTAG00000012817	1.01649	7.32197	16.8119	4.13e-05	0.000566998
280843	lipoprotein lipase	LPL	ENSBTAG00000012855	-1.13368	8.27615	6.67126	0.00979797	0.03633
282201	cellular retinoic acid binding protein 1	CRABP1	ENSBTAG00000012909	1.50472	-0.0160911	5.95983	0.0146354	0.0491474
504393	transmembrane protein 25	TMEM25	ENSBTAG00000012940	-1.31648	-0.795409	14.4475	0.000144119	0.00147248
540065	ES cell expressed Ras	ERAS	ENSBTAG00000012954	-1.09749	0.26469	11.7678	0.000602636	0.00449547
535227	cytochrome P450, family 2, subfamily U, polypeptide 1	CYP2U1	ENSBTAG00000012972	-1.02829	3.19859	18.5013	1.7e-05	0.000290837
509471	ubiquitin-conjugating enzyme E2L 6	UBE2L6	ENSBTAG00000012989	1.32817	3.06783	26.8892	2.15e-07	1.11e-05
534787	inter-alpha-trypsin inhibitor heavy chain family, member 5	ITIH5	ENSBTAG00000013004	-2.22091	-0.910011	16.0397	6.2e-05	0.000768422
539759	sialic acid binding Ig-like lectin 1, sialoadhesin	SIGLEC1	ENSBTAG00000013167	3.0863	4.24813	27.0906	1.94e-07	1.04e-05
507549	T-cell immunoglobulin and mucin domain containing 4	TIMD4	ENSBTAG00000013185	1.51692	5.43933	7.56851	0.00593968	0.0250801
525795	agrin	AGRN	ENSBTAG00000013191	1.37955	2.90567	17.1793	3.4e-05	0.000491585
509642	tubulointerstitial nephritis antigen-like 1	TINAGL1	ENSBTAG00000013235	2.03758	5.90492	51.8304	6.05e-13	1.05e-09
506605	MAD2 mitotic arrest deficient-like 2 (yeast)	MAD2L2	ENSBTAG00000013275	1.28302	3.78541	39.1261	3.97e-10	1.27e-07
617564	dihydrodiol dehydrogenase (dimeric)	DHDH	ENSBTAG00000013337	-1.75828	1.53174	14.8416	0.00011693	0.00124608
538425	CTD (carboxy-terminal domain, RNA polymerase II, polypeptide A) small phosphatase-like	CTDSPL	ENSBTAG00000013402	1.05525	0.00770268	8.31202	0.00393836	0.0184113
618101	IQ motif containing with AAA domain 1	IQCA1	ENSBTAG00000013505	-1.11157	2.34803	10.3466	0.0012971	0.00800592
539002	chemokine (C-C motif) receptor 2	CCR2	ENSBTAG00000013586	-1.55142	3.37224	15.7035	7.41e-05	0.000880101
782633	BCL2-associated athanogene 3	BAG3	ENSBTAG00000013641	1.06152	7.03308	55.812	7.97e-14	2.77e-10
504954	filamin A interacting protein 1-like	FILIP1L	ENSBTAG00000013664	-1.03356	3.91883	19.851	8.37e-06	0.000169826
511936	cytochrome P450, family 2, subfamily J	LOC511936	ENSBTAG00000013693	1.36293	3.85858	35.2528	2.9e-09	4.51e-07
100297513	coiled-coil domain-containing protein 170	LOC100297513	ENSBTAG00000013836	-1.59265	-0.210609	20.6074	5.64e-06	0.000125856
513653	cilia and flagella associated protein 44	CFAP44	ENSBTAG00000013920	-1.37597	-0.965342	7.41903	0.00645377	0.0266983
533044	phosphoserine aminotransferase 1	PSAT1	ENSBTAG00000013960	-1.02136	4.53465	12.2744	0.000459225	0.00365982
281559	uveal autoantigen with coiled-coil domains and ankyrin repeats	UACA	ENSBTAG00000013982	-1.7187	1.50601	27.5249	1.55e-07	8.77e-06
510373	BH3 interacting domain death agonist	BID	ENSBTAG00000013988	1.28832	3.39415	50.5732	1.15e-12	1.77e-09
515593	microtubule-associated protein 1A	MAP1A	ENSBTAG00000014001	1.1787	0.963279	18.6598	1.56e-05	0.000273726
507367	pyruvate dehydrogenase kinase, isozyme 4	PDK4	ENSBTAG00000014069	-1.47932	4.7215	13.5798	0.000228628	0.00211763
540550	muscleblind-like splicing regulator 3	MBNL3	ENSBTAG00000014088	-1.41923	0.90993	13.0565	0.000302241	0.00264413
281044	chemokine (C-C motif) ligand 8	CCL8	ENSBTAG00000014113	2.46055	5.43375	17.6827	2.61e-05	0.000402386
282023	prostaglandin-endoperoxide synthase 2 (prostaglandin G/H synthase and cyclooxygenase)	PTGS2	ENSBTAG00000014127	1.85125	7.51983	21.356	3.81e-06	9.22e-05
512593	FYVE, RhoGEF and PH domain containing 2	FGD2	ENSBTAG00000014172	1.57876	2.13212	7.98895	0.00470638	0.0211673
100336940	serine palmitoyltransferase, long chain base subunit 3	SPTLC3	ENSBTAG00000014252	-1.11641	1.37176	13.2591	0.000271259	0.00243606
523206	Mov10 RISC complex RNA helicase	MOV10	ENSBTAG00000014297	1.01408	6.01443	18.6331	1.58e-05	0.000276191
541164	transmembrane protein 47	TMEM47	ENSBTAG00000014304	1.24755	-0.576454	10.1802	0.00141957	0.00855298
519120	pyridine nucleotide-disulphide oxidoreductase domain 2	PYROXD2	ENSBTAG00000014313	-3.14354	4.15631	32.3205	1.31e-08	1.43e-06
505551	MYCBP associated protein	MYCBPAP	ENSBTAG00000014355	-1.08689	-0.0763511	11.5645	0.000672245	0.00489445
524593	GATS protein-like 2	GATSL2	ENSBTAG00000014417	-1.25343	2.24047	32.1572	1.42e-08	1.53e-06
514216	transcription factor 19	TCF19	ENSBTAG00000014435	-1.01008	1.97873	8.9894	0.0027155	0.0138352
614497	A kinase (PRKA) anchor protein 2	AKAP2	ENSBTAG00000014471	2.17848	4.83447	15.6381	7.67e-05	0.000903352
519716	chemokine (C-C motif) receptor 6	CCR6	ENSBTAG00000014496	-1.08063	3.66401	9.41424	0.00215307	0.0117014
616981	fermitin family member 2	FERMT2	ENSBTAG00000014501	1.20105	2.02239	9.40888	0.00215938	0.0117266
789846	zinc finger protein 503	ZNF503	ENSBTAG00000014506	2.06852	2.54112	40.1294	2.38e-10	8.95e-08
613313	guanylate binding protein 4	GBP4	ENSBTAG00000014529	2.30467	5.07479	22.0788	2.62e-06	7.16e-05
104974470	pleckstrin homology domain containing, family N member 1	PLEKHN1	ENSBTAG00000014537	1.14357	2.22782	24.4371	7.68e-07	2.93e-05
520080	PGC-1 and ERR-induced regulator in muscle protein 1	PERM1	ENSBTAG00000014540	1.06995	0.0122397	10.3061	0.00132591	0.00814453
532865	C-type lectin domain family 7, member A	CLEC7A	ENSBTAG00000014546	-1.34109	7.14597	9.23301	0.00237691	0.0125636
522702	Fc receptor-like B	FCRLB	ENSBTAG00000014580	-1.13313	-0.796383	6.492	0.0108361	0.0392664
520278	prostaglandin I2 (prostacyclin) receptor (IP)	PTGIR	ENSBTAG00000014585	1.1014	3.79957	6.24523	0.0124528	0.0433474
529660	2'-5'-oligoadenylate synthetase 2, 69/71kDa	OAS2	ENSBTAG00000014628	2.10064	5.50058	22.6862	1.91e-06	5.58e-05
507480	hes family bHLH transcription factor 4	HES4	ENSBTAG00000014705	4.67268	-0.113205	35.1101	3.12e-09	4.67e-07
281871	ISG15 ubiquitin-like modifier	ISG15	ENSBTAG00000014707	2.66479	7.07788	19.7755	8.71e-06	0.000175128
510102	retinoic acid receptor responder (tazarotene induced) 1	RARRES1	ENSBTAG00000014713	-1.0241	6.57361	10.0288	0.00154108	0.00914566
506604	interferon stimulated exonuclease gene 20kDa	ISG20	ENSBTAG00000014762	2.53706	2.4092	21.8066	3.02e-06	7.84e-05
505543	stabilin 1	STAB1	ENSBTAG00000014782	-1.01608	4.08272	18.8417	1.42e-05	0.000256595
539466	protein phosphatase 1, regulatory subunit 3C	PPP1R3C	ENSBTAG00000014831	1.01421	4.91849	7.41259	0.0064769	0.0267541
282077	secreted protein, acidic, cysteine-rich (osteonectin)	SPARC	ENSBTAG00000014835	-1.05612	4.08113	9.43199	0.00213233	0.0116069
535716	schwannomin interacting protein 1	SCHIP1	ENSBTAG00000014960	1.07205	1.47861	6.13278	0.0132698	0.0455966
525504	macrophage stimulating 1 receptor (c-met-related tyrosine kinase)	MST1R	ENSBTAG00000015046	1.20878	1.66377	6.73077	0.00947638	0.0354406
516949	guanylate binding protein 5	GBP5	ENSBTAG00000015060	1.51839	6.60352	10.751	0.00104221	0.00681464
539879	kelch-like family member 35	KLHL35	ENSBTAG00000015087	-1.04447	-0.237317	9.42772	0.0021373	0.0116294
526704	vanin 1	VNN1	ENSBTAG00000015094	-1.80895	5.14906	16.6946	4.39e-05	0.00059377
510932	solute carrier family 29 (equilibrative nucleoside transporter), member 1	SLC29A1	ENSBTAG00000015131	-1.04878	4.78814	16.6457	4.51e-05	0.000604537
789315	phospholipase D family, member 4	PLD4	ENSBTAG00000015160	-2.03963	0.742323	14.3227	0.000153999	0.00155512
533038	transmembrane 4 L six family member 1	TM4SF1	ENSBTAG00000015163	1.90198	6.0131	24.3256	8.14e-07	3.06e-05
541116	MAX dimerization protein 4	MXD4	ENSBTAG00000015209	-1.16447	5.2179	31.9044	1.62e-08	1.69e-06
511716	epoxide hydrolase 2, cytoplasmic	EPHX2	ENSBTAG00000015241	1.64681	0.752537	16.8953	3.95e-05	0.000551349
529052	solute carrier family 18, subfamily B, member 1	SLC18B1	ENSBTAG00000015242	-1.08674	1.89605	20.8839	4.88e-06	0.000112008
617606	DEP domain containing MTOR-interacting protein	DEPTOR	ENSBTAG00000015341	-1.61497	0.590023	18.4744	1.72e-05	0.000294614
518005	NME/NM23 family member 8	NME8	ENSBTAG00000015353	-1.18381	-1.05788	7.42446	0.00643433	0.0266626
525480	solute carrier family 16, member 4	SLC16A4	ENSBTAG00000015380	-1.09251	0.734565	11.296	0.000776739	0.00543702
317704	solute carrier organic anion transporter family, member 2B1	SLCO2B1	ENSBTAG00000015596	-1.41558	4.95115	13.3759	0.000254874	0.00231135
521987	interferon gamma inducible protein 47	IFI47	ENSBTAG00000015727	1.70035	0.779413	17.5046	2.87e-05	0.00043086
529049	mannose receptor, C type 2	MRC2	ENSBTAG00000015739	-2.00765	1.42569	17.7875	2.47e-05	0.000385507
533000	guanosine monophosphate reductase	GMPR	ENSBTAG00000015743	1.35872	0.0386834	6.16816	0.013007	0.0449233
100138545	promyelocytic leukemia	PML	ENSBTAG00000015779	1.33078	6.39517	30.6893	3.03e-08	2.73e-06
513642	RAD9-HUS1-RAD1 interacting nuclear orphan 1	RHNO1	ENSBTAG00000015878	-1.00815	2.63567	15.4406	8.51e-05	0.000977207
539793	protein tyrosine phosphatase, receptor type, f polypeptide (PTPRF), interacting protein (liprin), alpha 4	PPFIA4	ENSBTAG00000015885	-1.05338	-0.428475	6.18261	0.0129012	0.0446282
518368	prostate androgen-regulated mucin-like protein 1	PARM1	ENSBTAG00000015919	2.92582	4.6612	32.6048	1.13e-08	1.27e-06
506415	radical S-adenosyl methionine domain containing 2	RSAD2	ENSBTAG00000016061	3.33977	8.05381	24.0953	9.17e-07	3.29e-05
509992	zinc finger protein 608	ZNF608	ENSBTAG00000016137	1.32199	1.63783	23.4991	1.25e-06	4.12e-05
509221	Dab, mitogen-responsive phosphoprotein, homolog 2 (Drosophila)	DAB2	ENSBTAG00000016152	-1.3292	7.71305	8.4124	0.0037267	0.0176598
319086	oncostatin M	OSM	ENSBTAG00000016163	1.08869	2.5267	8.40438	0.00374319	0.0177319
527943	malate dehydrogenase 1B, NAD (soluble)	MDH1B	ENSBTAG00000016192	-1.12849	2.27179	15.8065	7.02e-05	0.000841386
281293	monoamine oxidase A	MAOA	ENSBTAG00000016206	-1.80882	5.34072	33.4	7.5e-09	9.46e-07
521728	ATPase type 13A4	ATP13A4	ENSBTAG00000016305	1.61188	0.438779	12.7141	0.000362907	0.00304618
540895	Kv channel interacting protein 2	KCNIP2	ENSBTAG00000016343	-1.22841	-0.241603	10.982	0.000919997	0.00620562
515621	phosphoinositide-3-kinase, regulatory subunit 6	PIK3R6	ENSBTAG00000016344	1.60713	1.31433	13.1848	0.000282228	0.00251181
510185	interleukin-2 receptor subunit beta	LOC510185	ENSBTAG00000016345	1.46361	1.58611	9.13129	0.00251274	0.0130726
507969	solute carrier organic anion transporter family, member 4A1	SLCO4A1	ENSBTAG00000016388	1.44917	3.80497	11.6411	0.000645115	0.00473095
281611	A kinase (PRKA) anchor protein 4	AKAP4	ENSBTAG00000016399	-1.89131	-0.584369	9.0262	0.00266137	0.0136361
615537	glutathione S-transferase M2	GSTM2	ENSBTAG00000016472	-1.18494	0.992444	7.46827	0.0062796	0.0261886
618430	chromosome 7 open reading frame, human C19orf35	C7H19orf35	ENSBTAG00000016477	-2.4178	0.10705	21.7248	3.15e-06	8.03e-05
511504	calcium/calmodulin-dependent protein kinase IG	CAMK1G	ENSBTAG00000016541	1.16449	3.42827	8.21016	0.00416565	0.0192919
540789	poly (ADP-ribose) polymerase family, member 14	PARP14	ENSBTAG00000016656	1.07008	8.45828	27.2538	1.78e-07	9.78e-06
515202	ubiquitin specific peptidase 18	USP18	ENSBTAG00000016661	2.3276	4.75788	35.512	2.53e-09	4.04e-07
281694	chloride channel regulator 3	CLCA3	ENSBTAG00000016712	-1.13394	-0.225942	6.75999	0.00932241	0.0349874
100139952	growth factor independent 1 transcription repressor	GFI1	ENSBTAG00000016723	1.60143	-0.268649	14.5117	0.000139289	0.0014369
504336	death-domain associated protein	DAXX	ENSBTAG00000016830	1.12656	6.55291	42.1004	8.67e-11	5.23e-08
539630	cytochrome P450, family 27, subfamily B, polypeptide 1	CYP27B1	ENSBTAG00000016906	1.7077	1.85479	11.8706	0.000570268	0.00432038
511180	sialic acid-binding Ig-like lectin 5	LOC511180	ENSBTAG00000016997	-2.86956	1.50658	18.0371	2.17e-05	0.000349523
538465	tribbles pseudokinase 3	TRIB3	ENSBTAG00000017007	1.26418	1.08502	15.9257	6.59e-05	0.000803232
505422	ets homologous factor	EHF	ENSBTAG00000017150	1.10503	5.29469	7.61528	0.00578756	0.0246478
533569	transmembrane protein 255A	TMEM255A	ENSBTAG00000017187	1.63213	-0.030748	18.0149	2.19e-05	0.000352798
505169	GATA binding protein 3	GATA3	ENSBTAG00000017243	1.47625	0.766744	7.85493	0.00506824	0.0223884
505595	MCF.2 cell line derived transforming sequence-like	MCF2L	ENSBTAG00000017289	1.14813	0.420394	15.4243	8.59e-05	0.000982364
100335506	zinc finger and BTB domain containing 47	ZBTB47	ENSBTAG00000017365	-1.53504	1.21215	20.1443	7.18e-06	0.000152359
515091	interferon-induced protein with tetratricopeptide repeats 5	IFIT5	ENSBTAG00000017367	1.43212	7.12043	20.2101	6.94e-06	0.000148337
788176	MAM domain containing 2	MAMDC2	ENSBTAG00000017369	-2.72936	0.794669	37.4004	9.62e-10	2.19e-07
407154	gap junction protein, beta 2, 26kDa	GJB2	ENSBTAG00000017425	1.47906	5.41159	20.9966	4.6e-06	0.000106756
786629	E2F transcription factor 8	E2F8	ENSBTAG00000017446	-1.01048	1.66518	6.07834	0.013685	0.0467107
533510	kelch-like family member 24	KLHL24	ENSBTAG00000017450	-1.07856	5.78986	27.1237	1.91e-07	1.03e-05
540387	cysteinyl leukotriene receptor 2	CYSLTR2	ENSBTAG00000017508	-2.05748	1.79833	17.1423	3.47e-05	0.000498651
282104	tuftelin 1	TUFT1	ENSBTAG00000017566	1.29321	1.67958	18.2977	1.89e-05	0.000315847
282879	hepatocyte growth factor (hepapoietin A; scatter factor)	HGF	ENSBTAG00000017664	-2.37038	1.87357	30.056	4.2e-08	3.37e-06
512486	interferon-induced guanylate-binding protein 1	LOC512486	ENSBTAG00000017670	1.1529	8.08177	15.3658	8.86e-05	0.00100367
618814	protein tyrosine phosphatase-like A domain containing 2	PTPLAD2	ENSBTAG00000017741	-1.31626	5.6974	21.458	3.62e-06	8.85e-05
281258	F11 receptor	F11R	ENSBTAG00000017846	1.05716	3.59535	12.6574	0.000374089	0.00312116
514833	C-type lectin domain family 10, member A	CLEC10A	ENSBTAG00000017895	3.47509	3.19015	46.9959	7.11e-12	6.94e-09
527089	layilin	LAYN	ENSBTAG00000017901	1.36692	0.754017	21.4836	3.57e-06	8.79e-05
616292	slowmo homolog 1 (Drosophila)	SLMO1	ENSBTAG00000017983	-1.06388	-0.210042	13.0384	0.000305166	0.00266366
281945	nuclear receptor subfamily 2, group F, member 2	NR2F2	ENSBTAG00000018007	-1.12355	0.0785866	7.1736	0.00739842	0.029532
614927	interleukin 27	IL27	ENSBTAG00000018015	1.22011	4.77435	35.5398	2.5e-09	4.04e-07
614673	nuclear protein, transcriptional regulator, 1	NUPR1	ENSBTAG00000018016	1.61261	9.03604	35.5148	2.53e-09	4.04e-07
407131	CD80 molecule	CD80	ENSBTAG00000018059	1.34487	5.03122	20.4631	6.08e-06	0.000134102
788353	KIAA1522 ortholog	KIAA1522	ENSBTAG00000018062	1.26089	3.68607	31.8917	1.63e-08	1.69e-06
514239	tumor necrosis factor (ligand) superfamily, member 15	TNFSF15	ENSBTAG00000018069	1.82501	5.01863	16.1527	5.84e-05	0.000736428
538771	kinesin family member 5C	KIF5C	ENSBTAG00000018125	3.12268	1.18405	20.0384	7.59e-06	0.000157417
513856	alpha-2-macroglobulin	A2M	ENSBTAG00000018137	-1.07068	5.65407	8.6751	0.00322588	0.015734
781806	fibronectin type III domain containing 4	FNDC4	ENSBTAG00000018164	-1.18138	-0.578246	6.2763	0.0122363	0.0428827
508028	solute carrier family 28 (concentrative nucleoside transporter), member 3	SLC28A3	ENSBTAG00000018280	1.9361	7.46478	10.7117	0.00106458	0.00691203
518907	kelch repeat and BTB (POZ) domain containing 11	KBTBD11	ENSBTAG00000018284	-1.01726	-0.0552717	9.84251	0.00170524	0.00985941
515783	C-type lectin domain family 3, member B	CLEC3B	ENSBTAG00000018331	2.47073	-1.00395	23.436	1.29e-06	4.17e-05
617807	proteasome (prosome, macropain) inhibitor subunit 1 (PI31)	PSMF1	ENSBTAG00000018417	1.30792	5.10291	53.9938	2.01e-13	5.58e-10
507139	grancalcin, EF-hand calcium binding protein	GCA	ENSBTAG00000018446	-1.19123	1.22277	18.7178	1.52e-05	0.000267892
517451	zinc finger, DHHC-type containing 14	ZDHHC14	ENSBTAG00000018464	1.03622	1.77072	18.5816	1.63e-05	0.00028162
524796	ZFP37 zinc finger protein	ZFP37	ENSBTAG00000018481	-1.6823	-1.13363	11.2276	0.000805906	0.00560803
540657	gamma-aminobutyric acid (GABA) A receptor, beta 2	GABRB2	ENSBTAG00000018585	-1.19625	1.54285	12.4339	0.000421618	0.00341968
527669	solute carrier family 25, member 35	SLC25A35	ENSBTAG00000018808	-1.22384	1.84408	18.4076	1.78e-05	0.000302512
540677	synaptotagmin XVI	SYT16	ENSBTAG00000018947	-1.08863	-0.754323	7.34041	0.00674216	0.0275383
529468	potassium channel, subfamily T, member 1	KCNT1	ENSBTAG00000018975	-1.59485	2.16548	30.1835	3.93e-08	3.17e-06
507215	tumor necrosis factor (ligand) superfamily, member 10	TNFSF10	ENSBTAG00000018994	1.978	4.69354	22.6031	1.99e-06	5.76e-05
497031	solute carrier family 2 (facilitated glucose transporter), member 12	SLC2A12	ENSBTAG00000019002	-1.38856	1.48006	10.2375	0.00137611	0.00835969
518728	melanoma antigen family F, 1	MAGEF1	ENSBTAG00000019014	-1.00778	2.81317	18.7499	1.49e-05	0.000265107
777594	interferon induced transmembrane protein 3	IFITM3	ENSBTAG00000019015	2.47935	3.72718	18.7999	1.45e-05	0.000259914
615833	interferon induced transmembrane protein 2 (1-8D)	IFITM2	ENSBTAG00000019017	3.34905	1.50423	22.4905	2.11e-06	6e-05
506979	storkhead box 1	STOX1	ENSBTAG00000019028	-1.17451	0.846337	6.73812	0.0094374	0.0353234
530550	Rho GTPase activating protein 28	ARHGAP28	ENSBTAG00000019036	1.49243	-0.634393	11.0832	0.000871134	0.00595418
511203	ankyrin 3, node of Ranvier (ankyrin G)	ANK3	ENSBTAG00000019052	-1.34822	0.189824	9.64078	0.00190304	0.0106945
614555	epithelial stromal interaction 1 (breast)	EPSTI1	ENSBTAG00000019054	1.86162	7.21817	32.1412	1.43e-08	1.53e-06
614517	growth arrest-specific 7	GAS7	ENSBTAG00000019107	-1.17201	6.57322	17.6433	2.66e-05	0.000408441
514175	transmembrane protein 144	TMEM144	ENSBTAG00000019229	-1.27239	1.36998	10.7918	0.00101952	0.00670101
282311	phospholipase A2, group VII (platelet-activating factor acetylhydrolase, plasma)	PLA2G7	ENSBTAG00000019315	-1.55699	2.17413	14.1494	0.000168848	0.0016806
506724	programmed cell death 4 (neoplastic transformation inhibitor)	PDCD4	ENSBTAG00000019434	-1.07082	7.12679	11.454	0.000713393	0.00510223
521795	schlafen family member 11	SLFN11	ENSBTAG00000019437	2.55991	1.34414	25.3218	4.85e-07	2.08e-05
513466	TEA domain family member 3	TEAD3	ENSBTAG00000019495	1.37911	1.1075	13.203	0.000279494	0.00249228
280781	elastin	ELN	ENSBTAG00000019517	1.65775	2.79251	11.5105	0.000692035	0.00499415
616089	ribonuclease, RNase A family, 4	RNASE4	ENSBTAG00000019612	-1.32033	4.77548	7.60228	0.00582947	0.0247578
786625	trophoblast glycoprotein-like	TPBGL	ENSBTAG00000019622	-1.1267	3.29571	8.07444	0.0044894	0.0204259
518852	enoyl-CoA, hydratase/3-hydroxyacyl CoA dehydrogenase	EHHADH	ENSBTAG00000019625	-1.09481	3.33646	9.77038	0.00177345	0.0101471
281860	interleukin 1 receptor antagonist	IL1RN	ENSBTAG00000019665	1.33503	9.33981	25.6703	4.05e-07	1.82e-05
533844	CD163 molecule	CD163	ENSBTAG00000019669	-1.33921	10.8338	9.33252	0.00225123	0.0120732
539662	CD164 sialomucin-like 2	CD164L2	ENSBTAG00000019728	-1.50673	0.768779	10.9293	0.00094653	0.00635063
529167	rhomboid 5 homolog 1 (Drosophila)	RHBDF1	ENSBTAG00000019805	1.73333	2.05539	29.9139	4.52e-08	3.46e-06
616908	coiled-coil serine-rich protein 1	CCSER1	ENSBTAG00000019808	1.19646	3.01954	30.6928	3.02e-08	2.73e-06
539815	UDP-Gal:betaGlcNAc beta 1,3-galactosyltransferase, polypeptide 2	B3GALT2	ENSBTAG00000019859	1.72025	0.904373	21.6949	3.2e-06	8.12e-05
100849076	WNK lysine deficient protein kinase 4	WNK4	ENSBTAG00000019907	-1.08929	-0.718672	7.27916	0.00697592	0.0282519
507280	transmembrane 4 L six family member 18	TM4SF18	ENSBTAG00000019960	-1.78256	4.03705	16.6176	4.57e-05	0.000612977
521554	interleukin 7 receptor	IL7R	ENSBTAG00000019975	1.18962	7.62662	9.99731	0.00156769	0.00924818
784304	cytidine monophosphate (UMP-CMP) kinase 2, mitochondrial	CMPK2	ENSBTAG00000019979	2.65536	5.86176	26.7896	2.27e-07	1.15e-05
509227	fyn-related Src family tyrosine kinase	FRK	ENSBTAG00000020018	1.05492	0.305838	8.62781	0.00331069	0.0160615
539807	zinc finger, NFX1-type containing 1	ZNFX1	ENSBTAG00000020166	1.59378	8.5529	25.4209	4.61e-07	2e-05
617096	cadherin 26	CDH26	ENSBTAG00000020261	-1.19973	-0.88831	6.71859	0.00954129	0.0356093
507061	dual specificity phosphatase 5	DUSP5	ENSBTAG00000020283	1.087	5.47667	9.56739	0.00198064	0.011019
100140999	zinc finger protein 214	ZNF214	ENSBTAG00000020289	-1.17676	-0.550217	9.54145	0.00200883	0.0111223
404074	arachidonate 5-lipoxygenase	ALOX5	ENSBTAG00000020319	-2.3605	4.65194	20.4454	6.14e-06	0.000134918
528166	NLR family, pyrin domain containing 1	NLRP1	ENSBTAG00000020433	-1.92543	5.61271	27.7335	1.39e-07	8.16e-06
527520	HECT and RLD domain containing E3 ubiquitin protein ligase family member 6	HERC6	ENSBTAG00000020536	2.39986	6.5037	24.0588	9.34e-07	3.32e-05
514373	HECT and RLD domain containing E3 ubiquitin protein ligase 5	HERC5	ENSBTAG00000020538	1.89762	6.03855	30.7488	2.94e-08	2.68e-06
782110	protein phosphatase 2, regulatory subunit B, gamma	PPP2R2C	ENSBTAG00000020598	-1.38792	0.352058	7.6078	0.00581165	0.02472
506281	indoleamine 2,3-dioxygenase 1	IDO1	ENSBTAG00000020602	2.76828	7.32307	13.4134	0.000249835	0.0022716
532143	smoothelin-like 2	SMTNL2	ENSBTAG00000020605	-1.2934	-0.483501	10.6419	0.00110552	0.00712124
512254	myocyte enhancer factor 2C	MEF2C	ENSBTAG00000020701	-1.76214	1.87243	23.8387	1.05e-06	3.65e-05
538296	BTB and CNC homology 1, basic leucine zipper transcription factor 2	BACH2	ENSBTAG00000020713	1.21217	-0.347974	9.3738	0.00220109	0.0118595
511762	ATP-binding cassette, sub-family A (ABC1), member 7	ABCA7	ENSBTAG00000020766	-1.39594	0.62775	16.0818	6.07e-05	0.000755584
617708	solute carrier family 18 (vesicular monoamine transporter), member 1	SLC18A1	ENSBTAG00000020788	-1.09309	-0.644273	7.07024	0.00783749	0.0308672
353110	nerve growth factor receptor	NGFR	ENSBTAG00000020979	-2.7508	-1.02435	12.8094	0.000344884	0.00292498
527966	calpain 11	CAPN11	ENSBTAG00000021066	-2.1825	0.187151	21.5418	3.46e-06	8.57e-05
511615	teneurin transmembrane protein 3	TENM3	ENSBTAG00000021133	1.18618	-0.153173	9.897	0.00165548	0.00964448
287013	collagen, type XI, alpha 1	COL11A1	ENSBTAG00000021217	-1.6792	2.06303	17.5563	2.79e-05	0.000421932
514735	linker for activation of T cells	LAT	ENSBTAG00000021249	2.17074	5.95487	23.2019	1.46e-06	4.56e-05
538598	insulin receptor substrate 1	IRS1	ENSBTAG00000021308	1.12797	2.20973	21.3962	3.74e-06	9.08e-05
511689	heart development protein with EGF-like domains 1	HEG1	ENSBTAG00000021396	1.14268	1.92518	13.8635	0.000196581	0.0018902
790091	dystrophia myotonica, WD repeat containing	DMWD	ENSBTAG00000021417	1.35385	0.609388	14.733	0.000123861	0.00130689
617914	v-maf avian musculoaponeurotic fibrosarcoma oncogene homolog F	MAFF	ENSBTAG00000021435	2.06896	5.49236	35.6065	2.41e-09	3.99e-07
509859	tetratricopeptide repeat and ankyrin repeat containing 1	TRANK1	ENSBTAG00000021452	1.49973	6.38589	27.8569	1.31e-07	7.81e-06
514286	RAB42, member RAS oncogene family	RAB42	ENSBTAG00000021525	-1.8818	0.35334	13.8241	0.000200748	0.00191566
512637	G protein-coupled receptor 110	GPR110	ENSBTAG00000021609	1.25125	-0.58431	6.327	0.0118913	0.0420515
507181	GRP1 (general receptor for phosphoinositides 1)-associated scaffold protein	GRASP	ENSBTAG00000021658	1.00602	0.993761	11.435	0.000720737	0.00512962
538789	NDC80 kinetochore complex component	NDC80	ENSBTAG00000021673	-1.1086	2.12626	11.4632	0.000709867	0.00507963
522921	heparin-binding EGF-like growth factor	HBEGF	ENSBTAG00000021766	1.28832	6.73943	7.83607	0.00512139	0.0225657
532586	DEP domain containing 7	DEPDC7	ENSBTAG00000021809	-1.17145	5.35555	16.7486	4.27e-05	0.000581624
615535	ectonucleotide pyrophosphatase/phosphodiesterase 1	ENPP1	ENSBTAG00000021830	-1.51967	5.18795	14.2615	0.000159086	0.00159719
100139986	anoctamin 3	ANO3	ENSBTAG00000021855	1.62673	-0.637326	17.1674	3.42e-05	0.000494148
536925	aarF domain containing kinase 3	ADCK3	ENSBTAG00000021880	-1.43837	4.36737	30.5218	3.3e-08	2.85e-06
526028	sema domain, immunoglobulin domain (Ig), transmembrane domain (TM) and short cytoplasmic domain, (semaphorin) 4C	SEMA4C	ENSBTAG00000021920	1.54806	1.7831	15.7231	7.33e-05	0.000872544
281905	latent transforming growth factor beta binding protein 2	LTBP2	ENSBTAG00000021957	1.09824	6.10713	11.1765	0.00082841	0.00574422
512927	TBC/LysM-associated domain containing 2	TLDC2	ENSBTAG00000022005	-1.71278	4.63213	17.5521	2.8e-05	0.000422042
524683	SAM domain and HD domain 1	SAMHD1	ENSBTAG00000022007	-1.59899	8.53077	19.8949	8.18e-06	0.000166209
615411	chemokine-like receptor 1	CMKLR1	ENSBTAG00000022039	-1.17758	5.5678	9.99764	0.00156741	0.00924818
513193	phospholipid scramblase 1	PLSCR1	ENSBTAG00000022227	1.0113	8.15701	39.8231	2.78e-10	9.64e-08
512401	methyltransferase like 12	METTL12	ENSBTAG00000022293	-1.1635	-0.0513841	17.5603	2.78e-05	0.000421932
509283	E3 ubiquitin-protein ligase RNF213	LOC509283	ENSBTAG00000022489	1.25197	8.59143	17.2507	3.28e-05	0.000477933
790891	dynein, axonemal, heavy chain 9	DNAH9	ENSBTAG00000022509	-1.7501	1.64611	9.97598	0.00158596	0.0093361
615855	neurotrophin receptor associated death domain	NRADD	ENSBTAG00000022598	-1.18938	-0.715375	7.62239	0.00576479	0.0246206
616753	cytokine inducible SH2-containing protein	CISH	ENSBTAG00000022622	1.2431	4.43793	7.80569	0.00520819	0.0228416
782542	one cut homeobox 2	ONECUT2	ENSBTAG00000022819	1.99077	-0.329791	15.7581	7.2e-05	0.000860969
619066	ras-related C3 botulinum toxin substrate 3 (rho family, small GTP binding protein Rac3)	RAC3	ENSBTAG00000022927	-1.52819	1.24117	16.7565	4.25e-05	0.000580366
509575	adhesion molecule, interacts with CXADR antigen 1	AMICA1	ENSBTAG00000023283	-1.43024	4.64021	20.3317	6.51e-06	0.000141162
404070	metallothionein 2A	MT2A	ENSBTAG00000023659	1.21808	8.22947	7.4249	0.00643274	0.0266626
783508	UL16-binding protein 27-like	LOC783508	ENSBTAG00000024490	1.22548	0.308983	9.73353	0.00180936	0.0102825
522632	tripartite motif containing 14	TRIM14	ENSBTAG00000024851	1.2506	4.15142	27.586	1.5e-07	8.69e-06
788175	antigen-presenting glycoprotein CD1d-like	LOC788175	ENSBTAG00000024960	-1.31521	-0.203305	6.94336	0.00841312	0.0325249
512286	antigen-presenting glycoprotein CD1d-like	LOC512286	ENSBTAG00000024960	-1.07893	3.31191	9.13009	0.00251439	0.0130726
524256	zinc finger protein 300	ZNF300	ENSBTAG00000025124	-1.03785	0.429989	11.0075	0.000907415	0.00613377
282170	chemokine (C-C motif) ligand 3	CCL3	ENSBTAG00000025250	1.8539	8.16095	15.3051	9.15e-05	0.00103017
414347	chemokine (C-C motif) ligand 4	CCL4	ENSBTAG00000025257	1.65106	8.82253	11.1052	0.00086085	0.0059088
785664	stonin 2	STON2	ENSBTAG00000025308	-1.74763	3.33821	23.3776	1.33e-06	4.22e-05
282254	heat shock 70kDa protein 1A	HSPA1A	ENSBTAG00000025441	2.2001	6.9587	56.1174	6.83e-14	2.77e-10
280943	tumor necrosis factor	TNF	ENSBTAG00000025471	1.39195	7.75188	11.8588	0.000573885	0.00432978
508954	sorbitol dehydrogenase	SORD	ENSBTAG00000025496	1.08884	5.76012	19.4583	1.03e-05	0.000199246
528603	zinc finger protein 618	ZNF618	ENSBTAG00000025659	1.54179	1.02904	18.7279	1.51e-05	0.000266807
529061	microtubule associated serine/threonine kinase family member 4	MAST4	ENSBTAG00000025964	1.05844	0.282296	10.8675	0.000978661	0.00648315
508800	alpha-2-glycoprotein 1, zinc-binding	AZGP1	ENSBTAG00000026236	-1.78855	1.05363	15.7929	7.07e-05	0.000846724
508495	UL16 binding protein 3	ULBP3	ENSBTAG00000026437	1.21793	2.24606	11.1359	0.00084675	0.00583639
618369	alpha 1,4-galactosyltransferase	A4GALT	ENSBTAG00000026497	1.05265	3.62306	10.7701	0.00103151	0.00675609
540561	titin	TTN	ENSBTAG00000026986	-2.12407	2.75908	22.2265	2.42e-06	6.74e-05
539986	BTB (POZ) domain containing 11	BTBD11	ENSBTAG00000027064	1.08405	0.991072	11.7615	0.000604679	0.00450587
613724	dynein, cytoplasmic 1, intermediate chain 1	DYNC1I1	ENSBTAG00000027134	1.79414	1.5196	18.5993	1.61e-05	0.000279756
101905202	SRY (sex determining region Y)-box 12	SOX12	ENSBTAG00000027386	-1.75627	-0.972021	12.4554	0.000416785	0.00339173
281214	chemokine (C-X-C motif) ligand 2	CXCL2	ENSBTAG00000027513	1.3442	10.4692	6.77917	0.00922279	0.0347545
783855	TRAF-interacting protein with forkhead-associated domain	TIFA	ENSBTAG00000027655	1.755	4.31854	29.957	4.42e-08	3.44e-06
617470	interleukin 18 binding protein	IL18BP	ENSBTAG00000027676	1.35955	4.39243	12.261	0.000462533	0.00367774
507672	folate receptor 2 (fetal)	FOLR2	ENSBTAG00000027684	-1.33147	7.20387	10.4538	0.00122395	0.00767735
530799	coiled-coil domain containing 141	CCDC141	ENSBTAG00000027875	-1.30845	-0.423136	6.52466	0.0106389	0.0387543
100848695	gap junction protein, alpha 9, 59kDa	GJA9	ENSBTAG00000030338	-1.04272	-0.231681	11.4651	0.000709152	0.00507713
536944	C-type lectin domain family 1, member A	CLEC1A	ENSBTAG00000030424	-1.08877	4.63626	7.62204	0.00576594	0.0246206
613907	basic helix-loop-helix family, member e41	BHLHE41	ENSBTAG00000030575	1.16531	5.68366	17.0769	3.59e-05	0.000510622
100125925	family with sequence similarity 228, member B	FAM228B	ENSBTAG00000030864	-1.21208	0.0287339	17.3356	3.13e-05	0.000460928
280872	MX dynamin-like GTPase 1	MX1	ENSBTAG00000030913	1.98907	9.58235	21.0206	4.54e-06	0.000105694
514701	family with sequence similarity 3, member B	FAM3B	ENSBTAG00000030921	1.84789	4.55397	29.4785	5.65e-08	4.02e-06
508347	interferon-induced protein 44-like	IFI44L	ENSBTAG00000030932	1.74583	6.02845	24.1749	8.8e-07	3.2e-05
535743	solute carrier family 9, subfamily A (NHE9, cation proton antiporter 9), member 9	SLC9A9	ENSBTAG00000031178	-1.36548	4.57647	17.3266	3.15e-05	0.000462633
782774	purinergic receptor P2Y, G-protein coupled, 13	P2RY13	ENSBTAG00000031397	1.3869	5.61252	14.8793	0.000114612	0.00122609
613365	formiminotransferase N-terminal subdomain-containing protein	LOC613365	ENSBTAG00000031595	-1.11313	1.82914	28.138	1.13e-07	7e-06
787634	chromosome 18 open reading frame, human C19orf33	C18H19orf33	ENSBTAG00000031648	1.5108	1.03113	11.1848	0.000824717	0.00572147
617727	arrestin domain containing 5	ARRDC5	ENSBTAG00000031673	-1.29895	-0.595167	13.4454	0.000245608	0.00224641
767910	placenta-specific 8	PLAC8	ENSBTAG00000031750	1.30616	6.97455	14.4683	0.00014254	0.00146197
522866	phospholipase A2, group IVF	PLA2G4F	ENSBTAG00000032068	1.14033	2.01959	14.9178	0.0001123	0.00120788
532442	receptor (chemosensory) transporter protein 4	RTP4	ENSBTAG00000032265	1.70712	4.35356	20.8575	4.95e-06	0.000113279
536560	TEA domain family member 1 (SV40 transcriptional enhancer factor)	TEAD1	ENSBTAG00000032657	1.12769	1.00931	7.13329	0.00756658	0.0300562
281939	myozenin 1	MYOZ1	ENSBTAG00000033008	-1.51078	0.018823	18.3405	1.85e-05	0.000310688
767877	coiled-coil domain containing 152	CCDC152	ENSBTAG00000033221	-1.31942	5.10758	9.71517	0.00182753	0.0103555
281507	steroidogenic acute regulatory protein	STAR	ENSBTAG00000033345	-1.05897	2.17377	8.50984	0.00353231	0.0169236
508348	interferon-induced protein 44	IFI44	ENSBTAG00000034349	1.73591	6.30243	24.0592	9.34e-07	3.32e-05
618849	high mobility group AT-hook 1	HMGA1	ENSBTAG00000034529	1.02675	6.75167	40.9964	1.53e-10	6.64e-08
788183	E3 ubiquitin-protein ligase RNF146-B	LOC788183	ENSBTAG00000034531	1.01223	0.10297	10.8638	0.00098062	0.00649146
510953	paraoxonase 3	PON3	ENSBTAG00000034645	-1.11458	2.75833	15.0606	0.000104114	0.00113836
527528	interferon-induced protein with tetratricopeptide repeats 2	IFIT2	ENSBTAG00000034918	3.46297	5.5049	33.2662	8.04e-09	9.78e-07
540135	pleckstrin homology-like domain, family A, member 1	PHLDA1	ENSBTAG00000034985	1.11524	5.03233	12.9368	0.000322185	0.00277315
540539	HRAS-like suppressor	HRASLS	ENSBTAG00000035844	-1.02135	0.14602	11.2968	0.000776427	0.00543702
509351	family with sequence similarity 111, member B	FAM111B	ENSBTAG00000036016	1.22615	7.09775	25.6193	4.16e-07	1.86e-05
513264	leupaxin	LPXN	ENSBTAG00000036260	-1.25396	4.88239	40.1221	2.39e-10	8.95e-08
781675	guanylate-binding protein 7	LOC781675	ENSBTAG00000037490	2.50227	2.21293	13.2966	0.000265888	0.00239403
537712	early B-cell factor 1	EBF1	ENSBTAG00000037508	1.01097	1.56499	16.5715	4.69e-05	0.000623854
281759	fatty acid binding protein 4, adipocyte	FABP4	ENSBTAG00000037526	-1.20967	9.03205	13.2142	0.000277834	0.00248066
347699	2',5'-oligoadenylate synthetase 1, 40/46kDa	OAS1X	ENSBTAG00000037527	1.60211	6.00817	22.6814	1.91e-06	5.59e-05
519922	2',5'-oligoadenylate synthetase 1, 40/46kDa	OAS1Z	ENSBTAG00000037527	1.7197	5.87229	21.9254	2.83e-06	7.45e-05
281212	chemokine (C-X-C motif) ligand 1 (melanoma growth stimulating activity, alpha)	GRO1	ENSBTAG00000037558	1.08868	10.8634	6.35366	0.0117139	0.0415892
510773	phosphotyrosine interaction domain containing 1	PID1	ENSBTAG00000037640	-1.59325	1.80212	10.1427	0.00144873	0.00868676
507162	apolipoprotein B mRNA editing enzyme, catalytic polypeptide-like 3A	APOBEC3A	ENSBTAG00000037800	2.48939	6.49117	15.1683	9.83e-05	0.00108638
282854	fucosyltransferase 4 (alpha (1,3) fucosyltransferase, myeloid-specific)	FUT4	ENSBTAG00000038062	1.11411	3.45491	23.7434	1.1e-06	3.77e-05
100848273	hematopoietic SH2 domain containing	HSH2D	ENSBTAG00000038154	2.93058	1.13419	29.4832	5.64e-08	4.02e-06
514143	guanylate binding protein 2, interferon-inducible	GBP2	ENSBTAG00000038233	1.56333	6.60591	26.9255	2.11e-07	1.09e-05
407126	complement component (3d/Epstein Barr virus) receptor 2	CR2	ENSBTAG00000038496	-1.11321	8.76053	10.1801	0.00141964	0.00855298
783604	guanylate-binding protein 4-like	LOC783604	ENSBTAG00000038500	1.09101	1.7246	7.36155	0.00666332	0.0273209
100336669	guanylate-binding protein 4	LOC100336669	ENSBTAG00000038625	2.18521	4.1254	12.6587	0.000373818	0.00312077
513990	chemokine (C-X-C motif) ligand 9	CXCL9	ENSBTAG00000038639	2.49362	2.9763	11.9264	0.000553444	0.00421231
539703	pyrimidinergic receptor P2Y, G-protein coupled, 6	P2RY6	ENSBTAG00000038737	1.83012	1.44354	29.4604	5.71e-08	4.02e-06
781710	interferon-induced guanylate-binding protein 2	LOC781710	ENSBTAG00000038938	2.33982	5.4591	23.7697	1.09e-06	3.73e-05
783871	peptidase inhibitor 3, skin-derived (SKALP)	PI3	ENSBTAG00000039028	1.25969	0.905907	11.5539	0.000676077	0.00490359
539835	heat shock 70kDa protein 6 (HSP70B')	HSPA6	ENSBTAG00000039035	2.23525	3.44437	40.2045	2.29e-10	8.95e-08
512686	solute carrier family 9, subfamily A (NHE5, cation proton antiporter 5), member 5	SLC9A5	ENSBTAG00000039190	-1.28392	-0.16985	15.4404	8.51e-05	0.000977207
505103	phosphoglycerate dehydrogenase	PHGDH	ENSBTAG00000039719	-1.43383	3.95247	16.2856	5.45e-05	0.000695996
654488	2',5'-oligoadenylate synthetase 1, 40/46kDa	OAS1Y	ENSBTAG00000039861	1.62138	7.12545	19.5241	9.93e-06	0.000194132
520157	homeodomain interacting protein kinase 4	HIPK4	ENSBTAG00000040067	1.56379	0.012754	10.7142	0.00106316	0.00690931
616094	5-hydroxytryptamine (serotonin) receptor 3E, ionotropic	HTR3E	ENSBTAG00000040304	-1.46347	0.313381	22.0464	2.66e-06	7.18e-05
781977	secreted and transmembrane 1-like	LOC781977	ENSBTAG00000040323	1.03429	2.80651	8.41424	0.00372294	0.0176598
613787	platelet derived growth factor C	PDGFC	ENSBTAG00000043959	-1.14059	5.55879	7.18431	0.00735437	0.0294069
789485	notch 3	NOTCH3	ENSBTAG00000043971	1.1721	0.221598	15.0459	0.000104929	0.00114188
787155	ring finger protein, transmembrane 2	RNFT2	ENSBTAG00000043976	-1.03915	2.3126	22.7525	1.84e-06	5.46e-05
537184	dachshund family transcription factor 1	DACH1	ENSBTAG00000043985	1.33769	-1.25802	6.67515	0.00977662	0.0362702
782900	small integral membrane protein 4	SMIM4	ENSBTAG00000044079	-1.19847	3.10837	21.2579	4.01e-06	9.59e-05
100297155	high mobility group AT-hook 2	HMGA2	ENSBTAG00000044118	2.36831	-0.585016	8.2006	0.00418765	0.0193614
506404	centromere protein K	CENPK	ENSBTAG00000044175	-1.02774	1.68312	9.45881	0.00210137	0.0114654
540380	dual specificity phosphatase 4	DUSP4	ENSBTAG00000044208	1.26733	2.23512	19.9297	8.03e-06	0.000163695
100298356	bone marrow stromal antigen 2	LOC100298356	ENSBTAG00000045588	2.2357	6.41595	26.5646	2.55e-07	1.25e-05
527020	T cell-interacting, activating receptor on myeloid cells 1	TARM1	ENSBTAG00000045861	-1.02663	1.10194	12.7507	0.000355872	0.00299619
100336651	Pim-3 proto-oncogene, serine/threonine kinase	PIM3	ENSBTAG00000045904	1.29301	5.16378	23.1448	1.5e-06	4.66e-05
512440	myeloid-associated differentiation marker-like	LOC512440	ENSBTAG00000045929	1.17357	2.28967	20.0028	7.73e-06	0.000159192
100336481	cardiotrophin-like cytokine factor 1	CLCF1	ENSBTAG00000046110	1.79258	3.70145	27.7344	1.39e-07	8.16e-06
100125919	neural proliferation, differentiation and control, 1	NPDC1	ENSBTAG00000046140	-1.41224	-0.899183	12.8928	0.000329853	0.00281991
280910	regucalcin	RGN	ENSBTAG00000046155	-1.07949	-0.746727	7.97544	0.00474163	0.0212913
521748	tumor necrosis factor (ligand) superfamily, member 9	TNFSF9	ENSBTAG00000046266	1.33595	4.8087	16.7173	4.34e-05	0.000588989
100300494	GRAM domain containing 2	GRAMD2	ENSBTAG00000046391	1.14933	-0.184822	9.28085	0.00231562	0.0123432
100297981	early growth response 2	EGR2	ENSBTAG00000046409	1.03219	6.1691	14.0796	0.000175237	0.00173178
508378	DEXH (Asp-Glu-X-His) box polypeptide 58	DHX58	ENSBTAG00000046580	2.10246	6.66614	35.9376	2.04e-09	3.49e-07
540336	growth arrest-specific 1	GAS1	ENSBTAG00000046803	-1.73326	2.34679	18.2359	1.95e-05	0.000323911
539555	MARCKS-like 1	MARCKSL1	ENSBTAG00000046862	1.47479	6.06791	27.5986	1.49e-07	8.67e-06
784931	40S ribosomal protein S15a pseudogene	LOC784931	ENSBTAG00000046952	-1.17198	1.24393	7.85777	0.00506027	0.0223603
281797	guanine nucleotide binding protein (G protein), gamma transducing activity polypeptide 2	GNGT2	ENSBTAG00000047325	1.46718	1.77207	12.6854	0.00036852	0.00308769
512627	olfactory receptor 2AT4	LOC512627	ENSBTAG00000047344	-1.53282	2.53761	17.5547	2.79e-05	0.000421932
507022	olfactory receptor 2AT4	LOC507022	ENSBTAG00000047344	-1.31002	-0.578424	8.56856	0.00342018	0.0165061
781914	cap methyltransferase 2	CMTR2	ENSBTAG00000047367	1.30395	5.30542	41.7091	1.06e-10	5.86e-08
507988	cytochrome P450, subfamily IIIA, polypeptide 4	CYP3A4	ENSBTAG00000047379	1.18074	10.0775	8.00293	0.00467016	0.0210415
100271839	chromosome 23 open reading frame, human C6orf141	C23H6orf141	ENSBTAG00000047591	1.12386	3.86909	30.0253	4.26e-08	3.37e-06
515150	apolipoprotein R	LOC515150	ENSBTAG00000047621	-2.13049	5.88746	30.4671	3.4e-08	2.89e-06
100125591	interferon regulatory factor 7	IRF7	ENSBTAG00000047680	1.68335	4.78563	26.1185	3.21e-07	1.5e-05
507436	G0/G1 switch 2	G0S2	ENSBTAG00000047766	1.50698	4.78406	9.59698	0.00194897	0.0108952
527744	hydroxycarboxylic acid receptor 2	LOC527744	ENSBTAG00000047904	1.70535	7.14913	26.3939	2.78e-07	1.34e-05
100301224	cytochrome P450 4F22	LOC100301224	ENSBTAG00000047933	-1.99472	-0.638671	16.3543	5.25e-05	0.000678812
614655	desumoylating isopeptidase 1	DESI1	ENSBTAG00000047942	1.24448	7.11834	26.7572	2.31e-07	1.16e-05
104969670	uncharacterized LOC104969670	LOC104969670	NA	-2.8077	1.04472	38.9332	4.39e-10	1.27e-07
784329	C-type lectin domain family 2 member F-like	LOC784329	NA	-2.55398	1.14198	15.597	7.84e-05	0.000919271
508666	C-C motif chemokine 23	LOC508666	NA	-2.55027	7.86524	19.4212	1.05e-05	0.000202311
104975564	uncharacterized LOC104975564	LOC104975564	NA	-2.4947	1.00481	27.3322	1.71e-07	9.51e-06
101907152	uncharacterized LOC101907152	LOC101907152	NA	-2.17913	-0.619368	23.4847	1.26e-06	4.13e-05
101906435	uncharacterized LOC101906435	LOC101906435	NA	-2.1119	-0.579142	21.84	2.96e-06	7.73e-05
100847606	uncharacterized LOC100847606	LOC100847606	NA	-2.082	0.541201	20.1796	7.05e-06	0.000150027
101906086	uncharacterized LOC101906086	LOC101906086	NA	-2.03239	-0.747872	11.3635	0.000749025	0.00528623
104973928	uncharacterized LOC104973928	LOC104973928	NA	-1.83614	-0.827986	10.6262	0.00111498	0.00716554
101905114	uncharacterized LOC101905114	LOC101905114	NA	-1.6517	-0.513179	18.6201	1.6e-05	0.000277731
104972586	uncharacterized LOC104972586	LOC104972586	NA	-1.6496	-0.61134	11.0872	0.000869279	0.00594443
104973683	uncharacterized LOC104973683	LOC104973683	NA	-1.62106	-0.200432	10.8809	0.000971628	0.00645349
100139514	vesicle-associated membrane protein-associated protein A pseudogene	LOC100139514	NA	-1.60091	-0.50869	15.2332	9.5e-05	0.00106235
101903992	uncharacterized LOC101903992	LOC101903992	NA	-1.58314	2.58244	21.1874	4.16e-06	9.86e-05
101905776	uncharacterized LOC101905776	LOC101905776	NA	-1.56836	0.273493	11.9136	0.00055725	0.00423662
104969669	uncharacterized LOC104969669	LOC104969669	NA	-1.55615	0.911973	23.9593	9.84e-07	3.47e-05
101904754	uncharacterized LOC101904754	LOC101904754	NA	-1.51349	2.52627	13.8321	0.000199892	0.00191012
511229	uncharacterized LOC511229	LOC511229	NA	-1.51253	1.67455	26.9705	2.07e-07	1.08e-05
104970972	uncharacterized LOC104970972	LOC104970972	NA	-1.51121	-0.769753	7.30508	0.00687599	0.0279696
104976321	uncharacterized LOC104976321	LOC104976321	NA	-1.47665	-1.06976	7.79181	0.00524836	0.0229406
101905593	uncharacterized LOC101905593	LOC101905593	NA	-1.46276	-0.438405	13.2237	0.00027643	0.00247131
101906013	uncharacterized LOC101906013	LOC101906013	NA	-1.4498	0.263545	11.6807	0.000631528	0.00467081
101905432	deoxynucleoside triphosphate triphosphohydrolase SAMHD1-like	LOC101905432	NA	-1.43075	7.82562	14.5642	0.000135465	0.00140372
104969073	uncharacterized LOC104969073	LOC104969073	NA	-1.4076	-0.264077	20.2273	6.88e-06	0.000147243
618289	zinc finger protein 11-like	LOC618289	NA	-1.38246	-0.839328	9.47341	0.00208471	0.0114014
104973781	amyloid beta A4 precursor protein-binding family A member 1-like	LOC104973781	NA	-1.37804	0.470584	13.3001	0.000265385	0.00239264
101905381	uncharacterized LOC101905381	LOC101905381	NA	-1.37183	-0.598456	6.14078	0.0132099	0.0454224
100337285	nicotinamide nucleotide adenylyltransferase 3	NMNAT3	NA	-1.35902	-1.05215	9.1714	0.00245827	0.0128851
101910184	uncharacterized LOC101910184	LOC101910184	NA	-1.32564	-0.482367	12.9194	0.000325186	0.00279033
101902043	uncharacterized LOC101902043	LOC101902043	NA	-1.32541	4.03711	17.1521	3.45e-05	0.000496592
101902385	uncharacterized LOC101902385	LOC101902385	NA	-1.31813	-0.562369	13.1056	0.000294407	0.00259358
520016	multidrug resistance-associated protein 4-like	LOC520016	NA	-1.31767	2.6739	30.8448	2.8e-08	2.59e-06
100298968	multiple C2 domains, transmembrane 1	MCTP1	NA	-1.303	3.91003	20.9406	4.74e-06	0.000109189
101902705	uncharacterized LOC101902705	LOC101902705	NA	-1.27456	0.28287	15.7438	7.25e-05	0.00086672
786978	40S ribosomal protein S3a pseudogene	LOC786978	NA	-1.26964	-0.873317	9.11974	0.00252866	0.0131258
101905786	uncharacterized LOC101905786	LOC101905786	NA	-1.25538	1.17467	18.5139	1.69e-05	0.000289647
104971390	uncharacterized LOC104971390	LOC104971390	NA	-1.24645	-0.298585	9.40204	0.00216744	0.0117553
101907749	uncharacterized LOC101907749	LOC101907749	NA	-1.24177	-0.27396	12.5635	0.000393347	0.0032467
282066	selenoprotein P, plasma, 1	SEPP1	NA	-1.23755	7.4739	9.94651	0.00161155	0.00945066
531064	zinc finger protein 584	ZNF584	NA	-1.23376	-0.104685	18.3313	1.86e-05	0.000311437
101903326	zinc finger protein 485-like	LOC101903326	NA	-1.22802	-0.0703103	15.5112	8.2e-05	0.000947521
104972787	uncharacterized LOC104972787	LOC104972787	NA	-1.20949	1.52812	13.426	0.000248162	0.00226232
101907345	uncharacterized LOC101907345	LOC101907345	NA	-1.18844	0.94573	13.1255	0.000291297	0.00257135
100851369	uncharacterized LOC100851369	LOC100851369	NA	-1.183	-0.105057	15.7405	7.27e-05	0.000866967
101908104	uncharacterized LOC101908104	LOC101908104	NA	-1.17646	-0.192189	11.4359	0.000720386	0.00512962
100848507	uncharacterized LOC100848507	LOC100848507	NA	-1.17407	-0.193258	13.6147	0.000224423	0.00208425
101904357	uncharacterized LOC101904357	LOC101904357	NA	-1.16966	0.597365	21.1267	4.3e-06	0.000101269
101903345	uncharacterized LOC101903345	LOC101903345	NA	-1.16934	-0.572151	10.4928	0.00119839	0.00756775
525174	KIAA1211-like ortholog	KIAA1211L	NA	-1.16487	1.51925	9.1404	0.00250026	0.0130418
524761	CD300e molecule	CD300E	NA	-1.1536	5.63343	15.8118	7e-05	0.000839743
510803	peptidoglycan recognition protein 2	PGLYRP2	NA	-1.14386	0.0604447	12.2524	0.000464648	0.00369032
101906717	zinc finger protein 182-like	LOC101906717	NA	-1.14232	0.278873	18.2868	1.9e-05	0.000317276
101903851	uncharacterized LOC101903851	LOC101903851	NA	-1.12543	0.616144	22.0502	2.66e-06	7.18e-05
618256	S100 calcium binding protein A6	S100A6	NA	-1.11654	0.870684	15.4107	8.65e-05	0.000986969
614154	period circadian clock 3	PER3	NA	-1.10789	0.180589	10.8999	0.000961717	0.00640299
101905365	uncharacterized LOC101905365	LOC101905365	NA	-1.10557	1.47524	10.2903	0.00133729	0.00818148
101908059	uncharacterized LOC101908059	LOC101908059	NA	-1.10049	0.311612	17.3549	3.1e-05	0.000457721
785168	uncharacterized LOC785168	LOC785168	NA	-1.08966	2.29145	9.49252	0.00206312	0.0113101
100847118	uncharacterized LOC100847118	LOC100847118	NA	-1.08799	0.140863	13.2382	0.000274302	0.00245545
783302	isthmin 2	ISM2	NA	-1.08765	0.215747	14.5893	0.000133669	0.00138925
100848794	uncharacterized LOC100848794	LOC100848794	NA	-1.07785	1.79652	24.2232	8.58e-07	3.16e-05
101902574	zinc finger protein 2 homolog	LOC101902574	NA	-1.07201	-0.399137	10.7822	0.00102483	0.00671998
104974118	40S ribosomal protein S14 pseudogene	LOC104974118	NA	-1.06534	0.308841	13.9439	0.000188345	0.0018326
104969458	uncharacterized LOC104969458	LOC104969458	NA	-1.06497	-0.592568	6.5959	0.0102214	0.0375389
101902029	serine protease inhibitor Kazal-type 2-like	LOC101902029	NA	-1.05855	0.259309	7.24262	0.00711929	0.0286965
104974385	uncharacterized LOC104974385	LOC104974385	NA	-1.0445	-0.763611	5.95974	0.0146362	0.0491474
782481	v-maf avian musculoaponeurotic fibrosarcoma oncogene homolog	MAF	NA	-1.03648	4.82732	9.3725	0.00220265	0.0118595
100848433	uncharacterized LOC100848433	LOC100848433	NA	-1.0361	2.22309	14.0069	0.000182141	0.00178601
101908884	uncharacterized LOC101908884	LOC101908884	NA	-1.03606	-0.762415	6.98162	0.0082351	0.0320151
104969362	uncharacterized LOC104969362	LOC104969362	NA	-1.03405	-0.433154	10.3027	0.00132836	0.00814453
101905770	uncharacterized LOC101905770	LOC101905770	NA	-1.01753	0.211429	11.1113	0.000858027	0.00589655
101903038	uncharacterized LOC101903038	LOC101903038	NA	-1.00753	0.225108	12.1084	0.000501942	0.00391701
104968408	cilia and flagella associated protein 46	CFAP46	NA	-1.00064	1.87958	16.2523	5.54e-05	0.00070575
104971436	uncharacterized LOC104971436	LOC104971436	NA	1.01067	3.78291	16.8206	4.11e-05	0.000565538
101903126	interferon-induced very large GTPase 1-like	LOC101903126	NA	1.02079	4.96521	6.71433	0.0095641	0.035663
101907813	uncharacterized LOC101907813	LOC101907813	NA	1.02878	3.53924	17.9552	2.26e-05	0.000361519
785232	retinitis pigmentosa 9 protein homolog	LOC785232	NA	1.03083	0.233541	6.94042	0.00842695	0.0325647
104974137	uncharacterized LOC104974137	LOC104974137	NA	1.04564	1.72421	11.3951	0.000736397	0.00521302
614141	CMRF35-like molecule 2	LOC614141	NA	1.05798	4.63497	15.544	8.06e-05	0.000936691
101905355	uncharacterized LOC101905355	LOC101905355	NA	1.06883	-0.183644	6.77048	0.00926777	0.0348672
618614	BCL2-interacting killer (apoptosis-inducing)	BIK	NA	1.06941	-0.0701718	10.4182	0.00124778	0.00779159
104972037	uncharacterized LOC104972037	LOC104972037	NA	1.1323	6.19278	22.672	1.92e-06	5.6e-05
101907006	uncharacterized LOC101907006	LOC101907006	NA	1.13592	-0.648407	7.44552	0.00635945	0.0264659
519803	adenosine monophosphate deaminase 3	AMPD3	NA	1.15258	6.14179	19.3327	1.1e-05	0.000210443
101908154	uncharacterized LOC101908154	LOC101908154	NA	1.16449	5.72099	17.8013	2.45e-05	0.000384012
104969334	uncharacterized LOC104969334	LOC104969334	NA	1.17432	8.07549	21.6229	3.32e-06	8.31e-05
104972584	uncharacterized LOC104972584	LOC104972584	NA	1.2103	2.00115	33.8528	5.94e-09	7.93e-07
101904227	uncharacterized LOC101904227	LOC101904227	NA	1.22139	4.22858	30.5608	3.24e-08	2.82e-06
104970387	uncharacterized LOC104970387	LOC104970387	NA	1.23032	0.696816	17.869	2.37e-05	0.000373967
100848419	uncharacterized LOC100848419	LOC100848419	NA	1.23105	7.02891	47.5898	5.25e-12	5.61e-09
104974257	uncharacterized LOC104974257	LOC104974257	NA	1.2322	5.05596	9.67658	0.00186632	0.0105393
104975876	uncharacterized LOC104975876	LOC104975876	NA	1.25507	3.06965	22.0797	2.62e-06	7.16e-05
104974474	uncharacterized LOC104974474	LOC104974474	NA	1.26957	-0.15129	17.2483	3.28e-05	0.00047804
100270684	chromosome 15 open reading frame, human C11orf96	C15H11orf96	NA	1.29242	4.744	30.7547	2.93e-08	2.68e-06
520966	glucose-fructose oxidoreductase domain-containing protein 1	LOC520966	NA	1.35187	-0.121386	20.2933	6.64e-06	0.000143304
100299249	interleukin 3 receptor, alpha (low affinity)	IL3RA	NA	1.36253	0.836639	13.4312	0.000247473	0.00225752
538979	mediator complex subunit 12-like	MED12L	NA	1.37852	6.14165	21.5549	3.44e-06	8.53e-05
104971726	uncharacterized LOC104971726	LOC104971726	NA	1.40826	2.13134	26.6249	2.47e-07	1.23e-05
526865	poliovirus receptor	PVR	NA	1.41604	9.05014	9.85904	0.00168999	0.00979476
104970162	uncharacterized LOC104970162	LOC104970162	NA	1.42119	0.699415	25.2231	5.11e-07	2.16e-05
104968712	glucose-fructose oxidoreductase domain-containing protein 1	LOC104968712	NA	1.44868	2.1726	25.7402	3.91e-07	1.78e-05
100847454	uncharacterized LOC100847454	LOC100847454	NA	1.47853	5.58169	9.79748	0.00174751	0.0100359
522726	5'-nucleotidase domain containing 4	NT5DC4	NA	1.47982	9.12941	10.7044	0.00106879	0.00693288
525938	glutathione S-transferase P	LOC525938	NA	1.48216	1.23687	22.5176	2.08e-06	5.96e-05
101908020	uncharacterized LOC101908020	LOC101908020	NA	1.48238	4.26018	24.4413	7.66e-07	2.93e-05
786510	zinc finger, CCHC domain containing 18	ZCCHC18	NA	1.53129	-0.592385	9.5893	0.00195714	0.0109321
104972113	uncharacterized LOC104972113	LOC104972113	NA	1.5806	3.67298	27.8434	1.32e-07	7.83e-06
785307	NKG2D ligand 1-like	LOC785307	NA	1.58255	-0.269982	12.4729	0.000412895	0.00336865
768228	complexin 1	CPLX1	NA	1.63371	-0.284307	9.75239	0.00179089	0.0102212
101907799	uncharacterized LOC101907799	LOC101907799	NA	1.66393	4.14843	23.5989	1.19e-06	4.01e-05
505800	interleukin 32	IL32	NA	1.66708	4.83026	42.9672	5.57e-11	3.86e-08
100849865	uncharacterized LOC100849865	LOC100849865	NA	1.68519	-0.215456	5.92668	0.0149133	0.0499731
104971647	uncharacterized LOC104971647	LOC104971647	NA	1.73345	7.1903	15.365	8.86e-05	0.00100367
101907920	uncharacterized LOC101907920	LOC101907920	NA	1.73812	7.27299	29.5016	5.59e-08	4.02e-06
104975559	uncharacterized LOC104975559	LOC104975559	NA	1.82981	4.73536	7.24868	0.0070953	0.0286388
100847819	uncharacterized LOC100847819	LOC100847819	NA	1.83321	1.65975	24.999	5.74e-07	2.34e-05
104973746	uncharacterized LOC104973746	LOC104973746	NA	1.94489	-0.555262	15.1135	0.000101236	0.00111304
100141258	uncharacterized LOC100141258	LOC100141258	NA	1.99861	4.39786	39.9134	2.65e-10	9.44e-08
528994	eva-1 homolog A (C. elegans)	EVA1A	NA	2.10492	0.488493	33.7253	6.35e-09	8.23e-07
101904723	zinc finger BED domain-containing protein 3-like	LOC101904723	NA	2.15264	-0.206835	12.5751	0.000390913	0.00323237
101905641	uncharacterized LOC101905641	LOC101905641	NA	2.17395	-0.387882	9.13662	0.00250544	0.013059
100847618	uncharacterized LOC100847618	LOC100847618	NA	2.31797	1.64853	14.3845	0.00014902	0.00151144
104968452	interleukin 4 induced 1	IL4I1	NA	2.48513	1.82638	31.655	1.84e-08	1.88e-06
104972159	uncharacterized LOC104972159	LOC104972159	NA	2.97065	3.29283	17.5636	2.78e-05	0.000421932
618409	interferon regulatory factor 4	IFIT4	NA	3.02544	1.95601	24.7588	6.5e-07	2.58e-05
104976500	uncharacterized LOC104976500	LOC104976500	NA	3.14867	-1.1332	17.1636	3.43e-05	0.000494626
788334	apolipoprotein L3	APOL3	NA	3.45318	2.32144	28.4516	9.61e-08	6.09e-06
